# Supplementary material for: Directing 2D-Coordination Networks: Combined Effects of a Conformationally Flexible 3,2′:6′,3″-Terpyridine and Chain Length Variation in 4′-(4-n-Alkyloxyphenyl) Substituents
Source: Molecules. 2020 Apr 4;25(7):1663. doi: 10.3390/molecules25071663 (PMC7180911; doi:10.3390/molecules25071663)
Supplement: Supplementary file 1 [file molecules-25-01663-s001.zip]

Archive with 21 entries (21 files):
- Supporting Information.pdf
- __MACOSX/._Supporting Information.pdf
- ROD075A_130K_0m.cif
- __MACOSX/._ROD075A_130K_0m.cif
- ROD075A_130K_0m_cifreport.pdf
- __MACOSX/._ROD075A_130K_0m_cifreport.pdf
- ROD059B_checkcif.pdf
- __MACOSX/._ROD059B_checkcif.pdf
- ROD059B_130K with fcf.cif
- ROD030A_checkcif.pdf
- __MACOSX/._ROD030A_checkcif.pdf
- ROD030A_130K with fcf.cif
- __MACOSX/._ROD030A_130K with fcf.cif
- ROD011A_130K_cifreport.pdf
- __MACOSX/._ROD011A_130K_cifreport.pdf
- ROD011A_130K.cif
- __MACOSX/._ROD011A_130K.cif
- ROD010AA_130K.cif
- __MACOSX/._ROD010AA_130K.cif
- ROD010AA_130K_checkcif.pdf
- __MACOSX/._ROD010AA_130K_checkcif.pdf
