# Supplementary material for: Directing 2D-Coordination Networks: Combined Effects of a Conformationally Flexible 3,2′:6′,3″-Terpyridine and Chain Length Variation in 4′-(4-n-Alkyloxyphenyl) Substituents
Source: Molecules. 2020 Apr 4;25(7):1663. doi: 10.3390/molecules25071663 (PMC7180911; doi:10.3390/molecules25071663)
Supplement: Supplementary file 1 [file molecules-25-01663-s001.zip › ROD075A_130K_0m.cif]

data_rod075a_130k_0m
_audit_creation_date               2020-03-16
_audit_creation_method
;
Olex2 1.2
(compiled May 18 2018 14:05:52 for OlexSys, GUI svn.r5506)
;
_shelx_SHELXL_version_number       '2018/3'
loop_
  _audit_author_name
  _audit_author_email
  _audit_author_address
 'Prescimone, A.' ? ?

_audit_contact_author_address      ?
_audit_contact_author_email        ?
_audit_contact_author_name         'Prescimone, A.'
_audit_contact_author_phone        ?
_publ_contact_author_id_orcid      ?
_publ_section_references
;
Dolomanov, O.V., Bourhis, L.J., Gildea, R.J, Howard, J.A.K. & Puschmann, H.
 (2009), J. Appl. Cryst. 42, 339-341.

Sheldrick, G.M. (2015). Acta Cryst. A71, 3-8.

Sheldrick, G.M. (2015). Acta Cryst. C71, 3-8.
;
_chemical_name_common              ?
_chemical_name_systematic          ?
_chemical_formula_moiety           'C50 H42 Co N8 O2 S2, 4(C H Cl3), 0.25(H2 O)'
_chemical_formula_sum              'C54 H46.50 Cl12 Co N8 O2.25 S2'
_chemical_formula_weight           1391.94
_chemical_absolute_configuration   ad
_chemical_melting_point            ?
loop_
  _atom_type_symbol
  _atom_type_description
  _atom_type_scat_dispersion_real
  _atom_type_scat_dispersion_imag
  _atom_type_scat_source
 'C' 'C' 0.0181 0.0091 'International Tables Vol C Tables 4.2.6.8 and 6.1.1.4'
 'H' 'H' 0.0000 0.0000 'International Tables Vol C Tables 4.2.6.8 and 6.1.1.4'
 'Cl' 'Cl' 0.3639 0.7018 'International Tables Vol C Tables 4.2.6.8 and 6.1.1.4'
 'Co' 'Co' -2.3653 3.6143
 'International Tables Vol C Tables 4.2.6.8 and 6.1.1.4'
 'N' 'N' 0.0311 0.0180 'International Tables Vol C Tables 4.2.6.8 and 6.1.1.4'
 'O' 'O' 0.0492 0.0322 'International Tables Vol C Tables 4.2.6.8 and 6.1.1.4'
 'S' 'S' 0.3331 0.5567 'International Tables Vol C Tables 4.2.6.8 and 6.1.1.4'

_shelx_space_group_comment
;
The symmetry employed for this shelxl refinement is uniquely defined
by the following loop, which should always be used as a source of
symmetry information in preference to the above space-group names.
They are only intended as comments.
;
_space_group_crystal_system        'tetragonal'
_space_group_IT_number             114
_space_group_name_H-M_alt          'P -4 21 c'
_space_group_name_Hall             'P -4 2n'
loop_
  _space_group_symop_operation_xyz
 'x, y, z'
 '-x, -y, z'
 'y, -x, -z'
 '-y, x, -z'
 '-x+1/2, y+1/2, -z+1/2'
 'x+1/2, -y+1/2, -z+1/2'
 '-y+1/2, -x+1/2, z+1/2'
 'y+1/2, x+1/2, z+1/2'

_cell_length_a                     25.6618(13)
_cell_length_b                     25.6618(13)
_cell_length_c                     18.7090(10)
_cell_angle_alpha                  90
_cell_angle_beta                   90
_cell_angle_gamma                  90
_cell_volume                       12320.4(14)
_cell_formula_units_Z              8
_cell_measurement_reflns_used      9741
_cell_measurement_temperature      130
_cell_measurement_theta_max        70.115
_cell_measurement_theta_min        2.436
_shelx_estimated_absorpt_T_max     0.502
_shelx_estimated_absorpt_T_min     0.261
_exptl_absorpt_coefficient_mu      7.998
_exptl_absorpt_correction_T_max    0.7533
_exptl_absorpt_correction_T_min    0.5218
_exptl_absorpt_correction_type     multi-scan
_exptl_absorpt_process_details
;
SADABS-2012/1 (Bruker,2012) was used for absorption correction.
wR2(int) was 0.1114 before and 0.0595 after correction.
The Ratio of minimum to maximum transmission is 0.6927.
The \l/2 correction factor is 0.0015.
;
_exptl_absorpt_special_details     ?
_exptl_crystal_colour              pink
_exptl_crystal_colour_primary      pink
_exptl_crystal_density_diffrn      1.501
_exptl_crystal_density_meas        ?
_exptl_crystal_density_method      ?
_exptl_crystal_description         'block'
_exptl_crystal_F_000               5660
_exptl_crystal_recrystallization_method 
 'The material was recrystallised from a mixture of methanol and CHCl3  by solvent layering'
_exptl_crystal_size_max            0.23
_exptl_crystal_size_mid            0.19
_exptl_crystal_size_min            0.1
_exptl_transmission_factor_max     ?
_exptl_transmission_factor_min     ?
_diffrn_reflns_av_R_equivalents    0.0469
_diffrn_reflns_av_unetI/netI       0.0309
_diffrn_reflns_Laue_measured_fraction_full  0.993
_diffrn_reflns_Laue_measured_fraction_max  0.976
_diffrn_reflns_limit_h_max         30
_diffrn_reflns_limit_h_min         -30
_diffrn_reflns_limit_k_max         30
_diffrn_reflns_limit_k_min         -30
_diffrn_reflns_limit_l_max         22
_diffrn_reflns_limit_l_min         -13
_diffrn_reflns_number              68222
_diffrn_reflns_point_group_measured_fraction_full  0.989
_diffrn_reflns_point_group_measured_fraction_max  0.967
_diffrn_reflns_theta_full          67.679
_diffrn_reflns_theta_max           70.181
_diffrn_reflns_theta_min           1.721
_diffrn_ambient_temperature        130
_diffrn_detector_area_resol_mean   ?
_diffrn_measured_fraction_theta_full  0.993
_diffrn_measured_fraction_theta_max  0.976
_diffrn_measurement_device         Area
_diffrn_measurement_device_type    'Bruker APEX-II CCD'
_diffrn_measurement_method         '\f & \w scans'
_diffrn_radiation_monochromator    graphite
_diffrn_radiation_probe            x-ray
_diffrn_radiation_type             CuK\a
_diffrn_radiation_wavelength       1.54178
_diffrn_source                     ?
_diffrn_standards_number           0
_reflns_Friedel_coverage           0.836
_reflns_Friedel_fraction_full      0.985
_reflns_Friedel_fraction_max       0.958
_reflns_number_gt                  10789
_reflns_number_total               11345
_reflns_special_details
;
 Reflections were merged by SHELXL according to the crystal
 class for the calculation of statistics and refinement.
 
 _reflns_Friedel_fraction is defined as the number of unique
 Friedel pairs measured divided by the number that would be
 possible theoretically, ignoring centric projections and
 systematic absences. Completness statistics refer to single and
 composite reflections containing twin component 1 only.
;
_reflns_threshold_expression       'I > 2\s(I)'
_computing_cell_refinement         'SAINT v8.34A (Bruker, 2013)'
_computing_data_collection         'Apex2 (Bruker AXS, 2006)'
_computing_data_reduction          'SAINT v8.34A (Bruker, 2013)'
_computing_molecular_graphics      'Olex2 (Dolomanov et al., 2009)'
_computing_publication_material    'Olex2 (Dolomanov et al., 2009)'
_computing_structure_refinement    'ShelXL (Sheldrick, 2015)'
_computing_structure_solution      'ShelXT (Sheldrick, 2015)'
_refine_diff_density_max           1.155
_refine_diff_density_min           -1.376
_refine_diff_density_rms           0.147
_refine_ls_abs_structure_details
;
 Flack x determined using 4639 quotients [(I+)-(I-)]/[(I+)+(I-)]
 (Parsons, Flack and Wagner, Acta Cryst. B69 (2013) 249-259).
;
_refine_ls_abs_structure_Flack     0.0027(12)
_refine_ls_extinction_coef         .
_refine_ls_extinction_method       none
_refine_ls_goodness_of_fit_ref     1.115
_refine_ls_hydrogen_treatment      constr
_refine_ls_matrix_type             full
_refine_ls_number_parameters       720
_refine_ls_number_reflns           11345
_refine_ls_number_restraints       6
_refine_ls_R_factor_all            0.0712
_refine_ls_R_factor_gt             0.0684
_refine_ls_restrained_S_all        1.115
_refine_ls_shift/su_max            0.000
_refine_ls_shift/su_mean           0.000
_refine_ls_structure_factor_coef   Fsqd
_refine_ls_weighting_details      
 'w=1/[\s^2^(Fo^2^)+(0.1411P)^2^+13.3038P] where P=(Fo^2^+2Fc^2^)/3'
_refine_ls_weighting_scheme        calc
_refine_ls_wR_factor_gt            0.1962
_refine_ls_wR_factor_ref           0.1998
_refine_special_details
;
 Refined as a 2-component twin.
;
_olex2_refinement_description
;
1. Twinned data refinement
 Scales: 0.545(8)
 0.455(8)
2. Fixed Uiso
 At 1.2 times of:
  All C(H) groups, All C(H,H) groups
 At 1.5 times of:
  All C(H,H,H) groups, All O(H,H) groups
3. Uiso/Uaniso restraints and constraints
Uanis(O0AA) \\sim Ueq: with sigma of 0.1 and sigma for terminal atoms of 0.2
4. Others
 Fixed Sof: O0AA(0.25) H0AA(0.25) H0AB(0.25)
5.a Riding coordinates:
 O0AA(H0AA), O0AA(H0AB)
5.b Ternary CH refined with riding coordinates:
 C51(H51), C54(H54), C52(H52), C53(H53)
5.c Secondary CH2 refined with riding coordinates:
 C47(H47A,H47B), C46(H46A,H46B), C18(H18A,H18B), C17(H17A,H17B)
5.d Aromatic/amide H refined with riding coordinates:
 C45(H45), C24(H24), C32(H32), C37(H37), C16(H16), C35(H35), C6(H6), C20(H20),
 C38(H38), C23(H23), C8(H8), C22(H22), C27(H27), C40(H40), C44(H44), C41(H41),
 C2(H2), C1(H1), C30(H30), C3(H3), C43(H43), C14(H14), C11(H11), C36(H36),
 C15(H15), C12(H12), C25(H25), C26(H26)
5.e Idealised Me refined as rotating group:
 C48(H48A,H48B,H48C), C19(H19A,H19B,H19C)
;
_atom_sites_solution_hydrogens     mixed
_atom_sites_solution_primary       dual
_atom_sites_solution_secondary     ?
loop_
  _atom_site_label
  _atom_site_type_symbol
  _atom_site_fract_x
  _atom_site_fract_y
  _atom_site_fract_z
  _atom_site_U_iso_or_equiv
  _atom_site_adp_type
  _atom_site_occupancy
  _atom_site_site_symmetry_order
  _atom_site_calc_flag
  _atom_site_refinement_flags_posn
  _atom_site_refinement_flags_adp
  _atom_site_refinement_flags_occupancy
  _atom_site_disorder_assembly
  _atom_site_disorder_group
 Co1 Co 0.31786(4) 0.67322(4) 0.23995(6) 0.0196(3) Uani 1 1 d . . . . .
 S2 S 0.38087(8) 0.76610(9) 0.44528(12) 0.0424(5) Uani 1 1 d . . . . .
 Cl1 Cl 0.34450(11) 0.66329(10) -0.17184(13) 0.0512(6) Uani 1 1 d . . . . .
 Cl2 Cl 0.29385(10) 0.73703(10) -0.07712(14) 0.0548(6) Uani 1 1 d . . . . .
 Cl11 Cl 0.24909(11) 0.69370(9) 0.55350(13) 0.0527(6) Uani 1 1 d . . . . .
 Cl5 Cl 0.35230(8) 0.52478(9) 0.06824(13) 0.0463(5) Uani 1 1 d . . . . .
 Cl12 Cl 0.32931(10) 0.65651(12) 0.65045(13) 0.0558(6) Uani 1 1 d . . . . .
 S1 S 0.23238(11) 0.60562(10) 0.03010(13) 0.0540(7) Uani 1 1 d . . . . .
 Cl10 Cl 0.32409(15) 0.61840(11) 0.50542(15) 0.0699(8) Uani 1 1 d . . . . .
 Cl6 Cl 0.42384(12) 0.51020(13) 0.18576(16) 0.0652(7) Uani 1 1 d . . . . .
 Cl3 Cl 0.37540(13) 0.67182(17) -0.02436(15) 0.0791(10) Uani 1 1 d . . . . .
 Cl4 Cl 0.43908(11) 0.45381(11) 0.05498(18) 0.0610(7) Uani 1 1 d . . . . .
 N4 N 0.3241(2) 0.5923(2) 0.2749(3) 0.0221(11) Uani 1 1 d . . . . .
 N7 N 0.2909(2) 0.6474(2) 0.1421(3) 0.0261(13) Uani 1 1 d . . . . .
 O2 O 0.1216(3) 0.4452(3) -0.1468(4) 0.0504(17) Uani 1 1 d . . . . .
 N5 N 0.2469(2) 0.4240(2) 0.2721(3) 0.0249(12) Uani 1 1 d . . . . .
 N6 N 0.1863(2) 0.2514(2) 0.3029(3) 0.0226(11) Uani 1 1 d . . . . .
 N8 N 0.3413(2) 0.7014(2) 0.3393(3) 0.0263(12) Uani 1 1 d . . . . .
 N1 N 0.4006(2) 0.6736(2) 0.2070(3) 0.0241(12) Uani 1 1 d . . . . .
 N2 N 0.5677(2) 0.7548(2) 0.2283(3) 0.0248(12) Uani 1 1 d . . . . .
 N3 N 0.2385(2) 0.6739(2) 0.2843(3) 0.0226(12) Uani 1 1 d . . . . .
 C31 C 0.2074(3) 0.4330(3) 0.1310(4) 0.0266(14) Uani 1 1 d . . . . .
 C50 C 0.3568(3) 0.7275(3) 0.3840(4) 0.0237(14) Uani 1 1 d . . . . .
 C29 C 0.2595(3) 0.4646(3) 0.2308(4) 0.0245(14) Uani 1 1 d . . . . .
 C9 C 0.6026(3) 0.7851(3) 0.2629(4) 0.0262(14) Uani 1 1 d . . . . .
 C45 C 0.2935(3) 0.5560(3) 0.2448(4) 0.0239(13) Uani 1 1 d . . . . .
 H45 H 0.270388 0.566243 0.207680 0.029 Uiso 1 1 calc R . . . .
 C5 C 0.5251(3) 0.7396(3) 0.2640(4) 0.0276(14) Uani 1 1 d . . . . .
 C24 C 0.2316(3) 0.6583(3) 0.3516(4) 0.0262(14) Uani 1 1 d . . . . .
 H24 H 0.260486 0.644369 0.376846 0.031 Uiso 1 1 calc R . . . .
 C32 C 0.1955(3) 0.3905(3) 0.1744(4) 0.0270(14) Uani 1 1 d . . . . .
 H32 H 0.173513 0.363587 0.156813 0.032 Uiso 1 1 calc R . . . .
 C37 C 0.1770(3) 0.3084(3) 0.4037(4) 0.0316(16) Uani 1 1 d . . . . .
 H37 H 0.168506 0.312773 0.452806 0.038 Uiso 1 1 calc R . . . .
 C16 C 0.4357(3) 0.7036(3) 0.2416(4) 0.0236(13) Uani 1 1 d . . . . .
 H16 H 0.423941 0.723679 0.281023 0.028 Uiso 1 1 calc R . . . .
 C35 C 0.1992(3) 0.2927(3) 0.2633(4) 0.0239(13) Uani 1 1 d . . . . .
 H35 H 0.207031 0.287504 0.214135 0.029 Uiso 1 1 calc R . . . .
 C39 C 0.1855(3) 0.4386(3) 0.0592(4) 0.0304(15) Uani 1 1 d . . . . .
 C6 C 0.5154(3) 0.7538(3) 0.3345(4) 0.0323(16) Uani 1 1 d . . . . .
 H6 H 0.485132 0.741378 0.358217 0.039 Uiso 1 1 calc R . . . .
 C20 C 0.1973(3) 0.6920(3) 0.2487(4) 0.0243(13) Uani 1 1 d . . . . .
 H20 H 0.201893 0.702373 0.200353 0.029 Uiso 1 1 calc R . . . .
 C34 C 0.2017(3) 0.3432(3) 0.2911(4) 0.0242(14) Uani 1 1 d . . . . .
 C28 C 0.2942(3) 0.5037(3) 0.2657(4) 0.0261(14) Uani 1 1 d . . . . .
 C38 C 0.1748(3) 0.2598(3) 0.3724(4) 0.0294(15) Uani 1 1 d . . . . .
 H38 H 0.164777 0.230857 0.400970 0.035 Uiso 1 1 calc R . . . .
 C23 C 0.1842(3) 0.6617(3) 0.3863(4) 0.0302(15) Uani 1 1 d . . . . .
 H23 H 0.180887 0.650378 0.434427 0.036 Uiso 1 1 calc R . . . .
 C8 C 0.5953(3) 0.8013(3) 0.3339(4) 0.0300(15) Uani 1 1 d . . . . .
 H8 H 0.620806 0.822373 0.356795 0.036 Uiso 1 1 calc R . . . .
 C22 C 0.1418(3) 0.6816(3) 0.3502(4) 0.0282(15) Uani 1 1 d . . . . .
 H22 H 0.109054 0.685024 0.373486 0.034 Uiso 1 1 calc R . . . .
 C49 C 0.2659(3) 0.6307(3) 0.0953(4) 0.0283(15) Uani 1 1 d . . . . .
 C7 C 0.5506(3) 0.7865(3) 0.3705(4) 0.0307(16) Uani 1 1 d . . . . .
 C27 C 0.3276(4) 0.4894(3) 0.3200(5) 0.0370(18) Uani 1 1 d . . . . .
 H27 H 0.329072 0.454270 0.335766 0.044 Uiso 1 1 calc R . . . .
 C40 C 0.1351(3) 0.4188(3) 0.0427(5) 0.0367(18) Uani 1 1 d . . . . .
 H40 H 0.115370 0.402076 0.079045 0.044 Uiso 1 1 calc R . . . .
 C42 C 0.1440(3) 0.4455(4) -0.0802(5) 0.0408(19) Uani 1 1 d . . . . .
 C44 C 0.2125(3) 0.4624(4) 0.0036(5) 0.041(2) Uani 1 1 d . . . . .
 H44 H 0.245730 0.477072 0.013222 0.050 Uiso 1 1 calc R . . . .
 C41 C 0.1147(3) 0.4232(4) -0.0240(5) 0.042(2) Uani 1 1 d . . . . .
 H41 H 0.080288 0.411202 -0.032932 0.051 Uiso 1 1 calc R . . . .
 C51 C 0.3228(3) 0.6751(4) -0.0840(5) 0.0392(18) Uani 1 1 d . . . . .
 H51 H 0.296594 0.647964 -0.070682 0.047 Uiso 1 1 calc R . . . .
 C47 C 0.1249(4) 0.4446(4) -0.2766(5) 0.048(2) Uani 1 1 d . . . . .
 H47A H 0.148682 0.443162 -0.318160 0.057 Uiso 1 1 calc R . . . .
 H47B H 0.105178 0.411439 -0.274383 0.057 Uiso 1 1 calc R . . . .
 C54 C 0.3148(4) 0.6730(4) 0.5605(5) 0.047(2) Uani 1 1 d . . . . .
 H54 H 0.338364 0.701758 0.544532 0.057 Uiso 1 1 calc R . . . .
 C46 C 0.1565(5) 0.4523(5) -0.2068(6) 0.057(3) Uani 1 1 d . . . . .
 H46A H 0.185317 0.426720 -0.204434 0.068 Uiso 1 1 calc R . . . .
 H46B H 0.171700 0.487798 -0.205620 0.068 Uiso 1 1 calc R . . . .
 C48 C 0.0882(5) 0.4894(4) -0.2840(8) 0.069(3) Uani 1 1 d . . . . .
 H48A H 0.067151 0.484864 -0.327221 0.104 Uiso 1 1 calc GR . . . .
 H48B H 0.108134 0.521882 -0.287486 0.104 Uiso 1 1 calc GR . . . .
 H48C H 0.065321 0.490865 -0.242117 0.104 Uiso 1 1 calc GR . . . .
 C52 C 0.3931(4) 0.4800(4) 0.1144(6) 0.051(2) Uani 1 1 d . . . . .
 H52 H 0.370971 0.450991 0.133249 0.062 Uiso 1 1 calc R . . . .
 C10 C 0.5403(3) 0.8043(4) 0.4447(4) 0.0387(19) Uani 1 1 d . . . . .
 C2 C 0.4694(3) 0.6470(4) 0.1279(5) 0.0387(19) Uani 1 1 d . . . . .
 H2 H 0.480072 0.626730 0.087984 0.046 Uiso 1 1 calc R . . . .
 C1 C 0.4173(3) 0.6460(3) 0.1517(5) 0.0323(16) Uani 1 1 d . . . . .
 H1 H 0.393031 0.624524 0.127019 0.039 Uiso 1 1 calc R . . . .
 C30 C 0.2413(3) 0.4713(3) 0.1616(4) 0.0265(14) Uani 1 1 d . . . . .
 H30 H 0.251287 0.501091 0.134651 0.032 Uiso 1 1 calc R . . . .
 C21 C 0.1476(3) 0.6966(3) 0.2789(4) 0.0238(14) Uani 1 1 d . . . . .
 C33 C 0.2156(3) 0.3874(3) 0.2434(4) 0.0236(13) Uani 1 1 d . . . . .
 C3 C 0.5043(3) 0.6779(4) 0.1639(4) 0.0363(18) Uani 1 1 d . . . . .
 H3 H 0.539529 0.679629 0.148512 0.044 Uiso 1 1 calc R . . . .
 C4 C 0.4882(3) 0.7068(3) 0.2228(4) 0.0291(15) Uani 1 1 d . . . . .
 C43 C 0.1930(4) 0.4657(4) -0.0648(5) 0.047(2) Uani 1 1 d . . . . .
 H43 H 0.213043 0.481757 -0.101415 0.056 Uiso 1 1 calc R . . . .
 C13 C 0.5190(4) 0.8350(5) 0.5847(5) 0.055(3) Uani 1 1 d . . . . .
 C14 C 0.5438(5) 0.8698(5) 0.5381(6) 0.060(3) Uani 1 1 d . . . . .
 H14 H 0.552768 0.903868 0.553830 0.072 Uiso 1 1 calc R . . . .
 C11 C 0.5141(3) 0.7718(5) 0.4939(5) 0.046(2) Uani 1 1 d . . . . .
 H11 H 0.503133 0.738139 0.479232 0.055 Uiso 1 1 calc R . . . .
 C36 C 0.1916(3) 0.3506(3) 0.3624(4) 0.0301(15) Uani 1 1 d . . . . .
 H36 H 0.194723 0.384304 0.383163 0.036 Uiso 1 1 calc R . . . .
 C15 C 0.5552(4) 0.8540(4) 0.4680(5) 0.050(2) Uani 1 1 d . . . . .
 H15 H 0.573009 0.876900 0.436396 0.059 Uiso 1 1 calc R . . . .
 C12 C 0.5041(4) 0.7881(5) 0.5634(5) 0.056(3) Uani 1 1 d . . . . .
 H12 H 0.486514 0.765531 0.595649 0.067 Uiso 1 1 calc R . . . .
 C25 C 0.3558(3) 0.5785(3) 0.3265(5) 0.0318(16) Uani 1 1 d . . . . .
 H25 H 0.377226 0.604466 0.347760 0.038 Uiso 1 1 calc R . . . .
 C26 C 0.3594(4) 0.5274(3) 0.3517(5) 0.042(2) Uani 1 1 d . . . . .
 H26 H 0.382764 0.518601 0.389196 0.050 Uiso 1 1 calc R . . . .
 O1 O 0.5082(4) 0.8453(4) 0.6565(4) 0.065(2) Uani 1 1 d . . . . .
 C18 C 0.5139(3) 0.8887(4) 0.7643(5) 0.0377(18) Uani 1 1 d . . . . .
 H18A H 0.510808 0.923558 0.786673 0.045 Uiso 1 1 calc R . . . .
 H18B H 0.481425 0.869193 0.774399 0.045 Uiso 1 1 calc R . . . .
 C17 C 0.5204(5) 0.8948(5) 0.6843(7) 0.063(3) Uani 1 1 d . . . . .
 H17A H 0.496396 0.921614 0.665325 0.076 Uiso 1 1 calc R . . . .
 H17B H 0.556652 0.904703 0.672186 0.076 Uiso 1 1 calc R . . . .
 C19 C 0.5597(4) 0.8601(4) 0.7965(6) 0.048(2) Uani 1 1 d . . . . .
 H19A H 0.561679 0.824902 0.776228 0.071 Uiso 1 1 calc GR . . . .
 H19B H 0.555327 0.857762 0.848404 0.071 Uiso 1 1 calc GR . . . .
 H19C H 0.591965 0.878986 0.785604 0.071 Uiso 1 1 calc GR . . . .
 Cl9 Cl 0.46649(10) 0.64012(11) 0.42229(17) 0.0589(6) Uani 1 1 d . . . . .
 Cl8 Cl 0.54535(14) 0.56226(13) 0.44473(19) 0.0712(8) Uani 1 1 d . . . . .
 Cl7 Cl 0.5067(2) 0.58238(15) 0.30300(19) 0.0904(12) Uani 1 1 d . . . . .
 C53 C 0.5230(5) 0.6098(4) 0.3868(6) 0.054(2) Uani 1 1 d . . . . .
 H53 H 0.550763 0.636665 0.379925 0.065 Uiso 1 1 calc R . . . .
 O0AA O 0.000000 0.500000 0.4347(9) 0.063(6) Uani 0.5 2 d S TU P . .
 H0AA H -0.012350 0.515040 0.470816 0.095 Uiso 0.25 1 d R . . . .
 H0AB H 0.007080 0.522230 0.403226 0.095 Uiso 0.25 1 d R . . . .

loop_
  _atom_site_aniso_label
  _atom_site_aniso_U_11
  _atom_site_aniso_U_22
  _atom_site_aniso_U_33
  _atom_site_aniso_U_23
  _atom_site_aniso_U_13
  _atom_site_aniso_U_12
 Co1 0.0169(5) 0.0159(5) 0.0259(6) -0.0009(4) 0.0013(4) -0.0003(4)
 S2 0.0386(10) 0.0483(11) 0.0403(11) -0.0186(9) 0.0044(9) -0.0117(9)
 Cl1 0.0685(15) 0.0497(12) 0.0353(11) -0.0047(9) 0.0007(10) -0.0128(11)
 Cl2 0.0491(12) 0.0592(14) 0.0560(14) 0.0107(11) 0.0157(11) 0.0114(11)
 Cl11 0.0653(14) 0.0472(12) 0.0455(12) 0.0083(10) -0.0017(11) 0.0034(10)
 Cl5 0.0403(10) 0.0465(11) 0.0520(13) -0.0015(9) -0.0026(9) 0.0016(9)
 Cl12 0.0546(13) 0.0751(16) 0.0377(12) -0.0028(11) -0.0081(10) -0.0092(12)
 S1 0.0655(15) 0.0570(14) 0.0396(12) 0.0137(10) -0.0233(11) -0.0294(12)
 Cl10 0.107(2) 0.0584(15) 0.0440(13) -0.0084(11) -0.0074(14) 0.0243(15)
 Cl6 0.0641(16) 0.0739(18) 0.0575(15) -0.0072(13) -0.0128(13) 0.0099(13)
 Cl3 0.0663(17) 0.131(3) 0.0399(13) -0.0028(16) -0.0073(12) 0.0417(18)
 Cl4 0.0562(14) 0.0597(15) 0.0670(17) -0.0068(13) 0.0063(12) 0.0147(11)
 N4 0.019(3) 0.019(2) 0.029(3) 0.001(2) 0.001(2) 0.001(2)
 N7 0.027(3) 0.021(3) 0.030(3) -0.001(2) 0.004(3) 0.002(2)
 O2 0.041(3) 0.071(4) 0.039(3) 0.011(3) -0.007(3) -0.020(3)
 N5 0.027(3) 0.017(3) 0.031(3) -0.001(2) 0.000(2) -0.001(2)
 N6 0.024(3) 0.019(3) 0.025(3) 0.001(2) 0.004(2) -0.001(2)
 N8 0.027(3) 0.021(3) 0.031(3) 0.001(3) 0.002(2) 0.003(2)
 N1 0.021(3) 0.022(3) 0.029(3) 0.001(2) 0.004(2) -0.002(2)
 N2 0.020(3) 0.029(3) 0.026(3) 0.001(2) -0.001(2) 0.001(2)
 N3 0.018(3) 0.020(3) 0.030(3) -0.001(2) 0.004(2) 0.001(2)
 C31 0.025(3) 0.022(3) 0.032(4) -0.001(3) -0.001(3) -0.002(3)
 C50 0.019(3) 0.024(3) 0.028(4) 0.002(3) 0.006(3) 0.002(3)
 C29 0.024(3) 0.018(3) 0.031(4) -0.005(3) 0.000(3) -0.002(2)
 C9 0.016(3) 0.028(3) 0.035(4) 0.003(3) 0.001(3) -0.002(2)
 C45 0.019(3) 0.020(3) 0.032(4) 0.002(3) -0.001(3) -0.004(2)
 C5 0.020(3) 0.033(4) 0.030(4) 0.000(3) 0.000(3) 0.001(3)
 C24 0.022(3) 0.026(3) 0.031(4) 0.002(3) -0.001(3) 0.002(3)
 C32 0.026(3) 0.020(3) 0.035(4) -0.001(3) 0.002(3) -0.003(3)
 C37 0.042(4) 0.028(4) 0.025(4) -0.003(3) 0.001(3) -0.004(3)
 C16 0.023(3) 0.025(3) 0.024(3) -0.003(3) 0.003(3) 0.001(2)
 C35 0.023(3) 0.020(3) 0.028(3) -0.003(3) 0.005(3) -0.001(2)
 C39 0.031(4) 0.029(4) 0.031(4) -0.001(3) -0.001(3) 0.000(3)
 C6 0.021(3) 0.043(4) 0.033(4) 0.000(3) 0.004(3) 0.003(3)
 C20 0.023(3) 0.024(3) 0.026(3) 0.003(3) 0.003(3) 0.001(2)
 C34 0.021(3) 0.017(3) 0.035(4) 0.003(3) -0.001(3) -0.002(2)
 C28 0.030(3) 0.018(3) 0.031(4) 0.000(3) -0.005(3) -0.001(3)
 C38 0.033(4) 0.024(3) 0.031(4) 0.002(3) 0.001(3) -0.006(3)
 C23 0.027(4) 0.037(4) 0.027(4) 0.004(3) 0.002(3) -0.002(3)
 C8 0.026(3) 0.030(4) 0.034(4) -0.006(3) -0.003(3) 0.002(3)
 C22 0.019(3) 0.034(4) 0.031(4) -0.002(3) 0.003(3) 0.000(3)
 C49 0.030(3) 0.024(3) 0.031(4) 0.007(3) -0.002(3) 0.000(3)
 C7 0.023(3) 0.040(4) 0.029(4) -0.004(3) -0.002(3) 0.005(3)
 C27 0.051(5) 0.020(3) 0.040(4) 0.000(3) -0.016(4) -0.002(3)
 C40 0.028(4) 0.045(4) 0.037(4) 0.003(4) -0.002(3) -0.012(3)
 C42 0.036(4) 0.055(5) 0.032(4) 0.008(4) -0.005(3) -0.012(4)
 C44 0.038(4) 0.048(5) 0.038(4) 0.010(4) -0.007(4) -0.019(4)
 C41 0.030(4) 0.057(5) 0.040(5) 0.005(4) -0.002(3) -0.012(4)
 C51 0.034(4) 0.046(5) 0.037(5) 0.007(4) 0.006(3) 0.001(4)
 C47 0.051(5) 0.050(5) 0.042(5) 0.000(4) 0.002(4) -0.003(4)
 C54 0.062(6) 0.039(5) 0.041(5) 0.002(4) 0.011(4) -0.007(4)
 C46 0.056(6) 0.063(6) 0.050(6) 0.001(5) 0.003(5) -0.011(5)
 C48 0.066(7) 0.043(6) 0.099(10) 0.009(6) 0.012(7) -0.012(5)
 C52 0.055(6) 0.033(4) 0.066(7) -0.002(4) -0.002(5) -0.004(4)
 C10 0.029(4) 0.060(5) 0.027(4) -0.012(4) 0.000(3) 0.013(3)
 C2 0.024(4) 0.051(5) 0.040(5) -0.017(4) 0.004(3) 0.001(3)
 C1 0.025(3) 0.032(4) 0.041(4) -0.008(3) 0.001(3) -0.004(3)
 C30 0.028(3) 0.021(3) 0.030(4) 0.001(3) 0.001(3) -0.001(3)
 C21 0.019(3) 0.022(3) 0.030(4) -0.001(3) 0.000(3) -0.001(2)
 C33 0.025(3) 0.018(3) 0.028(4) 0.000(3) 0.005(3) -0.001(2)
 C3 0.022(3) 0.052(5) 0.035(4) -0.012(4) 0.004(3) -0.001(3)
 C4 0.018(3) 0.039(4) 0.031(4) 0.000(3) 0.001(3) -0.001(3)
 C43 0.045(5) 0.060(6) 0.036(5) 0.007(4) 0.001(4) -0.025(4)
 C13 0.040(5) 0.094(8) 0.031(5) 0.003(5) 0.006(4) 0.017(5)
 C14 0.067(7) 0.056(6) 0.057(6) -0.022(5) -0.014(5) 0.021(5)
 C11 0.031(4) 0.075(7) 0.033(4) -0.005(4) 0.005(3) 0.000(4)
 C36 0.039(4) 0.022(3) 0.030(4) -0.004(3) -0.002(3) -0.001(3)
 C15 0.054(5) 0.060(6) 0.035(5) -0.007(4) -0.008(4) 0.010(5)
 C12 0.043(5) 0.092(8) 0.032(5) -0.013(5) -0.002(4) 0.000(5)
 C25 0.036(4) 0.020(3) 0.039(4) -0.006(3) -0.005(3) -0.003(3)
 C26 0.044(5) 0.031(4) 0.051(5) 0.006(4) -0.021(4) 0.000(3)
 O1 0.074(5) 0.073(5) 0.049(4) -0.003(4) 0.005(4) -0.019(4)
 C18 0.032(4) 0.047(5) 0.033(4) -0.004(4) 0.002(3) 0.001(3)
 C17 0.054(6) 0.070(7) 0.065(7) 0.003(6) -0.006(5) 0.002(5)
 C19 0.041(5) 0.053(5) 0.049(5) -0.001(4) -0.009(4) 0.004(4)
 Cl9 0.0491(12) 0.0589(14) 0.0687(16) 0.0009(12) -0.0025(12) 0.0068(11)
 Cl8 0.0745(19) 0.0693(17) 0.0697(19) 0.0086(15) -0.0011(15) 0.0239(14)
 Cl7 0.138(4) 0.073(2) 0.0600(18) -0.0117(16) -0.006(2) 0.017(2)
 C53 0.062(6) 0.043(5) 0.057(6) -0.004(5) 0.000(5) -0.003(4)
 O0AA 0.052(11) 0.12(2) 0.014(8) 0.000 0.000 -0.030(11)

_geom_special_details
;
 All esds (except the esd in the dihedral angle between two l.s. planes)
 are estimated using the full covariance matrix.  The cell esds are taken
 into account individually in the estimation of esds in distances, angles
 and torsion angles; correlations between esds in cell parameters are only
 used when they are defined by crystal symmetry.  An approximate (isotropic)
 treatment of cell esds is used for estimating esds involving l.s. planes.
;
loop_
  _geom_bond_atom_site_label_1
  _geom_bond_atom_site_label_2
  _geom_bond_distance
  _geom_bond_site_symmetry_2
  _geom_bond_publ_flag
 Co1 N4 2.183(6) . ?
 Co1 N7 2.067(7) . ?
 Co1 N6 2.164(6) 5 ?
 Co1 N8 2.084(7) . ?
 Co1 N1 2.211(6) . ?
 Co1 N3 2.200(5) . ?
 S2 C50 1.636(7) . ?
 Cl1 C51 1.761(9) . ?
 Cl2 C51 1.760(10) . ?
 Cl11 C54 1.773(11) . ?
 Cl5 C52 1.778(11) . ?
 Cl12 C54 1.775(11) . ?
 S1 C49 1.627(8) . ?
 Cl10 C54 1.755(10) . ?
 Cl6 C52 1.734(11) . ?
 Cl3 C51 1.753(10) . ?
 Cl4 C52 1.756(11) . ?
 N4 C45 1.344(9) . ?
 N4 C25 1.310(10) . ?
 N7 C49 1.165(10) . ?
 O2 C42 1.372(11) . ?
 O2 C46 1.449(13) . ?
 N5 C29 1.339(9) . ?
 N5 C33 1.347(9) . ?
 N6 C35 1.335(9) . ?
 N6 C38 1.349(10) . ?
 N8 C50 1.142(10) . ?
 N1 C16 1.349(9) . ?
 N1 C1 1.325(10) . ?
 N2 C9 1.353(10) . ?
 N2 C5 1.338(9) . ?
 N3 C24 1.333(10) . ?
 N3 C20 1.334(9) . ?
 C31 C32 1.393(10) . ?
 C31 C39 1.463(11) . ?
 C31 C30 1.432(10) . ?
 C29 C28 1.491(9) . ?
 C29 C30 1.387(11) . ?
 C9 C8 1.405(11) . ?
 C9 C21 1.470(10) 6_565 ?
 C45 C28 1.398(9) . ?
 C5 C6 1.390(11) . ?
 C5 C4 1.482(10) . ?
 C24 C23 1.380(10) . ?
 C32 C33 1.393(11) . ?
 C37 C38 1.380(11) . ?
 C37 C36 1.384(11) . ?
 C16 C4 1.396(10) . ?
 C35 C34 1.399(9) . ?
 C39 C40 1.424(11) . ?
 C39 C44 1.391(12) . ?
 C6 C7 1.405(11) . ?
 C20 C21 1.400(10) . ?
 C34 C33 1.486(9) . ?
 C34 C36 1.373(11) . ?
 C28 C27 1.378(11) . ?
 C23 C22 1.380(11) . ?
 C8 C7 1.390(11) . ?
 C22 C21 1.396(11) . ?
 C7 C10 1.485(11) . ?
 C27 C26 1.403(12) . ?
 C40 C41 1.357(13) . ?
 C42 C41 1.414(13) . ?
 C42 C43 1.392(12) . ?
 C44 C43 1.376(13) . ?
 C47 C46 1.550(15) . ?
 C47 C48 1.493(16) . ?
 C10 C11 1.412(14) . ?
 C10 C15 1.401(15) . ?
 C2 C1 1.409(11) . ?
 C2 C3 1.375(12) . ?
 C3 C4 1.390(11) . ?
 C13 C14 1.401(18) . ?
 C13 C12 1.325(18) . ?
 C13 O1 1.396(13) . ?
 C14 C15 1.405(15) . ?
 C11 C12 1.389(14) . ?
 C25 C26 1.397(11) . ?
 O1 C17 1.409(15) . ?
 C18 C17 1.515(16) . ?
 C18 C19 1.512(12) . ?
 Cl9 C53 1.774(12) . ?
 Cl8 C53 1.731(11) . ?
 Cl7 C53 1.768(12) . ?

loop_
  _geom_angle_atom_site_label_1
  _geom_angle_atom_site_label_2
  _geom_angle_atom_site_label_3
  _geom_angle
  _geom_angle_site_symmetry_1
  _geom_angle_site_symmetry_3
  _geom_angle_publ_flag
 N4 Co1 N1 91.0(2) . . ?
 N4 Co1 N3 87.9(2) . . ?
 N7 Co1 N4 89.2(2) . . ?
 N7 Co1 N6 87.3(2) . 5 ?
 N7 Co1 N8 177.0(2) . . ?
 N7 Co1 N1 94.4(2) . . ?
 N7 Co1 N3 91.5(2) . . ?
 N6 Co1 N4 175.5(2) 5 . ?
 N6 Co1 N1 86.6(2) 5 . ?
 N6 Co1 N3 95.0(2) 5 . ?
 N8 Co1 N4 92.4(2) . . ?
 N8 Co1 N6 91.3(2) . 5 ?
 N8 Co1 N1 88.2(2) . . ?
 N8 Co1 N3 85.9(2) . . ?
 N3 Co1 N1 174.0(2) . . ?
 C45 N4 Co1 119.4(5) . . ?
 C25 N4 Co1 121.5(5) . . ?
 C25 N4 C45 119.0(6) . . ?
 C49 N7 Co1 165.2(6) . . ?
 C42 O2 C46 116.3(7) . . ?
 C29 N5 C33 117.2(6) . . ?
 C35 N6 Co1 122.8(5) . 5_545 ?
 C35 N6 C38 117.6(6) . . ?
 C38 N6 Co1 119.6(5) . 5_545 ?
 C50 N8 Co1 163.1(6) . . ?
 C16 N1 Co1 120.7(5) . . ?
 C1 N1 Co1 121.7(5) . . ?
 C1 N1 C16 117.6(6) . . ?
 C5 N2 C9 118.1(6) . . ?
 C24 N3 Co1 118.5(5) . . ?
 C24 N3 C20 118.1(6) . . ?
 C20 N3 Co1 123.2(5) . . ?
 C32 C31 C39 121.8(7) . . ?
 C32 C31 C30 116.0(7) . . ?
 C30 C31 C39 122.1(7) . . ?
 N8 C50 S2 177.4(7) . . ?
 N5 C29 C28 114.5(6) . . ?
 N5 C29 C30 123.6(6) . . ?
 C30 C29 C28 121.8(6) . . ?
 N2 C9 C8 122.3(6) . . ?
 N2 C9 C21 116.7(7) . 6_565 ?
 C8 C9 C21 120.9(7) . 6_565 ?
 N4 C45 C28 122.7(6) . . ?
 N2 C5 C6 122.8(7) . . ?
 N2 C5 C4 115.3(6) . . ?
 C6 C5 C4 121.9(7) . . ?
 N3 C24 C23 122.9(7) . . ?
 C31 C32 C33 120.2(7) . . ?
 C38 C37 C36 118.8(7) . . ?
 N1 C16 C4 123.9(6) . . ?
 N6 C35 C34 122.7(7) . . ?
 C40 C39 C31 120.8(7) . . ?
 C44 C39 C31 122.7(7) . . ?
 C44 C39 C40 116.5(8) . . ?
 C5 C6 C7 119.8(7) . . ?
 N3 C20 C21 123.4(7) . . ?
 C35 C34 C33 119.6(7) . . ?
 C36 C34 C35 118.8(7) . . ?
 C36 C34 C33 121.6(6) . . ?
 C45 C28 C29 120.9(6) . . ?
 C27 C28 C29 121.1(6) . . ?
 C27 C28 C45 118.0(7) . . ?
 N6 C38 C37 123.0(7) . . ?
 C24 C23 C22 119.2(7) . . ?
 C7 C8 C9 119.7(7) . . ?
 C23 C22 C21 119.0(7) . . ?
 N7 C49 S1 177.9(7) . . ?
 C6 C7 C10 121.2(7) . . ?
 C8 C7 C6 117.2(7) . . ?
 C8 C7 C10 121.5(7) . . ?
 C28 C27 C26 119.3(7) . . ?
 C41 C40 C39 121.3(8) . . ?
 O2 C42 C41 116.8(7) . . ?
 O2 C42 C43 124.7(8) . . ?
 C43 C42 C41 118.5(8) . . ?
 C43 C44 C39 122.9(8) . . ?
 C40 C41 C42 120.8(8) . . ?
 Cl2 C51 Cl1 110.9(5) . . ?
 Cl3 C51 Cl1 110.0(5) . . ?
 Cl3 C51 Cl2 108.8(5) . . ?
 C48 C47 C46 108.0(10) . . ?
 Cl11 C54 Cl12 109.9(5) . . ?
 Cl10 C54 Cl11 109.0(6) . . ?
 Cl10 C54 Cl12 109.8(6) . . ?
 O2 C46 C47 108.2(8) . . ?
 Cl6 C52 Cl5 110.7(5) . . ?
 Cl6 C52 Cl4 110.6(6) . . ?
 Cl4 C52 Cl5 109.6(6) . . ?
 C11 C10 C7 120.8(9) . . ?
 C15 C10 C7 121.4(9) . . ?
 C15 C10 C11 117.7(8) . . ?
 C3 C2 C1 118.3(7) . . ?
 N1 C1 C2 122.9(7) . . ?
 C29 C30 C31 119.5(6) . . ?
 C20 C21 C9 121.8(7) . 6_465 ?
 C22 C21 C9 120.8(6) . 6_465 ?
 C22 C21 C20 117.4(7) . . ?
 N5 C33 C32 123.4(6) . . ?
 N5 C33 C34 115.8(6) . . ?
 C32 C33 C34 120.7(6) . . ?
 C2 C3 C4 120.2(7) . . ?
 C16 C4 C5 121.3(7) . . ?
 C3 C4 C5 121.7(7) . . ?
 C3 C4 C16 117.0(7) . . ?
 C44 C43 C42 119.8(8) . . ?
 C12 C13 C14 121.6(10) . . ?
 C12 C13 O1 113.8(10) . . ?
 O1 C13 C14 124.6(11) . . ?
 C13 C14 C15 119.4(11) . . ?
 C12 C11 C10 121.4(11) . . ?
 C34 C36 C37 119.0(7) . . ?
 C10 C15 C14 119.7(11) . . ?
 C13 C12 C11 120.1(11) . . ?
 N4 C25 C26 122.9(7) . . ?
 C25 C26 C27 118.1(8) . . ?
 C13 O1 C17 118.8(10) . . ?
 C19 C18 C17 110.9(8) . . ?
 O1 C17 C18 104.3(10) . . ?
 Cl8 C53 Cl9 110.2(6) . . ?
 Cl8 C53 Cl7 110.6(6) . . ?
 Cl7 C53 Cl9 108.3(6) . . ?

_shelx_res_file
;
TITL rod075a_130k_0m_a.res in P-42(1)c
    rod075a_130k_0m.res
    created by SHELXL-2018/3 at 15:44:01 on 16-Mar-2020
REM Old TITL ROD075A_130K_0m in P-42(1)c
REM SHELXT solution in P-42(1)c
REM R1 0.343, Rweak 0.085, Alpha 0.004, Orientation as input
REM Flack x = 0.475 ( 0.001 ) from Parsons' quotients
REM Formula found by SHELXT: C100 N21 S28 Co2
CELL 1.54178 25.6618 25.6618 18.709 90 90 90
ZERR 8 0.0013 0.0013 0.001 0 0 0
LATT -1
SYMM -X,-Y,+Z
SYMM +Y,-X,-Z
SYMM -Y,+X,-Z
SYMM 0.5-X,0.5+Y,0.5-Z
SYMM 0.5+X,0.5-Y,0.5-Z
SYMM 0.5-Y,0.5-X,0.5+Z
SYMM 0.5+Y,0.5+X,0.5+Z
SFAC C H Cl Co N O S
UNIT 432 372 96 8 64 18 16
ISOR O0AA

L.S. 10
PLAN  5
SIZE 0.1 0.19 0.23
TEMP -143.15
list 4
fmap 2 53
acta
TWIN 0 1 0 -1 0 0 0 0 1 2
OMIT 1 1 0
REM <olex2.extras>
REM <HklSrc "%./ROD075A_130K_0m.hkl">
REM </olex2.extras>

WGHT    0.141100   13.303801
BASF   0.45480
FVAR       0.04293
CO1   4    0.317857    0.673216    0.239948    11.00000    0.01695    0.01586 =
         0.02591   -0.00088    0.00129   -0.00029
S2    7    0.380872    0.766099    0.445277    11.00000    0.03857    0.04830 =
         0.04034   -0.01858    0.00442   -0.01166
CL1   3    0.344501    0.663293   -0.171836    11.00000    0.06847    0.04974 =
         0.03534   -0.00470    0.00068   -0.01284
CL2   3    0.293853    0.737031   -0.077118    11.00000    0.04907    0.05921 =
         0.05603    0.01066    0.01572    0.01137
CL11  3    0.249087    0.693702    0.553497    11.00000    0.06530    0.04719 =
         0.04555    0.00833   -0.00173    0.00340
CL5   3    0.352300    0.524783    0.068238    11.00000    0.04031    0.04645 =
         0.05204   -0.00152   -0.00256    0.00155
CL12  3    0.329311    0.656514    0.650452    11.00000    0.05457    0.07509 =
         0.03769   -0.00276   -0.00814   -0.00920
S1    7    0.232376    0.605616    0.030104    11.00000    0.06548    0.05703 =
         0.03957    0.01371   -0.02333   -0.02943
CL10  3    0.324089    0.618404    0.505421    11.00000    0.10740    0.05839 =
         0.04404   -0.00838   -0.00744    0.02430
CL6   3    0.423844    0.510196    0.185763    11.00000    0.06411    0.07388 =
         0.05750   -0.00720   -0.01281    0.00991
CL3   3    0.375403    0.671820   -0.024361    11.00000    0.06635    0.13100 =
         0.03995   -0.00282   -0.00729    0.04168
CL4   3    0.439083    0.453807    0.054978    11.00000    0.05624    0.05970 =
         0.06705   -0.00677    0.00631    0.01467
N4    5    0.324149    0.592305    0.274910    11.00000    0.01915    0.01853 =
         0.02865    0.00084    0.00086    0.00128
N7    5    0.290884    0.647386    0.142081    11.00000    0.02723    0.02077 =
         0.03030   -0.00054    0.00386    0.00186
O2    6    0.121563    0.445165   -0.146808    11.00000    0.04147    0.07051 =
         0.03932    0.01060   -0.00664   -0.01970
N5    5    0.246853    0.423986    0.272105    11.00000    0.02653    0.01698 =
         0.03117   -0.00147    0.00023   -0.00066
N6    5    0.186311    0.251410    0.302937    11.00000    0.02424    0.01872 =
         0.02493    0.00099    0.00362   -0.00102
N8    5    0.341345    0.701402    0.339320    11.00000    0.02726    0.02118 =
         0.03060    0.00061    0.00191    0.00331
N1    5    0.400602    0.673595    0.206997    11.00000    0.02069    0.02230 =
         0.02944    0.00110    0.00426   -0.00189
N2    5    0.567670    0.754759    0.228325    11.00000    0.02011    0.02858 =
         0.02561    0.00069   -0.00142    0.00073
N3    5    0.238480    0.673867    0.284310    11.00000    0.01819    0.01989 =
         0.02986   -0.00055    0.00429    0.00098
C31   1    0.207382    0.433017    0.131029    11.00000    0.02518    0.02243 =
         0.03218   -0.00141   -0.00098   -0.00192
C50   1    0.356841    0.727491    0.383974    11.00000    0.01851    0.02450 =
         0.02796    0.00205    0.00600    0.00247
C29   1    0.259530    0.464647    0.230763    11.00000    0.02427    0.01810 =
         0.03110   -0.00541   -0.00038   -0.00241
C9    1    0.602629    0.785122    0.262899    11.00000    0.01557    0.02827 =
         0.03477    0.00256    0.00146   -0.00234
C45   1    0.293496    0.555973    0.244766    11.00000    0.01942    0.02024 =
         0.03207    0.00174   -0.00126   -0.00410
AFIX  43
H45   2    0.270388    0.566243    0.207680    11.00000   -1.20000
AFIX   0
C5    1    0.525090    0.739574    0.264009    11.00000    0.01985    0.03288 =
         0.03009   -0.00050   -0.00038    0.00130
C24   1    0.231553    0.658340    0.351622    11.00000    0.02170    0.02597 =
         0.03082    0.00190   -0.00127    0.00215
AFIX  43
H24   2    0.260486    0.644369    0.376846    11.00000   -1.20000
AFIX   0
C32   1    0.195461    0.390514    0.174363    11.00000    0.02646    0.01956 =
         0.03486   -0.00120    0.00201   -0.00299
AFIX  43
H32   2    0.173513    0.363587    0.156813    11.00000   -1.20000
AFIX   0
C37   1    0.176955    0.308388    0.403736    11.00000    0.04161    0.02845 =
         0.02462   -0.00290    0.00064   -0.00429
AFIX  43
H37   2    0.168506    0.312773    0.452806    11.00000   -1.20000
AFIX   0
C16   1    0.435695    0.703564    0.241561    11.00000    0.02262    0.02474 =
         0.02352   -0.00256    0.00252    0.00068
AFIX  43
H16   2    0.423941    0.723679    0.281023    11.00000   -1.20000
AFIX   0
C35   1    0.199207    0.292669    0.263257    11.00000    0.02311    0.02048 =
         0.02814   -0.00275    0.00531   -0.00119
AFIX  43
H35   2    0.207031    0.287504    0.214135    11.00000   -1.20000
AFIX   0
C39   1    0.185511    0.438630    0.059230    11.00000    0.03108    0.02876 =
         0.03123   -0.00065   -0.00064   -0.00042
C6    1    0.515430    0.753766    0.334497    11.00000    0.02092    0.04298 =
         0.03285   -0.00026    0.00446    0.00292
AFIX  43
H6    2    0.485132    0.741378    0.358217    11.00000   -1.20000
AFIX   0
C20   1    0.197276    0.692016    0.248690    11.00000    0.02259    0.02437 =
         0.02588    0.00343    0.00292    0.00104
AFIX  43
H20   2    0.201893    0.702373    0.200353    11.00000   -1.20000
AFIX   0
C34   1    0.201666    0.343218    0.291086    11.00000    0.02132    0.01661 =
         0.03472    0.00296   -0.00080   -0.00243
C28   1    0.294212    0.503672    0.265740    11.00000    0.02985    0.01782 =
         0.03073   -0.00040   -0.00501   -0.00137
C38   1    0.174807    0.259760    0.372378    11.00000    0.03343    0.02434 =
         0.03056    0.00249    0.00077   -0.00612
AFIX  43
H38   2    0.164777    0.230857    0.400970    11.00000   -1.20000
AFIX   0
C23   1    0.184216    0.661663    0.386282    11.00000    0.02700    0.03695 =
         0.02659    0.00440    0.00206   -0.00203
AFIX  43
H23   2    0.180887    0.650378    0.434427    11.00000   -1.20000
AFIX   0
C8    1    0.595313    0.801342    0.333914    11.00000    0.02573    0.02997 =
         0.03426   -0.00603   -0.00329    0.00203
AFIX  43
H8    2    0.620806    0.822373    0.356795    11.00000   -1.20000
AFIX   0
C22   1    0.141762    0.681576    0.350176    11.00000    0.01940    0.03379 =
         0.03150   -0.00225    0.00279   -0.00023
AFIX  43
H22   2    0.109054    0.685024    0.373486    11.00000   -1.20000
AFIX   0
C49   1    0.265940    0.630741    0.095319    11.00000    0.02992    0.02419 =
         0.03085    0.00666   -0.00215    0.00031
C7    1    0.550585    0.786465    0.370540    11.00000    0.02294    0.04048 =
         0.02869   -0.00409   -0.00183    0.00492
C27   1    0.327606    0.489428    0.319992    11.00000    0.05113    0.02033 =
         0.03968   -0.00027   -0.01639   -0.00155
AFIX  43
H27   2    0.329072    0.454270    0.335766    11.00000   -1.20000
AFIX   0
C40   1    0.135102    0.418772    0.042693    11.00000    0.02827    0.04507 =
         0.03686    0.00259   -0.00175   -0.01159
AFIX  43
H40   2    0.115370    0.402076    0.079045    11.00000   -1.20000
AFIX   0
C42   1    0.143955    0.445513   -0.080197    11.00000    0.03604    0.05453 =
         0.03194    0.00833   -0.00499   -0.01184
C44   1    0.212458    0.462443    0.003580    11.00000    0.03763    0.04809 =
         0.03804    0.01041   -0.00741   -0.01869
AFIX  43
H44   2    0.245730    0.477072    0.013222    11.00000   -1.20000
AFIX   0
C41   1    0.114686    0.423222   -0.023962    11.00000    0.02995    0.05733 =
         0.03971    0.00455   -0.00247   -0.01222
AFIX  43
H41   2    0.080288    0.411202   -0.032932    11.00000   -1.20000
AFIX   0

C51   1    0.322829    0.675087   -0.084023    11.00000    0.03437    0.04599 =
         0.03738    0.00668    0.00581    0.00076
AFIX  13
H51   2    0.296594    0.647964   -0.070682    11.00000   -1.20000
AFIX   0

C47   1    0.124886    0.444566   -0.276553    11.00000    0.05106    0.05023 =
         0.04160   -0.00031    0.00175   -0.00300
AFIX  23
H47A  2    0.148682    0.443162   -0.318160    11.00000   -1.20000
H47B  2    0.105178    0.411439   -0.274383    11.00000   -1.20000
AFIX   0

C54   1    0.314794    0.672987    0.560483    11.00000    0.06200    0.03886 =
         0.04057    0.00217    0.01103   -0.00697
AFIX  13
H54   2    0.338364    0.701758    0.544532    11.00000   -1.20000
AFIX   0

C46   1    0.156525    0.452340   -0.206800    11.00000    0.05640    0.06331 =
         0.05026    0.00095    0.00297   -0.01112
AFIX  23
H46A  2    0.185317    0.426720   -0.204434    11.00000   -1.20000
H46B  2    0.171700    0.487798   -0.205620    11.00000   -1.20000
AFIX   0
C48   1    0.088226    0.489393   -0.283982    11.00000    0.06622    0.04326 =
         0.09858    0.00873    0.01151   -0.01188
AFIX 137
H48A  2    0.067151    0.484864   -0.327221    11.00000   -1.50000
H48B  2    0.108134    0.521882   -0.287486    11.00000   -1.50000
H48C  2    0.065321    0.490865   -0.242117    11.00000   -1.50000
AFIX   0

C52   1    0.393052    0.480009    0.114398    11.00000    0.05544    0.03279 =
         0.06557   -0.00176   -0.00249   -0.00391
AFIX  13
H52   2    0.370971    0.450991    0.133249    11.00000   -1.20000
AFIX   0

C10   1    0.540288    0.804290    0.444722    11.00000    0.02929    0.05970 =
         0.02716   -0.01208    0.00028    0.01272
C2    1    0.469367    0.646952    0.127902    11.00000    0.02432    0.05140 =
         0.04041   -0.01661    0.00422    0.00141
AFIX  43
H2    2    0.480072    0.626730    0.087984    11.00000   -1.20000
AFIX   0
C1    1    0.417268    0.645954    0.151701    11.00000    0.02456    0.03171 =
         0.04067   -0.00833    0.00061   -0.00402
AFIX  43
H1    2    0.393031    0.624524    0.127019    11.00000   -1.20000
AFIX   0
C30   1    0.241325    0.471330    0.161581    11.00000    0.02832    0.02095 =
         0.03010    0.00065    0.00110   -0.00054
AFIX  43
H30   2    0.251287    0.501091    0.134651    11.00000   -1.20000
AFIX   0
C21   1    0.147579    0.696583    0.278886    11.00000    0.01915    0.02189 =
         0.03033   -0.00100    0.00037   -0.00063
C33   1    0.215632    0.387379    0.243370    11.00000    0.02455    0.01798 =
         0.02826   -0.00018    0.00509   -0.00113
C3    1    0.504295    0.677931    0.163918    11.00000    0.02193    0.05241 =
         0.03467   -0.01201    0.00395   -0.00061
AFIX  43
H3    2    0.539529    0.679629    0.148512    11.00000   -1.20000
AFIX   0
C4    1    0.488233    0.706773    0.222791    11.00000    0.01761    0.03879 =
         0.03088    0.00050    0.00132   -0.00079
C43   1    0.193025    0.465729   -0.064794    11.00000    0.04537    0.05964 =
         0.03624    0.00735    0.00125   -0.02520
AFIX  43
H43   2    0.213043    0.481757   -0.101415    11.00000   -1.20000
AFIX   0
C13   1    0.519020    0.834985    0.584710    11.00000    0.03991    0.09406 =
         0.03105    0.00266    0.00609    0.01717
C14   1    0.543786    0.869830    0.538118    11.00000    0.06665    0.05604 =
         0.05698   -0.02228   -0.01430    0.02088
AFIX  43
H14   2    0.552768    0.903868    0.553830    11.00000   -1.20000
AFIX   0
C11   1    0.514120    0.771826    0.493939    11.00000    0.03078    0.07477 =
         0.03263   -0.00521    0.00508   -0.00042
AFIX  43
H11   2    0.503133    0.738139    0.479232    11.00000   -1.20000
AFIX   0
C36   1    0.191633    0.350648    0.362443    11.00000    0.03860    0.02189 =
         0.02979   -0.00376   -0.00226   -0.00108
AFIX  43
H36   2    0.194723    0.384304    0.383163    11.00000   -1.20000
AFIX   0
C15   1    0.555222    0.853993    0.467953    11.00000    0.05391    0.05963 =
         0.03500   -0.00652   -0.00809    0.00966
AFIX  43
H15   2    0.573009    0.876900    0.436396    11.00000   -1.20000
AFIX   0
C12   1    0.504094    0.788077    0.563393    11.00000    0.04260    0.09201 =
         0.03210   -0.01333   -0.00224    0.00017
AFIX  43
H12   2    0.486514    0.765531    0.595649    11.00000   -1.20000
AFIX   0
C25   1    0.355803    0.578546    0.326523    11.00000    0.03642    0.01968 =
         0.03944   -0.00561   -0.00539   -0.00284
AFIX  43
H25   2    0.377226    0.604466    0.347760    11.00000   -1.20000
AFIX   0
C26   1    0.359418    0.527403    0.351683    11.00000    0.04368    0.03073 =
         0.05098    0.00570   -0.02086   -0.00001
AFIX  43
H26   2    0.382764    0.518601    0.389196    11.00000   -1.20000
AFIX   0
O1    6    0.508209    0.845255    0.656476    11.00000    0.07438    0.07318 =
         0.04868   -0.00256    0.00484   -0.01887
C18   1    0.513880    0.888718    0.764341    11.00000    0.03232    0.04728 =
         0.03350   -0.00356    0.00205    0.00148
AFIX  23
H18A  2    0.510808    0.923558    0.786673    11.00000   -1.20000
H18B  2    0.481425    0.869193    0.774399    11.00000   -1.20000
AFIX   0
C17   1    0.520428    0.894786    0.684282    11.00000    0.05418    0.06993 =
         0.06472    0.00329   -0.00630    0.00240
AFIX  23
H17A  2    0.496396    0.921614    0.665325    11.00000   -1.20000
H17B  2    0.556652    0.904703    0.672186    11.00000   -1.20000
AFIX   0
C19   1    0.559750    0.860071    0.796472    11.00000    0.04104    0.05325 =
         0.04860   -0.00072   -0.00877    0.00430
AFIX 137
H19A  2    0.561679    0.824902    0.776228    11.00000   -1.50000
H19B  2    0.555327    0.857762    0.848404    11.00000   -1.50000
H19C  2    0.591965    0.878986    0.785604    11.00000   -1.50000
AFIX   0

CL9   3    0.466490    0.640119    0.422292    11.00000    0.04911    0.05892 =
         0.06867    0.00088   -0.00249    0.00676
CL8   3    0.545347    0.562260    0.444726    11.00000    0.07452    0.06934 =
         0.06972    0.00859   -0.00108    0.02385
CL7   3    0.506721    0.582378    0.303002    11.00000    0.13779    0.07336 =
         0.05998   -0.01167   -0.00566    0.01670
C53   1    0.522956    0.609825    0.386768    11.00000    0.06215    0.04266 =
         0.05665   -0.00363    0.00016   -0.00287
AFIX  13
H53   2    0.550763    0.636665    0.379925    11.00000   -1.20000
AFIX   0

O0AA  6    0.000000    0.500000    0.434716    10.25000    0.05245    0.12330 =
         0.01418    0.00000    0.00000   -0.03008
AFIX   3
H0AA  2   -0.012350    0.515040    0.470816    10.25000   -1.50000
AFIX   3
H0AB  2    0.007080    0.522230    0.403226    10.25000   -1.50000
AFIX   0
HKLF 4


REM  rod075a_130k_0m_a.res in P-42(1)c
REM wR2 = 0.1998, GooF = S = 1.115, Restrained GooF = 1.115 for all data
REM R1 = 0.0684 for 10789 Fo > 4sig(Fo) and 0.0712 for all 11345 data
REM 720 parameters refined using 6 restraints

END

WGHT      0.1411     13.3178

REM Highest difference peak  1.155,  deepest hole -1.376,  1-sigma level  0.147
Q1    1   0.3237  0.6775  0.2560  11.00000  0.05    1.15
Q2    1   0.5350  0.8804  0.6403  11.00000  0.05    1.02
Q3    1   0.3171  0.7185 -0.0596  11.00000  0.05    1.00
Q4    1   0.0178  0.5581  0.5599  11.00000  0.05    0.95
Q5    1   0.2796  0.6809  0.5411  11.00000  0.05    0.78
;
_shelx_res_checksum                65808
_shelx_hkl_file
;
   0   1   0   -0.77    0.02
   0   1   0   -0.74    0.02
   1   0   0   -0.77    0.01
   1   0   0   -0.76    0.02
  -1   0   0   -0.76    0.01
  -1   0   0   -0.76    0.01
   0  -1   0   -0.76    0.03
   0  -1   0   -0.76    0.02
   1  -1   0   71.96    3.51
   0  -2   0  553.64   24.80
   0   2   0  526.71   24.87
  -2   0   0  464.20   24.81
   2   0   0  498.43   24.83
  -2   1   0    1.82    0.15
  -1  -2   0    2.30    0.17
   2  -1   0    2.06    0.16
  -2  -1   0    2.33    0.15
  -2  -1   0    1.53    0.13
   1   2   0    2.16    0.15
   1   2   0    1.98    0.16
  -1   2   0    2.08    0.18
   1  -2   0    2.19    0.19
   2   1   0    2.09    0.14
  -2   1   0    2.38    0.15
  -1  -2   0    1.38    0.14
   2  -2   0   11.25    0.62
   2   2   0   11.30    0.60
  -2  -2   0   10.46    0.60
  -2   2   0   11.98    0.61
  -2   2   0    9.61    0.61
   2   2   0   11.35    0.60
  -2  -2   0   12.82    0.61
   2  -2   0   10.21    0.60
  -3   0   0   -1.27    0.07
   0   3   0   -1.40    0.09
   0  -3   0   -1.32    0.08
  -3   0   0   -1.35    0.07
   3   0   0   -1.36    0.07
   0  -3   0   -1.35    0.12
   3   0   0   -1.35    0.06
  -3   1   0    3.37    0.26
   3   1   0    3.67    0.25
  -3  -1   0    3.01    0.24
  -3  -1   0    3.51    0.25
   3  -1   0    3.02    0.24
   1  -3   0    5.05    0.33
   3   1   0    3.04    0.24
   1   3   0    3.85    0.26
  -3   1   0    3.67    0.25
  -1  -3   0    3.46    0.26
  -1  -3   0    4.21    0.30
   3  -1   0    3.81    0.26
  -1   3   0    3.69    0.31
   1   3   0    3.30    0.28
   3  -2   0   15.85    0.82
  -3   2   0   16.94    0.81
   3  -2   0   14.54    0.80
   2   3   0   14.56    0.81
   3   2   0   14.30    0.80
  -2  -3   0   18.25    0.83
   2  -3   0   15.80    0.84
  -2   3   0   13.55    0.83
   3   2   0   15.29    0.80
  -2   3   0   16.87    0.82
  -2  -3   0   13.30    0.80
   2   3   0   15.20    0.80
  -3   2   0   13.55    0.81
  -3  -2   0   17.11    0.81
  -3  -2   0   13.70    0.80
   3   3   0  587.26   27.51
   3   3   0  537.11   27.51
  -3   3   0  596.05   27.52
  -3   3   0  526.66   27.53
   3  -3   0  511.64   27.51
  -3  -3   0  626.46   27.52
   3  -3   0  627.56   27.54
  -3  -3   0  520.17   27.51
   0  -4   0    5.15    0.41
   0   4   0    3.70    0.36
  -4   0   0    3.80    0.29
   0  -4   0    3.94    0.32
   4   0   0    4.24    0.29
  -4   0   0    5.03    0.30
   4   0   0    4.59    0.31
  -1  -4   0    0.57    0.17
   4   1   0    0.39    0.10
   1   4   0    0.37    0.15
  -4  -1   0    0.41    0.11
  -4   1   0    0.47    0.11
   1  -4   0   -0.04    0.17
   4  -1   0    0.29    0.12
  -1   4   0    0.31    0.17
   4   1   0    0.32    0.11
  -4   1   0    0.16    0.11
  -1  -4   0    0.21    0.11
   1   4   0    0.30    0.11
  -4  -1   0    0.28    0.10
   4  -1   0    0.23    0.10
  -4   2   0    1.16    0.15
  -2  -4   0    1.01    0.15
   2   4   0    1.57    0.20
  -4  -2   0    1.68    0.19
  -2  -4   0    1.53    0.20
   2  -4   0    1.76    0.24
   2   4   0    1.52    0.19
  -4  -2   0    1.10    0.15
  -2   4   0    1.17    0.18
   4  -2   0    1.32    0.17
  -2   4   0    1.72    0.23
   4  -2   0    0.80    0.14
   4   2   0    1.81    0.20
  -4   2   0    1.23    0.17
   4   2   0    1.39    0.18
  -4  -3   0    0.00    0.12
   3  -4   0    0.02    0.16
   4  -3   0   -0.03    0.11
   3   4   0   -0.04    0.13
  -4  -3   0    0.05    0.12
   4   3   0    0.03    0.11
  -3   4   0    0.06    0.16
  -3  -4   0    0.04    0.12
   3   4   0    0.03    0.12
   4   3   0    0.17    0.12
  -4   3   0    0.13    0.15
  -3   4   0    0.09    0.14
  -4   3   0    0.19    0.13
  -3  -4   0    0.18    0.16
   4  -3   0    0.07    0.14
  -4  -4   0  280.17   12.51
   4  -4   0  275.52   12.54
   4   4   0  272.96   12.50
  -4   4   0  273.97   12.51
  -4  -4   0  241.49   12.49
  -4   4   0  230.69   12.51
   4   4   0  242.37   12.49
   4  -4   0  232.29   12.49
   0   5   0   -0.05    0.18
  -5   0   0    0.04    0.11
   5   0   0   -0.03    0.10
  -5   0   0    0.06    0.12
   0  -5   0    0.03    0.21
   5   0   0   -0.04    0.12
   0  -5   0    0.02    0.14
   1  -5   0    8.66    0.57
  -5  -1   0    8.03    0.52
  -5   1   0    8.16    0.53
   5   1   0    7.83    0.50
  -1  -5   0   10.17    0.63
  -1  -5   0    8.51    0.55
   5  -1   0    7.94    0.51
  -5   1   0    8.57    0.51
  -5  -1   0    8.65    0.52
   1   5   0    7.80    0.58
   1   5   0    9.23    0.55
   5  -1   0    9.21    0.54
   5   1   0    9.37    0.53
   1  -5   0   10.33    0.65
  -1   5   0    8.26    0.62
  -5  -2   0    0.06    0.12
  -2   5   0    0.07    0.20
   5  -2   0    0.06    0.12
   2   5   0    0.08    0.17
  -5   2   0    0.06    0.15
  -5  -2   0   -0.10    0.11
  -2  -5   0    0.05    0.18
  -5   2   0   -0.08    0.12
   5   2   0    0.08    0.13
  -2  -5   0    0.08    0.14
   5  -2   0    0.14    0.15
   2  -5   0    0.12    0.21
   2   5   0   -0.09    0.14
   5   2   0    0.04    0.11
  -5  -3   0   94.12    4.34
   3   5   0   84.62    4.35
  -3   5   0   75.85    4.37
   5   3   0   84.91    4.33
   5  -3   0   84.31    4.35
   5  -3   0   84.31    4.33
  -3  -5   0   83.20    4.34
  -5  -3   0   81.20    4.33
  -3  -5   0   98.73    4.38
   3   5   0   91.39    4.34
   3  -5   0   90.28    4.39
  -3   5   0   94.72    4.37
   5   3   0   93.61    4.34
  -5   3   0   80.44    4.35
  -5   3   0   92.14    4.34
  -4  -5   0    1.73    0.26
  -4   5   0    0.95    0.24
  -5   4   0    1.54    0.23
   4   5   0    0.79    0.21
   4  -5   0    0.79    0.24
   5  -4   0    1.20    0.21
   5   4   0    1.07    0.19
  -5  -4   0    1.12    0.20
   4   5   0    1.19    0.20
  -4   5   0    1.09    0.21
   5  -4   0    1.04    0.23
  -5   4   0    1.20    0.25
  -4  -5   0    1.48    0.22
   5   4   0    1.14    0.20
  -5  -4   0    1.15    0.21
  -5  -5   0   14.14    0.86
  -5   5   0   15.62    0.92
   5   5   0   15.31    0.87
  -6   0   0 1000.00   44.67
   0   6   0  868.70   44.72
  -6   0   0  883.58   44.67
   0  -6   0  924.87   44.69
   6   0   0  856.43   44.65
   6   0   0  985.80   44.67
   1   6   0    4.53    0.48
   1  -6   0    6.12    0.57
   6   1   0    4.73    0.37
   1  -6   0    4.71    0.47
  -1  -6   0    5.05    0.45
   6  -1   0    4.89    0.38
   6  -1   0    5.78    0.42
  -1  -6   0    6.05    0.55
  -6  -1   0    4.97    0.38
  -1   6   0    4.65    0.51
   1   6   0    5.33    0.43
  -6   1   0    4.30    0.40
  -6  -1   0    4.60    0.40
  -6   1   0    5.30    0.38
   6   1   0    4.81    0.40
  -2   6   0  218.62   11.69
  -2  -6   0  228.62   11.64
  -2  -6   0  257.12   11.69
  -6   2   0  245.02   11.63
   6  -2   0  249.46   11.65
   6   2   0  246.97   11.63
  -6   2   0  229.50   11.64
  -6  -2   0  252.85   11.63
   2   6   0  223.07   11.66
   2  -6   0  269.01   11.73
   2   6   0  243.65   11.64
   6   2   0  218.15   11.61
  -6  -2   0  224.60   11.63
   6  -2   0  227.53   11.62
  -6   3   0    7.98    0.52
   3   6   0    8.12    0.54
  -3   6   0    7.75    0.57
  -3  -6   0    7.34    0.54
  -3  -6   0    8.60    0.60
   6   3   0    7.24    0.51
  -6   3   0    7.27    0.55
   3   6   0    7.06    0.56
  -6  -3   0    7.42    0.52
   6  -3   0    7.49    0.51
  -3   6   0    6.82    0.61
  -6  -3   0    8.84    0.54
  -6  -4   0  110.02    5.36
   6   4   0  110.81    5.36
  -4  -6   0  108.17    5.37
  -6   4   0  105.87    5.38
   4   6   0  109.58    5.38
  -4   6   0  104.85    5.41
   6  -4   0  107.88    5.35
  -5  -6   0    2.99    0.35
   5   6   0    2.78    0.36
  -6   5   0    3.38    0.41
  -5   6   0    2.45    0.35
   6  -5   0    3.14    0.35
   6   5   0    3.10    0.34
  -6  -5   0    2.81    0.34
   6   6   0   33.49    1.77
  -6   6   0   32.99    1.82
  -6  -6   0   33.14    1.77
   0   7   0   -0.35    0.21
   7   0   0    0.00    0.14
   0  -7   0    0.13    0.20
  -7   0   0   -0.03    0.16
  -1  -7   0  128.42    5.81
   7  -1   0  113.42    5.75
  -1   7   0  115.12    5.84
  -7   1   0  112.84    5.77
   7   1   0  110.88    5.74
  -7  -1   0  116.01    5.77
   1  -7   0  119.66    5.80
   1   7   0  115.67    5.83
  -2  -7   0    3.73    0.40
   7  -2   0    4.10    0.36
   2  -7   0    4.02    0.43
  -7  -2   0    3.58    0.37
   2   7   0    3.33    0.39
   7   2   0    3.47    0.34
  -2   7   0    4.30    0.50
  -7   2   0    3.63    0.39
  -7  -3   0  387.40   18.81
   7   3   0  383.66   18.80
  -3  -7   0  388.46   18.83
   3   7   0  387.03   18.85
  -3   7   0  376.32   18.88
  -7   3   0  381.86   18.83
   7  -3   0  395.18   18.80
   7  -4   0    1.54    0.24
   4   7   0    1.20    0.26
  -4  -7   0    1.50    0.26
  -7  -4   0    1.43    0.24
  -4   7   0    1.51    0.31
  -7   4   0    1.65    0.29
   7   4   0    1.40    0.22
  -5   7   0   29.81    1.65
   5   7   0   28.92    1.59
  -5  -7   0   30.06    1.59
   7   5   0   28.90    1.57
  -7  -5   0   29.36    1.58
  -7   5   0   30.15    1.62
   7  -5   0   28.53    1.57
   7   6   0    6.13    0.50
  -6   7   0    5.66    0.59
  -7  -6   0    6.39    0.51
  -7   6   0    6.08    0.57
   6   7   0    5.97    0.51
  -6  -7   0    6.32    0.51
   7   7   0   48.78    2.63
  -7  -7   0   49.46    2.64
  -7   7   0   50.65    2.70
   7  -7   0   53.06    2.38
   0   8   0   43.98    2.42
  -8   0   0   46.41    2.35
   0  -8   0   45.23    2.38
   8   0   0   45.68    2.32
   1   8   0   15.68    1.03
  -1   8   0   15.06    1.05
  -8   1   0   16.11    0.97
  -1  -8   0   16.03    0.99
   8  -1   0   17.68    0.94
  -8  -1   0   17.07    0.96
   1  -8   0   16.39    1.00
   8   1   0   17.44    0.94
  -2   8   0   61.89    3.27
  -2  -8   0   67.19    3.22
   8   2   0   61.63    3.16
   2  -8   0   63.25    3.22
   8  -2   0   61.00    3.16
   2   8   0   61.35    3.24
  -8  -2   0   61.67    3.18
  -8   2   0   63.80    3.20
   8  -3   0    8.21    0.56
  -8   3   0    8.11    0.60
   8   3   0    8.20    0.56
   3   8   0    8.25    0.65
  -3  -8   0    7.73    0.60
  -3   8   0    7.70    0.67
  -8  -3   0    7.80    0.57
  -4   8   0   31.14    1.73
   8   4   0   30.22    1.62
  -8  -4   0   30.02    1.64
  -4  -8   0   30.34    1.66
   4   8   0   29.78    1.68
   8  -4   0   31.30    1.63
  -8   4   0   30.39    1.67
   8   5   0    0.37    0.20
  -8  -5   0    0.32    0.19
   8  -5   0    0.55    0.20
   5   8   0    0.57    0.23
  -5  -8   0    0.44    0.21
  -8   5   0    0.47    0.25
  -5   8   0    0.06    0.25
   6   8   0   62.89    3.24
   8   6   0   62.78    3.22
   8  -6   0   64.80    3.23
   8  -6   0   60.89    2.93
  -6   8   0   61.75    3.30
  -8   6   0   65.10    3.28
  -8  -6   0   63.79    3.23
  -6  -8   0   62.11    3.24
   6  -8   0   62.56    2.94
  -7  -8   0    0.10    0.09
   8  -7   0   -0.03    0.10
  -8   7   0    0.19    0.09
  -7   8   0    0.08    0.27
  -8  -7   0    0.13    0.08
   8   7   0   -0.05    0.20
  -7   8   0    0.10    0.08
  -8   7   0   -0.33    0.24
  -7  -8   0    0.14    0.22
   7   8   0   -0.03    0.21
  -8  -7   0   -0.04    0.20
   7  -8   0    0.01    0.10
  -8  -8   0   53.71    2.76
  -8   8   0   55.41    2.84
  -8  -8   0   50.31    2.45
   8  -8   0   52.74    2.46
   8   8   0   53.11    2.75
  -8   8   0   50.56    2.45
  -9   0   0   -0.11    0.19
   0  -9   0    0.09    0.23
   9   0   0   -0.10    0.16
   0   9   0   -0.06    0.24
   1   9   0  259.43   13.18
  -9   1   0  271.90   13.13
   9  -1   0  273.99   13.10
   9   1   0  274.48   13.10
  -1  -9   0  270.96   13.15
  -9  -1   0  267.34   13.12
   1  -9   0  266.86   13.15
  -1   9   0  255.22   13.20
  -9  -2   0    0.58    0.23
  -2  -9   0    0.86    0.26
  -9   2   0    1.14    0.27
   9  -2   0    1.01    0.22
  -2   9   0    0.81    0.31
   2  -9   0    1.00    0.27
   9   2   0    0.76    0.21
   2   9   0    1.33    0.31
   3  -9   0   10.11    0.73
  -9   3   0    9.94    0.72
  -3   9   0   10.73    0.81
   9  -3   0    9.34    0.66
   9   3   0    9.45    0.66
  -3  -9   0   10.40    0.73
   3   9   0   10.93    0.77
  -9  -3   0   10.37    0.69
   9  -4   0    0.20    0.20
  -4  -9   0    0.56    0.23
  -9  -4   0    0.37    0.22
   9   4   0    0.43    0.21
  -9   4   0    0.47    0.24
   4   9   0    0.43    0.25
   4  -9   0    0.26    0.10
   9  -4   0    0.14    0.11
  -4   9   0    0.42    0.29
   5   9   0    1.20    0.29
  -9  -5   0    1.57    0.29
   9   5   0    1.72    0.28
  -5  -9   0    2.01    0.34
   5  -9   0    1.53    0.18
  -9   5   0    1.84    0.36
  -5   9   0    1.74    0.37
  -5   9   0    1.51    0.15
  -9  -5   0    1.30    0.15
   9  -5   0    1.82    0.15
  -5  -9   0    1.73    0.17
   9  -5   0    1.92    0.29
  -9  -6   0    8.86    0.71
  -9  -6   0   10.32    0.50
  -9   6   0   10.00    0.50
  -6   9   0    9.32    0.81
   9   6   0    9.80    0.70
   9  -6   0   10.12    0.51
  -9   6   0    9.13    0.76
   6   9   0    8.70    0.73
  -6  -9   0    8.93    0.72
  -6   9   0   10.45    0.50
  -6  -9   0    9.51    0.50
   6  -9   0    9.61    0.51
   9  -6   0    9.50    0.70
  -7   9   0    1.46    0.39
   7   9   0    0.66    0.28
   7  -9   0    1.19    0.14
  -7  -9   0    1.11    0.13
   9  -7   0    1.13    0.14
  -9  -7   0    1.09    0.12
  -7   9   0    1.50    0.16
  -9   7   0    0.98    0.12
  -9   7   0    0.91    0.34
  -7  -9   0    1.26    0.30
   9   7   0    0.98    0.28
  -9  -7   0    1.15    0.27
  -9  -8   0    1.97    0.19
  -8   9   0    2.08    0.19
   9  -8   0    2.46    0.23
  -9   8   0    2.19    0.20
  -8  -9   0    2.25    0.20
   9   8   0    1.86    0.34
  -9  -8   0    1.41    0.33
   8  -9   0    2.76    0.24
   8   9   0    2.04    0.38
  -8   9   0    2.22    0.45
  -9   8   0    1.77    0.42
  -8  -9   0    2.23    0.38
   9   9   0    5.97    0.66
  -9  -9   0    7.86    0.43
  -9   9   0    7.90    0.42
  -9  -9   0    6.01    0.66
   9  -9   0    9.16    0.46
  -9   9   0    6.45    0.77
  10   0   0   27.07    1.51
   0 -10   0   29.59    1.33
   0 -10   0   28.33    1.60
   0  10   0   27.12    1.63
 -10   0   0   26.57    1.54
  -1 -10   0    2.67    0.39
  10   1   0    2.29    0.31
  -1  10   0    2.82    0.43
 -10  -1   0    2.17    0.33
  -1 -10   0    2.78    0.21
   1 -10   0    2.43    0.21
   1  10   0    2.78    0.43
  10  -1   0    2.19    0.31
  10  -1   0    2.42    0.21
 -10   1   0    2.09    0.33
   1 -10   0    2.57    0.38
  -2 -10   0   31.10    1.51
   2  10   0   32.03    1.82
   2 -10   0   30.48    1.51
  10  -2   0   33.34    1.72
  10  -2   0   31.21    1.50
  10   2   0   33.63    1.72
  -2 -10   0   31.77    1.78
  -2  10   0   32.20    1.50
 -10   2   0   32.45    1.76
 -10  -2   0   31.29    1.74
  -2  10   0   31.44    1.83
  -3  10   0   14.60    0.69
  10  -3   0   15.23    0.89
  -3 -10   0   12.49    0.93
   3 -10   0   12.78    0.93
  10  -3   0   13.90    0.70
 -10   3   0   14.99    0.69
  10   3   0   14.06    0.88
   3 -10   0   13.87    0.71
 -10  -3   0   15.29    0.69
   3  10   0   13.10    0.97
 -10  -3   0   13.76    0.91
  -3  10   0   14.28    1.02
  -3 -10   0   14.04    0.71
 -10   3   0   14.16    0.93
  10  -4   0   17.78    1.04
   4 -10   0   18.08    0.84
  10   4   0   17.86    1.03
 -10   4   0   17.03    1.08
 -10   4   0   15.48    0.82
   4  10   0   16.53    1.11
 -10  -4   0   16.40    0.82
  -4 -10   0   17.54    0.84
  -4 -10   0   18.03    1.09
  -4  10   0   16.80    0.83
  10  -4   0   17.19    0.83
  -4  10   0   17.17    1.17
   4 -10   0   16.89    1.08
 -10  -4   0   16.93    1.05
  10   5   0    1.04    0.27
  -5 -10   0    1.66    0.31
 -10   5   0    1.28    0.32
  -5  10   0    1.38    0.37
  10  -5   0    1.22    0.14
 -10  -5   0    1.17    0.12
  -5  10   0    1.46    0.16
 -10   5   0    1.40    0.16
   5  10   0    1.31    0.33
  10  -5   0    0.91    0.27
 -10  -5   0    1.20    0.30
   5 -10   0    1.29    0.15
  -5 -10   0    1.15    0.14
  -6 -10   0   33.96    1.64
 -10  -6   0   32.92    1.64
  -6 -10   0   35.93    1.95
   6  10   0   33.26    1.94
   6 -10   0   35.19    1.65
  -6  10   0   34.52    2.01
  10  -6   0   36.02    1.91
  10  -6   0   37.23    1.65
  -6  10   0   35.08    1.64
  10   6   0   33.13    1.89
 -10  -6   0   35.78    1.92
 -10   6   0   35.66    1.98
 -10   6   0   33.44    1.64
  -7 -10   0    4.40    0.53
 -10   7   0    4.13    0.26
  10  -7   0    3.85    0.28
 -10  -7   0    4.42    0.26
  -7 -10   0    3.95    0.27
 -10   7   0    3.46    0.52
   7 -10   0    3.38    0.28
  -7  10   0    3.44    0.56
  10   7   0    3.86    0.47
  -7  10   0    4.12    0.26
 -10  -7   0    3.66    0.46
   7  10   0    3.93    0.52
 -10   8   0   41.75    2.44
  10   8   0   41.82    2.35
 -10  -8   0   40.92    2.37
  -8 -10   0   40.66    2.38
  -8  10   0   45.45    2.05
 -10   8   0   44.17    2.05
 -10  -8   0   44.76    2.05
  10  -8   0   48.53    2.07
  -8 -10   0   44.53    2.06
   8  10   0   39.98    2.37
  -8  10   0   41.14    2.46
 -10   9   0    0.39    0.12
   9 -10   0    0.56    0.15
 -10  -9   0    0.56    0.12
  -9  10   0    0.58    0.12
  10  -9   0    0.48    0.14
  -9 -10   0    0.63    0.13
 -10 -10   0    2.54    0.25
 -10  10   0    2.64    0.24
  10 -10   0    2.88    0.28
  11   0   0   -0.32    0.19
 -11   0   0   -0.01    0.21
 -11   0   0   -0.02    0.08
   0 -11   0    0.33    0.27
   0  11   0   -0.01    0.08
   0  11   0    0.43    0.29
   0 -11   0    0.05    0.11
  -1  11   0   28.01    1.40
   1  11   0   30.97    1.75
   1 -11   0   32.46    1.71
   1  11   0   28.01    1.40
 -11  -1   0   29.87    1.66
  11  -1   0   30.84    1.63
  -1  11   0   29.53    1.75
  -1 -11   0   33.58    1.72
 -11  -1   0   27.16    1.40
 -11   1   0   29.54    1.66
  11  -1   0   30.37    1.40
  -1 -11   0   30.70    1.41
 -11   1   0   26.31    1.39
   1 -11   0   31.69    1.41
   2 -11   0    1.69    0.16
  11   2   0    1.56    0.29
 -11   2   0    1.70    0.16
  -2  11   0    1.39    0.16
   2 -11   0    1.83    0.35
  -2 -11   0    2.28    0.39
 -11  -2   0    1.43    0.32
 -11  -2   0    1.57    0.17
  11  -2   0    1.83    0.19
  -2  11   0    1.51    0.38
 -11   2   0    1.70    0.35
  -2 -11   0    1.87    0.20
  11  -2   0    1.60    0.30
   2  11   0    1.72    0.38
  -3 -11   0   97.31    4.55
   3 -11   0   98.53    4.55
 -11  -3   0  100.65    4.96
  11  -3   0  101.87    4.93
  11   3   0   98.44    4.92
 -11   3   0   98.78    4.98
   3  11   0   95.21    5.01
  -3  11   0   99.49    5.05
   3 -11   0   98.42    4.98
  -3 -11   0  101.77    5.00
  -3  11   0   94.63    4.54
  11  -3   0   94.98    4.54
 -11  -3   0   93.55    4.54
  11   4   0   17.35    1.07
  11  -4   0   18.91    0.87
   4 -11   0   17.46    0.86
   4  11   0   16.13    1.15
   4 -11   0   16.14    1.12
 -11  -4   0   15.94    1.09
 -11   4   0   15.56    1.11
 -11   4   0   17.83    0.85
 -11  -4   0   18.11    0.85
  -4 -11   0   17.92    0.86
  -4 -11   0   16.68    1.13
  -4  11   0   16.78    1.20
  -4  11   0   18.43    0.85
  11  -4   0   16.95    1.07
   5 -11   0    1.47    0.35
 -11   5   0    1.29    0.35
  -5  11   0    1.16    0.39
 -11  -5   0    0.83    0.29
  11   5   0    0.91    0.26
 -11  -5   0    1.36    0.13
   5  11   0    1.36    0.37
  -5 -11   0    1.18    0.15
  -5 -11   0    1.70    0.38
  11  -5   0    1.28    0.30
 -11   5   0    1.07    0.12
  11  -5   0    1.30    0.15
   5 -11   0    1.12    0.15
  -5  11   0    1.16    0.13
  11   6   0    4.95    0.54
  -6 -11   0    4.71    0.32
   6  11   0    4.96    0.62
 -11   6   0    4.91    0.30
  -6 -11   0    4.76    0.58
 -11   6   0    4.71    0.60
  11  -6   0    5.60    0.56
  -6  11   0    5.67    0.70
  -6  11   0    5.11    0.30
   6 -11   0    5.37    0.33
  11  -6   0    5.16    0.33
 -11  -6   0    4.75    0.56
 -11  -6   0    4.78    0.30
  -7  11   0   13.29    1.09
 -11   7   0   13.38    0.69
 -11  -7   0   13.56    0.69
 -11  -7   0   13.19    0.97
  -7 -11   0   13.12    0.99
  -7  11   0   14.49    0.70
   7  11   0   11.55    0.97
  11  -7   0   16.03    0.72
 -11   7   0   13.06    1.03
  -7 -11   0   13.41    0.70
   7 -11   0   14.40    0.71
  11  -8   0    0.02    0.14
 -11   8   0    0.11    0.11
  -8 -11   0    0.18    0.12
 -11  -8   0    0.29    0.12
   8 -11   0    0.21    0.14
  -8  11   0    0.05    0.11
  11  -9   0    4.85    0.36
   9 -11   0    5.37    0.36
  11 -10   0    1.07    0.18
 -11  10   0    1.06    0.15
 -10 -11   0    1.05    0.17
  10 -11   0    1.04    0.17
 -11 -10   0    0.76    0.15
 -10  11   0    0.98    0.15
 -11  11   0  180.09    8.24
 -11 -11   0  176.99    8.24
  11 -11   0  175.52    8.24
   0 -12   0   67.41    3.51
 -12   0   0   66.36    3.48
  12   0   0   68.42    3.43
   0  12   0   62.97    3.53
   0 -12   0   69.75    3.12
 -12   0   0   64.54    3.11
  -1  12   0    0.12    0.29
  -1 -12   0    0.09    0.27
  12   1   0    0.04    0.22
  -1  12   0    0.02    0.09
   1  12   0    0.24    0.31
 -12   1   0    0.02    0.09
   1 -12   0    0.01    0.12
  12  -1   0   -0.17    0.21
   1 -12   0    0.25    0.27
 -12   1   0   -0.21    0.24
  -1 -12   0    0.05    0.12
 -12  -1   0   -0.10    0.09
 -12  -1   0   -0.13    0.22
   1  12   0    0.06    0.08
   2 -12   0   16.78    1.02
  -2  12   0   13.17    0.68
  -2  12   0   14.21    1.04
  12  -2   0   14.63    0.70
 -12   2   0   12.80    0.69
  12  -2   0   14.33    0.92
  12   2   0   14.10    0.91
  -2 -12   0   15.11    1.02
 -12  -2   0   13.55    0.95
 -12  -2   0   13.07    0.68
   2  12   0   13.33    0.68
 -12   2   0   14.35    0.97
  -2 -12   0   14.10    0.70
   2  12   0   15.28    1.05
   2 -12   0   14.44    0.71
  -3  12   0    1.35    0.16
   3  12   0    1.21    0.37
   3 -12   0    1.27    0.16
 -12  -3   0    0.99    0.31
 -12   3   0    1.36    0.14
  12  -3   0    1.16    0.30
   3 -12   0    1.17    0.33
  -3  12   0    1.73    0.44
  -3 -12   0    1.22    0.15
 -12   3   0    0.77    0.32
 -12  -3   0    1.64    0.15
  12   3   0    0.97    0.30
  12  -3   0    1.16    0.15
  -3 -12   0    0.79    0.33
   4  12   0   12.15    0.97
   4 -12   0   13.23    0.94
  -4 -12   0   13.40    0.97
  12  -4   0   12.33    0.88
  12   4   0   11.76    0.86
   4 -12   0   14.27    0.66
 -12  -4   0   12.42    0.91
 -12   4   0   11.94    0.64
  -4  12   0   14.22    1.03
  -4  12   0   12.63    0.64
  -4 -12   0   13.59    0.66
 -12   4   0   12.55    0.95
 -12  -4   0   12.18    0.64
  -5 -12   0    0.47    0.33
 -12  -5   0    0.81    0.31
  12  -5   0    0.58    0.15
   5 -12   0    0.95    0.15
   5  12   0    0.93    0.37
 -12   5   0    0.96    0.35
 -12  -5   0    0.82    0.12
  -5 -12   0    1.03    0.15
  -5  12   0    1.04    0.13
  -5  12   0    0.73    0.39
 -12   5   0    0.91    0.12
  -6 -12   0  132.76    6.10
 -12  -6   0  131.07    6.09
   6 -12   0  133.66    6.10
 -12   6   0  127.46    6.09
  -6  12   0  130.78    6.09
  12  -6   0  131.50    6.09
 -12  -7   0   10.37    0.55
   7 -12   0   10.51    0.58
  12  -7   0   11.10    0.59
  -7 -12   0    9.95    0.56
 -12   7   0   10.34    0.55
  -7  12   0   11.01    0.55
  -8 -12   0    8.78    0.49
  -8  12   0    7.89    0.47
 -12  -8   0    8.30    0.48
  12  -8   0   10.29    0.50
   8 -12   0    9.37    0.50
 -12   8   0    7.71    0.47
 -12  -9   0    7.47    0.42
  -9  12   0    7.30    0.41
   9 -12   0    6.83    0.44
  12  -9   0    6.83    0.44
 -12   9   0    7.16    0.42
  -9 -12   0    7.47    0.44
 -12 -10   0   85.45    4.07
 -10  12   0   89.49    4.07
  12 -10   0   85.09    4.07
 -10 -12   0   86.73    4.07
 -12  10   0   85.94    4.07
  10 -12   0   89.89    4.08
  12 -11   0    2.91    0.30
 -12 -11   0    3.08    0.29
 -12  11   0    3.35    0.28
 -11 -12   0    2.91    0.30
 -11  12   0    2.63    0.27
  11 -12   0    2.49    0.30
 -12 -12   0   41.98    2.02
 -12  12   0   41.12    2.02
  12 -12   0   44.05    2.03
   0 -13   0    0.15    0.13
   0 -13   0    0.06    0.27
 -13   0   0   -0.44    0.23
   0  13   0   -0.06    0.09
   0  13   0    0.07    0.29
 -13   0   0    0.06    0.10
  -1  13   0   10.45    0.56
 -13  -1   0   11.59    0.86
   1 -13   0   11.89    0.59
 -13   1   0   10.11    0.56
 -13  -1   0   10.47    0.56
  -1 -13   0   14.35    0.98
  -1 -13   0   11.08    0.58
  -1  13   0   12.25    0.94
   1  13   0   10.83    0.56
   1  13   0   11.84    0.95
 -13   1   0   12.28    0.89
 -13  -2   0    1.50    0.38
  -2 -13   0    2.39    0.24
 -13   2   0    1.40    0.40
 -13   2   0    2.08    0.20
 -13  -2   0    2.16    0.20
   2  13   0    2.14    0.19
   2 -13   0    1.97    0.23
  -2  13   0    1.75    0.43
  -2  13   0    1.91    0.19
   2  13   0    2.57    0.47
 -13  -3   0    3.40    0.25
   3  13   0    2.84    0.50
 -13   3   0    3.13    0.25
  13  -3   0    3.99    0.27
  -3 -13   0    3.89    0.28
  -3  13   0    3.28    0.24
 -13  -4   0    1.81    0.20
   4 -13   0    1.69    0.19
 -13   4   0    1.80    0.20
  -4 -13   0    2.04    0.24
  -4  13   0    1.58    0.19
  13  -4   0    2.63    0.26
  -5  13   0   43.77    2.08
 -13   5   0   42.46    2.08
 -13  -5   0   43.67    2.08
  -5 -13   0   44.95    2.09
   5 -13   0   46.21    2.09
  13  -5   0   43.40    2.08
 -13   6   0    0.14    0.12
 -13  -6   0    0.12    0.12
   6 -13   0    0.07    0.14
  13  -6   0    0.07    0.12
  -6 -13   0    0.13    0.13
  -6  13   0    0.08    0.11
 -13  -7   0   14.64    0.73
 -13   7   0   14.23    0.73
  -7  13   0   14.13    0.73
   7 -13   0   14.78    0.75
  13  -7   0   14.65    0.74
  -7 -13   0   14.32    0.75
 -13   8   0   -0.03    0.12
  -8  13   0    0.12    0.12
   8 -13   0    0.08    0.15
 -13  -8   0   -0.11    0.13
  -8 -13   0   -0.14    0.14
  -9 -13   0    3.80    0.32
 -13  -9   0    4.03    0.31
  13  -9   0    3.87    0.33
  -9  13   0    4.10    0.29
   9 -13   0    4.08    0.33
 -13   9   0    3.81    0.30
  10 -13   0    4.35    0.35
  13 -10   0    3.93    0.35
 -10 -13   0    4.71    0.35
 -13 -10   0    4.15    0.33
 -13  10   0    4.68    0.33
 -10  13   0    4.19    0.32
  11 -13   0   10.51    0.61
 -11  13   0   10.22    0.58
  13 -11   0   10.92    0.60
 -13  11   0   10.45    0.59
 -13 -11   0   11.29    0.60
 -11 -13   0   11.17    0.61
  12 -13   0    0.50    0.19
 -12  13   0    0.89    0.18
 -12 -13   0    0.78    0.19
 -13  12   0    0.79    0.18
  13 -12   0    0.67    0.19
 -13 -12   0    0.90    0.19
 -13  13   0    8.50    0.49
 -13 -13   0    7.76    0.51
  13 -13   0    8.16    0.52
   0 -14   0   54.95    2.50
   0  14   0   52.91    2.48
 -14   0   0   51.18    2.49
   1 -14   0   66.69    3.14
 -14   1   0   67.65    3.13
  -1  14   0   67.65    3.13
 -14  -1   0   67.55    3.13
   1  14   0   66.35    3.13
  -1 -14   0   65.57    3.14
   2 -14   0  136.23    5.70
 -14   2   0  135.88    6.26
   2  14   0  133.34    6.26
   2 -14   0  137.66    6.27
  -2  14   0  131.88    6.26
  -2 -14   0  135.32    6.27
 -14  -2   0  133.51    6.26
   3 -14   0   -0.14    0.13
 -14   3   0    0.15    0.11
   3  14   0   -0.02    0.10
  -3 -14   0    0.15    0.14
  -3  14   0    0.01    0.10
 -14  -3   0    0.04    0.11
   4  14   0   32.03    1.47
   4 -14   0   29.70    1.48
  -4  14   0   31.23    1.47
  14  -4   0   30.61    1.48
 -14  -4   0   31.43    1.47
 -14   4   0   31.17    1.47
  -4 -14   0   29.47    1.48
 -14   5   0    0.92    0.14
  -5 -14   0    0.84    0.16
 -14  -5   0    1.17    0.15
  -5  14   0    0.84    0.13
   5 -14   0    0.84    0.16
  14  -5   0    0.78    0.16
  -6  14   0   32.28    1.59
 -14   6   0   31.74    1.59
 -14  -6   0   32.70    1.59
   6 -14   0   36.13    1.61
  14  -6   0   34.59    1.60
  -6 -14   0   32.71    1.60
   7 -14   0    1.62    0.20
 -14  -7   0    1.53    0.18
 -14   7   0    1.09    0.17
  -7  14   0    1.83    0.18
  -7 -14   0    1.77    0.20
  14  -7   0    1.38    0.18
  14  -8   0    8.84    0.48
 -14  -8   0    7.83    0.47
   8 -14   0    8.90    0.50
 -14   8   0    7.95    0.47
  -8 -14   0    8.29    0.50
  -8  14   0    7.74    0.46
  -9  14   0    8.28    0.46
   9 -14   0    7.67    0.49
  14  -9   0    7.74    0.47
 -14  -9   0    8.49    0.48
 -14   9   0    8.09    0.47
  -9 -14   0    7.43    0.49
  10 -14   0    0.48    0.19
 -10 -14   0    0.74    0.19
 -10  14   0    0.69    0.16
 -14  10   0    0.76    0.17
  14 -10   0    0.56    0.18
 -14 -10   0    1.01    0.18
 -11  14   0    9.35    0.52
  11 -14   0    7.68    0.53
 -14 -11   0    9.16    0.53
 -11 -14   0    9.09    0.54
 -14  11   0    9.59    0.52
  14 -11   0    8.68    0.53
 -14 -12   0   19.21    0.99
 -12 -14   0   19.86    1.00
  14 -12   0   20.45    0.99
  12 -14   0   20.51    0.99
 -14  12   0   18.24    0.98
 -12  14   0   18.23    0.97
 -14  13   0    1.89    0.22
 -14 -13   0    1.78    0.24
  13 -14   0    1.48    0.24
 -13 -14   0    1.74    0.24
 -13  14   0    1.48    0.21
  14 -13   0    1.62    0.24
  14 -14   0   25.03    1.21
 -14 -14   0   24.18    1.22
 -14  14   0   23.38    1.20
   0  15   0   -0.04    0.10
 -15   0   0   -0.12    0.11
   0 -15   0   -0.16    0.14
   1 -15   0    7.74    0.41
 -15   1   0    6.91    0.41
   1  15   0    6.93    0.40
  -1 -15   0    7.49    0.44
  -1  15   0    7.02    0.41
 -15  -1   0    6.75    0.41
   1 -15   0    7.87    0.44
  -2 -15   0    1.61    0.20
  -2  15   0    1.65    0.16
   2  15   0    1.79    0.17
   2 -15   0    1.44    0.19
 -15   2   0    1.41    0.17
 -15  -2   0    1.78    0.17
   3 -15   0  116.92    5.29
 -15   3   0  110.31    5.28
   3  15   0  112.97    5.28
  -3  15   0  114.36    5.28
  -3 -15   0  113.07    5.29
  -4  15   0    0.87    0.14
  -4 -15   0    0.67    0.17
   4 -15   0    0.80    0.17
 -15  -4   0    0.87    0.15
   4  15   0    0.99    0.14
 -15   4   0    0.99    0.15
   5  15   0    0.81    0.13
   5 -15   0    0.89    0.17
  -5 -15   0    0.81    0.17
 -15  -5   0    1.00    0.16
 -15   5   0    1.14    0.16
  -5  15   0    0.83    0.15
  15  -5   0    0.94    0.15
   6  15   0   10.11    0.53
 -15  -6   0    9.60    0.54
  -6 -15   0    9.52    0.56
  -6  15   0   10.31    0.53
  15  -6   0    9.55    0.55
   6 -15   0    9.62    0.56
 -15   6   0   10.61    0.55
  -7  15   0   28.11    1.35
  -7 -15   0   27.37    1.36
   7 -15   0   28.45    1.36
 -15   7   0   27.23    1.35
  15  -7   0   28.52    1.35
 -15  -7   0   27.64    1.35
   8 -15   0    3.51    0.35
 -15  -8   0    4.44    0.32
  -8 -15   0    3.47    0.34
  -8  15   0    4.05    0.31
  15  -8   0    4.07    0.34
 -15   8   0    4.10    0.32
   9 -15   0   33.45    1.55
 -15  -9   0   31.86    1.54
  -9 -15   0   32.60    1.55
  -9  15   0   30.99    1.53
 -15   9   0   30.12    1.54
  15  -9   0   32.32    1.54
  10 -15   0    8.90    0.55
  15 -10   0    7.97    0.54
 -15  10   0    9.42    0.53
 -10  15   0    9.63    0.52
 -15 -10   0    9.30    0.54
 -10 -15   0    9.07    0.55
 -15 -11   0    1.26    0.21
 -15  11   0    1.09    0.19
  11 -15   0    1.63    0.22
 -11  15   0    1.00    0.18
 -11 -15   0    1.41    0.22
  15 -11   0    1.52    0.21
 -15 -12   0    0.85    0.21
 -15  12   0    0.83    0.18
 -12 -15   0    1.00    0.22
  12 -15   0    1.70    0.24
  15 -12   0    0.29    0.21
 -12  15   0    0.95    0.19
 -15  13   0    0.51    0.18
 -13  15   0    0.44    0.18
 -13 -15   0    0.74    0.22
 -13  15   0    0.54    0.16
  13 -15   0    0.58    0.21
 -15 -13   0    0.97    0.22
  15 -13   0    0.81    0.20
  14 -15   0    0.06    0.23
 -15 -14   0    0.41    0.28
 -15  14   0    0.19    0.18
 -14  15   0    0.01    0.17
 -14  15   0    0.41    0.17
 -15  14   0    0.31    0.17
 -14 -15   0    0.48    0.22
  14 -15   0    0.25    0.20
  15 -14   0    0.19    0.23
 -14 -15   0    0.08    0.27
 -15 -14   0    0.33    0.22
  15 -14   0    0.16    0.20
 -15  15   0    4.75    0.44
 -15  15   0    4.90    0.38
 -15 -15   0    4.84    0.44
 -15  15   0    5.15    0.36
  15 -15   0    4.28    0.39
 -15 -15   0    4.88    0.43
  15 -15   0    4.09    0.45
   0 -16   0   54.33    2.28
 -16   0   0   51.65    2.48
   0 -16   0   52.85    2.49
   0  16   0   51.98    2.48
  -1  16   0    1.97    0.21
 -16   1   0    2.07    0.20
 -16  -1   0    2.29    0.23
   1  16   0    1.90    0.21
  -1 -16   0    1.93    0.22
   1 -16   0    1.61    0.21
   1 -16   0    2.64    0.24
   2 -16   0    2.38    0.28
  -2 -16   0    2.92    0.29
 -16  -2   0    2.28    0.24
   2  16   0    2.43    0.23
 -16   2   0    2.33    0.25
  -2  16   0    2.60    0.23
 -16   3   0    8.41    0.47
 -16  -3   0    8.46    0.46
   3  16   0    8.12    0.45
  -3  16   0    8.10    0.45
   3 -16   0    7.96    0.48
  -3 -16   0    7.80    0.49
   4 -16   0    4.07    0.33
 -16   4   0    4.42    0.31
  -4 -16   0    4.48    0.34
   4  16   0    4.27    0.29
  -4  16   0    3.82    0.29
 -16  -4   0    4.04    0.31
   5  16   0    0.20    0.12
  -5 -16   0    0.15    0.16
 -16   5   0    0.20    0.14
  -5  16   0    0.10    0.12
   5 -16   0    0.23    0.16
 -16  -5   0    0.24    0.14
   6  16   0    5.26    0.33
 -16  -6   0    5.49    0.35
  -6 -16   0    4.66    0.38
 -16   6   0    4.93    0.36
  -6  16   0    5.25    0.34
   6 -16   0    4.28    0.37
 -16   7   0    7.05    0.44
   7 -16   0    6.78    0.46
 -16  -7   0    7.32    0.43
  16  -7   0    5.85    0.43
   7  16   0    7.17    0.41
  -7  16   0    7.64    0.42
  -7 -16   0    6.52    0.46
  -8 -16   0   40.63    2.02
  -8  16   0   42.68    2.00
 -16   8   0   42.05    2.01
   8 -16   0   43.52    2.02
 -16  -8   0   41.95    2.01
  16  -8   0   41.90    2.01
   8  16   0   41.78    1.99
  -8  16   0   41.93    1.83
   9 -16   0    1.25    0.22
 -16   9   0    0.95    0.18
  -9  16   0    1.48    0.19
  -9 -16   0    1.18    0.21
 -16  -9   0    1.21    0.20
  -9  16   0    1.68    0.17
  16  -9   0    1.23    0.21
  16 -10   0    0.77    0.20
  10 -16   0    0.52    0.20
 -16  10   0    0.73    0.18
 -10  16   0    0.73    0.15
 -16 -10   0    0.50    0.18
 -10  16   0    0.59    0.17
 -10 -16   0    0.43    0.20
 -11 -16   0   11.84    0.68
 -16 -11   0   10.92    0.67
 -11  16   0   12.47    0.59
  11 -16   0   11.53    0.68
  16 -11   0   13.39    0.68
 -16  11   0   11.51    0.66
 -11  16   0   12.08    0.65
 -12  16   0    3.40    0.32
  16 -12   0    3.38    0.36
  12 -16   0    3.17    0.37
 -16 -12   0    3.34    0.37
 -12  16   0    2.88    0.29
 -16  12   0    2.79    0.32
 -12 -16   0    3.36    0.37
  13 -16   0    1.49    0.25
 -13  16   0    2.00    0.21
 -16  13   0    1.77    0.23
 -13  16   0    1.72    0.22
 -13 -16   0    1.69    0.25
  16 -13   0    1.54    0.24
  16 -13   0    1.80    0.27
  13 -16   0    1.59    0.28
 -16 -13   0    2.04    0.27
 -16 -13   0    2.16    0.32
 -13 -16   0    1.50    0.32
 -16 -14   0   17.41    0.90
 -16  14   0   17.91    0.88
 -16 -14   0   15.17    0.87
  16 -14   0   16.45    0.88
 -16  14   0   17.46    0.88
 -14  16   0   16.71    0.80
 -14 -16   0   16.83    0.90
 -14  16   0   16.47    0.86
  14 -16   0   16.48    0.87
  16 -14   0   15.92    0.90
 -16  14   0   17.95    0.80
  14 -16   0   15.37    0.90
 -14  16   0   18.40    0.87
 -14 -16   0   14.28    0.87
 -16 -15   0    3.55    0.39
 -16  15   0    2.33    0.25
 -15  16   0    2.33    0.24
 -15 -16   0    2.71    0.29
 -15 -16   0    2.00    0.34
 -16 -15   0    2.29    0.34
  16 -15   0    2.85    0.32
  15 -16   0    2.59    0.32
  16 -15   0    2.68    0.33
 -15  16   0    2.74    0.31
  15 -16   0    2.56    0.33
 -16  15   0    2.42    0.32
  16  15   0    3.09    0.33
  16 -15   0    2.38    0.26
  15 -16   0    1.98    0.25
 -16  15   0    2.27    0.25
 -15  16   0    2.80    0.31
  16  16   0    4.91    0.35
  16 -16   0    4.36    0.38
 -16  16   0    5.54    0.45
  16 -16   0    4.78    0.50
 -16 -16   0    4.51    0.49
  16  16   0    4.11    0.43
  16 -16   0    4.32    0.48
 -16  16   0    5.27    0.38
 -16  16   0    5.34    0.36
 -16 -16   0    4.61    0.43
   0  17   0   -0.03    0.12
   0 -17   0    0.02    0.19
 -17   0   0    0.06    0.13
   0 -17   0    0.12    0.15
   1 -17   0    0.35    0.17
  -1 -17   0    0.46    0.20
 -17  -1   0    0.41    0.14
 -17   1   0    0.55    0.15
   1  17   0    0.29    0.13
  -1  17   0    0.35    0.13
  -1 -17   0    0.48    0.17
   1 -17   0    0.59    0.20
  -2 -17   0    0.68    0.18
  -2 -17   0    0.32    0.21
  -2  17   0    0.50    0.14
   2 -17   0    0.48    0.17
 -17   2   0    0.57    0.19
   2  17   0    0.44    0.13
 -17  -2   0    0.45    0.15
 -17   2   0    0.45    0.15
 -17   3   0   12.13    0.66
   3 -17   0   13.52    0.68
   3  17   0   12.05    0.64
  -3 -17   0   12.35    0.68
  -3  17   0   12.30    0.64
 -17  -3   0   12.53    0.66
 -17   4   0   15.89    0.80
   4  17   0   15.60    0.78
  -4 -17   0   15.09    0.81
 -17  -4   0   15.72    0.79
  -4  17   0   15.32    0.78
   4 -17   0   15.10    0.80
   5  17   0   11.41    0.62
 -17   5   0   11.99    0.64
   5 -17   0   12.45    0.66
 -17  -5   0   11.91    0.64
  -5 -17   0   12.19    0.66
  -5  17   0   11.27    0.62
   6  17   0    0.18    0.13
  -6 -17   0    0.31    0.18
 -17  -6   0    0.21    0.16
   6 -17   0    0.04    0.17
  -6  17   0    0.07    0.13
 -17   6   0    0.06    0.15
 -17   7   0   25.36    1.24
   7 -17   0   24.22    1.24
 -17  -7   0   24.70    1.23
  -7  17   0   25.88    1.23
   7  17   0   26.44    1.22
  -7 -17   0   23.99    1.25
   8  17   0    4.13    0.31
   8 -17   0    3.75    0.37
  -8  17   0    4.14    0.32
 -17   8   0    4.42    0.35
  -8 -17   0    4.04    0.38
 -17  -8   0    4.36    0.35
 -17  -9   0   31.40    1.51
  -9 -17   0   33.24    1.52
   9 -17   0   32.06    1.52
  -9  17   0   28.70    1.36
  -9  17   0   29.78    1.50
 -17   9   0   30.51    1.51
   9  17   0   31.27    1.49
 -10  17   0    8.75    0.48
 -10 -17   0    8.73    0.57
 -17 -10   0    9.04    0.56
  10  17   0    9.60    0.52
 -10  17   0    9.34    0.53
 -17  10   0    9.22    0.55
  10 -17   0    9.04    0.56
  11 -17   0   72.16    3.22
 -17  11   0   67.84    3.22
 -17 -11   0   70.17    3.23
  17 -11   0   71.78    3.22
 -11 -17   0   64.87    2.97
  11  17   0   69.33    3.21
 -11 -17   0   70.00    3.23
 -11  17   0   62.06    2.93
 -11  17   0   66.30    3.21
  12  17   0   14.95    0.71
 -12  17   0   13.15    0.72
 -12 -17   0   12.93    0.75
  12 -17   0   13.08    0.75
 -17  12   0   12.15    0.64
  17 -12   0   12.70    0.75
  17 -12   0   12.38    0.73
 -12  17   0   13.36    0.66
 -12  17   0   14.29    0.72
 -12 -17   0   14.09    0.76
  12 -17   0   12.24    0.76
 -17  12   0   14.35    0.74
 -17 -12   0   14.18    0.76
 -13  17   0   61.35    2.69
  13  17   0   66.41    2.94
 -17  13   0   61.20    2.69
 -17  13   0   66.10    2.96
  13 -17   0   58.11    2.90
  13 -17   0   61.33    2.83
  17 -13   0   58.21    2.89
  13 -17   0   60.90    2.94
 -13 -17   0   60.81    2.73
 -13 -17   0   67.62    2.97
 -17  13   0   58.28    2.58
  17  13   0   59.20    2.89
 -17  13   0   65.07    2.80
 -17 -13   0   65.24    2.97
 -13  17   0   63.46    2.79
 -13  17   0   65.18    2.95
 -14 -17   0    1.50    0.33
 -14 -17   0    1.86    0.26
 -17  14   0    1.40    0.29
  14 -17   0    1.62    0.29
  17  14   0    1.41    0.25
  14  17   0    1.78    0.20
 -14  17   0    1.75    0.22
 -17 -14   0    1.47    0.25
 -14  17   0    1.83    0.28
 -17  14   0    1.64    0.23
 -14  17   0    1.74    0.22
  17 -14   0    1.35    0.27
  14 -17   0    1.50    0.22
 -17  14   0    1.86    0.23
  14 -17   0    2.30    0.32
  17 -15   0    2.67    0.31
  15 -17   0    1.89    0.24
 -15  17   0    2.96    0.30
  17  15   0    1.96    0.28
  15  17   0    2.25    0.23
 -15 -17   0    2.06    0.28
 -17  15   0    2.57    0.26
 -17 -15   0    2.26    0.28
  15 -17   0    2.61    0.33
 -17  15   0    3.16    0.34
  15 -17   0    2.69    0.32
 -17  15   0    2.14    0.24
  15  17   0    2.80    0.32
 -15  17   0    3.22    0.33
 -15 -17   0    2.33    0.35
 -15  17   0    2.44    0.24
  16  17   0    0.55    0.15
 -16  17   0    0.47    0.18
 -16 -17   0    0.80    0.23
 -16  17   0    0.57    0.26
 -16  17   0    0.40    0.19
  17 -16   0    0.54    0.26
  16 -17   0    0.10    0.25
  16 -17   0    1.17    0.29
 -17  16   0    0.58    0.19
  17  16   0    0.57    0.15
 -17 -16   0    0.36    0.29
  16  17   0    0.44    0.23
  17 -16   0    0.65    0.29
 -17  16   0    0.95    0.27
  17  16   0    0.42    0.23
 -17  16   0    0.53    0.19
 -16 -17   0    0.19    0.30
 -17 -16   0    0.70    0.22
 -17  17   0    2.87    0.33
 -17  17   0    2.83    0.26
  17 -17   0    2.84    0.34
  17  17   0    3.70    0.41
 -17 -17   0    2.57    0.35
  17 -17   0    3.41    0.34
 -18   0   0    0.72    0.16
   0 -18   0    0.51    0.18
   0  18   0    0.69    0.15
   0 -18   0    1.00    0.22
  -1 -18   0    0.89    0.23
 -18  -1   0    0.75    0.16
   1  18   0    0.65    0.15
   1 -18   0    0.52    0.18
  -1  18   0    0.53    0.14
  -1 -18   0    0.58    0.18
 -18   1   0    0.60    0.16
   2 -18   0    5.32    0.39
 -18  -2   0    5.55    0.37
 -18   2   0    5.65    0.38
   2  18   0    5.52    0.36
  -2  18   0    5.77    0.36
  -2 -18   0    5.71    0.41
  -2 -18   0    5.31    0.40
 -18   3   0    0.02    0.19
 -18   3   0   -0.02    0.15
  -3 -18   0   -0.04    0.21
   3 -18   0    0.08    0.16
 -18  -3   0   -0.17    0.14
  -3 -18   0   -0.02    0.17
  -3  18   0    0.11    0.13
   3  18   0    0.13    0.13
 -18  -4   0    7.07    0.45
  -4  18   0    7.11    0.44
  -4 -18   0    8.06    0.49
  -4 -18   0    8.40    0.51
 -18   4   0    7.52    0.49
   4 -18   0    8.02    0.48
   4  18   0    7.54    0.44
 -18   4   0    7.07    0.46
  -5 -18   0    0.42    0.19
   5  18   0    0.62    0.15
   5 -18   0    0.30    0.18
 -18  -5   0    0.59    0.17
 -18   5   0    0.62    0.18
  -5  18   0    0.47    0.15
  -5 -18   0    0.69    0.25
  -6 -18   0    2.25    0.29
 -18  -6   0    1.52    0.21
  -7  18   0    0.88    0.17
   7 -18   0    1.11    0.23
  -7 -18   0    0.99    0.27
   7  18   0    0.81    0.16
 -18  -7   0    1.11    0.20
  -7 -18   0    1.09    0.22
 -18   7   0    0.93    0.19
 -18  -8   0    8.85    0.54
   8 -18   0    8.80    0.54
   8  18   0    9.01    0.50
  -8  18   0    9.02    0.51
 -18   8   0    8.73    0.54
  -8 -18   0    8.28    0.55
  -8 -18   0    9.11    0.58
 -18  -9   0    0.44    0.20
  -9 -18   0    0.79    0.23
  -9 -18   0    0.94    0.29
 -18   9   0    0.81    0.20
   9 -18   0    0.43    0.21
   9  18   0    0.65    0.17
  -9  18   0    0.71    0.16
  -9  18   0    0.55    0.17
 -18  10   0    4.87    0.46
  10 -18   0    5.75    0.43
 -18  10   0    4.90    0.41
  10 -18   0    5.20    0.47
 -18  10   0    5.44    0.40
  18 -10   0    4.50    0.42
 -10  18   0    5.23    0.35
 -10 -18   0    5.55    0.49
 -18 -10   0    5.28    0.42
  18  10   0    4.59    0.41
  10  18   0    5.60    0.37
 -10  18   0    5.58    0.38
 -10 -18   0    5.77    0.45
  18 -11   0    0.40    0.24
 -11  18   0    0.30    0.22
 -11 -18   0    0.28    0.28
  18  11   0    0.50    0.21
  11  18   0    0.51    0.17
 -18  11   0    0.62    0.19
  11 -18   0    0.33    0.24
 -18  11   0    0.56    0.26
 -11  18   0    0.40    0.18
  11 -18   0    0.09    0.21
 -18  11   0    0.21    0.19
 -18  11   0    0.25    0.18
 -11 -18   0    0.14    0.22
 -18 -11   0    0.49    0.21
 -11  18   0    0.45    0.17
 -18  12   0    2.34    0.24
  18 -12   0    2.24    0.30
  12 -18   0    3.33    0.33
 -18 -12   0    2.64    0.29
 -18  12   0    2.29    0.26
 -18  12   0    2.25    0.26
 -18  12   0    2.37    0.24
  12  18   0    2.36    0.23
 -12  18   0    2.86    0.31
 -12  18   0    2.55    0.23
 -12 -18   0    2.47    0.29
 -12 -18   0    2.40    0.35
  12 -18   0    2.26    0.27
 -12  18   0    2.47    0.25
  12 -18   0    2.67    0.31
 -18  12   0    2.13    0.32
  18  12   0    2.29    0.27
 -13 -18   0    1.71    0.34
 -13 -18   0    2.39    0.28
 -18  13   0    1.93    0.31
  13 -18   0    1.78    0.29
 -18  13   0    1.75    0.24
 -13  18   0    1.96    0.23
  13 -18   0    2.02    0.32
 -18 -13   0    2.15    0.27
 -18  13   0    2.20    0.24
  13 -18   0    1.79    0.23
  18  13   0    1.82    0.27
  13  18   0    2.18    0.22
 -18  13   0    2.39    0.24
  18 -13   0    2.00    0.29
 -13  18   0    2.30    0.29
 -13  18   0    1.94    0.22
 -18  14   0    0.18    0.19
 -18 -14   0   -0.03    0.21
  18  14   0    0.12    0.21
 -14 -18   0    0.32    0.30
 -14  18   0    0.55    0.25
 -14  18   0    0.01    0.17
  14  18   0    0.12    0.15
  14 -18   0    0.36    0.28
  14 -18   0    0.36    0.25
 -14  18   0    0.08    0.17
  14 -18   0    0.39    0.18
 -18  14   0    0.04    0.19
 -18  14   0    0.01    0.25
  18 -14   0    0.38    0.25
 -14 -18   0    0.05    0.21
 -15 -18   0    1.50    0.33
  18  15   0    1.78    0.19
  15 -18   0    1.32    0.31
  18  15   0    1.95    0.27
 -18 -15   0    1.47    0.24
 -18  15   0    1.61    0.22
 -15  18   0    1.49    0.20
  15 -18   0    1.75    0.28
 -15 -18   0    1.75    0.25
 -15  18   0    1.51    0.29
  18 -15   0    1.50    0.28
  15  18   0    1.97    0.27
  15  18   0    1.86    0.19
 -18  15   0    1.62    0.31
 -15  18   0    1.52    0.21
  15 -18   0    1.36    0.20
 -18  15   0    1.68    0.22
 -18  16   0    0.03    0.18
  18 -16   0   -0.15    0.24
  18  16   0    0.31    0.23
  16  18   0   -0.31    0.21
  16 -18   0   -0.23    0.24
  16 -18   0    0.29    0.29
 -16  18   0    0.19    0.24
 -16  18   0    0.13    0.18
 -16 -18   0   -0.07    0.28
 -18  16   0   -0.20    0.24
  17 -18   0    0.40    0.25
  18  17   0    0.11    0.22
  17  18   0    0.24    0.22
  18 -17   0    0.21    0.24
 -18  17   0    0.33    0.24
 -17  18   0    0.33    0.19
 -18  17   0    0.26    0.18
  18 -17   0    0.41    0.28
  17 -18   0    0.19    0.27
 -17 -18   0    0.21    0.27
 -17  18   0    0.08    0.23
  18  18   0   14.07    0.75
 -18  18   0   14.20    0.68
  18 -18   0   13.52    0.78
 -18  18   0   12.34    0.73
  18 -18   0   14.09    0.77
   0  19   0    0.17    0.14
 -19   0   0   -0.06    0.15
   0 -19   0    0.14    0.23
   0 -19   0    0.04    0.17
   1 -19   0    0.41    0.18
 -19  -1   0    0.22    0.16
   1  19   0    0.29    0.14
  -1  19   0    0.23    0.14
  -1 -19   0    0.28    0.23
  -1 -19   0    0.15    0.17
 -19   1   0    0.25    0.16
  -2 -19   0    6.80    0.46
   2 -19   0    6.79    0.44
 -19   2   0    6.47    0.43
  -2  19   0    6.57    0.40
   2  19   0    6.78    0.40
  -2 -19   0    6.47    0.45
 -19  -2   0    6.54    0.43
  -3  19   0    5.65    0.38
  -3 -19   0    6.15    0.45
 -19   3   0    6.51    0.44
   3  19   0    6.04    0.38
  -3 -19   0    5.97    0.43
 -19  -3   0    6.05    0.41
   3 -19   0    5.89    0.43
 -19   3   0    5.90    0.41
 -19   4   0    3.66    0.33
   4 -19   0    3.42    0.36
   4  19   0    3.87    0.30
 -19  -4   0    3.72    0.33
  -4 -19   0    3.26    0.36
 -19   4   0    3.05    0.33
  -4 -19   0    3.36    0.34
  -4  19   0    3.66    0.30
 -19   5   0   12.40    0.69
   5 -19   0   13.06    0.70
   5  19   0   12.28    0.66
 -19   5   0   12.88    0.70
  -5  19   0   12.67    0.67
  -5 -19   0   12.20    0.68
 -19  -5   0   12.20    0.69
  -5 -19   0   13.47    0.71
 -19   6   0    4.71    0.40
 -19  -6   0    5.98    0.40
  -6 -19   0    5.67    0.43
 -19   6   0    5.00    0.44
   6 -19   0    4.78    0.42
  -6 -19   0    4.73    0.46
  -6  19   0    5.79    0.37
   6  19   0    5.51    0.37
  -7 -19   0    6.38    0.53
  -7 -19   0    7.44    0.50
   7  19   0    7.46    0.44
   7 -19   0    7.07    0.49
 -19   7   0    5.98    0.50
 -19   7   0    7.15    0.47
 -19  -7   0    7.70    0.48
  -7  19   0    7.50    0.45
  -8 -19   0    0.80    0.29
 -19   8   0    1.06    0.22
 -19   8   0    1.32    0.27
   8  19   0    1.23    0.19
   8 -19   0    1.10    0.23
  19  -8   0    1.43    0.23
 -19   8   0    1.86    0.22
   8 -19   0    1.45    0.26
  -8 -19   0    1.11    0.23
 -19  -8   0    1.27    0.22
  19   8   0    1.40    0.22
  -8  19   0    1.18    0.19
 -19   9   0   11.39    0.63
 -19   9   0   11.54    0.57
  19   9   0   10.03    0.61
 -19  -9   0   11.82    0.65
   9 -19   0   10.43    0.64
  -9  19   0   11.45    0.61
   9  19   0   11.88    0.60
   9 -19   0   10.02    0.66
  19  -9   0    9.50    0.65
 -19   9   0   10.89    0.57
  -9 -19   0   10.17    0.67
 -19   9   0   10.88    0.65
  -9 -19   0   11.26    0.65
  10  19   0    0.53    0.16
 -19  10   0    0.55    0.19
  19 -10   0    0.57    0.23
 -10  19   0    0.43    0.17
 -10  19   0    0.65    0.17
 -19  10   0    0.19    0.20
  10 -19   0    0.39    0.22
  10 -19   0    0.27    0.24
 -19  10   0    0.66    0.27
 -19  10   0    0.33    0.18
 -19 -10   0    0.37    0.21
  19  10   0    0.53    0.21
 -10 -19   0    0.67    0.23
 -19  10   0    0.59    0.22
 -10 -19   0    0.60    0.30
  10 -19   0    0.85    0.28
  19 -11   0    0.31    0.23
 -11  19   0    0.27    0.17
  11 -19   0    0.12    0.20
 -19  11   0    0.30    0.21
 -11 -19   0    0.23    0.29
 -19  11   0    0.60    0.20
 -19  11   0    0.02    0.26
 -19 -11   0    0.46    0.22
 -19  11   0    0.34    0.19
  11  19   0    0.41    0.16
  11 -19   0    0.75    0.29
  19  11   0    0.44    0.21
 -19  11   0    0.25    0.19
  11 -19   0    0.13    0.24
 -11 -19   0    0.31    0.22
 -11  19   0    0.61    0.18
 -19  12   0    0.03    0.19
  12 -19   0   -0.12    0.18
 -12 -19   0    0.43    0.22
 -19 -12   0    0.27    0.22
  12 -19   0   -0.32    0.23
 -12  19   0    0.20    0.17
 -19  12   0    0.13    0.27
  19 -12   0    0.77    0.24
 -19  12   0    0.14    0.21
 -19  12   0   -0.19    0.18
  19  12   0    0.21    0.21
  12 -19   0    0.36    0.28
  12  19   0    0.26    0.16
 -19  12   0    0.05    0.19
 -12 -19   0    0.07    0.29
 -12  19   0    0.26    0.17
 -19  13   0   -0.22    0.18
 -13  19   0   -0.01    0.17
 -13  19   0    0.38    0.23
 -19 -13   0   -0.08    0.20
  13 -19   0   -0.06    0.24
 -19  13   0   -0.07    0.18
  19 -13   0    0.03    0.24
 -13 -19   0    0.23    0.21
 -13  19   0   -0.07    0.16
 -19  13   0    0.18    0.27
 -19  13   0   -0.05    0.21
  13  19   0    0.02    0.14
  19  13   0   -0.05    0.21
 -19  13   0   -0.15    0.18
  13 -19   0    0.41    0.28
 -13 -19   0    0.51    0.30
  14 -19   0    1.89    0.21
 -19  14   0    2.20    0.24
 -19  14   0    2.48    0.32
 -14  19   0    1.73    0.28
  14 -19   0    2.66    0.34
  19  14   0    2.06    0.27
 -14  19   0    1.85    0.22
  14  19   0    2.52    0.25
 -19  14   0    2.49    0.23
 -14 -19   0    2.52    0.36
  14  19   0    2.29    0.29
 -14  19   0    2.21    0.23
  19 -14   0    1.97    0.30
 -14 -19   0    2.10    0.26
 -19 -14   0    2.16    0.26
 -19  14   0    1.97    0.23
  14 -19   0    1.88    0.29
 -15  19   0    0.48    0.24
  15 -19   0    0.66    0.30
  15  19   0    0.12    0.22
 -19  15   0    0.48    0.26
  19  15   0   -0.01    0.22
 -15  19   0    0.49    0.19
  19 -15   0    0.36    0.26
 -19  15   0    0.52    0.19
  15 -19   0   -0.07    0.24
 -15 -19   0    0.22    0.28
 -19  16   0    1.14    0.27
 -16  19   0    1.73    0.22
  16 -19   0    1.54    0.29
  19  16   0    1.57    0.26
  16  19   0    2.01    0.27
 -16  19   0    1.51    0.26
 -19  16   0    1.56    0.22
 -16 -19   0    1.22    0.31
  16 -19   0    1.87    0.31
  19 -16   0    1.16    0.29
 -17  19   0    1.96    0.22
  17  19   0    2.15    0.27
  17 -19   0    1.97    0.30
 -19  17   0    1.54    0.22
 -17  19   0    1.25    0.27
  17 -19   0    1.47    0.28
  19  17   0    1.76    0.26
 -19  17   0    0.79    0.25
  19 -17   0    1.36    0.28
  19 -18   0    8.08    0.57
 -18  19   0    9.09    0.47
  19  18   0    8.97    0.55
  18 -19   0    8.02    0.57
 -19  18   0    8.74    0.47
  19 -18   0    7.44    0.56
  18 -19   0    8.10    0.57
  18  19   0    8.74    0.55
  19 -19   0    0.69    0.25
 -19  19   0    0.64    0.18
  19  19   0    0.93    0.22
  19 -19   0    0.81    0.23
   0 -20   0    1.25    0.22
   0  20   0    1.21    0.18
 -20   0   0    0.92    0.19
   1 -20   0    1.64    0.23
  -1  20   0    2.08    0.24
  -1 -20   0    1.73    0.28
  -1 -20   0    1.88    0.24
 -20   1   0    1.79    0.23
   1  20   0    2.40    0.25
 -20  -1   0    1.74    0.22
  -2  20   0    5.54    0.36
 -20   2   0    5.07    0.39
 -20  -2   0    5.26    0.39
   2 -20   0    5.20    0.41
   2  20   0    5.11    0.36
  -2 -20   0    4.90    0.41
  -2 -20   0    5.24    0.44
   3  20   0    5.06    0.35
   3 -20   0    4.68    0.41
  -3 -20   0    4.24    0.43
 -20   3   0    5.02    0.39
 -20  -3   0    5.40    0.39
  -3  20   0    5.14    0.35
  -3 -20   0    4.67    0.40
 -20   4   0   23.27    1.20
 -20  -4   0   24.59    1.25
  -4 -20   0   26.32    1.26
   4 -20   0   26.66    1.25
  -4 -20   0   23.01    1.17
   4  20   0   25.86    1.23
  -4  20   0   25.62    1.23
 -20   4   0   25.24    1.25
 -20   5   0    5.70    0.41
  -5 -20   0    4.58    0.45
  -5  20   0    5.76    0.37
  -5 -20   0    5.47    0.42
 -20  -5   0    5.35    0.41
   5  20   0    5.78    0.37
  20  -5   0    5.38    0.42
   5 -20   0    4.55    0.46
   5 -20   0    5.24    0.43
  20   5   0    4.98    0.41
 -20   5   0    4.25    0.44
 -20   6   0    4.21    0.34
 -20   6   0    4.79    0.38
  -6 -20   0    4.14    0.45
 -20   6   0    4.60    0.43
  -6 -20   0    5.34    0.41
 -20  -6   0    5.16    0.40
  20   6   0    4.57    0.38
 -20   6   0    4.66    0.40
   6  20   0    5.48    0.36
   6 -20   0    4.22    0.45
   6 -20   0    3.34    0.42
  20  -6   0    4.85    0.41
  -6  20   0    5.54    0.36
 -20   7   0    0.53    0.26
  -7 -20   0    0.19    0.21
   7 -20   0    0.47    0.24
  20   7   0    0.43    0.20
 -20   7   0    0.32    0.18
  -7 -20   0    0.28    0.27
   7 -20   0    0.28    0.20
  20  -7   0    0.42    0.21
 -20   7   0    0.32    0.20
 -20   7   0    0.66    0.20
  -7  20   0    0.23    0.17
 -20  -7   0    0.20    0.20
   7  20   0    0.35    0.16
  -8 -20   0   28.86    1.41
  20   8   0   28.43    1.45
 -20  -8   0   31.43    1.49
 -20   8   0   29.51    1.35
   8 -20   0   28.68    1.47
   8 -20   0   31.66    1.48
 -20   8   0   29.32    1.43
  -8  20   0   31.87    1.47
   8 -20   0   30.72    1.45
   8  20   0   32.25    1.46
 -20   8   0   31.63    1.48
  20  -8   0   28.88    1.46
  -8 -20   0   32.00    1.49
 -20   8   0   27.10    1.41
  -9  20   0    4.79    0.35
 -20   9   0    3.89    0.40
   9 -20   0    3.71    0.39
  -9 -20   0    4.64    0.41
 -20   9   0    4.33    0.39
   9  20   0    4.72    0.33
   9 -20   0    4.51    0.49
  20  -9   0    4.64    0.43
 -20   9   0    4.52    0.36
 -20  -9   0    4.97    0.41
 -20   9   0    4.14    0.40
  -9 -20   0    4.32    0.45
 -20   9   0    4.63    0.38
  20   9   0    4.19    0.40
   9 -20   0    3.95    0.45
 -20  10   0    1.29    0.24
 -20  10   0    1.21    0.21
 -10 -20   0    2.06    0.34
  10 -20   0    1.72    0.27
  10  20   0    1.35    0.19
 -20  10   0    1.92    0.32
  10 -20   0    1.37    0.23
 -20 -10   0    1.10    0.23
 -10 -20   0    1.32    0.23
 -20  10   0    1.41    0.23
 -10  20   0    1.25    0.20
  20  10   0    1.63    0.24
  10 -20   0    1.57    0.31
 -20  10   0    1.31    0.22
  20 -10   0    1.89    0.27
 -11 -20   0    4.17    0.44
  11 -20   0    3.88    0.45
  20 -11   0    4.98    0.47
  11 -20   0    4.10    0.38
 -20  11   0    5.32    0.49
 -20  11   0    5.12    0.38
  20  11   0    5.17    0.43
 -20  11   0    4.94    0.39
 -11  20   0    4.94    0.36
 -11  20   0    5.01    0.36
  11 -20   0    4.81    0.50
 -20  11   0    4.63    0.41
 -20  11   0    5.31    0.39
 -11 -20   0    5.02    0.41
 -20 -11   0    5.38    0.43
  11  20   0    5.43    0.35
 -12  20   0   10.53    0.54
 -12  20   0   10.13    0.58
  20 -12   0   11.36    0.66
  12  20   0   10.73    0.56
  20  12   0   10.77    0.62
  12 -20   0   10.64    0.57
 -20  12   0    9.97    0.57
 -20 -12   0   10.01    0.62
 -20  12   0    9.09    0.60
 -12 -20   0   10.05    0.67
 -12 -20   0   11.17    0.61
 -20  12   0   11.25    0.66
 -20  12   0   10.45    0.55
 -20  12   0   10.53    0.60
  12 -20   0   10.51    0.66
  12 -20   0   10.43    0.68
 -20  13   0   10.04    0.65
 -13 -20   0   10.07    0.67
 -20  13   0   10.36    0.61
 -13  20   0   10.75    0.55
  13 -20   0    9.65    0.66
 -20  13   0   10.79    0.56
  20 -13   0   10.51    0.67
 -20  13   0   10.32    0.55
  20  13   0   10.62    0.63
  13 -20   0   10.41    0.65
 -14 -20   0    8.56    0.60
 -20  14   0    8.68    0.58
  14 -20   0   10.08    0.64
  14 -20   0    9.19    0.61
 -20  14   0    8.70    0.49
  20  14   0    9.68    0.58
 -14  20   0    8.81    0.49
  14  20   0    8.91    0.58
 -20  14   0    8.04    0.50
  20 -14   0    9.51    0.61
 -20  15   0    0.33    0.19
  15 -20   0    0.30    0.28
 -15  20   0    0.05    0.18
 -15 -20   0   -0.39    0.26
  20 -15   0    0.10    0.25
 -20  15   0   -0.10    0.23
  15  20   0   -0.30    0.21
  15 -20   0    0.16    0.24
  20  15   0    0.12    0.22
  16 -20   0    2.29    0.30
  20  16   0    2.54    0.29
  16 -20   0    3.14    0.33
 -20  16   0    2.65    0.25
  16  20   0    2.51    0.29
 -20  16   0    2.78    0.33
 -16  20   0    2.95    0.30
  20 -16   0    2.60    0.32
 -17  20   0    0.76    0.18
 -20  17   0    0.78    0.19
  20 -17   0    0.10    0.24
  20  17   0    1.00    0.23
  17 -20   0    1.03    0.28
  17 -20   0    0.55    0.25
  17  20   0    1.11    0.23
  20  18   0    6.33    0.46
 -18  20   0    6.31    0.39
  18 -20   0    6.59    0.47
  20 -18   0    6.39    0.48
 -20  18   0    6.57    0.39
  18  20   0    6.32    0.46
  18 -20   0    6.21    0.48
  19  20   0   12.11    0.65
 -19  20   0   12.50    0.58
  20 -19   0   10.82    0.66
  19 -20   0   11.21    0.66
  20  19   0   11.85    0.65
  19 -20   0   10.58    0.64
 -20  19   0   13.16    0.58
 -20  20   0    0.66    0.16
  20  20   0    0.44    0.19
  20 -20   0    0.44    0.20
 -21   0   0    0.16    0.18
   0 -21   0   -0.28    0.18
   0  21   0    0.06    0.14
  21   0   0    0.03    0.18
 -21   0   0    0.03    0.20
   1 -21   0    6.21    0.44
  -1  21   0    5.97    0.39
   1  21   0    6.30    0.39
 -21   1   0    6.08    0.43
   1 -21   0    5.73    0.50
 -21   1   0    5.78    0.42
  -1 -21   0    5.03    0.45
  21  -1   0    6.10    0.45
 -21  -1   0    6.16    0.43
  21   1   0    5.86    0.44
  -1 -21   0    6.07    0.44
 -21  -1   0    5.74    0.42
  21   2   0    4.31    0.40
   2 -21   0    3.78    0.45
 -21   2   0    4.67    0.39
   2 -21   0    4.03    0.40
  21  -2   0    4.50    0.40
  -2 -21   0    4.05    0.38
 -21  -2   0    5.15    0.38
 -21   2   0    3.90    0.38
   2  21   0    4.86    0.34
 -21  -2   0    4.05    0.39
  -2 -21   0    4.75    0.39
  -2  21   0    5.09    0.34
 -21   3   0   49.25    2.22
  -3 -21   0   41.77    2.04
   3 -21   0   42.25    2.17
 -21  -3   0   48.23    2.22
   3  21   0   50.47    2.20
  21   3   0   42.77    2.16
  -3 -21   0   48.23    2.22
  -3  21   0   49.50    2.20
 -21   3   0   45.88    1.95
  21  -3   0   42.77    2.16
   3 -21   0   48.00    2.21
  -4 -21   0    0.24    0.20
  -4  21   0    0.28    0.16
 -21   4   0   -0.11    0.18
  21   4   0    0.21    0.19
 -21   4   0    0.58    0.21
 -21  -4   0    0.25    0.19
   4 -21   0   -0.01    0.24
   4 -21   0   -0.20    0.20
   4  21   0    0.03    0.15
  21  -4   0    0.54    0.20
  -4 -21   0   -0.07    0.26
   5 -21   0    0.84    0.29
  -5 -21   0    0.20    0.19
   5 -21   0    0.13    0.24
 -21   5   0    0.03    0.24
 -21   5   0    0.17    0.19
   5  21   0    0.20    0.16
  -5 -21   0    0.29    0.28
  21   5   0    0.42    0.20
  21  -5   0    0.55    0.21
 -21   5   0    0.33    0.21
 -21  -5   0    0.35    0.20
   5 -21   0   -0.03    0.19
  -5  21   0   -0.01    0.15
 -21  -6   0    6.65    0.45
  -6 -21   0    6.27    0.45
  -6 -21   0    5.30    0.51
 -21   6   0    3.78    0.46
  21  -6   0    6.24    0.44
  21   6   0    5.94    0.45
 -21   6   0    6.23    0.44
   6 -21   0    6.43    0.55
   6 -21   0    5.55    0.43
   6 -21   0    5.85    0.50
   6  21   0    6.28    0.39
 -21   6   0    6.25    0.44
  -6  21   0    6.58    0.40
   7 -21   0   29.98    1.55
 -21   7   0   31.19    1.57
  -7  21   0   31.95    1.55
 -21   7   0   31.31    1.44
 -21   7   0   31.98    1.39
  -7 -21   0   31.16    1.49
   7 -21   0   33.29    1.56
  21   7   0   30.29    1.53
  -7 -21   0   33.33    1.57
   7  21   0   34.10    1.55
   7 -21   0   35.17    1.55
 -21   7   0   31.43    1.52
 -21  -7   0   33.51    1.58
  21  -7   0   31.03    1.54
   8 -21   0    5.40    0.49
  -8 -21   0    5.94    0.44
  21   8   0    6.04    0.46
   8 -21   0    5.98    0.53
 -21   8   0    6.31    0.47
  -8  21   0    5.56    0.40
  -8 -21   0    4.96    0.52
 -21   8   0    6.21    0.40
 -21   8   0    5.82    0.42
 -21  -8   0    6.95    0.46
 -21   8   0    5.94    0.43
 -21   8   0    4.74    0.49
   8 -21   0    5.12    0.43
  21  -8   0    5.98    0.48
   8  21   0    6.45    0.39
 -21   9   0    4.44    0.47
 -21   9   0    3.61    0.36
 -21   9   0    3.97    0.37
  -9 -21   0    4.67    0.39
  21   9   0    4.44    0.40
   9 -21   0    4.87    0.52
   9 -21   0    3.87    0.45
 -21  -9   0    4.69    0.40
  21  -9   0    4.41    0.43
   9  21   0    3.87    0.32
  -9  21   0    3.79    0.33
  -9 -21   0    3.68    0.41
 -21   9   0    4.45    0.37
   9 -21   0    4.61    0.36
  21 -10   0    9.94    0.60
 -21  10   0    8.49    0.52
  21  10   0    9.83    0.58
  10  21   0    9.54    0.51
 -21  10   0    9.45    0.61
  10 -21   0    7.98    0.52
  10 -21   0    8.05    0.63
  10 -21   0    9.33    0.60
 -10  21   0    9.18    0.52
 -10 -21   0    8.99    0.55
 -10 -21   0    8.85    0.63
 -21  10   0    9.08    0.51
 -21 -10   0    9.22    0.57
 -21  10   0    8.66    0.56
 -21  10   0    9.53    0.55
 -21  11   0    3.87    0.42
 -21  11   0    4.24    0.37
  11 -21   0    3.51    0.31
 -21 -11   0    4.10    0.38
  21  11   0    4.28    0.40
  11  21   0    4.03    0.30
 -11 -21   0    4.57    0.37
 -21  11   0    3.47    0.35
 -11  21   0    3.45    0.33
  21 -11   0    4.30    0.45
 -11 -21   0    3.94    0.41
 -21  11   0    4.34    0.45
  11 -21   0    3.98    0.43
  11 -21   0    5.20    0.51
 -21  11   0    3.65    0.35
  21 -12   0    0.05    0.24
 -21  12   0   -0.11    0.19
 -12  21   0    0.00    0.17
  12 -21   0   -0.15    0.29
  21  12   0    0.14    0.21
 -12 -21   0   -0.10    0.28
  12 -21   0   -0.09    0.24
 -21  12   0   -0.16    0.19
 -21  12   0   -0.34    0.22
 -21  12   0    0.21    0.26
  13 -21   0    0.14    0.24
  21 -13   0   -0.06    0.24
 -21  13   0    0.34    0.19
  13  21   0    0.37    0.23
 -21  13   0    0.38    0.23
 -21  13   0    0.20    0.19
  13 -21   0    0.52    0.31
 -13 -21   0   -0.01    0.28
  21  13   0    0.47    0.22
 -13  21   0    0.17    0.17
 -21  13   0    0.31    0.26
 -14 -21   0   -0.17    0.27
 -21  14   0    0.23    0.19
 -21  14   0   -0.08    0.24
  21 -14   0   -0.45    0.24
 -14  21   0    0.39    0.17
 -21  14   0    0.29    0.19
  14 -21   0   -0.18    0.28
  21  14   0    0.11    0.22
  14 -21   0    0.03    0.23
  14  21   0   -0.19    0.21
 -15  21   0    1.94    0.21
  15  21   0    1.54    0.25
 -21  15   0    1.74    0.22
  15 -21   0    1.62    0.30
  21 -15   0    1.63    0.28
 -21  15   0    1.95    0.22
  21  15   0    1.66    0.26
  15 -21   0    1.32    0.27
 -21  16   0    1.10    0.20
  21 -16   0    0.46    0.24
  21  16   0    1.23    0.23
  16 -21   0    0.83    0.27
  16 -21   0    0.78    0.23
  16  21   0    0.64    0.22
 -16  21   0    0.85    0.19
  21 -17   0   -0.13    0.22
 -21  17   0    0.26    0.17
  17 -21   0    0.06    0.21
  21  17   0    0.08    0.20
  17  21   0    0.15    0.20
  17 -21   0   -0.03    0.24
 -17  21   0    0.21    0.16
  21 -18   0    1.56    0.25
  18 -21   0    1.59    0.26
 -18  21   0    1.79    0.19
  18 -21   0    1.66    0.24
 -21  18   0    1.66    0.20
  21  18   0    1.64    0.23
  18  21   0    1.06    0.22
  19  21   0    2.14    0.24
 -21  19   0    2.45    0.24
 -19  21   0    2.28    0.23
  19 -21   0    2.06    0.26
  21  19   0    1.86    0.23
  21 -19   0    2.23    0.25
  19 -21   0    1.82    0.24
  20  21   0    2.84    0.30
  21  20   0    2.78    0.31
 -21  20   0    3.05    0.24
  21 -20   0    2.98    0.31
  20 -21   0    2.33    0.24
 -20  21   0    2.72    0.25
  20 -21   0    2.56    0.25
  21 -21   0    6.66    0.43
  21  21   0    7.67    0.43
 -21 -21   0    7.13    0.49
 -22   0   0    6.85    0.50
  22   0   0    7.62    0.52
 -22   0   0    8.72    0.52
   0 -22   0    7.05    0.57
   0  22   0    8.97    0.48
   0 -22   0    8.23    0.51
  -1 -22   0   11.69    0.63
  -1 -22   0   10.16    0.67
 -22  -1   0   11.71    0.63
  22   1   0   10.04    0.62
  -1  22   0   12.74    0.60
  22  -1   0   10.24    0.63
 -22   1   0    9.41    0.60
 -22   1   0   11.29    0.63
 -22  -1   0   10.48    0.59
   1 -22   0   10.54    0.63
   1  22   0   11.91    0.60
   1 -22   0    8.95    0.67
  -2  22   0    4.07    0.32
   2  22   0    4.19    0.30
  -2 -22   0    3.77    0.40
 -22  -2   0    4.03    0.36
 -22   2   0    3.53    0.36
  -2 -22   0    3.64    0.36
  -2 -22   0    3.02    0.35
 -22   2   0    3.92    0.32
   2 -22   0    3.31    0.35
   2 -22   0    3.14    0.30
  22  -2   0    3.34    0.39
  22   2   0    3.51    0.38
   3 -22   0    2.58    0.28
  -3 -22   0    3.06    0.35
 -22  -3   0    4.15    0.36
   3  22   0    3.43    0.29
 -22   3   0    3.02    0.35
  22   3   0    3.29    0.29
  22  -3   0    3.24    0.38
 -22   3   0    2.39    0.29
   3 -22   0    2.69    0.32
   3 -22   0    3.87    0.36
  -3 -22   0    3.16    0.35
  -3 -22   0    2.69    0.34
  -3  22   0    3.64    0.30
   4 -22   0    9.59    0.67
   4  22   0   11.07    0.59
   4 -22   0   11.09    0.63
  -4  22   0   10.88    0.60
  -4 -22   0   11.99    0.63
  -4 -22   0    9.84    0.72
  22  -4   0   10.50    0.64
   4 -22   0   11.07    0.69
 -22   4   0   11.20    0.64
 -22   4   0   11.51    0.61
  -4 -22   0   10.27    0.64
 -22  -4   0   12.08    0.64
  22   4   0   10.30    0.62
  -5 -22   0   11.94    0.69
   5 -22   0   11.56    0.75
 -22   5   0   13.57    0.65
   5  22   0   13.14    0.66
   5 -22   0   11.39    0.68
 -22   5   0   13.11    0.70
  -5  22   0   13.01    0.67
 -22  -5   0   13.39    0.70
  22  -5   0   12.19    0.71
  22   5   0   12.57    0.69
  -5 -22   0   11.55    0.71
   5 -22   0   12.08    0.73
 -22   6   0    0.76    0.22
   6 -22   0    0.39    0.25
   6 -22   0    1.24    0.30
  -6 -22   0    0.43    0.19
  22   6   0    0.58    0.21
   6  22   0    0.77    0.16
  -6  22   0    0.37    0.16
  22  -6   0    0.75    0.23
  -6 -22   0    0.41    0.29
 -22   6   0    0.26    0.19
 -22  -6   0    0.38    0.21
 -22   6   0    0.64    0.26
   6 -22   0    0.40    0.19
  -7  22   0    7.29    0.44
   7 -22   0    7.05    0.58
 -22   7   0    6.58    0.46
 -22   7   0    6.97    0.47
   7 -22   0    5.96    0.45
   7  22   0    7.09    0.42
  -7 -22   0    6.98    0.47
 -22   7   0    7.91    0.45
   7 -22   0    6.78    0.52
 -22  -7   0    6.76    0.49
  -7 -22   0    5.75    0.55
 -22   7   0    6.77    0.52
  22  -7   0    7.71    0.52
  22   7   0    7.06    0.49
  -8  22   0    1.30    0.19
  22   8   0    1.81    0.25
  22  -8   0    2.20    0.28
   8  22   0    1.66    0.19
  -8 -22   0    1.78    0.22
 -22  -8   0    1.97    0.25
   8 -22   0    1.37    0.20
 -22   8   0    1.69    0.23
 -22   8   0    1.45    0.30
   8 -22   0    1.46    0.28
  -8 -22   0    1.74    0.33
   8 -22   0    1.59    0.32
 -22   8   0    2.04    0.24
 -22   8   0    1.43    0.22
   9 -22   0    1.32    0.27
 -22   9   0    1.46    0.30
   9 -22   0    1.79    0.33
  22  -9   0    1.98    0.28
  -9 -22   0    1.23    0.32
  22   9   0    1.67    0.25
 -22   9   0    1.78    0.23
 -22   9   0    1.96    0.24
 -22  10   0    1.03    0.22
  22 -10   0    0.84    0.26
  22  10   0    0.82    0.23
  10 -22   0    1.33    0.32
 -22  10   0    0.90    0.29
 -10 -22   0    0.80    0.30
  10 -22   0    0.57    0.25
 -22  10   0    0.86    0.20
  11 -22   0    2.54    0.35
  22  11   0    3.33    0.38
  22 -11   0    3.54    0.34
 -22  11   0    3.04    0.32
 -11 -22   0    3.01    0.37
 -22  11   0    3.36    0.27
 -22  11   0    2.64    0.34
  11 -22   0    2.70    0.31
  22  12   0    0.29    0.22
 -22  12   0    0.00    0.18
  12 -22   0    0.30    0.29
 -22  12   0    0.21    0.19
 -12 -22   0   -0.06    0.27
  12 -22   0   -0.18    0.23
  22 -12   0    0.26    0.24
  12  22   0   -0.07    0.22
 -22  12   0    0.24    0.25
  22  13   0    2.50    0.28
  13 -22   0    2.45    0.33
 -22  13   0    2.62    0.32
 -22  13   0    2.16    0.24
  13 -22   0    1.99    0.29
  22 -13   0    2.33    0.31
 -13 -22   0    2.05    0.33
  13  22   0    2.57    0.28
 -22  13   0    2.66    0.24
  22 -14   0    2.64    0.31
  14 -22   0    3.35    0.34
  14 -22   0    2.51    0.30
 -22  14   0    3.16    0.31
 -22  14   0    3.08    0.31
  14  22   0    2.97    0.29
 -14  22   0    2.69    0.28
  22  14   0    3.33    0.38
  22 -15   0    3.85    0.43
  15  22   0    4.40    0.41
 -15 -22   0    4.60    0.48
  15 -22   0    4.80    0.42
 -15  22   0    4.34    0.32
  15 -22   0    4.24    0.44
  22  15   0    4.44    0.40
 -22  15   0    4.44    0.34
 -22  15   0    4.77    0.34
  22 -16   0    0.43    0.23
 -22  16   0    0.48    0.18
  16  22   0    0.14    0.20
 -16 -22   0   -0.02    0.25
  22  16   0    0.57    0.20
 -16  22   0    0.53    0.16
  16 -22   0    0.38    0.21
  16 -22   0    0.47    0.25
 -17 -22   0   -0.29    0.23
  22 -17   0   -0.19    0.20
  17 -22   0    0.04    0.20
  17  22   0   -0.06    0.18
  22  17   0    0.25    0.19
 -22  17   0   -0.03    0.16
 -17  22   0    0.15    0.15
  17 -22   0    0.46    0.23
  18 -22   0    2.16    0.26
 -18  22   0    2.24    0.24
  22  18   0    2.73    0.30
  18 -22   0    2.51    0.25
  18  22   0    2.47    0.24
 -22  18   0    2.34    0.25
  22 -18   0    2.29    0.26
 -18 -22   0    2.23    0.28
 -22  19   0    4.00    0.27
  19  22   0    3.90    0.33
  19 -22   0    3.13    0.32
  22  19   0    4.03    0.33
 -19 -22   0    3.71    0.37
 -19  22   0    3.57    0.27
  22 -19   0    2.64    0.32
  19 -22   0    3.27    0.33
  20  22   0    9.99    0.51
 -20 -22   0    8.02    0.54
  22  20   0   10.15    0.51
  20 -22   0    8.90    0.50
  22 -20   0    8.95    0.51
  20 -22   0    9.57    0.50
   0  23   0   -0.01    0.15
 -23   0   0    0.05    0.22
   0 -23   0   -0.23    0.18
  23   0   0    0.41    0.21
   0 -23   0   -0.66    0.24
 -23   0   0    0.13    0.19
  -1  23   0    8.11    0.47
 -23  -1   0    7.74    0.50
 -23  -1   0    8.59    0.53
  23  -1   0    8.42    0.53
  23   1   0    8.69    0.53
  -1 -23   0    7.21    0.57
  -1 -23   0    7.82    0.50
   1 -23   0    7.08    0.56
   1 -23   0    7.58    0.50
 -23   1   0    7.88    0.51
 -23   1   0    8.38    0.52
   1  23   0    8.17    0.47
  -2 -23   0    6.08    0.53
  23   2   0    6.49    0.47
   2  23   0    7.13    0.41
 -23   2   0    6.14    0.47
  -2 -23   0    6.75    0.52
 -23  -2   0    8.05    0.47
 -23   2   0    6.63    0.46
   2 -23   0    6.02    0.52
  23  -2   0    7.26    0.48
   2 -23   0    5.38    0.44
  -2 -23   0    5.97    0.44
  -2  23   0    6.80    0.41
  -3  23   0   23.31    1.15
 -23   3   0   23.51    1.18
 -23  -3   0   24.41    1.18
  -3 -23   0   23.64    1.19
  -3 -23   0   22.92    1.12
   3 -23   0   22.64    1.18
  23  -3   0   23.81    1.17
   3 -23   0   23.57    1.16
   3  23   0   24.21    1.15
  23   3   0   22.34    1.16
 -23   3   0   24.35    1.06
   3 -23   0   22.87    1.16
  -3 -23   0   24.30    1.17
  -4 -23   0   10.63    0.68
 -23  -4   0   12.15    0.66
  -4  23   0   12.17    0.62
 -23   4   0   11.70    0.65
 -23   4   0   11.58    0.62
  -4 -23   0   11.00    0.64
  23   4   0   11.27    0.65
  -4 -23   0   12.21    0.73
   4 -23   0   11.28    0.70
   4 -23   0    9.86    0.63
   4 -23   0   11.51    0.69
  23  -4   0   12.17    0.68
   4  23   0   12.44    0.61
  -5 -23   0    3.77    0.34
   5 -23   0    3.73    0.33
   5  23   0    4.09    0.30
  -5  23   0    3.69    0.31
 -23   5   0    4.11    0.40
   5 -23   0    5.20    0.48
 -23   5   0    3.77    0.36
   5 -23   0    3.36    0.34
 -23  -5   0    4.48    0.38
  23   5   0    4.19    0.40
  23  -5   0    4.36    0.42
  -5 -23   0    3.26    0.38
  -5 -23   0    4.64    0.47
   6 -23   0    1.43    0.31
 -23   6   0    1.11    0.24
  -6 -23   0    1.55    0.30
  23   6   0    1.42    0.24
  -6 -23   0    1.21    0.31
  23  -6   0    1.47    0.25
   6 -23   0    1.59    0.28
   7 -23   0    1.64    0.31
  -7 -23   0    0.71    0.30
  23  -7   0    0.98    0.24
  -7 -23   0    0.72    0.28
 -23   7   0    1.08    0.29
  23   7   0    0.87    0.22
 -23   7   0    1.17    0.23
   7 -23   0    0.83    0.26
 -23   8   0    0.73    0.28
  23  -8   0    0.80    0.25
 -23   8   0    0.36    0.19
  -8 -23   0    0.23    0.29
   8 -23   0    0.40    0.24
  23   8   0    0.73    0.22
  -8 -23   0    0.69    0.28
 -23   8   0    0.75    0.21
   8 -23   0    1.28    0.30
  23  -9   0    1.34    0.27
   9 -23   0    1.59    0.31
  -9 -23   0    1.18    0.29
   9 -23   0    1.17    0.25
  23   9   0    1.20    0.23
  -9 -23   0    1.04    0.31
 -23   9   0    1.29    0.22
 -23   9   0    1.19    0.21
 -23   9   0    1.46    0.29
 -23  10   0    2.73    0.35
 -10 -23   0    2.82    0.36
  23 -10   0    3.94    0.43
  23  10   0    3.55    0.38
  10 -23   0    3.64    0.37
 -10 -23   0    3.40    0.36
 -23  10   0    3.55    0.36
 -23  10   0    3.28    0.33
  10 -23   0    3.37    0.32
 -23  11   0   18.21    0.95
 -11 -23   0   17.04    0.92
 -23  11   0   18.20    0.83
 -11 -23   0   17.78    0.97
  23 -11   0   19.46    0.96
  11 -23   0   19.36    0.95
 -23  11   0   17.28    0.85
  23  11   0   18.50    0.94
  11 -23   0   17.67    0.94
  12  23   0   -0.13    0.21
  12 -23   0    0.19    0.28
 -12 -23   0    0.07    0.26
 -23  12   0    0.05    0.18
  12 -23   0    0.05    0.22
  23  12   0    0.10    0.20
  23 -12   0    0.03    0.24
 -23  12   0    0.01    0.18
 -13 -23   0    0.14    0.26
 -23  13   0   -0.19    0.18
  23 -13   0   -0.08    0.24
  13  23   0   -0.18    0.19
  13 -23   0    0.03    0.21
 -23  13   0    0.14    0.18
  23  13   0    0.23    0.20
  13 -23   0   -0.02    0.26
  23  14   0    2.71    0.27
 -23  14   0    3.12    0.29
  23 -14   0    2.33    0.29
 -14 -23   0    2.32    0.30
  14 -23   0    2.29    0.30
  14  23   0    2.58    0.27
 -23  14   0    2.93    0.30
  14 -23   0    2.32    0.27
  15 -23   0    0.93    0.21
  15 -23   0    0.67    0.24
  23 -15   0    0.46    0.22
 -15 -23   0    0.26    0.24
 -23  15   0    1.00    0.18
  23  15   0    0.76    0.20
 -23  15   0    0.79    0.18
  15  23   0    0.85    0.20
 -16  23   0    7.46    0.42
  23 -16   0    8.21    0.52
  16 -23   0    7.61    0.51
 -23  16   0    9.32    0.44
  16 -23   0    7.86    0.49
  23  16   0    8.29    0.50
  16  23   0    8.37    0.50
 -16 -23   0    7.49    0.52
 -17 -23   0   13.11    0.76
  23 -17   0   13.62    0.74
 -23  17   0   14.06    0.66
 -17  23   0   13.89    0.65
  17 -23   0   14.34    0.73
  17 -23   0   13.99    0.72
  17  23   0   14.28    0.73
  23  17   0   14.51    0.73
 -23  18   0    0.40    0.14
  23 -18   0   -0.15    0.18
  18 -23   0    0.44    0.20
 -18 -23   0    0.16    0.21
  23  18   0    0.22    0.16
  18 -23   0   -0.04    0.17
  18  23   0    0.48    0.17
  19 -23   0    1.62    0.21
  19  23   0    2.12    0.20
  23  19   0    2.07    0.20
  23 -19   0    1.81    0.21
  19 -23   0    2.03    0.20
 -19 -23   0    1.92    0.24
  20 -23   0    1.04    0.16
   0 -24   0    0.78    0.27
  24   0   0    1.01    0.23
 -24   0   0    1.04    0.24
   1 -24   0    2.99    0.32
 -24   1   0    2.64    0.29
 -24  -1   0    2.55    0.28
  24   1   0    2.93    0.28
  -1 -24   0    2.66    0.32
  24  -1   0    3.39    0.39
 -24   2   0    0.54    0.24
   2 -24   0    0.25    0.24
  24   2   0    0.54    0.21
  -2 -24   0    0.33    0.25
  24  -2   0    0.64    0.22
  24  -3   0    0.65    0.22
   3 -24   0    0.19    0.24
 -24   3   0    0.66    0.23
  24   3   0    0.66    0.21
  -3 -24   0    0.65    0.26
  -3 -24   0    0.54    0.27
  24   4   0    0.10    0.20
  -4 -24   0   -0.03    0.25
   4 -24   0   -0.04    0.26
  24  -4   0    0.54    0.22
 -24   4   0    0.02    0.22
  -4 -24   0    0.01    0.26
   4 -24   0    0.32    0.24
  24   5   0    4.71    0.43
  -5 -24   0    4.86    0.46
   5 -24   0    4.43    0.39
   5 -24   0    4.80    0.47
 -24   5   0    4.52    0.41
  -5 -24   0    4.85    0.49
  24  -5   0    5.37    0.45
  -6 -24   0    1.21    0.30
   6 -24   0    0.73    0.25
  -6 -24   0    1.47    0.29
   6 -24   0    1.10    0.29
 -24   6   0    0.96    0.23
  24  -6   0    1.30    0.25
  24   6   0    1.50    0.24
  24  -7   0   -0.15    0.22
   7 -24   0   -0.05    0.27
   7 -24   0    0.36    0.24
  -7 -24   0    0.17    0.28
 -24   7   0   -0.02    0.20
  24   7   0    0.33    0.20
  -7 -24   0   -0.23    0.26
  -8 -24   0    2.08    0.30
  24  -8   0    2.29    0.29
  -8 -24   0    1.93    0.32
   8 -24   0    1.81    0.32
 -24   8   0    2.00    0.25
  24   8   0    2.12    0.26
 -24   8   0    2.19    0.32
   8 -24   0    1.93    0.27
 -24   9   0    0.02    0.20
  24   9   0    0.08    0.20
  24  -9   0    0.22    0.24
   9 -24   0    0.63    0.28
 -24   9   0    0.03    0.18
  -9 -24   0    0.03    0.25
   9 -24   0    0.15    0.23
 -10 -24   0    0.57    0.25
 -24  10   0    0.23    0.19
  10 -24   0    0.07    0.26
 -24  10   0   -0.01    0.18
  24 -10   0    0.27    0.24
  24  10   0    0.45    0.21
  10 -24   0    0.21    0.22
  24  11   0    4.36    0.38
 -24  11   0    3.68    0.32
  11 -24   0    3.66    0.35
  11 -24   0    3.85    0.41
 -11 -24   0    3.36    0.35
  24 -11   0    4.13    0.43
 -24  11   0    3.93    0.34
  11  24   0    3.80    0.37
  24 -12   0    4.68    0.44
  12  24   0    4.47    0.39
  12 -24   0    4.01    0.41
  24  12   0    4.41    0.39
 -24  12   0    4.91    0.35
 -24  12   0    4.36    0.34
 -12 -24   0    4.33    0.45
  12 -24   0    4.80    0.44
 -24  13   0    0.91    0.19
  24  13   0    0.86    0.21
  13 -24   0    0.74    0.21
 -13 -24   0    0.63    0.25
  13  24   0    1.14    0.21
  24 -13   0    0.98    0.24
  13 -24   0    0.98    0.26
 -24  13   0    0.95    0.19
  24 -14   0    5.44    0.46
 -24  14   0    6.50    0.37
 -14 -24   0    5.38    0.47
  24  14   0    6.19    0.43
 -24  14   0    6.53    0.37
  14 -24   0    5.77    0.43
  14  24   0    5.90    0.42
  14 -24   0    6.05    0.46
 -15 -24   0    0.66    0.24
  15 -24   0    0.63    0.23
 -24  15   0    0.99    0.17
  15  24   0    0.81    0.19
  15 -24   0    0.73    0.20
  24  15   0    0.90    0.20
  24 -15   0    0.84    0.22
 -24  15   0    0.85    0.17
  16 -24   0    3.36    0.37
  16 -24   0    4.53    0.36
  24 -16   0    4.27    0.38
 -16 -24   0    4.46    0.40
 -24  16   0    4.42    0.29
  16  24   0    4.54    0.34
  24  16   0    4.60    0.36
  24  17   0    1.73    0.20
  24 -17   0    1.49    0.22
  17 -24   0    1.84    0.23
 -17 -24   0    1.89    0.24
  17 -24   0    1.69    0.21
  17  24   0    1.82    0.20
  18 -24   0    0.56    0.16
 -18 -24   0   -0.15    0.18
  18  24   0    0.49    0.15
  18 -24   0    0.46    0.18
  24  18   0    0.70    0.16
  24 -18   0    0.15    0.16
  19 -24   0    0.29    0.15
 -25   0   0   -0.14    0.21
  25   0   0    0.03    0.20
   0 -25   0   -0.17    0.24
  25  -1   0    2.76    0.28
  -1 -25   0    2.77    0.32
  25   1   0    2.97    0.29
 -25  -1   0    2.59    0.28
   1 -25   0    2.52    0.30
 -25   1   0    2.36    0.27
  25   2   0    1.67    0.24
  25  -2   0    1.50    0.25
 -25   2   0    1.03    0.24
   2 -25   0    1.12    0.26
  -2 -25   0    1.57    0.28
  25  -3   0    0.92    0.23
   3 -25   0    0.74    0.25
  -3 -25   0    0.81    0.25
 -25   3   0    0.95    0.23
  25   3   0    0.65    0.22
  -4 -25   0    0.26    0.26
  25  -4   0    0.14    0.22
 -25   4   0    0.61    0.23
   4 -25   0    0.36    0.24
   4 -25   0    0.49    0.26
  25   4   0    0.30    0.20
  -4 -25   0   -0.19    0.25
 -25   5   0    0.45    0.22
   5 -25   0    0.51    0.23
  -5 -25   0    0.51    0.26
  25  -5   0    0.63    0.23
   5 -25   0    0.80    0.27
  25   5   0    0.46    0.21
   6 -25   0    0.27    0.22
  25   6   0    0.07    0.20
  -6 -25   0    0.06    0.24
  25  -6   0    0.29    0.23
 -25   6   0    0.24    0.21
   6 -25   0    0.53    0.27
 -25   7   0    2.56    0.26
   7 -25   0    2.77    0.32
  25  -7   0    2.69    0.30
   7 -25   0    2.48    0.29
  25   7   0    3.44    0.36
  -7 -25   0    2.46    0.31
   8 -25   0    1.26    0.24
 -25   8   0    1.20    0.22
  25   8   0    1.36    0.23
  -8 -25   0    1.48    0.28
  25  -8   0    1.43    0.26
   8 -25   0    1.29    0.28
   9 -25   0    0.34    0.21
   9 -25   0    0.69    0.26
 -25   9   0    0.40    0.20
  25  -9   0    0.36    0.22
  25   9   0    0.36    0.20
  -9 -25   0    0.52    0.24
  10 -25   0    1.60    0.28
  10 -25   0    2.07    0.25
  25 -10   0    2.08    0.27
 -25  10   0    2.15    0.22
  10  25   0    1.98    0.23
 -25  10   0    2.17    0.23
 -10 -25   0    2.05    0.28
  25  10   0    2.31    0.24
 -25  11   0    1.30    0.20
 -11 -25   0    1.27    0.25
  25 -11   0    1.40    0.24
  25  11   0    0.92    0.21
  11 -25   0    0.97    0.21
  11 -25   0    1.21    0.26
  11  25   0    0.90    0.20
 -25  11   0    1.28    0.19
  12  25   0    4.98    0.37
  12 -25   0    4.35    0.43
 -25  12   0    5.49    0.34
  25 -12   0    4.87    0.43
 -12 -25   0    4.61    0.43
 -25  12   0    5.32    0.35
  25  12   0    4.93    0.39
  12 -25   0    4.95    0.40
 -25  13   0    5.12    0.33
 -25  13   0    4.78    0.32
  13 -25   0    5.18    0.39
  25  13   0    4.75    0.38
  13  25   0    4.63    0.36
 -13 -25   0    4.06    0.41
  25 -13   0    4.78    0.41
  13 -25   0    4.95    0.40
  14 -25   0    1.20    0.24
 -25  14   0    1.45    0.18
 -14 -25   0    1.25    0.23
 -25  14   0    1.55    0.18
  25 -14   0    1.41    0.23
  25  14   0    1.65    0.21
  14 -25   0    1.14    0.21
  14  25   0    1.22    0.20
  25 -15   0    5.66    0.43
  15 -25   0    6.23    0.43
 -25  15   0    6.27    0.35
 -15 -25   0    5.81    0.43
  25  15   0    7.05    0.41
  15 -25   0    6.06    0.40
  15  25   0    6.67    0.40
  16  25   0   -0.04    0.14
  25 -16   0   -0.15    0.16
  16 -25   0    0.21    0.16
  16 -25   0    0.26    0.19
 -16 -25   0   -0.02    0.18
  25  16   0    0.14    0.16
  25 -17   0    0.11    0.15
  17 -25   0    0.19    0.14
  25  17   0    0.20    0.14
  17 -25   0    0.07    0.17
  18 -25   0    4.02    0.28
 -26   0   0    0.33    0.21
   0 -26   0    0.25    0.23
  26   0   0    0.81    0.21
 -26   1   0    1.85    0.25
  26   1   0    2.31    0.25
  26  -1   0    2.40    0.26
  -1 -26   0    2.49    0.28
 -26  -1   0    1.91    0.25
   1 -26   0    2.00    0.28
 -26   2   0    0.39    0.21
  -2 -26   0    0.48    0.24
  26   2   0    0.54    0.21
   2 -26   0    0.35    0.23
  26  -2   0    0.60    0.22
   3 -26   0   -0.08    0.22
 -26   3   0    0.25    0.21
  26  -3   0    0.24    0.21
  26   3   0    0.26    0.20
  -3 -26   0   -0.07    0.23
 -26   4   0    0.35    0.21
   4 -26   0    0.85    0.23
  26   4   0    1.27    0.22
  26  -4   0    0.97    0.24
   4 -26   0    0.73    0.27
  -4 -26   0    0.74    0.24
   5 -26   0    0.93    0.26
 -26   5   0    0.77    0.21
  -5 -26   0    0.66    0.24
  26   5   0    0.95    0.21
  26  -5   0    0.89    0.23
   5 -26   0    0.37    0.22
  26   6   0    0.60    0.20
   6 -26   0    0.30    0.25
   6 -26   0    0.32    0.21
  26  -6   0    0.23    0.22
  -6 -26   0    0.07    0.22
 -26   6   0   -0.01    0.20
  -7 -26   0    2.94    0.31
   7 -26   0    3.27    0.31
  26  -7   0    3.20    0.30
   7 -26   0    3.06    0.36
 -26   7   0    3.21    0.27
  26   7   0    3.46    0.35
   8 -26   0    6.49    0.45
  26  -8   0    6.55    0.48
  26   8   0    6.47    0.44
   8 -26   0    7.01    0.48
 -26   8   0    6.79    0.42
  -8 -26   0    5.81    0.47
  26   9   0    3.27    0.34
  -9 -26   0    3.28    0.38
   9 -26   0    3.08    0.31
  26  -9   0    3.66    0.39
 -26   9   0    3.63    0.32
   9 -26   0    3.03    0.34
   9  26   0    3.12    0.32
  26  10   0   -0.06    0.18
  10  26   0   -0.14    0.16
  10 -26   0   -0.10    0.18
  10 -26   0   -0.50    0.23
 -10 -26   0   -0.03    0.21
 -26  10   0    0.10    0.18
  26 -10   0   -0.26    0.21
  11 -26   0    0.31    0.19
  11 -26   0    0.45    0.23
  26  11   0    0.50    0.19
  26 -11   0    0.14    0.21
 -11 -26   0    0.08    0.21
 -26  11   0    0.36    0.17
  11  26   0    0.26    0.17
  26 -12   0    0.99    0.21
 -12 -26   0    0.61    0.21
  12 -26   0    0.81    0.19
  12  26   0    0.59    0.17
 -26  12   0    0.48    0.16
  26  13   0    4.28    0.33
  13 -26   0    3.29    0.36
  13  26   0    4.03    0.31
 -26  13   0    3.71    0.28
 -13 -26   0    3.81    0.36
  26 -13   0    3.07    0.36
  13 -26   0    3.69    0.33
 -14 -26   0    3.26    0.35
  14  26   0    4.04    0.30
  26  14   0    4.42    0.33
 -26  14   0    3.90    0.27
  14 -26   0    3.81    0.32
  26 -14   0    3.85    0.35
  14 -26   0    4.06    0.34
  26  15   0    0.33    0.15
 -15 -26   0    0.12    0.17
  15 -26   0    0.07    0.15
 -26  15   0    0.14    0.12
  15  26   0    0.00    0.13
  15 -26   0   -0.01    0.18
  26 -15   0    0.10    0.16
  16 -26   0    0.02    0.16
  17 -26   0   -0.04    0.14
   0 -27   0   -0.03    0.20
 -27   0   0   -0.10    0.20
  27   0   0    0.22    0.19
   1 -27   0    0.79    0.22
 -27   1   0    0.63    0.21
  -1 -27   0    0.74    0.22
  27  -1   0    0.83    0.21
 -27  -1   0    0.68    0.22
  27   1   0    0.83    0.21
  27  -2   0    0.69    0.21
  -2 -27   0    0.53    0.21
   2 -27   0    0.45    0.21
  27   2   0    0.70    0.20
 -27   2   0    0.33    0.21
  27  -3   0    0.61    0.21
   3 -27   0    0.24    0.20
  -3 -27   0    0.42    0.21
  27   3   0    0.76    0.20
 -27   3   0    0.54    0.20
  27   4   0    0.27    0.19
 -27   4   0   -0.04    0.19
  27  -4   0    0.09    0.20
 -27  -4   0   -0.14    0.22
  -4 -27   0   -0.09    0.21
   4 -27   0    0.03    0.19
  27   5   0    0.27    0.18
   5 -27   0    0.12    0.23
  27  -5   0    0.66    0.21
   5 -27   0    0.15    0.20
 -27   5   0    0.06    0.19
  -5 -27   0    0.64    0.22
  -6 -27   0   -0.07    0.20
 -27   6   0    0.18    0.19
   6 -27   0    0.48    0.23
   6 -27   0    0.32    0.19
  27  -6   0    0.23    0.21
  27   6   0    0.42    0.19
  27  -7   0    0.97    0.23
   7  27   0    1.37    0.22
 -27   7   0    0.80    0.20
  27   7   0    0.89    0.20
  -7 -27   0    1.26    0.23
   7 -27   0    1.05    0.25
   7 -27   0    1.01    0.21
 -27   8   0   -0.17    0.17
  27   8   0    0.25    0.18
   8  27   0    0.20    0.17
   8 -27   0    0.28    0.23
  -8 -27   0    0.15    0.20
   8 -27   0    0.22    0.18
  27  -8   0   -0.10    0.21
  -9 -27   0   -0.04    0.20
   9 -27   0   -0.06    0.17
  27  -9   0   -0.27    0.20
   9  27   0    0.17    0.16
 -27   9   0    0.11    0.17
   9 -27   0    0.05    0.22
  27   9   0    0.11    0.17
  10 -27   0    0.07    0.21
  10  27   0    0.12    0.16
 -27  10   0    0.44    0.17
 -27  10   0   -0.05    0.18
  27 -10   0    0.03    0.20
  27  10   0    0.37    0.17
 -10 -27   0    0.25    0.20
  10 -27   0    0.09    0.17
  11 -27   0    1.33    0.20
 -11 -27   0    1.15    0.21
  11  27   0    1.59    0.19
  27  11   0    1.68    0.21
  27 -11   0    1.71    0.23
 -27  11   0    1.76    0.21
 -27  11   0    1.84    0.19
  11 -27   0    2.09    0.24
 -27  12   0    5.67    0.37
  12 -27   0    5.91    0.38
 -27  12   0    6.29    0.35
  12 -27   0    5.13    0.40
  27  12   0    6.82    0.40
  12  27   0    6.78    0.38
  27 -12   0    6.08    0.42
 -12 -27   0    5.88    0.41
  13  27   0   -0.12    0.13
  27 -13   0    0.01    0.17
  27  13   0    0.20    0.15
  13 -27   0    0.14    0.15
  13 -27   0    0.05    0.18
 -27  13   0   -0.26    0.13
 -13 -27   0   -0.15    0.16
  14 -27   0    1.16    0.18
  15 -27   0    0.33    0.15
   0 -28   0    3.57    0.36
  28   0   0    4.14    0.37
 -28   0   0    4.12    0.33
 -28   1   0    2.86    0.26
  -1 -28   0    3.38    0.34
 -28  -1   0    3.19    0.30
   1 -28   0    3.03    0.34
  28   1   0    3.42    0.35
  28  -1   0    3.17    0.35
 -28   2   0    0.56    0.20
  28   2   0    0.42    0.19
  -2 -28   0    0.62    0.20
   2 -28   0    0.39    0.19
  28  -2   0    0.43    0.20
 -28  -2   0    0.48    0.23
 -28  -3   0   -0.01    0.21
  28   3   0    0.16    0.18
  -3 -28   0    0.00    0.18
  28  -3   0    0.12    0.19
   3 -28   0    0.33    0.19
 -28   3   0    0.07    0.19
 -28   4   0    5.09    0.36
  -4 -28   0    4.92    0.38
 -28  -4   0    4.13    0.39
  28   4   0    5.84    0.39
   4 -28   0    5.29    0.39
  28  -4   0    5.21    0.39
  -5 -28   0    0.48    0.19
  28   5   0    0.28    0.18
   5 -28   0    0.61    0.19
 -28   5   0    0.54    0.19
  28  -5   0    0.11    0.19
   6 -28   0    0.78    0.21
  28   6   0    0.76    0.19
 -28   6   0    0.52    0.18
   6  28   0    0.43    0.18
  -6 -28   0    0.45    0.19
  28  -6   0    0.08    0.20
   6 -28   0    0.66    0.18
   7 -28   0    2.73    0.26
   7 -28   0    2.63    0.30
  28   7   0    2.98    0.31
 -28   7   0    3.06    0.30
 -28   7   0    3.03    0.33
  -7 -28   0    2.86    0.31
   7  28   0    3.13    0.28
  28  -7   0    2.89    0.27
  -8 -28   0    1.73    0.22
   8 -28   0    1.87    0.23
   8 -28   0    1.77    0.21
 -28   8   0    1.38    0.19
   8  28   0    1.93    0.19
  28  -8   0    1.97    0.24
 -28   8   0    1.98    0.23
  28   8   0    2.10    0.21
  28   9   0    0.16    0.16
   9 -28   0    0.25    0.16
 -28   9   0   -0.02    0.15
 -28   9   0    0.05    0.18
   9 -28   0    0.19    0.19
  28  -9   0    0.13    0.19
  -9 -28   0    0.22    0.18
   9  28   0    0.03    0.15
  28 -10   0    1.47    0.21
  28  10   0    1.76    0.20
 -28  10   0    1.67    0.18
  10 -28   0    1.61    0.19
  10 -28   0    1.52    0.21
 -28  10   0    1.35    0.20
 -10 -28   0    1.48    0.20
  10  28   0    1.67    0.18
  28  11   0    0.20    0.15
 -11 -28   0    0.05    0.16
  28 -11   0   -0.18    0.16
 -28  11   0   -0.10    0.13
 -28  11   0   -0.03    0.15
  11  28   0    0.08    0.14
  11 -28   0   -0.08    0.14
  11 -28   0    0.04    0.17
 -28  12   0    0.19    0.12
  12 -28   0    0.06    0.16
  13 -28   0    2.29    0.24
   0 -29   0    0.27    0.17
  29   0   0    0.08    0.18
 -29   0   0    0.03    0.21
  29   1   0    3.21    0.33
  29  -1   0    3.72    0.33
 -29   1   0    3.31    0.35
 -29  -1   0    2.64    0.28
   1 -29   0    2.82    0.29
  -1 -29   0    2.83    0.31
 -29   1   0    2.38    0.23
  29  -2   0    2.08    0.24
 -29  -2   0    1.89    0.25
 -29   2   0    2.15    0.22
  29   2   0    2.73    0.30
   2 -29   0    2.23    0.23
 -29   2   0    2.01    0.26
  -2 -29   0    2.25    0.23
  29   3   0    0.46    0.18
   3 -29   0    0.36    0.17
 -29  -3   0    0.58    0.21
  -3 -29   0    0.62    0.18
 -29   3   0    0.71    0.22
  29  -3   0    0.29    0.19
 -29   3   0    0.51    0.18
  29   4   0    1.33    0.20
 -29   4   0    1.26    0.23
 -29   4   0    1.48    0.20
   4 -29   0    1.46    0.19
  -4 -29   0    1.66    0.20
  29  -4   0    1.57    0.21
 -29   5   0   -0.29    0.16
  29   5   0    0.08    0.16
  29  -5   0   -0.01    0.18
 -29   5   0    0.42    0.20
  -5 -29   0    0.27    0.17
   5 -29   0    0.21    0.16
   5  29   0    0.12    0.14
  29   6   0    0.16    0.15
 -29   6   0    0.09    0.19
 -29   6   0    0.10    0.16
  -6 -29   0   -0.08    0.16
   6 -29   0   -0.01    0.15
   6  29   0    0.33    0.14
  29  -6   0    0.00    0.17
  29   7   0    0.58    0.16
  29  -7   0    0.42    0.18
   7 -29   0    0.68    0.16
 -29   7   0   -0.01    0.18
 -29   7   0    0.17    0.15
   7 -29   0    0.45    0.17
   7  29   0    0.32    0.14
  -7 -29   0    0.24    0.16
   8  29   0    3.85    0.28
 -29   8   0    3.39    0.29
  29   8   0    3.39    0.29
   8 -29   0    3.55    0.27
  -8 -29   0    2.90    0.29
   8 -29   0    3.19    0.29
 -29   8   0    3.27    0.26
  29  -8   0    3.01    0.31
   9 -29   0   -0.13    0.16
  29  -9   0    0.09    0.16
   9 -29   0    0.21    0.15
 -29   9   0    0.06    0.13
 -29   9   0   -0.10    0.15
 -29  10   0    0.34    0.13
 -29  10   0    0.50    0.15
  10 -29   0    0.49    0.16
  11 -29   0    1.08    0.16
   0 -30   0    0.41    0.15
 -30   0   0    0.38    0.20
  30   0   0    0.49    0.17
 -30   1   0    0.40    0.16
 -30  -1   0    0.11    0.18
  30   1   0    0.62    0.17
 -30   1   0    0.25    0.19
   1 -30   0    0.53    0.15
  -1 -30   0    0.35    0.15
  30  -1   0    0.63    0.18
  -2 -30   0    1.02    0.17
   2 -30   0    0.94    0.16
 -30   2   0    1.06    0.21
  30  -2   0    1.61    0.20
  30   2   0    1.25    0.18
 -30   2   0    1.08    0.17
 -30  -2   0    0.91    0.20
   3 -30   0    0.09    0.14
  30  -3   0   -0.06    0.16
  -3 -30   0   -0.04    0.14
 -30  -3   0   -0.23    0.17
  30   3   0   -0.11    0.15
 -30   3   0   -0.04    0.15
 -30   3   0    0.13    0.18
   4 -30   0    0.30    0.14
 -30   4   0    0.16    0.15
 -30   4   0    0.05    0.18
  30  -4   0    0.29    0.16
  30   4   0    0.47    0.15
 -30   5   0    0.15    0.17
 -30   5   0    0.01    0.14
 -30   6   0   -0.07    0.13
 -30   6   0    0.30    0.16
 -30   7   0    1.07    0.17
  -1   0  -1    0.34    0.04
   1   0  -1    0.24    0.04
   0   1  -1    0.24    0.04
   0  -1   1    0.19    0.05
  -1   0   1    0.31    0.04
   0  -1  -1    0.26    0.05
   0   1   1    0.31    0.04
   1   0   1    0.14    0.03
   1  -1  -1    0.02    0.06
   1   1  -1    0.01    0.04
  -1   1   1   -0.04    0.03
   1   1   1   -0.01    0.01
   1  -1   1    0.05    0.04
  -1   1   1   -0.04    0.03
   1   1   1    0.01    0.04
  -1  -1   1   -0.01    0.02
   1  -1  -1   -0.01    0.03
  -1   1  -1   -0.03    0.03
   1   1  -1   -0.03    0.03
  -1  -1  -1   -0.02    0.03
  -1  -1   1    0.01    0.05
  -1  -1  -1   -0.01    0.03
   2   0  -1    0.80    0.09
   0   2  -1    0.77    0.09
   0   2   1    0.84    0.11
   2   0   1    0.84    0.09
   0  -2  -1    0.62    0.11
   2   0  -1    0.67    0.09
   0  -2   1    0.82    0.12
  -2   0  -1    0.82    0.09
  -2   0  -1    0.84    0.09
  -2   0   1    0.87    0.09
  -2   0   1    0.74    0.09
   2   0   1    0.71    0.08
   0   2  -1    0.65    0.11
   0  -2   1    0.82    0.09
   2  -1  -1   20.56    1.12
   1  -2   1   23.26    1.14
  -1  -2  -1   21.53    1.13
   1   2  -1   23.51    1.13
   2   1   1   23.49    1.12
  -1   2   1   22.78    1.13
  -2   1  -1   20.46    1.12
   2  -1  -1   23.15    1.13
   2   1   1   22.07    1.12
  -2   1  -1   22.33    1.12
  -1  -2  -1   23.39    1.13
  -2  -1   1   21.83    1.12
  -1   2   1   21.87    1.15
   1   2  -1   21.42    1.14
  -2  -1   1   22.76    1.12
  -2  -1  -1   20.70    1.12
   2   1  -1   24.45    1.13
   2  -1   1   22.45    1.12
   1  -2  -1   24.07    1.16
   2   1  -1   20.76    1.12
  -1  -2   1   24.49    1.15
  -1   2  -1   20.50    1.14
  -2  -1  -1   23.57    1.12
  -1  -2   1   21.92    1.12
  -2   1   1   22.13    1.13
   1   2   1   22.62    1.13
   2  -1   1   24.49    1.13
  -2   1   1   23.46    1.12
   1   2   1   22.57    1.13
  -2   2  -1   -0.06    0.07
   2   2  -1    0.04    0.07
   2   2  -1    0.01    0.07
   2  -2  -1   -0.08    0.09
  -2   2   1   -0.08    0.06
  -2   2  -1    0.04    0.07
   2   2   1   -0.02    0.06
  -2  -2   1    0.11    0.08
   2   2   1   -0.04    0.06
  -2  -2  -1    0.07    0.06
  -2   2   1    0.03    0.09
  -2  -2  -1    0.04    0.07
  -2  -2   1    0.01    0.06
   2  -2  -1    0.02    0.06
   2  -2   1   -0.06    0.07
   0  -3  -1    4.35    0.33
  -3   0  -1    4.16    0.25
   3   0   1    3.49    0.25
  -3   0   1    3.45    0.26
   3   0   1    3.84    0.25
   0  -3   1    3.79    0.26
   0   3  -1    3.85    0.27
   0   3  -1    3.83    0.32
  -3   0  -1    3.34    0.25
   3   0  -1    3.87    0.26
   0  -3   1    4.41    0.33
  -3   0   1    4.34    0.25
   0   3   1    3.51    0.29
   3   0  -1    3.56    0.25
   0  -3  -1    3.29    0.28
   3  -1  -1   49.43    2.40
   3   1   1   49.55    2.39
  -3  -1   1   46.20    2.39
   1   3  -1   50.53    2.40
  -1  -3  -1   44.93    2.40
  -1  -3  -1   53.16    2.42
  -3  -1   1   50.20    2.39
  -3   1  -1   44.84    2.39
  -1   3   1   50.05    2.40
   3  -1  -1   44.62    2.39
   3   1   1   46.20    2.38
  -3   1  -1   48.38    2.39
   1  -3   1   48.71    2.41
   1   3  -1   43.46    2.41
  -1   3   1   45.72    2.43
   1  -3   1   51.90    2.42
   3   1  -1   42.99    2.38
  -1  -3   1   45.73    2.39
  -3   1   1   47.73    2.40
  -1   3  -1   45.22    2.42
   3   1  -1   50.08    2.40
   1  -3  -1   54.53    2.45
  -1  -3   1   53.48    2.43
  -3  -1  -1   44.83    2.39
   1   3   1   47.45    2.40
   3  -1   1   46.97    2.39
  -3   1   1   49.22    2.39
   1   3   1   51.34    2.40
   3  -1   1   50.80    2.40
  -3  -1  -1   50.54    2.39
   3   2   1   17.35    0.89
  -3  -2   1   18.43    0.90
   3  -2  -1   15.76    0.89
   3   2   1   16.99    0.89
   2  -3   1   18.28    0.92
   2   3  -1   18.30    0.90
   3  -2  -1   18.54    0.92
  -2  -3  -1   18.76    0.91
   2   3  -1   16.58    0.91
  -2   3   1   17.44    0.90
  -3   2  -1   17.14    0.90
  -2   3   1   15.89    0.93
  -3   2  -1   16.34    0.90
  -2  -3  -1   16.18    0.90
  -3  -2   1   16.39    0.89
  -2   3  -1   15.30    0.91
   2  -3  -1   15.50    0.90
   3   2  -1   16.04    0.89
  -2   3  -1   17.72    0.92
   2  -3  -1   18.46    0.95
  -2  -3   1   16.60    0.89
  -3   2   1   16.72    0.91
   2   3   1   17.73    0.90
   3  -2   1   17.73    0.90
  -3  -2  -1   18.06    0.90
   2   3   1   17.37    0.90
   3  -2   1   16.16    0.89
  -3  -2  -1   15.80    0.89
  -2  -3   1   18.98    0.92
   3   2  -1   17.40    0.90
  -3   2   1   17.66    0.89
   3  -3   1    0.01    0.11
  -3  -3   1   -0.06    0.11
   3  -3  -1   -0.11    0.12
   3   3  -1    0.07    0.10
   3  -3  -1    0.02    0.09
  -3  -3   1   -0.03    0.09
  -3   3  -1    0.12    0.12
   3   3  -1   -0.10    0.10
  -3   3   1    0.07    0.13
   3   3   1    0.07    0.09
  -3  -3  -1   -0.04    0.10
  -3   3   1   -0.07    0.09
   3   3   1    0.03    0.09
  -3  -3  -1   -0.03    0.09
  -3   3  -1    0.12    0.11
   4   0  -1    0.00    0.09
   0   4   1   -0.04    0.13
   0   4  -1   -0.04    0.16
   0  -4   1   -0.03    0.17
   4   0  -1   -0.04    0.10
  -4   0   1   -0.04    0.09
   4   0   1   -0.12    0.08
   0  -4  -1    0.03    0.17
  -4   0  -1    0.00    0.10
   0  -4  -1   -0.11    0.12
  -4   0   1   -0.06    0.09
   0  -4   1   -0.17    0.10
   4   0   1   -0.14    0.08
   0   4  -1    0.01    0.11
  -4   0  -1   -0.07    0.08
  -1  -4  -1   49.41    2.66
   1   4  -1   55.64    2.65
   4  -1  -1   59.35    2.66
  -4  -1   1   50.58    2.64
   4   1   1   49.34    2.63
   4  -1  -1   48.79    2.63
   1  -4   1   58.87    2.69
  -4   1  -1   54.48    2.64
  -4   1  -1   49.34    2.64
   4   1   1   56.71    2.64
   1  -4   1   51.79    2.66
  -1   4   1   47.38    2.68
   1   4  -1   47.96    2.68
  -4  -1   1   55.25    2.64
  -1  -4  -1   58.84    2.69
   1   4   1   56.82    2.66
  -1  -4   1   58.85    2.70
   1  -4  -1   57.34    2.72
  -4  -1  -1   49.38    2.64
  -1  -4   1   49.62    2.64
   4  -1   1   56.07    2.65
   4  -1   1   49.88    2.63
   4   1  -1   56.50    2.65
  -1   4  -1   48.24    2.68
  -4   1   1   54.48    2.64
  -4   1   1   50.13    2.65
  -4  -1  -1   55.82    2.64
   1   4   1   51.83    2.67
   4   1  -1   48.34    2.63
   4   2   1   28.63    1.52
   2   4  -1   29.00    1.55
   4  -2  -1   31.36    1.55
  -2  -4  -1   33.36    1.56
   4  -2  -1   27.74    1.52
  -4  -2   1   26.40    1.52
  -2   4   1   28.93    1.58
  -2   4   1   31.92    1.54
   2   4  -1   31.02    1.53
  -4   2  -1   27.72    1.53
   2  -4   1   31.74    1.57
   4   2   1   31.40    1.53
  -2  -4  -1   28.73    1.54
  -4  -2   1   31.80    1.53
  -4   2  -1   30.38    1.53
   4   2  -1   28.18    1.52
  -4   2   1   27.91    1.54
  -4  -2  -1   28.55    1.52
  -4   2   1   30.67    1.52
   2   4   1   29.37    1.54
  -2   4  -1   27.79    1.56
   4  -2   1   28.50    1.52
   2  -4  -1   33.57    1.60
  -2  -4   1   33.82    1.57
   4   2  -1   31.37    1.53
  -2  -4   1   28.28    1.52
   4  -2   1   32.22    1.54
  -4  -2  -1   31.36    1.53
   2   4   1   30.67    1.53
   4   3   1    3.25    0.28
   3   4  -1    3.29    0.29
   4  -3  -1    3.33    0.34
  -3   4   1    3.18    0.30
  -4  -3   1    3.57    0.30
  -4   3  -1    2.92    0.31
  -3  -4  -1    4.03    0.33
  -3  -4  -1    2.89    0.29
   3  -4   1    3.05    0.33
  -4   3  -1    2.87    0.29
   4   3   1    3.24    0.28
   4  -3  -1    3.14    0.28
   3   4  -1    3.23    0.32
  -4  -3   1    2.75    0.28
  -3   4   1    3.55    0.37
  -4   3   1    2.97    0.33
  -3  -4   1    3.01    0.28
   4  -3   1    2.77    0.29
  -3   4  -1    3.62    0.34
  -4  -3  -1    3.75    0.30
   3   4   1    2.81    0.29
   4   3  -1    3.04    0.29
  -4  -3  -1    2.88    0.28
  -4   3   1    3.33    0.29
  -3   4  -1    3.24    0.34
  -3  -4   1    3.72    0.34
   3   4   1    2.81    0.29
   4  -3   1    3.11    0.31
   3  -4  -1    4.14    0.39
   4   3  -1    2.89    0.28
   4  -4  -1    0.14    0.15
  -4  -4   1    0.13    0.14
  -4   4  -1   -0.14    0.14
   4   4  -1    0.10    0.14
  -4  -4  -1    0.14    0.16
  -4  -4   1    0.11    0.16
   4   4   1    0.08    0.13
  -4  -4  -1    0.20    0.15
  -4   4   1   -0.14    0.14
   4   4   1    0.03    0.13
  -4   4   1    0.05    0.18
   4  -4   1   -0.19    0.15
   4  -4  -1    0.16    0.19
  -4   4  -1    0.01    0.18
   4   4  -1   -0.09    0.14
   0   5  -1    2.54    0.33
   0  -5  -1    3.52    0.36
  -5   0  -1    2.71    0.29
   0  -5   1    2.86    0.32
   0   5  -1    3.33    0.33
   5   0  -1    2.99    0.30
   0  -5  -1    3.41    0.44
  -5   0   1    2.95    0.29
   0  -5   1    3.89    0.43
   5   0   1    2.82    0.27
  -5   0  -1    3.57    0.29
   5   0   1    3.34    0.29
   0   5   1    3.07    0.37
   5   0  -1    3.09    0.28
  -5   0   1    3.81    0.29
   1  -5   1  138.66    6.87
   5  -1  -1  149.15    6.87
  -1   5   1  128.30    6.90
   1   5  -1  148.29    6.87
  -5   1  -1  141.04    6.85
   5  -1  -1  132.95    6.84
   1   5  -1  129.09    6.90
  -1  -5  -1  137.15    6.88
  -1  -5  -1  157.59    6.92
   1  -5   1  155.76    6.92
  -5  -1   1  128.93    6.85
  -5  -1   1  144.18    6.85
  -5   1  -1  130.52    6.85
   5   1   1  127.79    6.84
   5   1   1  146.37    6.85
   5   1  -1  146.81    6.86
  -5  -1  -1  142.68    6.85
   5  -1   1  132.73    6.84
   5   1  -1  128.97    6.84
  -5   1   1  140.84    6.85
   1  -5  -1  158.52    6.95
  -1  -5   1  162.43    6.93
   5  -1   1  147.82    6.86
  -1  -5   1  132.97    6.86
  -1   5  -1  130.57    6.91
  -5  -1  -1  133.24    6.85
   1   5   1  134.74    6.88
  -5   1   1  129.76    6.86
  -5  -2   1   38.73    2.11
  -2  -5  -1   46.32    2.17
   2  -5   1   46.34    2.18
   5   2   1   43.38    2.11
  -5   2  -1   43.93    2.11
  -5   2  -1   39.82    2.12
  -2   5   1   45.92    2.14
   5   2   1   37.32    2.09
  -2   5   1   38.33    2.17
  -5  -2   1   43.44    2.11
   5  -2  -1   43.93    2.13
   2   5  -1   39.74    2.15
   2   5  -1   42.79    2.12
  -2  -5  -1   39.34    2.12
   5  -2  -1   39.26    2.10
   2   5   1   43.34    2.12
  -2  -5   1   46.39    2.17
   2  -5  -1   46.63    2.21
  -2   5  -1   38.31    2.16
  -5   2   1   41.80    2.10
   2   5   1   39.93    2.13
  -5   2   1   38.42    2.12
  -5  -2  -1   38.29    2.10
   5   2  -1   44.43    2.12
  -5  -2  -1   44.23    2.11
   5   2  -1   38.20    2.10
   5  -2   1   38.37    2.09
   5  -2   1   43.77    2.12
  -2  -5   1   40.40    2.11
   3   5  -1  132.86    6.45
   5   3   1  136.52    6.45
   5  -3  -1  120.13    6.43
  -5   3  -1  130.04    6.45
  -3   5   1  119.82    6.49
  -3  -5  -1  125.84    6.45
  -5  -3   1  122.80    6.44
   3   5  -1  129.03    6.47
  -3  -5  -1  143.80    6.48
  -3   5   1  136.23    6.46
   5   3   1  119.65    6.43
  -5   3  -1  124.34    6.46
   3  -5   1  141.94    6.49
   5  -3  -1  139.72    6.47
  -5  -3   1  139.19    6.45
   3  -5  -1  148.65    6.53
  -5   3   1  120.94    6.46
   5   3  -1  125.25    6.44
   3   5   1  122.91    6.45
   3   5   1  132.02    6.45
  -5  -3  -1  137.50    6.45
  -5  -3  -1  125.77    6.44
  -5   3   1  131.90    6.44
  -3  -5   1  124.31    6.44
  -3   5  -1  140.55    6.48
   5   3  -1  136.73    6.45
  -3  -5   1  144.30    6.49
  -3   5  -1  124.14    6.48
   5  -3   1  139.55    6.46
   5  -3   1  121.00    6.43
  -4   5   1  308.61   16.22
  -5  -4   1  310.44   16.17
  -5   4  -1  350.55   16.19
   4   5  -1  318.60   16.19
   5  -4  -1  366.95   16.23
   5  -4  -1  315.22   16.17
   5   4   1  320.14   16.17
   4   5  -1  353.06   16.19
  -5   4  -1  317.93   16.20
  -4  -5  -1  367.33   16.21
  -4  -5  -1  321.31   16.18
  -5  -4  -1  323.18   16.18
  -5  -4  -1  360.87   16.19
  -4  -5   1  313.12   16.18
   4   5   1  318.93   16.18
   5   4  -1  357.31   16.19
   5  -4   1  308.13   16.17
  -4   5  -1  358.89   16.21
   4  -5  -1  370.58   16.25
  -5   4   1  305.98   16.20
   5   4  -1  320.96   16.18
  -4   5  -1  316.06   16.21
  -5  -5  -1   -0.20    0.16
   5   5   1   -0.26    0.13
  -5  -5   1   -0.13    0.14
  -5   5  -1   -0.03    0.18
   5  -5  -1   -0.07    0.15
   5   5  -1    0.13    0.16
  -5   5   1    0.00    0.19
  -5   5  -1   -0.02    0.17
   5  -5  -1    0.07    0.20
  -5  -5  -1    0.17    0.16
   5   5  -1   -0.11    0.15
   6   0   1    1.35    0.23
   6   0  -1    1.80    0.24
  -6   0   1    1.47    0.24
   0  -6   1    1.33    0.26
   0  -6  -1    1.72    0.38
   0  -6  -1    1.14    0.27
  -6   0  -1    1.43    0.24
   0   6   1    1.07    0.29
  -6   0   1    1.44    0.22
   6   0  -1    1.37    0.24
   0   6  -1    1.46    0.33
   0  -6   1    1.87    0.37
  -6   0  -1    1.91    0.24
   6   0   1    1.34    0.21
   1   6  -1  149.26    6.99
  -6   1  -1  145.39    6.97
   1  -6   1  137.62    6.99
   6  -1  -1  150.49    6.99
   1  -6   1  155.08    7.08
  -1   6   1  127.59    7.02
  -6  -1   1  147.76    6.97
   6   1   1  131.11    6.95
  -1  -6  -1  140.34    7.00
  -6   1  -1  134.53    6.98
  -6  -1   1  131.85    6.97
   1   6  -1  130.01    7.02
  -1  -6  -1  157.59    7.06
   6  -1  -1  137.44    6.96
   1   6   1  129.16    7.01
  -1  -6   1  138.77    6.98
  -6  -1  -1  139.53    6.97
   6  -1   1  135.66    6.96
   1  -6  -1  137.45    7.01
  -6   1   1  129.96    6.97
   6   1  -1  151.39    6.98
  -6  -1  -1  151.60    6.97
   1  -6  -1  163.04    7.09
  -6   1   1  149.22    6.97
  -1  -6   1  160.45    7.07
  -1   6  -1  130.89    7.04
  -6   2  -1  198.67    9.11
   6   2   1  175.25    9.09
   2   6  -1  176.21    9.15
  -6   2  -1  179.34    9.11
   2  -6   1  176.51    9.12
  -2  -6  -1  211.00    9.18
   2   6  -1  199.38    9.12
   6  -2  -1  197.94    9.13
  -2   6   1  176.21    9.16
   6  -2  -1  181.62    9.10
  -2  -6  -1  183.61    9.13
  -6  -2   1  174.35    9.10
   6  -2   1  180.18    9.09
   6   2  -1  177.46    9.09
  -2  -6   1  182.22    9.11
  -6  -2  -1  196.75    9.10
  -2   6  -1  179.69    9.17
   6   2  -1  197.52    9.11
   2  -6  -1  211.29    9.21
   2   6   1  180.67    9.13
  -6   2   1  177.07    9.12
  -6  -2  -1  178.51    9.10
   6  -3  -1  256.85   11.91
  -3  -6  -1  272.58   11.94
   3   6  -1  235.20   11.91
  -6  -3   1  227.96   11.88
  -6   3  -1  249.57   11.88
  -6   3  -1  238.69   11.90
  -3  -6  -1  240.42   11.90
  -3   6   1  229.70   11.94
   6  -3  -1  233.81   11.87
   3   6  -1  249.65   11.89
   6   3   1  235.70   11.87
   3   6   1  236.11   11.90
  -3   6  -1  281.85   11.94
   6   3  -1  232.20   11.87
  -3   6  -1  226.07   11.93
  -6   3   1  231.82   11.90
   6  -3   1  235.30   11.87
  -3  -6   1  232.58   11.88
   6   3  -1  255.90   11.89
  -6  -3  -1  238.85   11.88
  -6  -3  -1  265.46   11.89
   6   4   1  126.58    6.47
   4   6  -1  127.88    6.51
  -6  -4   1  126.30    6.48
  -4  -6  -1  151.13    6.54
  -6   4  -1  137.64    6.50
   4   6  -1  134.71    6.49
  -4  -6  -1  126.06    6.50
   6  -4  -1  128.96    6.48
  -6   4  -1  127.52    6.51
  -4   6   1  120.40    6.53
   4   6   1  125.37    6.49
  -6   4   1  128.43    6.52
  -4   6  -1  127.41    6.54
   6   4  -1  140.17    6.50
  -4  -6   1  126.76    6.49
   6  -4   1  125.75    6.48
  -4   6  -1  145.08    6.53
  -6  -4  -1  145.16    6.50
  -6  -4  -1  128.10    6.49
   6   4  -1  132.02    6.49
  -6   5  -1  178.18    8.78
  -6  -5   1  179.61    8.75
   5   6  -1  180.70    8.77
  -5  -6  -1  184.71    8.77
   6   5   1  177.83    8.75
   6  -5  -1  178.21    8.75
  -5   6   1  179.60    8.81
   6   5  -1  176.02    8.75
  -5   6  -1  173.87    8.79
  -5  -6   1  176.82    8.75
  -6   5   1  179.54    8.79
   5   6   1  175.59    8.75
  -6  -5  -1  173.53    8.75
  -6   6  -1   -0.11    0.21
  -6  -6  -1   -0.21    0.17
   6   6   1   -0.08    0.16
  -6   6   1   -0.10    0.21
   6   6  -1   -0.02    0.17
  -6  -6   1   -0.12    0.17
   0   7   1   39.13    2.23
  -7   0  -1   46.94    2.17
   7   0  -1   44.88    2.18
   0  -7  -1   49.31    2.31
   7   0   1   42.40    2.15
  -7   0  -1   39.01    2.16
   0   7  -1   40.66    2.26
   7   0  -1   42.95    2.15
   0  -7  -1   40.41    2.21
  -7   0   1   40.10    2.17
   0  -7   1   39.63    2.18
   7  -1  -1   87.39    4.53
   1   7  -1   84.12    4.60
  -1   7   1   89.27    4.61
   1   7  -1  100.21    4.57
  -7   1  -1   88.43    4.55
   7   1   1   86.57    4.52
  -7   1  -1   93.74    4.54
   7  -1  -1  101.03    4.57
  -1  -7  -1   92.45    4.58
  -1  -7  -1  106.18    4.67
   7   1  -1  103.58    4.56
  -1   7  -1   84.08    4.62
   1   7   1   86.54    4.59
   1  -7  -1   90.96    4.59
   7  -1   1   87.13    4.52
  -7  -1  -1   95.88    4.54
  -7  -1  -1   88.53    4.55
  -7   1   1   83.63    4.55
   7   1  -1   87.19    4.53
  -1  -7   1   92.68    4.56
   2  -7   1   99.51    5.00
   2   7  -1   97.78    5.04
  -7  -2   1   94.07    4.97
   2   7  -1  107.49    5.00
   7   2   1   97.56    4.96
  -2  -7  -1  100.92    5.01
  -7   2  -1   94.80    4.98
  -7   2  -1  105.89    4.97
   7  -2  -1   97.98    4.96
  -2   7   1   97.24    5.05
  -2  -7  -1  111.93    5.07
   2   7   1   99.16    5.01
   7  -2   1   98.29    4.96
   7   2  -1   97.44    4.96
  -7   2   1   98.93    4.99
  -2   7  -1   96.78    5.05
  -7  -2  -1  102.35    4.98
  -2  -7   1   99.10    4.99
  -7  -2  -1  108.43    4.98
  -7  -3   1  282.69   14.12
  -3   7   1  279.95   14.19
  -7   3  -1  306.23   14.13
  -3  -7  -1  287.34   14.15
   3   7  -1  287.11   14.16
   7   3   1  278.42   14.10
   7  -3  -1  295.00   14.12
  -7   3  -1  288.75   14.14
  -3  -7   1  292.02   14.13
  -7   3   1  294.38   14.15
   7  -3   1  278.28   14.11
  -7  -3  -1  287.62   14.12
   3   7   1  288.87   14.15
   7   3  -1  293.61   14.12
  -3   7  -1  294.51   14.20
  -7  -4   1   13.38    0.84
  -4  -7  -1   14.97    0.88
   4   7  -1   14.31    0.90
   7  -4  -1   14.47    0.85
   7   4   1   14.65    0.84
  -4   7   1   16.23    0.96
  -7   4  -1   13.35    0.88
   7  -4   1   14.93    0.85
  -4  -7   1   12.93    0.85
   4   7   1   13.73    0.87
  -7  -4  -1   15.44    0.86
  -7   4   1   15.17    0.90
  -4   7  -1   13.40    0.93
   7   4  -1   14.52    0.85
   5   7  -1  243.80   12.21
   7   5   1  248.94   12.19
   7  -5  -1  257.42   12.20
  -7  -5   1  248.16   12.20
  -5  -7  -1  243.44   12.21
  -7   5  -1  252.10   12.24
  -5   7   1  235.15   12.25
   7   5  -1  253.82   12.20
  -7   5   1  249.05   12.24
  -7  -5  -1  250.42   12.20
   7  -5   1  251.63   12.20
  -5   7  -1  247.85   12.26
  -5  -7   1  251.32   12.21
   5   7   1  250.94   12.21
   6   7  -1   45.04    2.29
   7  -6  -1   44.03    2.28
  -7  -6   1   44.01    2.28
  -6   7   1   43.58    2.34
  -7   6  -1   43.04    2.32
   6  -7   1   42.37    2.04
   7   6   1   43.06    2.26
  -7  -6   1   42.45    2.04
  -6  -7  -1   45.53    2.29
  -7  -6  -1   43.69    2.28
   7  -6   1   41.81    2.04
  -6  -7   1   44.69    2.28
   7   6  -1   44.33    2.28
  -6  -7   1   42.24    2.04
  -6   7  -1   43.36    2.33
   6   7   1   44.15    2.28
  -7   6   1   45.50    2.34
   7   7   1   -0.16    0.17
   7  -7   1   -0.23    0.10
  -7   7   1   -0.36    0.23
  -7   7  -1   -0.49    0.21
  -7  -7   1    0.04    0.08
  -7  -7   1   -0.15    0.17
   7   7  -1   -0.23    0.18
  -7  -7  -1    0.04    0.20
  -7   7   1   -0.03    0.07
   0  -8   1   14.39    0.92
   0   8  -1   14.21    0.98
  -8   0  -1   14.91    0.90
   0   8   1   16.18    0.98
  -8   0   1   14.61    0.89
   0  -8  -1   15.64    0.95
   8   0   1   15.85    0.87
   8   0  -1   15.64    0.88
  -8   1  -1    2.23    0.30
  -1  -8  -1    3.42    0.42
   1   8  -1    2.94    0.40
   1  -8   1    3.25    0.39
   8  -1  -1    2.68    0.32
  -8  -1   1    2.19    0.30
  -1   8   1    2.57    0.38
   8   1   1    2.61    0.32
   1   8   1    2.84    0.38
   8  -1   1    2.62    0.31
  -1  -8   1    3.11    0.38
  -8   1   1    2.78    0.34
  -1   8  -1    2.65    0.40
  -8  -1  -1    2.10    0.28
   1  -8  -1    2.64    0.36
   8   1  -1    2.89    0.32
  -2  -8  -1   50.81    2.57
   2  -8   1   48.52    2.56
  -8   2  -1   50.08    2.55
  -8  -2   1   48.71    2.53
  -2   8   1   48.50    2.61
   8   2   1   48.82    2.51
   8  -2  -1   50.26    2.52
   2   8  -1   47.86    2.61
   2   8   1   48.94    2.58
  -2  -8   1   50.16    2.55
   2  -8  -1   50.01    2.57
   8   2  -1   49.32    2.52
  -2   8  -1   47.05    2.62
  -8  -2  -1   48.95    2.53
   8  -2   1   49.32    2.51
  -8   2   1   50.31    2.55
  -8  -3   1   47.07    2.47
  -3  -8  -1   47.68    2.51
   8  -3  -1   49.82    2.47
  -3   8   1   46.84    2.56
   3  -8   1   48.19    2.50
  -8   3  -1   46.72    2.49
   3   8  -1   46.37    2.53
   8  -3   1   49.97    2.46
  -3  -8   1   48.55    2.49
  -8   3   1   46.73    2.50
   3   8   1   47.19    2.51
   8   3  -1   49.47    2.46
  -3   8  -1   48.71    2.57
  -8  -3  -1   48.05    2.48
  -8   4  -1  101.86    5.18
  -4   8   1  100.11    5.23
  -4  -8  -1  103.74    5.18
  -8  -4   1  105.09    5.16
   8   4   1  100.61    5.13
   8  -4  -1  107.50    5.15
   4  -8   1   98.96    4.79
   4   8  -1  102.47    5.20
   8  -4   1  100.49    4.78
   8   4  -1  107.76    5.15
  -8   4   1  103.24    5.18
  -4  -8   1  104.45    5.16
  -8  -4  -1  105.24    5.16
   8  -4   1  106.87    5.14
   4   8   1  102.84    5.18
  -4   8  -1  100.60    5.23
  -8  -5   1   22.10    1.08
   8   5   1   23.43    1.28
   5   8  -1   23.79    1.33
   8  -5  -1   24.04    1.29
  -5  -8  -1   23.13    1.31
  -5   8   1   23.72    1.38
  -5   8   1   22.13    1.08
  -8  -5   1   23.88    1.29
   5  -8   1   22.95    1.09
  -8   5  -1   23.76    1.33
  -8   5   1   23.60    1.34
   5   8   1   23.33    1.31
   8  -5   1   21.93    1.09
  -5   8  -1   23.77    1.37
   8  -5   1   22.34    1.28
  -5  -8   1   22.77    1.29
  -8  -5  -1   23.85    1.30
  -8   5   1   21.71    1.08
  -5  -8   1   21.87    1.09
   8   5  -1   23.80    1.28
  -8  -6   1    3.74    0.42
  -8  -6   1    3.99    0.24
  -6   8   1    3.92    0.50
   8  -6  -1    3.86    0.43
   6  -8   1    3.69    0.25
   8   6   1    4.01    0.41
  -8   6  -1    4.03    0.50
  -6  -8  -1    3.60    0.45
   6   8  -1    3.30    0.42
  -6   8   1    3.90    0.23
  -8   6   1    3.87    0.47
  -6   8  -1    3.74    0.47
  -8   6   1    4.09    0.23
  -6  -8   1    3.97    0.24
  -8  -6  -1    4.06    0.44
   8  -6   1    4.30    0.26
   6   8   1    3.33    0.43
  -6  -8   1    3.52    0.43
   8   6  -1    3.95    0.42
  -8  -7   1    7.58    0.61
  -7   8   1    7.10    0.69
  -8   7  -1    7.50    0.69
   7  -8   1    7.67    0.41
  -7   8   1    7.74    0.40
  -8  -7   1    7.44    0.40
   8  -7  -1    7.39    0.42
   8   7   1    8.24    0.60
   7   8  -1    8.15    0.64
  -7  -8  -1    7.70    0.63
  -7  -8   1    7.45    0.40
  -8  -7  -1    7.75    0.62
   7  -8  -1    8.02    0.42
  -7  -8   1    7.71    0.61
   7   8   1    7.72    0.60
   8  -7   1    7.30    0.40
  -8   7   1    7.23    0.40
  -7   8  -1    8.03    0.72
  -8   7   1    8.50    0.70
   8   7  -1    7.88    0.62
   8   8  -1   -0.11    0.21
   8  -8   1    0.09    0.10
   8  -8  -1    0.01    0.12
  -8  -8   1    0.07    0.22
  -8   8   1    0.15    0.29
  -8  -8  -1   -0.10    0.22
  -8  -8  -1   -0.02    0.09
  -8  -8   1   -0.05    0.09
  -8   8   1   -0.04    0.08
   8   8   1    0.25    0.22
  -8   8  -1   -0.02    0.27
   9   0   1    0.33    0.18
  -9   0   1    0.46    0.21
   0  -9  -1    0.47    0.24
   0   9   1    0.52    0.25
   9   0  -1    0.25    0.18
   0  -9   1    0.60    0.24
  -9   0  -1    0.47    0.21
   0  -9   1    0.39    0.09
   0   9  -1    0.34    0.26
  -9   1  -1   20.25    1.13
  -9  -1   1   19.36    1.11
  -1  -9  -1   21.18    1.18
   1  -9   1   19.78    1.15
  -1   9   1   18.08    1.18
   1  -9   1   18.09    0.92
   1   9  -1   18.54    1.20
   9  -1  -1   18.95    1.09
   9   1   1   19.96    1.09
   9  -1   1   19.80    1.09
  -1  -9   1   18.57    0.92
  -1   9  -1   19.76    1.22
   9   1  -1   18.74    1.09
   1   9   1   19.36    1.18
  -9   1   1   19.69    1.13
  -1  -9   1   18.99    1.14
   1  -9  -1   20.30    1.17
  -9  -1  -1   19.16    1.11
   9  -2  -1    8.62    0.61
  -2  -9  -1    9.50    0.70
  -9  -2   1    8.69    0.45
   2   9  -1    9.61    0.74
   9   2   1    8.79    0.60
  -2   9   1    8.30    0.44
  -9  -2   1    8.65    0.62
   2  -9   1    8.68    0.67
   2  -9   1    9.05    0.45
  -2   9   1    9.87    0.74
  -9   2  -1    8.37    0.64
   2   9   1    9.59    0.71
  -2  -9   1    9.19    0.66
   9   2  -1    8.76    0.61
   9  -2   1    8.67    0.45
  -9  -2  -1    9.21    0.64
   2  -9  -1    9.22    0.69
  -9   2   1    9.17    0.65
   9  -2   1    9.32    0.61
  -2   9  -1    9.34    0.75
  -2  -9   1    8.33    0.45
   3   9  -1   83.23    4.38
  -3   9   1   84.05    4.41
   9  -3  -1   91.80    4.32
   9   3   1   86.51    4.30
   3  -9   1   85.87    4.35
  -9   3  -1   87.78    4.35
  -9  -3   1   84.79    3.98
  -9  -3   1   86.42    4.32
  -3  -9  -1   86.64    4.36
  -3   9   1   84.23    3.98
   3  -9   1   84.09    3.98
   9  -3   1   86.68    4.30
  -3  -9   1   83.17    3.99
  -9   3   1   87.37    4.35
  -9   3   1   82.57    3.98
  -3   9  -1   86.73    4.42
   9  -3   1   83.84    3.98
  -9  -3  -1   89.34    4.33
   3   9   1   84.55    4.36
   9   3  -1   87.21    4.31
  -3  -9   1   85.12    4.34
   3  -9  -1   87.28    4.36
   4   9  -1   11.94    0.85
   9   4   1   11.42    0.75
   9  -4  -1   12.22    0.77
   4  -9   1   12.65    0.59
  -4   9   1   12.36    0.58
   4  -9   1   12.04    0.81
  -9  -4   1   11.62    0.58
  -9   4  -1   12.56    0.82
  -4   9   1   11.68    0.88
  -9  -4   1   11.20    0.78
  -4  -9  -1   10.98    0.81
  -9  -4  -1   12.57    0.80
   4   9   1   11.28    0.81
  -4  -9   1   12.06    0.59
   9  -4   1   12.81    0.77
  -4  -9   1   11.74    0.79
   9  -4   1   10.87    0.59
  -9   4   1   11.80    0.58
  -4   9  -1   12.97    0.91
  -9   4   1   11.10    0.81
   9   4  -1   11.72    0.76
  -9   5  -1    2.16    0.38
  -5   9   1    2.62    0.18
  -5  -9  -1    2.99    0.40
   9   5   1    2.60    0.33
   5   9  -1    2.74    0.41
  -9  -5   1    2.33    0.35
   9  -5  -1    2.30    0.32
  -5   9   1    2.96    0.45
   5  -9   1    2.47    0.20
  -9  -5   1    2.84    0.19
   5   9   1    2.69    0.37
  -9   5   1    2.95    0.40
   9  -5   1    2.76    0.20
   9  -5   1    2.11    0.32
  -5   9  -1    2.68    0.44
  -5  -9   1    2.71    0.20
  -9   5   1    2.55    0.18
  -5  -9   1    2.36    0.35
   9   5  -1    2.42    0.32
  -9  -5  -1    2.57    0.34
  -9  -6   1    1.08    0.12
  -6   9   1    1.26    0.38
   9   6   1    1.27    0.27
   9  -6  -1    1.48    0.15
  -9   6  -1    1.39    0.34
   9  -6  -1    1.63    0.30
   6   9  -1    0.58    0.29
  -9  -6   1    1.02    0.26
  -6   9   1    1.35    0.12
   6  -9   1    1.07    0.13
  -6  -9  -1    0.83    0.30
  -6   9  -1    1.27    0.35
   9   6  -1    1.30    0.28
  -9   6   1    1.22    0.15
   9  -6   1    1.23    0.13
  -9  -6  -1    0.97    0.26
  -9   6   1    1.17    0.33
  -6  -9   1    1.33    0.14
   6  -9  -1    1.17    0.14
  -6  -9   1    1.16    0.28
   6   9   1    1.37    0.31
  -7   9   1    2.48    0.19
  -9  -7   1    2.72    0.20
  -7  -9  -1    2.57    0.21
  -7  -9  -1    3.12    0.43
   9  -7  -1    2.74    0.24
  -9   7  -1    2.31    0.41
   7  -9   1    2.44    0.22
   7   9  -1    2.69    0.40
   9   7   1    2.46    0.35
  -7   9   1    1.91    0.42
  -9  -7   1    2.36    0.36
   9  -7   1    2.46    0.22
   7   9   1    2.15    0.37
  -9  -7  -1    2.90    0.42
   9   7  -1    2.83    0.39
  -9   7   1    2.98    0.47
  -7  -9   1    2.60    0.38
  -7   9  -1    2.43    0.44
  -7  -9   1    2.49    0.21
  -9   7   1    2.60    0.19
   7  -9  -1    2.14    0.23
   8  -9   1    7.82    0.43
   9  -8  -1    7.92    0.44
  -9  -8   1    7.63    0.42
  -8  -9  -1    7.81    0.69
  -8   9   1    7.79    0.42
  -8  -9  -1    7.48    0.42
  -9  -8   1    7.63    0.66
   8   9  -1    7.96    0.69
  -9   8  -1    8.40    0.77
  -8   9   1    8.78    0.79
  -8   9  -1    9.06    0.79
  -8  -9   1    8.16    0.43
   8  -9  -1    8.11    0.45
  -9  -8  -1    8.15    0.68
  -9   8   1    7.38    0.41
  -9   8   1    8.47    0.80
  -9  -8  -1    7.39    0.43
   9  -8   1    8.33    0.43
   9   8  -1    7.71    0.67
  -8  -9   1    6.92    0.65
   9   9  -1    0.11    0.25
  -9  -9  -1    0.09    0.11
  -9  -9   1   -0.04    0.11
  -9   9   1    0.03    0.10
  10   0  -1    0.50    0.21
   0  10   1    0.78    0.30
   0  10  -1    1.15    0.33
  10   0   1    1.17    0.25
   0 -10   1    1.13    0.13
   0 -10  -1    0.76    0.29
   0  10   1    0.82    0.10
 -10   0   1    1.17    0.27
 -10   0  -1    0.81    0.25
   0 -10   1    1.13    0.29
 -10   0   1    0.93    0.10
  -1  10   1   37.09    1.83
 -10   1  -1   38.90    2.10
 -10  -1   1   39.96    2.09
   1 -10   1   41.63    2.13
  -1  10   1   41.64    2.19
   1  10  -1   37.89    2.17
 -10  -1   1   36.36    1.83
  -1 -10  -1   42.76    2.16
  10   1   1   39.02    2.05
  10  -1  -1   38.57    2.06
   1 -10   1   40.33    1.84
  -1 -10   1   39.66    1.84
 -10   1   1   39.78    2.10
  -1 -10   1   42.52    2.13
  10   1  -1   40.66    2.07
   1  10   1   39.30    2.17
   1  10   1   37.14    1.83
 -10   1   1   35.92    1.83
  -1  10  -1   38.82    2.20
  10  -1   1   40.03    2.06
 -10  -1  -1   40.21    2.10
  10   2   1   55.55    2.93
 -10   2  -1   56.13    2.98
  -2 -10  -1   56.94    3.01
   2 -10   1   57.31    2.68
   2 -10   1   56.16    2.99
  10  -2  -1   58.09    2.95
 -10  -2   1   58.86    2.67
  -2  10   1   56.21    3.05
  -2  10   1   58.74    2.67
   2  10  -1   58.78    3.07
  -2  10  -1   56.67    3.06
  10   2  -1   57.46    2.94
   2 -10  -1   56.80    3.01
   2  10   1   59.57    2.67
  10  -2   1   56.87    2.94
 -10  -2  -1   56.94    2.97
  -2 -10   1   55.35    2.99
  -2 -10   1   57.24    2.68
  10  -2   1   57.10    2.67
 -10   2   1   58.60    2.67
 -10   2   1   56.76    2.98
   2  10   1   56.03    3.02
 -10  -3   1   32.41    1.56
 -10  -3   1   32.76    1.80
  10  -3  -1   33.27    1.78
  -3  10   1   31.07    1.88
 -10   3  -1   34.32    1.84
  -3 -10  -1   33.92    1.86
  10   3   1   33.37    1.77
  -3  10   1   32.50    1.56
   3 -10   1   33.11    1.56
   3  10  -1   33.26    1.89
  10   3  -1   33.53    1.78
 -10   3   1   31.47    1.55
  -3  10  -1   35.91    1.94
 -10   3   1   34.90    1.84
  -3 -10   1   32.67    1.56
  -3 -10   1   32.77    1.83
   3  10   1   32.83    1.85
  10  -3   1   32.91    1.56
 -10  -3  -1   33.43    1.81
   3 -10  -1   33.00    1.85
  10  -3   1   33.68    1.78
 -10  -4   1    8.47    0.65
  10   4   1    8.91    0.62
 -10   4  -1    9.42    0.70
  -4  10   1    8.51    0.43
 -10  -4   1    8.20    0.43
  -4  10   1    9.12    0.78
  10  -4  -1    8.46    0.63
  -4 -10  -1    9.05    0.71
   4 -10   1    8.31    0.44
   4  10  -1    8.68    0.73
   4 -10   1    7.47    0.67
  10  -4  -1    8.40    0.45
  10   4  -1    8.73    0.64
  10  -4   1    8.18    0.43
   4 -10  -1    7.81    0.46
   4 -10  -1    8.89    0.70
 -10  -4  -1    8.45    0.66
   4  10   1    8.45    0.70
 -10   4   1    8.14    0.43
  -4 -10   1    8.55    0.45
  -4 -10   1    9.39    0.69
  10  -4   1    8.69    0.64
 -10   4   1    7.89    0.69
  -4  10  -1   10.04    0.79
  -5  10   1    1.20    0.37
  10  -5  -1    1.04    0.26
  10   5   1    0.64    0.25
   5 -10   1    1.05    0.13
  -5 -10  -1    1.15    0.30
 -10  -5   1    1.01    0.11
 -10  -5   1    0.57    0.26
  -5 -10  -1    0.86    0.12
   5 -10   1    1.00    0.30
  10  -5  -1    0.93    0.13
   5  10  -1    0.72    0.30
  -5  10   1    0.89    0.11
 -10   5  -1    0.63    0.28
  10   5  -1    1.09    0.28
   5 -10  -1    0.71    0.13
   5  10   1    1.19    0.30
 -10   5   1    0.88    0.31
  -5 -10   1    0.94    0.12
  -5 -10   1    0.60    0.26
  -5  10  -1    0.65    0.32
 -10   5   1    0.86    0.11
 -10  -5  -1    1.05    0.29
  10  -5   1    0.95    0.27
  10  -5   1    1.09    0.12
 -10  -6   1    7.40    0.41
  -6  10   1    8.09    0.41
  10   6   1    7.58    0.63
  -6 -10  -1    8.71    0.70
  -6 -10  -1    7.27    0.42
 -10  -6   1    7.28    0.65
 -10   6  -1    7.28    0.71
  -6  10   1    8.47    0.78
   6  10  -1    8.12    0.71
  10  -6  -1    7.35    0.64
 -10   6   1    8.12    0.41
  -6 -10   1    7.82    0.67
   6  10   1    7.37    0.67
  -6 -10   1    7.13    0.42
  10   6  -1    8.99    0.66
 -10  -6  -1    8.60    0.66
  -6  10  -1    7.35    0.76
 -10   6   1    8.44    0.73
   6 -10  -1    7.56    0.44
   7  10  -1    7.87    0.70
  -7  10   1    7.16    0.40
   7 -10   1    8.89    0.43
  -7 -10  -1    6.79    0.42
 -10   7  -1    8.54    0.76
 -10  -7   1    7.37    0.41
  10  -7  -1    7.59    0.44
  -7 -10  -1    8.34    0.71
 -10  -7   1    8.16    0.67
  10  -7  -1    7.81    0.66
  -7  10   1    7.25    0.77
  10  -7   1    8.24    0.42
  -7 -10   1    7.46    0.42
  10   7  -1    7.19    0.64
 -10   7   1    8.51    0.77
  -7  10  -1    8.30    0.79
   7 -10  -1    7.53    0.43
 -10   7   1    6.75    0.40
 -10  -7  -1    7.89    0.68
  -8  10   1   11.48    0.60
   8 -10   1   13.73    0.63
   8  10  -1    9.82    0.90
  -8 -10  -1   10.68    0.61
 -10  -8   1   11.55    0.60
  10  -8  -1   11.56    0.64
  10   8  -1   11.05    0.85
  -8 -10   1   11.75    0.61
 -10   8   1   11.04    0.59
   8 -10  -1   13.22    0.63
  10  -8   1   13.20    0.63
 -10  -8  -1   11.47    0.61
   9 -10   1   36.83    1.68
 -10  -9   1   35.27    1.68
  -9  10   1   35.90    1.67
  10  -9  -1   35.44    1.69
  -9 -10   1   34.80    1.68
 -10  -9  -1   33.34    1.68
   9 -10  -1   34.95    1.69
  10  -9   1   36.04    1.68
 -10   9   1   35.20    1.67
  10 -10   1    0.12    0.14
 -10 -10  -1    0.06    0.13
 -10  10   1    0.16    0.11
  10 -10  -1   -0.03    0.15
 -10 -10   1   -0.22    0.12
 -11   0   1    5.05    0.29
 -11   0  -1    5.09    0.52
   0 -11  -1    4.54    0.32
 -11   0   1    5.01    0.52
  11   0  -1    4.79    0.30
   0  11  -1    5.78    0.64
   0  11   1    5.20    0.60
   0 -11   1    5.09    0.56
  11   0   1    5.04    0.48
   0 -11   1    5.05    0.31
   0 -11  -1    5.72    0.60
   0  11   1    4.98    0.28
  11   0  -1    5.11    0.49
 -11  -1   1   32.64    1.79
  11  -1  -1   31.76    1.53
   1  11  -1   32.38    1.88
 -11  -1   1   30.91    1.52
  -1 -11  -1   34.71    1.86
  -1 -11  -1   31.70    1.54
 -11   1  -1   33.70    1.81
  -1  11   1   31.52    1.87
   1 -11   1   32.87    1.53
  -1  11   1   31.22    1.52
  11   1   1   33.14    1.76
  11  -1  -1   33.06    1.76
   1 -11   1   34.97    1.84
 -11   1   1   30.92    1.52
   1 -11  -1   33.67    1.84
   1  11   1   31.77    1.86
  -1 -11   1   34.90    1.84
 -11  -1  -1   32.52    1.80
   1  11   1   30.99    1.52
  -1  11  -1   31.69    1.88
 -11   1   1   32.72    1.81
  11  -1   1   32.60    1.75
   1 -11  -1   31.80    1.54
  11   1  -1   33.36    1.76
  -1 -11   1   32.78    1.54
   2 -11   1    6.93    0.39
  11   2   1    7.08    0.57
   2  11  -1    6.28    0.70
  -2  11   1    7.69    0.37
 -11  -2   1    6.25    0.60
 -11  -2   1    7.44    0.37
   2 -11   1    6.14    0.63
  11  -2  -1    7.47    0.39
  -2  11   1    6.66    0.69
 -11   2  -1    6.41    0.62
  -2 -11  -1    6.94    0.67
  11  -2  -1    6.89    0.58
  -2 -11  -1    6.39    0.40
   2 -11  -1    6.55    0.65
  -2 -11   1    6.48    0.63
   2 -11  -1    6.46    0.40
 -11   2   1    8.01    0.37
   2  11   1    7.10    0.37
  -2  11  -1    7.22    0.73
 -11  -2  -1    6.97    0.61
 -11   2   1    7.41    0.64
  11  -2   1    6.12    0.56
   2  11   1    6.95    0.68
  11   2  -1    6.80    0.58
  -2 -11   1    7.00    0.39
 -11   3  -1   28.42    1.60
  11  -3  -1   25.25    1.32
  11  -3  -1   27.84    1.55
 -11  -3   1   27.40    1.57
   3  11  -1   26.32    1.65
  -3  11   1   28.59    1.67
  -3  11   1   28.24    1.31
   3 -11   1   27.80    1.32
 -11  -3   1   28.14    1.31
   3 -11   1   26.14    1.59
  -3 -11  -1   28.82    1.64
  11   3   1   26.61    1.53
 -11   3   1   27.36    1.31
  11  -3   1   28.96    1.31
   3 -11  -1   27.13    1.61
  11  -3   1   28.97    1.55
 -11  -3  -1   28.59    1.58
 -11   3   1   27.56    1.60
   3 -11  -1   26.78    1.33
   3  11   1   28.19    1.31
   3  11   1   28.07    1.64
  -3 -11   1   26.91    1.60
  -3 -11   1   26.73    1.32
  11   3  -1   29.66    1.55
  -3  11  -1   28.13    1.68
   4  11  -1    3.53    0.50
  -4  11   1    3.23    0.22
 -11  -4   1    3.36    0.23
  11  -4  -1    4.02    0.34
  11  -4  -1    3.58    0.45
  -4  11   1    3.21    0.52
 -11  -4   1    3.24    0.42
   4 -11   1    3.56    0.25
  -4 -11  -1    3.94    0.52
 -11   4  -1    3.19    0.44
  -4 -11  -1    3.46    0.26
   4 -11  -1    3.14    0.44
  11   4  -1    3.80    0.46
   4  11   1    4.07    0.50
   4 -11  -1    3.72    0.28
 -11   4   1    3.39    0.45
  -4  11  -1    4.16    0.56
 -11   4   1    3.27    0.22
 -11  -4  -1    3.16    0.42
  -4 -11   1    4.17    0.51
  -4 -11   1    3.74    0.25
 -11   5  -1    5.24    0.60
 -11  -5   1    4.26    0.53
  11  -5  -1    5.54    0.54
   5  11  -1    5.14    0.62
  -5  11   1    4.21    0.58
  -5 -11  -1    5.43    0.60
 -11  -5   1    4.90    0.29
  11  -5  -1    5.33    0.33
   5 -11   1    5.08    0.31
  -5 -11  -1    4.48    0.31
  -5  11   1    4.53    0.29
  -5  11  -1    4.26    0.57
  11  -5   1    5.27    0.30
  11   5  -1    5.55    0.54
 -11  -5  -1    3.42    0.47
 -11   5   1    6.15    0.63
   5 -11  -1    5.02    0.33
 -11   5   1    4.65    0.29
  -5 -11   1    5.42    0.32
   5 -11  -1    5.14    0.58
  -6  11   1    2.60    0.21
   6 -11   1    3.61    0.25
 -11  -6   1    2.46    0.21
  11  -6  -1    3.42    0.44
   6  11  -1    2.50    0.45
  -6 -11  -1    2.51    0.23
  -6 -11  -1    2.68    0.43
   6 -11  -1    2.25    0.25
 -11   6   1    2.49    0.21
 -11   6   1    2.06    0.42
  11   6  -1    1.83    0.35
 -11  -6  -1    1.99    0.41
  -6 -11   1    2.75    0.23
  -7 -11  -1   11.90    0.66
 -11  -7   1   12.81    0.65
  -7  11   1   12.92    0.64
  11  -7  -1   12.09    0.92
  11  -7  -1   12.22    0.67
   7 -11   1   13.44    0.66
 -11   7   1   12.63    0.64
  -7 -11   1   12.85    0.66
  11  -7   1   15.07    0.66
   7 -11  -1   11.94    0.67
   8 -11   1   75.72    3.22
  -8  11   1   68.59    3.21
  11  -8  -1   67.47    3.22
 -11  -8   1   68.64    3.21
  -8 -11  -1   63.50    3.22
  11  -8   1   70.38    3.21
 -11   8   1   67.11    3.21
   8 -11  -1   69.22    3.22
 -11  -8  -1   67.40    3.22
  -8 -11   1   68.93    3.22
  -9  11   1    4.71    0.30
   9 -11   1    5.03    0.32
  11  -9  -1    4.47    0.34
  -9 -11  -1    4.22    0.32
 -11  -9   1    4.89    0.31
 -11  -9  -1    4.00    0.31
   9 -11  -1    4.14    0.35
  -9 -11   1    4.45    0.32
  11  -9   1    5.38    0.33
 -11   9   1    4.87    0.30
 -11 -10   1    2.84    0.26
 -10  11   1    3.01    0.24
  11 -10  -1    2.66    0.25
  10 -11   1    2.45    0.27
 -10 -11  -1    2.65    0.27
 -10 -11   1    2.56    0.26
  11 -10   1    2.70    0.26
 -11 -10  -1    2.55    0.26
 -11  10   1    3.28    0.24
  10 -11  -1    2.49    0.24
 -11 -11  -1   -0.09    0.14
 -11  11   1    0.16    0.12
  11 -11  -1    0.06    0.16
  11 -11   1    0.00    0.14
 -11 -11   1    0.13    0.14
  12   0  -1    8.38    0.67
 -12   0   1    8.83    0.45
   0  12  -1    8.67    0.81
   0  12   1    8.50    0.44
   0 -12  -1    8.22    0.47
   0  12   1    9.13    0.80
 -12   0  -1    7.93    0.70
   0 -12   1    8.86    0.47
   0 -12  -1    7.88    0.76
 -12   0   1    8.38    0.71
  -1 -12  -1   65.87    3.25
   1 -12   1   72.22    3.24
  -1 -12  -1   70.23    3.66
 -12  -1   1   67.30    3.24
  12  -1  -1   71.32    3.57
  -1  12   1   69.23    3.67
   1  12  -1   68.86    3.70
  12  -1  -1   68.92    3.24
 -12  -1   1   66.56    3.60
 -12   1  -1   69.23    3.62
  -1  12   1   69.84    3.24
 -12   1   1   69.71    3.24
  -1 -12   1   72.23    3.25
   1  12   1   69.62    3.23
   1 -12  -1   68.30    3.25
 -12  -1  -1   71.36    3.61
  -1  12  -1   69.59    3.71
  12   1  -1   69.93    3.57
   1  12   1   66.70    3.66
   1 -12  -1   72.17    3.66
 -12   1   1   69.20    3.62
  -2 -12  -1   10.82    0.86
 -12  -2   1    9.46    0.76
 -12   2  -1    9.14    0.78
 -12  -2   1    9.72    0.51
  12  -2  -1   10.02    0.74
   2  12  -1    9.62    0.86
  12  -2  -1   10.07    0.52
  -2  12   1   10.84    0.87
  -2 -12  -1   10.74    0.54
   2 -12   1   10.68    0.52
  -2  12   1    9.59    0.50
   2 -12  -1    9.92    0.82
 -12   2   1    9.04    0.50
  -2  12  -1    9.74    0.86
 -12  -2  -1    9.21    0.77
 -12   2   1   10.25    0.80
  12   2  -1    9.41    0.74
   2  12   1    9.03    0.50
   2 -12  -1   10.12    0.54
  -2 -12   1   11.33    0.53
  -3 -12  -1    1.64    0.40
   3 -12   1    0.78    0.13
 -12  -3   1    0.68    0.28
  -3 -12  -1    0.87    0.15
 -12   3  -1    0.88    0.31
  12  -3  -1    0.76    0.26
 -12  -3   1    1.08    0.12
  -3  12   1    1.05    0.12
  12  -3  -1    1.24    0.14
   3  12  -1    1.41    0.39
   3 -12  -1    0.80    0.34
 -12   3   1    0.92    0.12
  -3 -12   1    1.01    0.14
   3 -12  -1    1.07    0.16
 -12   3   1    0.83    0.32
   3  12   1    0.87    0.11
  12   3  -1    0.64    0.26
  -3  12  -1    1.26    0.39
 -12  -3  -1    0.27    0.26
   4 -12   1    3.87    0.27
   4  12  -1    3.46    0.54
  -4  12   1    3.74    0.24
  12  -4  -1    2.60    0.31
 -12  -4   1    3.94    0.25
  -4 -12  -1    3.73    0.54
  -4 -12  -1    3.36    0.28
  12  -4  -1    3.34    0.43
  -4 -12   1    3.50    0.27
  12   4  -1    3.16    0.42
   4 -12  -1    3.39    0.47
   4 -12  -1    3.56    0.29
   4  12   1    3.78    0.23
 -12   4   1    3.99    0.25
  -5 -12  -1   53.95    2.69
   5 -12   1   58.99    2.68
  12  -5  -1   57.00    2.69
  12  -5  -1   58.54    3.02
 -12  -5   1   56.79    2.68
  -5  12   1   56.99    2.68
  -5 -12   1   58.51    2.69
   5 -12  -1   58.41    2.70
  12  -5   1   57.50    2.68
 -12   5   1   56.07    2.68
   6 -12   1   13.56    0.69
  -6 -12  -1   12.65    0.69
  12  -6  -1   13.40    0.70
 -12  -6   1   14.20    0.68
  -6  12   1   13.78    0.67
  12  -6   1   13.32    0.68
  -6 -12   1   13.34    0.69
   6 -12  -1   13.22    0.70
 -12   6   1   13.92    0.68
  -7 -12  -1   24.83    1.29
 -12  -7   1   26.46    1.28
   7 -12   1   30.49    1.29
  12  -7  -1   26.77    1.30
  -7  12   1   26.10    1.27
  12  -7   1   26.96    1.28
 -12   7   1   25.91    1.27
 -12  -7  -1   26.16    1.29
   7 -12  -1   25.46    1.29
  -7 -12   1   26.95    1.28
   8 -12   1   43.28    2.05
 -12  -8   1   43.47    2.05
  -8 -12  -1   41.17    2.05
  -8  12   1   43.69    2.04
  12  -8  -1   43.73    2.06
  -8 -12   1   44.98    2.05
   8 -12  -1   45.83    2.06
  12  -8   1   43.32    2.04
 -12   8   1   42.28    2.04
 -12  -8  -1   41.71    2.05
   9 -12   1   12.96    0.65
  -9 -12  -1   12.59    0.66
 -12  -9   1   12.50    0.64
  -9  12   1   13.05    0.64
  12  -9  -1   12.18    0.67
 -12   9   1   12.72    0.64
   9 -12  -1   11.34    0.67
  -9 -12   1   12.31    0.65
  12  -9   1   12.28    0.64
 -12  -9  -1   11.95    0.65
  10 -12   1    5.71    0.37
 -12 -10   1    5.48    0.36
 -10  12   1    5.45    0.35
  12 -10  -1    6.06    0.40
  10 -12  -1    5.56    0.40
 -12 -10  -1    5.27    0.37
 -10 -12   1    5.36    0.37
  12 -10   1    5.11    0.36
 -12  10   1    5.02    0.34
  11 -12   1   33.15    1.57
 -12 -11   1   32.84    1.57
  12 -11  -1   32.18    1.58
 -11 -12  -1   30.98    1.58
 -11  12   1   33.58    1.56
 -12  11  -1   32.79    1.57
 -11  12  -1   32.15    1.57
 -12 -11  -1   32.55    1.58
  11 -12  -1   33.94    1.59
 -12  11   1   33.11    1.56
 -11 -12   1   32.27    1.57
  12 -11   1   31.76    1.56
 -12  12   1    0.28    0.14
 -12 -12  -1    0.12    0.16
  12 -12  -1   -0.33    0.17
 -12  12  -1    0.04    0.15
  12 -12   1   -0.11    0.15
 -12 -12   1    0.07    0.16
  13   0  -1   22.24    1.34
   0 -13   1   22.92    1.09
   0  13  -1   21.72    1.09
   0  13   1   23.75    1.08
 -13   0   1   21.12    1.02
 -13   0   1   23.95    1.08
   0 -13   1   22.58    1.00
   0 -13  -1   21.23    1.10
 -13  -1   1   19.07    0.89
   1 -13   1   18.27    0.90
  13  -1  -1   16.86    1.15
  13  -1  -1   18.50    0.90
  -1  13   1   19.14    0.89
  -1 -13  -1   17.73    0.91
   1 -13   1   18.71    0.83
   1  13  -1   17.67    0.89
   1 -13  -1   17.55    0.91
  -1 -13   1   18.05    0.90
   1  13   1   18.89    0.89
 -13   1   1   18.53    0.89
  13  -2  -1    5.31    0.37
  -2  13   1    6.49    0.34
   2 -13   1    6.95    0.35
  -2 -13  -1    5.95    0.38
   2 -13   1    6.53    0.37
 -13  -2   1    6.25    0.35
  -2 -13   1    6.40    0.37
   2  13   1    5.72    0.34
 -13   2   1    5.99    0.35
   2 -13  -1    5.36    0.38
  -3 -13  -1    0.44    0.14
  -3  13   1    0.47    0.11
   3 -13   1    0.40    0.13
 -13  -3   1    1.04    0.12
  13  -3  -1    0.36    0.13
  -3 -13   1    0.34    0.13
 -13   3   1    0.50    0.11
   3 -13  -1    0.36    0.14
   3  13   1    0.59    0.11
  -4 -13  -1   24.06    1.19
 -13  -4   1   24.15    1.17
   4 -13   1   25.56    1.18
  -4  13   1   24.23    1.16
  13  -4  -1   26.21    1.19
  -4 -13   1   24.49    1.18
   4 -13  -1   23.96    1.19
 -13   4   1   23.25    1.17
   4  13   1   23.55    1.16
  13  -5  -1   49.21    2.26
  -5  13   1   47.58    2.25
   5 -13   1   49.81    2.26
 -13  -5   1   47.64    2.25
  -5 -13  -1   44.61    2.26
 -13   5   1   46.09    2.25
  13  -5   1   49.15    2.25
   5 -13  -1   48.32    2.27
   5  13   1   48.28    2.25
  -5 -13   1   47.86    2.26
  -6 -13  -1   18.39    0.94
  -6  13   1   19.11    0.91
   6 -13   1   18.88    0.93
  13  -6  -1   18.53    0.93
 -13  -6   1   18.47    0.92
 -13  -6  -1   18.90    0.94
  -6 -13   1   19.20    0.93
 -13   6   1   17.68    0.91
  13  -6   1   19.43    0.92
   6 -13  -1   18.55    0.94
   7 -13   1    2.71    0.27
  13  -7  -1    2.58    0.24
 -13  -7   1    2.70    0.25
  -7  13   1    3.05    0.24
  -7 -13  -1    2.52    0.27
 -13  -7  -1    2.80    0.25
  -7 -13   1    2.68    0.27
 -13   7   1    3.08    0.24
   7 -13  -1    2.73    0.25
  13  -7   1    2.81    0.25
 -13  -8   1    5.75    0.37
  -8 -13  -1    5.23    0.39
  -8  13   1    6.16    0.36
  13  -8  -1    5.71    0.41
   8 -13   1    5.88    0.38
  13  -8   1    6.49    0.37
 -13  -8  -1    6.11    0.38
   8 -13  -1    5.39    0.40
 -13   8   1    6.09    0.36
  -8 -13   1    5.89    0.38
  -8  13  -1    5.64    0.38
 -13  -9   1   13.73    0.69
  -9 -13  -1   12.81    0.71
  13  -9  -1   13.34    0.72
   9 -13   1   13.31    0.69
  -9  13   1   14.01    0.68
  -9 -13   1   13.90    0.70
 -13   9   1   13.22    0.68
 -13  -9  -1   13.12    0.70
  -9  13  -1   13.18    0.69
   9 -13  -1   13.09    0.72
  13  -9   1   12.57    0.68
  13 -10  -1   17.57    0.89
 -10  13   1   17.42    0.86
 -13  10  -1   17.01    0.88
 -10 -13  -1   16.80    0.88
  10 -13   1   18.07    0.87
 -13 -10   1   16.80    0.87
 -13 -10  -1   15.96    0.87
 -10 -13   1   16.59    0.87
  13 -10   1   17.92    0.86
 -13  10   1   17.17    0.86
 -10  13  -1   16.56    0.87
  10 -13  -1   17.95    0.89
 -13 -11   1    3.83    0.31
  11 -13   1    3.35    0.31
  13 -11  -1    3.04    0.29
 -13  11  -1    3.40    0.31
 -11 -13  -1    3.48    0.33
 -11  13   1    3.36    0.28
 -11 -13   1    3.67    0.32
 -13  11   1    3.44    0.29
 -13 -11  -1    3.52    0.32
  11 -13  -1    3.37    0.35
 -11  13  -1    3.31    0.30
  13 -11   1    3.44    0.30
 -13  12  -1    6.34    0.43
 -12  13   1    6.46    0.41
  13 -12  -1    6.76    0.48
 -12 -13  -1    7.12    0.46
 -13 -12   1    7.13    0.44
  12 -13   1    6.36    0.43
 -12  13  -1    6.23    0.43
 -12 -13   1    6.73    0.44
  13 -12   1    6.33    0.41
 -13 -12  -1    6.51    0.45
  12 -13  -1    7.14    0.47
 -13  12   1    6.41    0.41
 -13  13  -1   -0.08    0.16
 -13  13   1   -0.16    0.14
 -13  13   1    0.06    0.14
  13 -13  -1   -0.22    0.20
 -13 -13  -1    0.21    0.18
 -13 -13   1   -0.05    0.22
  13 -13   1    0.05    0.16
 -13 -13   1   -0.01    0.17
 -14   0   1    0.56    0.12
   0  14   1    0.61    0.12
   0 -14  -1    0.37    0.15
 -14   0   1    0.44    0.15
   0 -14   1    0.77    0.17
   0  14  -1    0.40    0.11
   0 -14   1    0.66    0.14
   1  14  -1   16.39    0.85
 -14  -1   1   17.48    0.85
  -1 -14  -1   16.60    0.87
   1 -14   1   18.41    0.80
  -1  14   1   17.15    0.85
   1 -14   1   18.45    0.86
   1 -14  -1   17.33    0.88
  -1 -14   1   18.70    0.81
  -1  14  -1   16.45    0.85
 -14   1   1   16.96    0.85
   1  14   1   16.73    0.84
  -1 -14   1   17.44    0.86
 -14   1   1   17.96    0.82
  14  -2  -1   48.95    2.32
   2  14  -1   46.64    2.31
 -14  -2   1   49.16    2.31
  -2 -14  -1   48.90    2.33
   2 -14   1   51.66    2.32
   2 -14   1   51.02    2.11
  -2  14   1   49.01    2.31
  -2  14  -1   46.95    2.31
 -14   2   1   48.13    2.31
   2  14   1   49.21    2.31
   2 -14  -1   48.63    2.33
  -2 -14   1   51.77    2.32
  14  -3  -1    4.95    0.34
  -3 -14  -1    4.61    0.36
   3 -14   1    4.63    0.33
 -14  -3   1    5.20    0.32
  -3  14   1    5.46    0.31
  -3 -14   1    5.32    0.34
   3 -14  -1    5.00    0.36
  -3  14  -1    4.75    0.32
 -14   3   1    5.46    0.32
   3  14   1    5.15    0.30
  -4 -14  -1    3.34    0.30
 -14  -4   1    2.99    0.25
  -4  14   1    3.50    0.24
  14  -4  -1    3.29    0.28
   4 -14   1    3.67    0.27
  -4 -14   1    3.72    0.29
 -14   4   1    3.26    0.25
   4 -14  -1    3.85    0.31
  -4  14  -1    2.94    0.26
   4  14   1    3.22    0.24
  -5  14   1   22.01    1.05
  -5 -14  -1   21.51    1.08
 -14  -5   1   23.02    1.06
  14  -5  -1   20.98    1.07
   5 -14   1   21.48    1.07
  -5 -14   1   21.20    1.07
   5  14   1   21.29    1.05
  -5  14  -1   21.46    1.07
 -14  -5  -1   22.45    1.07
 -14   5   1   22.89    1.06
   5 -14  -1   21.12    1.08
  -6  14   1    0.56    0.13
   6 -14   1    0.55    0.16
  -6 -14  -1    0.57    0.17
 -14  -6   1    0.69    0.14
  14  -6  -1    0.90    0.16
   6  14   1    0.64    0.12
 -14  -6  -1    0.68    0.15
  14  -6   1    0.60    0.14
  -6 -14   1    0.65    0.16
   6 -14  -1    0.50    0.17
 -14   6   1    0.79    0.14
  -6  14  -1    0.48    0.13
  14  -7  -1    2.69    0.29
  -7 -14  -1    2.57    0.30
  -7  14   1    2.50    0.24
 -14  -7   1    2.92    0.26
   7 -14   1    2.62    0.28
  -7  14  -1    2.86    0.25
 -14   7   1    2.78    0.25
   7 -14  -1    2.75    0.30
 -14  -7  -1    3.02    0.26
   7  14   1    2.71    0.23
  -7 -14   1    2.80    0.28
  14  -7   1    3.05    0.26
   8 -14   1    9.99    0.53
 -14  -8   1    9.72    0.53
  -8  14   1    9.51    0.51
  -8 -14  -1    9.19    0.55
  14  -8  -1    9.43    0.55
  14  -8   1    9.65    0.52
  -8 -14   1    9.67    0.54
   8 -14  -1    9.68    0.56
 -14  -8  -1    9.08    0.53
 -14   8   1    9.24    0.52
  -8  14  -1    9.18    0.52
 -14   9  -1   13.55    0.72
 -14  -9   1   13.50    0.70
  -9 -14  -1   13.66    0.73
  14  -9  -1   13.75    0.73
  -9  14   1   13.91    0.70
   9 -14   1   13.27    0.70
  14  -9   1   12.97    0.70
 -14  -9  -1   13.44    0.71
   9 -14  -1   13.16    0.73
  -9  14  -1   13.79    0.70
  -9 -14   1   13.99    0.72
 -14   9   1   13.18    0.70
 -14 -10   1    4.43    0.34
 -10  14   1    4.70    0.32
  10 -14   1    3.37    0.35
  14 -10  -1    4.61    0.40
 -10 -14  -1    4.42    0.37
 -14  10  -1    4.36    0.34
  10 -14  -1    4.85    0.41
  14 -10   1    4.19    0.35
 -10  14  -1    4.13    0.33
 -14 -10  -1    4.42    0.35
 -10 -14   1    4.46    0.35
 -14  10   1    4.30    0.32
 -14  11  -1    0.56    0.18
 -14 -11   1    0.96    0.18
  11 -14   1    0.56    0.18
 -14 -11   1    0.76    0.23
 -11 -14  -1    0.77    0.20
 -11  14   1    0.69    0.16
  14 -11  -1    0.51    0.22
 -11  14   1    0.86    0.15
 -14  11   1    0.68    0.16
  11 -14  -1    1.30    0.23
 -11 -14   1    0.48    0.18
 -11  14  -1    0.47    0.17
 -14 -11  -1    0.77    0.19
 -14 -12   1    5.54    0.41
  12 -14   1    4.65    0.37
 -14 -12   1    5.07    0.39
 -12  14   1    5.04    0.35
  14 -12  -1    4.83    0.42
 -12 -14  -1    4.53    0.41
 -14  12  -1    4.88    0.38
 -12  14   1    5.28    0.32
 -14 -12  -1    5.08    0.40
  12 -14  -1    4.94    0.41
 -12 -14   1    5.54    0.41
 -14  12   1    5.17    0.35
 -12 -14   1    4.69    0.39
 -12  14  -1    4.91    0.37
  14 -12   1    4.88    0.36
 -14  13  -1    3.94    0.35
 -13 -14  -1    3.46    0.38
 -13  14   1    4.10    0.30
 -13  14   1    3.85    0.32
 -13  14   1    4.54    0.36
 -14 -13   1    3.64    0.36
 -14 -13   1    3.65    0.35
  13 -14   1    3.50    0.33
  14 -13  -1    3.65    0.34
  13 -14  -1    3.65    0.40
 -14  13   1    4.17    0.32
 -13 -14   1    3.71    0.35
 -13 -14   1    3.74    0.37
 -13  14  -1    3.74    0.34
 -14 -13  -1    3.67    0.38
  14 -13   1    3.78    0.34
 -14  13   1    3.93    0.30
  14 -14  -1   -0.28    0.21
 -14 -14  -1    0.22    0.21
 -14  14   1    0.07    0.16
 -14  14   1   -0.23    0.20
 -14  14  -1   -0.15    0.17
 -14  14   1    0.01    0.16
 -14 -14   1    0.27    0.25
  14 -14   1   -0.12    0.17
 -14 -14   1   -0.20    0.19
   0  15   1    4.64    0.29
   0 -15   1    5.12    0.32
   0 -15   1    4.61    0.32
 -15   0   1    4.83    0.30
   0  15  -1    4.18    0.30
   0 -15  -1    4.48    0.35
   1 -15   1    2.50    0.25
  -1 -15  -1    2.39    0.24
 -15  -1   1    2.20    0.22
   1 -15   1    2.78    0.26
  -1  15   1    2.66    0.22
   1  15  -1    2.32    0.22
  -1 -15   1    2.45    0.24
   1  15   1    2.31    0.21
   1 -15  -1    2.21    0.23
 -15   1   1    2.76    0.23
  -1 -15   1    2.49    0.25
  -1  15  -1    1.84    0.22
 -15   1   1    2.82    0.25
  -2 -15  -1    1.32    0.19
  -2  15   1    1.32    0.15
   2 -15   1    1.14    0.17
   2 -15   1    1.24    0.19
   2  15  -1    1.30    0.15
 -15  -2   1    1.64    0.17
  -2 -15   1    2.11    0.22
 -15   2   1    1.59    0.20
  -2 -15   1    1.47    0.18
   2 -15  -1    1.79    0.20
  -2  15  -1    1.70    0.17
 -15   2   1    1.54    0.16
   2  15   1    2.02    0.19
   3 -15   1    1.54    0.18
 -15  -3   1    1.53    0.16
   3  15  -1    1.74    0.20
  -3 -15  -1    1.54    0.20
  15  -3  -1    1.36    0.18
  -3  15   1    1.46    0.15
   3 -15  -1    1.13    0.19
  -3 -15   1    1.17    0.18
  -3  15  -1    1.16    0.16
  -3 -15   1    1.28    0.22
 -15   3   1    1.62    0.16
   3  15   1    1.49    0.15
 -15  -3  -1    1.72    0.18
  -4 -15  -1   25.38    1.29
   4  15  -1   25.70    1.27
   4 -15   1   25.15    1.28
  15  -4  -1   27.59    1.29
 -15  -4   1   27.16    1.27
  -4  15   1   26.53    1.27
   4  15   1   26.80    1.27
 -15   4   1   26.75    1.27
  -4 -15   1   26.80    1.28
   4 -15  -1   26.62    1.29
  -4  15  -1   26.10    1.27
   5 -15   1    2.52    0.28
  -5  15   1    3.19    0.25
 -15  -5   1    2.92    0.26
  -5 -15  -1    3.03    0.31
  15  -5  -1    3.17    0.30
   5 -15  -1    2.80    0.31
  -5 -15   1    3.12    0.29
 -15  -5  -1    2.84    0.26
   5  15   1    3.14    0.24
  -5  15  -1    2.81    0.25
 -15   5   1    2.97    0.25
 -15  -6   1    7.44    0.43
  15  -6  -1    7.45    0.46
 -15   6  -1    7.94    0.46
  -6  15   1    7.34    0.42
   6 -15   1    6.79    0.45
  -6 -15  -1    7.18    0.47
  -6 -15   1    7.22    0.45
   6 -15  -1    7.20    0.46
  -6  15  -1    7.37    0.43
 -15  -6  -1    7.74    0.44
 -15   6   1    7.61    0.43
   6  15   1    7.55    0.42
  -7  15   1    3.12    0.26
  15  -7  -1    2.75    0.30
  -7 -15  -1    2.95    0.32
 -15   7  -1    3.15    0.29
 -15  -7   1    3.28    0.28
   7 -15   1    2.74    0.29
   7 -15  -1    3.06    0.33
  -7  15  -1    2.90    0.27
   7  15   1    3.01    0.24
 -15   7   1    2.98    0.27
 -15  -7  -1    3.02    0.28
  -7 -15   1    3.01    0.31
  15  -8  -1    1.01    0.19
 -15  -8   1    1.46    0.19
 -15   8  -1    1.18    0.19
  -8 -15  -1    1.76    0.22
  -8  15   1    1.61    0.17
   8 -15   1    1.37    0.19
   8  15   1    1.06    0.15
  -8  15  -1    1.55    0.18
 -15  -8  -1    1.13    0.18
  -8 -15   1    1.03    0.19
   8 -15  -1    0.91    0.21
 -15   8   1    1.51    0.18
 -15   9  -1   15.87    0.82
   9 -15   1   14.69    0.81
  -9  15   1   15.93    0.80
  15  -9  -1   16.27    0.83
  -9 -15  -1   15.56    0.83
 -15  -9   1   15.87    0.81
  -9 -15   1   15.15    0.82
  15  -9   1   15.19    0.80
 -15   9   1   15.51    0.80
   9 -15  -1   15.88    0.84
  -9  15  -1   16.20    0.81
 -15  -9  -1   15.82    0.82
   9  15   1   16.03    0.79
 -15 -10   1   35.30    1.74
  15 -10  -1   37.82    1.76
 -10  15   1   35.77    1.73
  10 -15   1   37.64    1.74
 -10  15   1   36.08    1.58
 -10 -15  -1   35.96    1.76
 -15  10  -1   34.92    1.75
 -15 -10  -1   35.80    1.75
 -10 -15   1   37.58    1.62
 -10  15  -1   35.76    1.74
  15 -10   1   36.97    1.73
 -10 -15   1   35.89    1.74
 -15  10   1   35.62    1.73
  10  15   1   35.37    1.72
  10 -15  -1   37.19    1.76
 -11 -15  -1   21.17    1.06
  15 -11  -1   19.45    1.05
 -11  15   1   21.08    0.94
 -11  15   1   21.34    1.03
  11 -15   1   21.00    1.04
 -15 -11   1   21.04    1.04
 -15  11  -1   21.08    1.05
 -15 -11  -1   20.70    1.05
 -11  15  -1   20.71    1.04
 -11 -15   1   20.44    1.04
  11 -15  -1   19.47    1.06
 -11 -15   1   19.48    0.99
  15 -11   1   21.18    1.03
 -15  11   1   21.07    1.03
 -12  15   1   16.73    0.86
  15 -12  -1   17.60    0.91
 -15 -12   1   17.62    0.85
 -12  15   1   18.01    0.86
  12 -15   1   18.09    0.88
 -12 -15  -1   16.08    0.90
 -12  15   1   15.81    0.79
 -15 -12   1   17.48    0.89
 -15  12  -1   16.18    0.88
 -12 -15   1   17.45    0.89
 -12 -15   1   16.49    0.85
  15 -12   1   17.89    0.87
  12 -15  -1   16.99    0.91
 -15  12   1   17.85    0.87
 -12  15  -1   16.11    0.88
 -15  12   1   16.70    0.87
 -15 -12  -1   16.74    0.90
 -15  12   1   16.47    0.79
  13 -15   1    6.04    0.41
 -13 -15  -1    6.02    0.48
 -13  15   1    6.13    0.39
 -13  15   1    6.53    0.45
 -15  13  -1    6.08    0.44
 -13  15   1    6.20    0.41
  15 -13  -1    5.70    0.46
 -15 -13   1    6.37    0.45
 -15 -13   1    5.86    0.46
 -13 -15   1    6.03    0.48
  15 -13   1    6.15    0.42
 -15 -13  -1    6.23    0.46
 -15  13   1    6.64    0.46
  13 -15  -1    5.44    0.47
 -13 -15   1    6.59    0.45
 -13  15  -1    5.26    0.42
 -15  13   1    6.60    0.39
 -15  13   1    6.24    0.41
 -14  15   1    3.53    0.31
 -14 -15  -1    3.71    0.40
 -14  15   1    3.26    0.32
 -15 -14   1    3.58    0.36
  15  14   1    3.52    0.38
  14 -15   1    3.53    0.40
 -15 -14   1    3.53    0.40
 -15  14  -1    3.08    0.35
  15 -14  -1    3.63    0.40
 -14  15   1    3.09    0.33
  14 -15   1    3.37    0.33
 -15 -14   1    4.42    0.39
 -14  15  -1    3.43    0.35
 -14 -15   1    3.97    0.37
  14  15   1    3.37    0.38
  15 -14   1    3.45    0.33
  14 -15  -1    3.68    0.41
 -14 -15   1    3.12    0.36
  14  15   1    3.86    0.30
 -15  14   1    3.48    0.32
 -15  14   1    3.26    0.34
 -15 -14  -1    3.89    0.41
 -14 -15   1    3.59    0.40
 -15  14   1    3.29    0.32
 -15 -15   1   -0.19    0.19
 -15  15   1   -0.15    0.16
  15  15   1   -0.10    0.13
  15 -15   1   -0.03    0.15
  15 -15   1   -0.23    0.22
 -15  15   1    0.12    0.24
 -15  15   1    0.25    0.17
 -15 -15  -1    0.13    0.23
  15 -15  -1   -0.27    0.21
 -15  15  -1   -0.06    0.18
  15  15   1    0.11    0.20
 -15 -15   1    0.18    0.23
 -15 -15   1   -0.29    0.27
 -16   0   1    1.69    0.17
 -16   0  -1    1.81    0.19
   0 -16   1    2.08    0.23
   0 -16   1    1.37    0.18
   0 -16  -1    1.66    0.21
   0  16  -1    1.68    0.18
   0  16   1    1.52    0.16
   1 -16   1    0.94    0.19
   1 -16   1    0.77    0.15
 -16  -1   1    0.77    0.14
  -1 -16  -1    0.62    0.18
 -16   1  -1    0.59    0.15
  -1  16   1    0.63    0.13
   1  16  -1    0.89    0.14
  -1 -16   1    0.55    0.15
 -16  -1  -1    0.87    0.15
  -1 -16   1    1.07    0.20
   1  16   1    0.57    0.12
  -1  16  -1    0.66    0.14
 -16   1   1    1.01    0.18
   1 -16  -1    0.63    0.18
 -16   1   1    0.71    0.14
  -2  16   1   18.82    0.92
 -16  -2   1   18.73    0.92
 -16   2  -1   18.92    0.94
   2 -16   1   19.29    0.93
   2  16  -1   18.24    0.92
  -2 -16  -1   19.15    0.96
 -16   2   1   18.48    0.92
  -2 -16   1   19.07    0.93
  -2  16  -1   18.41    0.92
   2 -16  -1   19.35    0.95
 -16  -2  -1   17.86    0.93
  -2 -16   1   18.94    0.88
   2  16   1   18.94    0.92
 -16   2   1   17.94    0.89
  -3 -16  -1   39.89    1.92
   3  16  -1   39.96    1.90
 -16  -3   1   40.55    1.90
  -3  16   1   40.04    1.90
   3 -16   1   39.54    1.91
 -16   3   1   40.73    1.80
 -16   3   1   39.54    1.90
  -3  16  -1   40.63    1.91
   3  16   1   40.11    1.90
  -3 -16   1   39.37    1.91
   3 -16  -1   41.29    1.92
  -3 -16   1   41.71    1.77
 -16  -3  -1   38.41    1.91
 -16   4  -1    0.98    0.17
   4  16  -1    0.95    0.15
 -16  -4   1    0.81    0.15
  -4  16   1    0.91    0.14
  -4 -16  -1    0.79    0.19
   4 -16   1    0.63    0.16
 -16   4   1    0.74    0.20
 -16  -4  -1    0.64    0.15
   4 -16  -1    0.69    0.18
  -4 -16   1    0.81    0.22
   4  16   1    0.89    0.14
  -4 -16   1    0.69    0.17
 -16   4   1    0.99    0.16
  -4  16  -1    0.96    0.15
 -16  -5   1    0.60    0.15
  -5 -16  -1    0.57    0.19
  16  -5  -1    0.95    0.18
   5 -16   1    0.77    0.17
 -16   5  -1    0.82    0.17
  -5  16   1    0.86    0.14
   5  16  -1    0.96    0.15
 -16   5   1    0.86    0.21
 -16  -5  -1    0.94    0.16
   5  16   1    0.83    0.14
  -5  16  -1    0.86    0.15
  -5 -16   1    0.83    0.23
 -16   5   1    0.88    0.16
   5 -16  -1    0.65    0.18
  -5 -16   1    0.88    0.18
  -6  16   1    7.72    0.44
 -16  -6   1    7.65    0.45
 -16   6  -1    7.56    0.47
  16  -6  -1    8.26    0.49
  -6 -16  -1    7.74    0.49
   6 -16   1    7.73    0.46
   6 -16  -1    7.13    0.49
 -16   6   1    8.07    0.45
  -6 -16   1    7.64    0.48
   6  16   1    8.08    0.43
  -6  16  -1    7.29    0.45
 -16  -6  -1    7.38    0.46
  -6 -16   1    7.53    0.47
   7 -16   1   12.72    0.67
  -7  16   1   12.80    0.64
  -7 -16  -1   11.73    0.68
 -16   7  -1   12.53    0.67
  16  -7  -1   11.60    0.69
 -16  -7   1   12.81    0.66
   7 -16  -1   12.08    0.69
  -7 -16   1   12.02    0.67
  -7 -16   1   12.90    0.66
  -7  16  -1   12.46    0.65
 -16   7   1   12.56    0.65
 -16  -7  -1   12.32    0.66
   7  16   1   11.61    0.63
  16  -8  -1    1.76    0.24
  -8  16   1    2.19    0.23
  -8 -16  -1    1.84    0.24
 -16   8  -1    2.11    0.24
 -16  -8   1    2.30    0.27
  -8  16   1    2.05    0.20
  -8 -16   1    2.28    0.29
  -8 -16   1    2.09    0.23
   8 -16  -1    2.02    0.26
   8  16   1    1.91    0.22
 -16   8   1    1.94    0.21
 -16  -8  -1    2.44    0.28
  -8  16  -1    2.27    0.22
 -16   9  -1    5.98    0.41
 -16  -9   1    5.60    0.40
  -9  16   1    6.73    0.35
  16  -9  -1    5.34    0.42
   9 -16   1    6.27    0.40
  -9 -16  -1    5.58    0.44
  -9  16   1    6.14    0.40
  -9  16   1    5.66    0.37
 -16  -9  -1    5.17    0.41
  -9 -16   1    5.58    0.42
   9  16   1    5.76    0.36
 -16   9   1    5.32    0.39
   9 -16  -1    5.53    0.44
  -9 -16   1    5.06    0.45
  -9  16  -1    6.27    0.39
 -10 -16  -1   17.88    0.96
 -10  16   1   18.92    0.92
  10 -16   1   18.12    0.93
 -10  16   1   17.42    0.89
  16 -10  -1   17.29    0.95
 -10  16   1   19.45    0.85
 -16  10  -1   18.50    0.94
 -16 -10   1   18.74    0.94
 -16  10   1   18.46    0.92
  10  16   1   19.38    0.91
 -10  16  -1   18.31    0.93
 -16  10   1   18.49    0.93
 -16 -10  -1   18.17    0.95
 -10 -16   1   18.18    0.94
 -10 -16   1   17.75    0.91
  10 -16  -1   18.00    0.96
 -11  16   1    5.62    0.40
 -11 -16  -1    5.13    0.43
 -16 -11   1    5.61    0.41
  16 -11  -1    5.40    0.43
  11 -16   1    5.76    0.40
 -16  11  -1    5.00    0.40
 -11  16   1    4.60    0.34
 -11  16   1    5.18    0.36
 -11  16  -1    4.77    0.38
 -11 -16   1    6.00    0.46
 -11 -16   1    5.41    0.41
  11  16   1    4.89    0.35
  11 -16  -1    5.74    0.44
 -16  11   1    5.22    0.41
 -16 -11  -1    4.58    0.41
 -16  11   1    4.99    0.34
 -16  11   1    5.28    0.38
 -12 -16  -1   21.59    1.13
 -16  12  -1   21.16    1.11
  16 -12  -1   21.71    1.12
 -16 -12   1   22.46    1.11
 -12  16   1   23.38    1.09
 -12  16   1   21.78    1.00
 -12  16   1   22.06    1.06
  12 -16   1   22.17    1.09
 -16  12   1   22.05    1.01
 -16  12   1   20.76    1.07
  12  16   1   22.78    1.08
 -16  12   1   23.10    1.10
 -12  16  -1   22.15    1.11
 -12 -16   1   21.66    1.07
  12 -16  -1   21.62    1.13
 -12 -16   1   22.49    1.11
 -16 -12  -1   20.89    1.12
  16  13   1   14.78    0.81
  13 -16   1   14.55    0.85
  16 -13  -1   16.46    0.85
 -13  16   1   15.83    0.80
 -16 -13   1   15.99    0.83
 -13  16   1   13.93    0.73
 -16 -13   1   12.96    0.80
 -13  16   1   15.35    0.80
 -13 -16  -1   16.16    0.85
 -16  13  -1   14.63    0.82
  13 -16   1   15.17    0.79
 -13 -16   1   13.88    0.84
  13  16   1   15.05    0.81
 -16  13   1   14.12    0.74
 -16  13   1   15.44    0.81
  16 -13   1   15.19    0.84
 -13 -16   1   16.25    0.82
  13  16   1   17.02    0.78
 -16  13   1   15.63    0.81
 -13  16  -1   15.66    0.82
  13 -16  -1   17.14    0.86
 -16 -13  -1   16.15    0.85
 -13 -16   1   16.56    0.83
  14 -16   1   10.54    0.66
 -16 -14   1    8.81    0.62
 -16  14  -1   10.55    0.61
 -14 -16  -1   11.19    0.65
 -16 -14   1   10.96    0.62
  14 -16   1   10.87    0.57
  16  14   1    9.74    0.61
  16 -14  -1   10.89    0.63
 -16 -14   1    9.78    0.63
 -14  16   1   10.49    0.61
 -14  16   1    9.72    0.54
 -14  16   1   10.43    0.58
  14  16   1   10.20    0.62
 -14  16  -1   10.23    0.60
 -16  14   1   10.15    0.59
 -16  14   1   10.49    0.55
 -14 -16   1   10.65    0.66
 -16  14   1    9.76    0.63
 -14 -16   1    9.46    0.64
 -16 -14  -1   11.18    0.65
  14  16   1   10.55    0.56
 -14 -16   1   10.95    0.62
  14 -16  -1    9.66    0.64
  16 -14   1   10.62    0.64
 -15  16   1   49.21    2.17
 -16 -15   1   50.87    2.38
  15 -16   1   49.74    2.35
  16  15   1   50.43    2.35
  16 -15  -1   52.87    2.39
 -16 -15   1   43.63    2.34
 -16 -15   1   48.37    2.21
 -15  16   1   50.89    2.37
 -15  16   1   51.33    2.27
 -16  15  -1   51.69    2.39
  16  15   1   48.56    2.33
 -15 -16  -1   48.97    2.22
  15 -16   1   49.78    2.29
 -15 -16  -1   52.34    2.41
  16 -15  -1   49.67    2.30
 -16 -15  -1   49.11    2.22
 -15 -16   1   44.93    2.35
  15 -16  -1   49.93    2.30
 -16  15   1   46.87    2.17
  15  16   1   46.45    2.33
 -15 -16   1   50.70    2.22
  16 -15   1   49.00    2.29
 -15  16  -1   52.80    2.39
  16 -15   1   49.95    2.35
  15 -16  -1   53.18    2.39
  15  16   1   51.39    2.35
 -15 -16   1   53.03    2.38
 -16  15   1   51.64    2.37
 -16 -15  -1   51.31    2.41
 -16  15   1   52.24    2.27
 -15  16  -1   49.11    2.17
  16 -16  -1   -0.03    0.28
 -16 -16   1   -0.21    0.27
  16 -16  -1    0.04    0.21
 -16  16   1    0.02    0.24
  16 -16   1   -0.05    0.24
  16  16   1   -0.01    0.21
 -16  16  -1   -0.02    0.18
 -16 -16  -1    0.09    0.23
  16  16   1   -0.11    0.12
 -16  16  -1    0.06    0.19
 -16  16  -1    0.11    0.25
 -16 -16   1    0.03    0.25
  16 -16   1    0.18    0.27
 -16  16   1   -0.23    0.15
 -16 -16   1    0.08    0.19
 -16  16   1    0.27    0.18
 -16 -16  -1    0.17    0.29
   0 -17   1    1.02    0.21
 -17   0  -1    0.90    0.16
 -17   0   1    1.04    0.16
   0  17   1    0.86    0.14
   0 -17   1    0.55    0.16
   0 -17  -1    0.77    0.19
   0  17  -1    0.91    0.16
   1 -17   1    0.73    0.19
 -17  -1   1    0.44    0.14
   1  17  -1    0.38    0.13
  -1  17   1    0.49    0.13
 -17   1  -1    0.58    0.15
  -1 -17  -1    0.21    0.18
   1 -17   1    0.67    0.16
  -1  17  -1    0.33    0.14
   1 -17  -1    0.72    0.18
  -1 -17   1    0.86    0.21
 -17   1   1    0.52    0.14
 -17  -1  -1    0.42    0.14
  -1 -17   1    0.19    0.15
   1  17   1    0.38    0.13
   2  17  -1    1.09    0.16
  -2 -17  -1    0.91    0.20
  -2  17   1    1.22    0.15
   2 -17   1    1.12    0.17
 -17  -2   1    1.01    0.16
 -17   2  -1    1.15    0.18
  -2  17  -1    1.07    0.16
   2  17   1    0.98    0.14
   2 -17  -1    0.77    0.19
 -17   2   1    1.09    0.21
  -2 -17   1    1.29    0.23
 -17  -2  -1    1.31    0.18
 -17   2   1    1.11    0.16
  -2 -17   1    0.89    0.17
  -3 -17  -1    5.79    0.43
   3  17  -1    6.10    0.37
  -3  17   1    6.03    0.36
 -17   3  -1    5.79    0.39
 -17  -3   1    5.94    0.37
   3 -17   1    6.33    0.39
 -17   3   1    5.72    0.37
   3  17   1    5.57    0.35
 -17   3   1    5.00    0.39
   3 -17  -1    5.21    0.41
  -3  17  -1    5.66    0.37
  -3 -17   1    6.64    0.43
  -3 -17   1    5.69    0.39
  -4 -17  -1    2.30    0.25
   4  17  -1    2.19    0.25
   4 -17   1    2.24    0.23
 -17   4  -1    2.53    0.27
 -17  -4   1    2.74    0.26
  -4  17   1    2.55    0.24
  -4 -17   1    2.65    0.28
 -17   4   1    2.23    0.26
   4  17   1    2.43    0.23
   4 -17  -1    2.23    0.25
  -4  17  -1    2.58    0.25
 -17  -4  -1    2.28    0.27
 -17   4   1    3.06    0.28
  -4 -17   1    2.32    0.23
  -5 -17  -1    1.14    0.22
 -17   5  -1    1.03    0.18
 -17  -5   1    1.28    0.18
   5  17  -1    1.45    0.17
  -5  17   1    1.01    0.16
   5 -17   1    1.15    0.19
   5 -17  -1    1.03    0.20
 -17   5   1    1.25    0.17
 -17  -5  -1    1.35    0.18
   5  17   1    0.97    0.15
  -5 -17   1    0.90    0.18
 -17   5   1    0.85    0.22
  -5 -17   1    0.95    0.24
  -5  17  -1    1.39    0.17
  -6 -17  -1    1.72    0.24
 -17   6  -1    1.68    0.22
   6  17  -1    1.74    0.19
 -17  -6   1    1.64    0.20
  17  -6  -1    1.30    0.21
   6 -17   1    1.64    0.21
  -6  17   1    1.57    0.18
 -17   6   1    1.96    0.20
   6  17   1    2.09    0.22
 -17   6   1    1.82    0.25
 -17  -6  -1    1.88    0.21
  -6 -17   1    1.77    0.21
  -6  17  -1    1.58    0.19
  -6 -17   1    2.05    0.28
   6 -17  -1    1.63    0.23
 -17  -7   1   11.43    0.60
  17  -7  -1   11.18    0.62
   7 -17   1   10.72    0.59
  -7  17   1   10.19    0.57
  -7 -17  -1   10.78    0.63
   7  17  -1   10.39    0.58
 -17   7  -1   10.36    0.61
  -7 -17   1   10.80    0.60
   7  17   1   11.35    0.57
  -7  17  -1   10.71    0.59
  -7 -17   1   10.74    0.61
   7 -17  -1   10.56    0.62
 -17   7   1   10.94    0.59
 -17   7   1   10.38    0.61
 -17  -7  -1   10.42    0.60
  -8  17   1   12.59    0.61
 -17   8  -1   13.08    0.70
  17  -8  -1   12.52    0.71
  -8 -17  -1   12.78    0.72
  -8  17   1   12.62    0.67
 -17  -8   1   13.23    0.69
   8 -17   1   13.46    0.69
   8  17  -1   12.99    0.68
 -17   8   1   12.98    0.68
  -8 -17   1   13.00    0.70
   8  17   1   12.91    0.66
  -8 -17   1   11.98    0.70
   8 -17  -1   12.60    0.73
 -17   8   1   13.36    0.69
 -17  -8  -1   12.05    0.69
  -8  17  -1   12.56    0.68
   9 -17   1   22.64    1.11
 -17  -9   1   23.38    1.12
  -9  17   1   23.01    1.01
  -9 -17  -1   20.99    1.13
  -9  17   1   22.76    1.10
 -17   9  -1   20.89    1.12
  17  -9  -1   22.02    1.14
   9 -17  -1   22.24    1.14
  -9 -17   1   21.38    1.06
 -17   9   1   23.21    1.11
  -9 -17   1   23.23    1.12
  -9  17  -1   21.06    1.11
   9  17   1   24.13    1.09
 -17  -9  -1   21.36    1.12
 -17   9   1   21.62    1.08
 -17   9   1   22.60    1.01
 -17  10  -1    3.79    0.37
  17 -10  -1    4.58    0.40
 -17 -10   1    4.39    0.37
 -10  17   1    4.00    0.32
  10 -17   1    3.95    0.35
 -10  17   1    4.31    0.36
 -10 -17  -1    3.83    0.40
 -10  17   1    3.93    0.31
 -17  10   1    4.20    0.35
  10 -17  -1    3.34    0.40
 -17  10   1    4.28    0.41
 -10  17  -1    3.84    0.34
 -17  10   1    4.46    0.32
 -10 -17   1    3.65    0.37
 -17 -10  -1    4.24    0.39
  10  17   1    4.62    0.31
 -10 -17   1    3.68    0.37
  17 -11  -1    0.05    0.22
 -17 -11   1    0.38    0.20
 -17  11  -1    0.24    0.19
  11 -17   1    0.18    0.19
 -11  17   1    0.38    0.17
 -11  17   1    0.34    0.17
 -11 -17  -1    0.47    0.22
 -11  17   1    0.28    0.22
 -11 -17   1    0.50    0.20
 -17 -11  -1    0.39    0.21
  11  17   1    0.39    0.14
 -17  11   1    0.34    0.18
 -17  11   1    0.21    0.17
  11 -17  -1    0.86    0.25
 -17  11   1    0.65    0.25
 -11  17  -1    0.18    0.17
 -11 -17   1    0.17    0.27
 -12 -17  -1   13.00    0.71
 -12  17   1   12.92    0.65
 -17  12  -1   11.53    0.68
 -17 -12   1   12.44    0.68
 -17  12  -1   11.62    0.60
  12 -17   1   11.64    0.65
  17  12   1   11.80    0.67
  17 -12  -1   12.39    0.71
 -12  17   1   11.40    0.66
 -12  17   1   12.38    0.60
  12 -17   1   10.83    0.71
 -17 -12   1   11.44    0.67
 -12 -17   1   12.45    0.68
  12 -17  -1   12.23    0.72
 -17  12   1   10.97    0.59
 -17  12   1   12.65    0.66
  12  17   1   13.20    0.63
  17 -12   1   12.44    0.70
 -17 -12  -1   12.01    0.70
 -12 -17   1   11.43    0.69
 -17  12   1   10.75    0.68
 -12 -17   1   11.01    0.71
 -17  12   1   11.76    0.61
 -12  17  -1   12.04    0.60
 -12  17  -1   11.92    0.67
  12  17   1   12.38    0.68
  17  13   1    4.84    0.44
  13 -17   1    5.57    0.50
  13 -17   1    5.46    0.38
  17 -13  -1    4.62    0.46
 -13  17   1    5.36    0.37
 -13  17   1    5.63    0.38
 -17  13  -1    5.63    0.43
 -17 -13   1    5.11    0.43
 -17 -13   1    6.21    0.46
 -13 -17  -1    5.95    0.47
  13 -17   1    5.40    0.49
 -17  13  -1    5.39    0.39
 -13  17   1    5.81    0.45
 -17  13   1    5.94    0.40
 -13 -17   1    4.77    0.49
 -17  13   1    5.75    0.38
 -17 -13  -1    5.23    0.46
 -13 -17   1    4.95    0.50
  13 -17  -1    5.26    0.46
 -17  13   1    5.80    0.47
  13 -17  -1    5.11    0.50
 -13  17  -1    5.37    0.41
 -13 -17   1    5.56    0.43
  17 -13   1    6.09    0.49
  13  17   1    4.72    0.44
  13  17   1    5.05    0.35
 -17  13   1    4.54    0.38
 -13  17  -1    5.75    0.37
  17  14   1    4.83    0.43
 -17 -14   1    4.92    0.41
 -14 -17  -1    4.22    0.45
 -14  17   1    5.33    0.44
  17 -14  -1    3.94    0.43
  14 -17   1    5.29    0.49
 -17  14  -1    5.24    0.41
 -17 -14   1    4.75    0.46
  17  14   1    5.21    0.33
  14 -17   1    4.88    0.34
 -14  17   1    5.03    0.36
 -14  17   1    5.34    0.36
  14 -17   1    4.15    0.48
 -14 -17  -1    5.07    0.45
 -14 -17   1    4.97    0.49
 -17  14   1    5.80    0.37
 -14  17  -1    5.11    0.36
 -14 -17   1    5.09    0.41
 -14  17  -1    5.47    0.40
  17 -14   1    4.27    0.47
  14 -17  -1    5.59    0.51
 -14 -17   1    4.69    0.50
 -17  14   1    4.75    0.37
  14 -17  -1    4.41    0.43
 -17  14   1    4.34    0.40
  14  17   1    5.27    0.33
 -17  14   1    4.27    0.45
  14  17   1    5.03    0.44
 -17 -14  -1    5.07    0.45
  17 -15  -1    3.87    0.40
 -15  17   1    3.61    0.33
 -15  17   1    3.86    0.42
 -15 -17  -1    4.12    0.42
  17  15   1    4.33    0.28
  17  15   1    4.09    0.42
 -17  15  -1    3.87    0.37
 -15 -17  -1    3.49    0.41
 -17 -15   1    3.95    0.37
  15 -17   1    3.76    0.37
  15 -17   1    4.10    0.38
 -17  15  -1    4.21    0.44
 -15  17   1    3.64    0.32
 -17  15  -1    3.63    0.34
 -17 -15   1    3.86    0.44
 -17  15   1    4.14    0.43
 -15 -17   1    4.31    0.46
  15  17   1    3.74    0.41
 -15  17  -1    3.69    0.34
 -15 -17   1    4.68    0.37
 -15  17  -1    4.18    0.37
 -15 -17   1    4.16    0.48
 -17 -15  -1    4.15    0.43
 -17 -15  -1    3.69    0.40
 -17  15   1    3.90    0.34
 -17  15   1    3.86    0.33
  17 -15   1    3.77    0.36
  15  17   1    4.42    0.29
 -15  17  -1    4.63    0.43
  15 -17  -1    4.39    0.38
  15 -17  -1    4.48    0.49
 -17 -16   1   11.04    0.60
 -17  16  -1   10.74    0.62
 -17 -16   1   11.07    0.69
 -16 -17  -1    9.79    0.66
 -16  17   1   10.80    0.58
  17  16   1   10.83    0.66
  16 -17   1   10.73    0.68
  16 -17   1   10.38    0.67
 -17  16  -1   11.38    0.65
 -16  17   1   10.62    0.63
 -17  16  -1   10.27    0.57
 -16  17   1   11.62    0.67
 -16  17   1   10.05    0.57
  17 -16  -1   10.80    0.62
  17  16   1   10.89    0.54
  16  17  -1   11.41    0.60
  17 -16  -1   11.02    0.68
 -16 -17  -1   10.89    0.65
  16  17   1   10.56    0.54
  17 -16   1   10.10    0.66
 -16  17  -1   11.22    0.64
  16 -17  -1   10.61    0.69
 -16 -17   1   10.38    0.60
 -17  16   1   11.18    0.57
  16 -17  -1   10.84    0.63
 -16  17  -1   11.27    0.57
 -16 -17   1   10.76    0.69
  16  17   1   10.68    0.64
 -17  16   1   10.83    0.58
 -17 -16  -1    9.56    0.66
 -17  16   1   10.50    0.64
 -16  17  -1   11.31    0.62
 -17 -16  -1   11.33    0.66
  17 -16   1   10.77    0.68
 -16 -17   1    9.59    0.65
 -17  17  -1   -0.11    0.24
 -17  17   1   -0.05    0.23
 -17 -17   1   -0.29    0.26
 -17 -17   1    0.14    0.27
 -17  17  -1    0.01    0.18
  17 -17   1    0.00    0.24
  17 -17   1   -0.11    0.26
 -17  17   1    0.07    0.23
 -17  17   1   -0.03    0.18
  17  17   1    0.12    0.22
  17 -17  -1    0.20    0.28
 -17 -17  -1    0.01    0.28
   0 -18  -1    0.95    0.23
   0 -18   1    0.69    0.17
   0  18   1    0.40    0.13
   0 -18  -1    0.40    0.18
   0 -18   1    0.92    0.21
 -18   0  -1    0.42    0.16
   0  18  -1    0.67    0.16
 -18   0   1    0.61    0.16
   1 -18   1   11.86    0.62
  -1 -18  -1   11.70    0.66
   1  18  -1   11.79    0.62
  -1  18   1   11.35    0.61
   1 -18   1   12.20    0.63
 -18  -1   1   11.84    0.63
  -1 -18  -1   13.28    0.64
 -18   1  -1   11.08    0.64
  -1  18  -1   11.56    0.62
  -1 -18   1   12.57    0.63
  -1 -18   1   12.07    0.64
   1  18   1   11.45    0.61
 -18   1   1   11.83    0.63
   1 -18  -1   11.81    0.66
 -18  -1  -1   11.39    0.64
   2 -18   1   12.36    0.69
 -18  -2   1   12.82    0.68
  -2 -18  -1   12.47    0.72
 -18   2  -1   13.18    0.70
   2  18  -1   12.91    0.68
  -2  18   1   12.85    0.67
  -2 -18   1   13.03    0.69
  -2  18  -1   13.35    0.68
 -18  -2  -1   12.61    0.69
   2 -18  -1   12.80    0.71
   2  18   1   13.68    0.67
 -18   2   1   13.92    0.70
 -18   2   1   13.22    0.68
  -2 -18   1   13.28    0.68
  -3  18   1    4.76    0.32
 -18  -3   1    4.86    0.35
 -18   3  -1    4.58    0.36
   3 -18   1    5.03    0.36
   3  18  -1    4.45    0.33
  -3 -18  -1    5.03    0.40
 -18  -3  -1    4.17    0.35
 -18   3   1    5.95    0.39
  -3 -18   1    5.10    0.41
   3  18   1    4.64    0.32
 -18   3   1    4.78    0.34
  -3  18  -1    4.59    0.33
  -3 -18   1    4.97    0.36
   3 -18  -1    4.49    0.39
   4  18  -1    8.07    0.47
 -18  -4   1    8.26    0.48
   4 -18   1    7.85    0.49
  -4  18   1    8.39    0.46
 -18   4  -1    8.23    0.50
  -4 -18  -1    8.08    0.53
  -4 -18   1    8.04    0.49
 -18   4   1    8.59    0.51
 -18  -4  -1    8.12    0.49
  -4 -18   1    7.96    0.50
 -18   4   1    8.25    0.48
  -4  18  -1    7.79    0.47
   4 -18  -1    7.85    0.51
   4  18   1    8.78    0.46
  -5  18   1    3.52    0.28
   5 -18   1    3.31    0.33
 -18  -5   1    3.63    0.31
   5  18  -1    3.86    0.29
  -5 -18  -1    3.23    0.36
 -18   5  -1    2.81    0.32
  -5 -18   1    3.67    0.38
 -18   5   1    3.28    0.28
  -5  18  -1    3.07    0.29
  -5 -18   1    3.75    0.33
   5  18   1    3.35    0.27
   5 -18  -1    2.86    0.35
 -18   5   1    4.45    0.37
 -18   5   1    3.28    0.31
 -18  -5  -1    3.35    0.32
   6  18  -1    0.93    0.17
   6 -18   1    1.49    0.20
 -18  -6   1    1.05    0.19
  -6  18   1    0.75    0.16
  -6 -18  -1    0.96    0.22
 -18   6  -1    0.86    0.20
  -6 -18   1    0.85    0.19
  -6 -18   1    0.48    0.25
 -18   6   1    0.61    0.17
   6 -18  -1    0.39    0.21
 -18   6   1    1.18    0.18
  -6  18  -1    1.13    0.18
 -18  -6  -1    0.94    0.19
 -18   6   1    0.89    0.25
   6  18   1    0.87    0.15
  -7  18   1    3.60    0.30
   7 -18   1    3.72    0.34
  -7 -18  -1    3.89    0.39
 -18   7  -1    3.13    0.34
 -18  -7   1    3.68    0.34
   7  18  -1    3.11    0.30
 -18   7   1    3.63    0.32
 -18   7   1    3.75    0.39
   7  18   1    3.98    0.29
  -7  18  -1    3.33    0.31
 -18  -7  -1    3.48    0.34
  -7 -18   1    4.03    0.35
   7 -18  -1    4.03    0.40
 -18   7   1    3.59    0.30
  -7 -18   1    4.00    0.39
   8 -18   1    6.04    0.42
 -18   8  -1    5.20    0.43
   8  18  -1    6.31    0.40
  -8 -18  -1    5.83    0.46
 -18  -8   1    6.32    0.43
  -8  18   1    6.27    0.39
 -18   8   1    5.57    0.44
  -8  18  -1    5.17    0.40
 -18   8   1    6.06    0.38
 -18  -8  -1    5.92    0.43
 -18   8   1    6.22    0.41
   8 -18  -1    5.05    0.45
   8  18   1    6.68    0.38
  -8 -18   1    5.90    0.43
  -8 -18   1    5.78    0.48
  -9  18   1    7.42    0.43
   9 -18   1    8.62    0.50
 -18   9  -1    7.66    0.52
   9  18  -1    8.12    0.48
  -9  18   1    8.08    0.47
 -18  -9   1    8.67    0.51
  -9 -18  -1    7.62    0.55
 -18  -9  -1    8.26    0.52
  -9 -18   1    8.04    0.53
  -9 -18   1    8.48    0.52
   9  18   1    8.18    0.46
 -18   9   1    7.55    0.45
 -18   9   1    8.49    0.54
 -18   9   1    7.95    0.49
   9 -18  -1    7.71    0.54
  -9  18  -1    7.40    0.48
 -18 -10   1    2.82    0.28
 -10 -18  -1    2.69    0.31
 -10  18   1    2.73    0.28
  10 -18   1    2.80    0.32
  18  10   1    2.88    0.27
 -10  18   1    2.80    0.29
  18 -10  -1    2.51    0.28
 -18 -10   1    2.82    0.28
 -18  10  -1    2.95    0.30
  10  18  -1    2.72    0.29
 -10 -18   1    2.70    0.34
 -10 -18   1    2.51    0.27
  18 -10   1    3.20    0.30
  10 -18  -1    2.65    0.30
 -10  18  -1    3.01    0.24
 -18 -10  -1    2.46    0.28
 -18  10   1    3.11    0.25
 -18  10   1    2.77    0.25
  10  18   1    2.97    0.28
 -18  10   1    2.62    0.31
  10  18   1    2.70    0.27
 -10  18  -1    2.73    0.31
 -10 -18   1    2.35    0.32
 -18  10   1    2.97    0.33
 -18 -11   1    1.29    0.24
  11 -18   1    1.14    0.19
  11  18  -1    1.22    0.19
 -18  11  -1    1.02    0.23
 -18 -11   1    0.72    0.22
  18  11   1    0.66    0.21
 -18  11  -1    1.02    0.20
  18 -11  -1    0.60    0.22
 -11 -18  -1    0.94    0.25
 -11  18   1    1.16    0.19
 -11  18   1    0.95    0.18
  11 -18   1    1.32    0.27
  11 -18  -1    0.70    0.24
 -18  11   1    0.90    0.28
  18 -11   1    1.10    0.25
 -11  18  -1    0.96    0.20
 -18  11   1    0.62    0.19
 -18  11   1    1.34    0.20
  11  18   1    0.92    0.16
 -11 -18   1    0.91    0.22
 -11 -18   1    0.96    0.27
 -11  18  -1    0.81    0.18
 -11 -18   1    0.95    0.30
 -18 -11  -1    0.72    0.23
  11  18   1    1.04    0.23
 -18  11   1    1.15    0.21
  12  18  -1    0.56    0.18
 -18  12  -1    0.52    0.22
  12 -18   1    0.45    0.16
 -12  18   1    0.49    0.17
  18 -12  -1    0.48    0.21
 -18 -12   1    0.65    0.21
  12 -18   1    0.76    0.28
  18  12   1    0.71    0.21
 -12 -18  -1    0.58    0.24
 -18 -12   1    1.08    0.23
 -12  18   1    0.64    0.24
 -18  12  -1    0.84    0.21
  12 -18   1    0.61    0.25
 -12  18   1    0.66    0.18
 -18  12   1    0.75    0.19
  12 -18  -1    0.37    0.23
 -12 -18   1    0.91    0.27
 -12  18  -1    0.80    0.18
  12 -18  -1    0.79    0.28
 -18  12   1    0.52    0.27
 -18 -12  -1    0.79    0.23
 -18  12   1    0.93    0.20
 -12 -18   1    0.62    0.21
 -12 -18   1    0.57    0.30
 -12  18  -1    0.64    0.20
  12  18   1    0.74    0.22
 -18  12   1    0.45    0.18
  18 -12   1    0.50    0.24
 -18  12   1    0.78    0.22
  12  18   1    0.62    0.15
 -13 -18  -1    3.70    0.40
  13 -18   1    3.01    0.34
 -18  13  -1    3.52    0.38
  18 -13  -1    3.67    0.38
 -13 -18  -1    3.63    0.42
 -18  13  -1    3.55    0.34
  13  18  -1    3.16    0.32
 -13  18   1    3.57    0.31
  18  13   1    3.91    0.39
  13 -18   1    3.06    0.29
 -18 -13   1    3.86    0.37
 -13  18   1    3.00    0.32
  13 -18   1    3.46    0.37
 -18 -13   1    3.65    0.41
 -13  18   1    3.59    0.39
 -18  13   1    4.22    0.34
  13  18   1    3.54    0.40
 -13  18  -1    3.51    0.33
 -18  13   1    4.15    0.39
  18 -13   1    3.31    0.34
 -13 -18   1    3.78    0.40
 -13  18  -1    3.29    0.35
 -18  13   1    3.84    0.34
 -18  13   1    3.68    0.33
 -13 -18   1    3.89    0.37
 -18 -13  -1    3.74    0.42
  13  18   1    4.53    0.29
 -18  13   1    3.69    0.31
  13 -18  -1    4.34    0.37
 -13 -18   1    4.11    0.36
  13 -18  -1    3.56    0.33
 -18 -14   1    2.22    0.25
 -14  18   1    2.26    0.26
  14 -18   1    2.11    0.31
 -14 -18  -1    2.89    0.31
 -14  18   1    2.27    0.30
  14  18  -1    2.31    0.23
 -14 -18  -1    2.70    0.36
 -18  14  -1    2.34    0.32
 -18  14  -1    2.34    0.24
  18  14   1    1.75    0.18
  14 -18   1    2.96    0.34
  18  14   1    1.92    0.27
 -18 -14   1    1.88    0.29
 -14  18   1    2.12    0.23
 -18  14  -1    1.73    0.26
 -18  14   1    2.33    0.27
 -14 -18   1    2.13    0.34
  14  18   1    2.17    0.27
  14 -18  -1    2.15    0.27
  14 -18  -1    2.51    0.33
 -18  14   1    2.74    0.24
 -14  18  -1    2.30    0.30
 -18  14   1    2.56    0.33
 -18 -14  -1    2.51    0.29
 -18  14   1    2.23    0.23
  14  18   1    2.53    0.23
  18 -14   1    2.58    0.31
 -14 -18   1    2.30    0.32
 -14 -18   1    2.23    0.24
 -14  18  -1    2.28    0.25
 -18  14   1    2.59    0.25
 -14  18  -1    2.20    0.23
 -18 -15   1    0.37    0.19
 -18 -15   1    0.45    0.25
 -15  18   1    0.19    0.22
 -15 -18  -1    0.46    0.24
 -18  15  -1    0.66    0.27
  15  18  -1    0.51    0.17
 -15  18   1    0.35    0.15
 -18  15  -1    0.43    0.19
  18  15   1    0.71    0.24
 -15  18   1    0.29    0.23
 -15  18   1    0.54    0.18
  15 -18   1    0.23    0.28
 -15 -18  -1    0.51    0.30
  15 -18   1    0.07    0.25
 -18  15  -1    0.37    0.21
  15  18   1    0.42    0.22
  15 -18  -1    0.38    0.19
  18 -15   1    0.15    0.24
 -15  18  -1    0.36    0.25
 -18 -15  -1    0.45    0.23
 -15 -18   1    0.15    0.28
 -15  18  -1    0.38    0.18
  15 -18  -1    0.04    0.28
 -15  18  -1    0.39    0.19
 -18  15   1    0.25    0.16
 -18  15   1    0.63    0.26
  15  18   1    0.35    0.11
 -15 -18   1    0.09    0.26
 -18  15   1    0.20    0.23
 -15 -18   1    0.31    0.17
 -18  15   1    0.28    0.19
 -16  18   1    7.16    0.50
 -18  16  -1    7.74    0.54
 -16  18   1    7.81    0.45
 -18  16  -1    7.63    0.45
 -18 -16   1    7.90    0.57
 -16 -18  -1    6.97    0.56
 -16  18   1    7.32    0.50
  16 -18   1    7.06    0.55
  16 -18   1    6.85    0.56
  18  16   1    8.74    0.53
 -16 -18   1    7.44    0.57
  16 -18  -1    7.93    0.57
 -18  16   1    7.35    0.52
  18 -16   1    7.17    0.56
 -18  16   1    8.17    0.52
  16  18   1    7.56    0.52
 -16 -18   1    7.23    0.54
 -18  16   1    6.97    0.46
 -16  18  -1    7.22    0.51
 -16  18  -1    7.47    0.45
  17 -18   1    2.76    0.33
 -17  18   1    2.49    0.28
 -17 -18  -1    2.52    0.35
  18 -17  -1    2.70    0.34
 -17  18   1    2.68    0.31
 -18 -17   1    2.89    0.34
  18  17   1    2.63    0.29
 -18  17  -1    2.03    0.24
 -17  18   1    2.34    0.24
 -18  17  -1    2.54    0.31
  17 -18   1    2.41    0.30
  17  18   1    2.84    0.29
  17 -18  -1    2.51    0.33
  18 -17   1    1.95    0.31
 -17 -18   1    2.68    0.33
 -18  17   1    2.17    0.24
 -17  18  -1    2.85    0.32
  18 -17   1    2.69    0.32
 -18  17   1    2.11    0.30
 -17  18  -1    2.40    0.24
 -17 -18   1    2.65    0.33
 -18  17   1    2.31    0.28
  18 -18   1    0.09    0.26
 -18  18  -1    0.28    0.23
  18 -18  -1   -0.16    0.26
 -18  18  -1   -0.07    0.17
 -18  18   1    0.04    0.23
  18  18   1   -0.02    0.21
  18 -18   1   -0.43    0.23
 -18 -18   1    0.21    0.26
 -18  18   1   -0.04    0.17
 -18  18   1   -0.01    0.20
 -19   0  -1    0.10    0.15
 -19   0   1    0.25    0.15
   0 -19   1    0.11    0.16
   0  19  -1    0.00    0.14
   0 -19  -1   -0.10    0.17
   0 -19   1    0.26    0.21
   0 -19  -1    0.12    0.22
   0  19   1   -0.10    0.12
   1  19  -1    0.50    0.16
 -19  -1   1    0.29    0.16
 -19   1  -1    0.50    0.17
   1 -19   1    0.45    0.17
  -1 -19  -1    0.69    0.24
  -1 -19  -1    0.38    0.19
  -1  19   1    0.37    0.14
   1  19   1    0.39    0.14
  -1  19  -1    0.38    0.15
  -1 -19   1    0.34    0.17
 -19  -1  -1    0.39    0.16
 -19   1   1    0.30    0.16
  -1 -19   1    0.13    0.21
   1 -19  -1    0.23    0.19
  -2 -19  -1    3.57    0.37
   2  19  -1    3.41    0.29
 -19  -2   1    3.37    0.30
 -19   2  -1    2.95    0.32
  -2  19   1    3.59    0.27
   2 -19   1    4.58    0.33
  -2 -19  -1    2.85    0.29
  -2  19  -1    3.38    0.29
 -19   2   1    3.09    0.30
   2  19   1    3.03    0.27
 -19  -2  -1    3.43    0.31
  -2 -19   1    3.44    0.37
   2 -19  -1    2.33    0.28
  -2 -19   1    2.69    0.31
  -3 -19  -1    2.30    0.27
 -19   3  -1    2.13    0.24
  -3  19   1    2.16    0.25
 -19  -3   1    2.35    0.24
   3  19  -1    2.08    0.22
   3 -19   1    3.12    0.30
  -3 -19  -1    2.26    0.30
   3 -19  -1    2.16    0.26
  -3 -19   1    2.44    0.24
 -19   3   1    2.54    0.28
  -3  19  -1    2.26    0.26
   3  19   1    2.41    0.25
 -19   3   1    2.25    0.28
 -19  -3  -1    2.04    0.23
  -3 -19   1    2.88    0.31
 -19  -4   1    2.92    0.31
 -19   4  -1    2.72    0.32
   4  19  -1    2.37    0.28
  -4  19   1    3.05    0.27
  -4 -19  -1    2.37    0.28
   4 -19   1    2.54    0.26
 -19   4   1    3.16    0.31
  -4  19  -1    3.17    0.29
 -19   4   1    3.13    0.31
  -4 -19   1    3.40    0.32
   4 -19  -1    3.14    0.35
 -19  -4  -1    3.03    0.31
  -4 -19   1    3.27    0.34
   4  19   1    3.50    0.27
   5  19  -1   17.63    0.89
  -5 -19  -1   18.08    0.94
   5 -19   1   18.34    0.90
 -19   5  -1   16.73    0.92
  -5  19   1   19.06    0.89
 -19  -5   1   18.87    0.91
  -5 -19   1   18.18    0.90
  -5 -19   1   16.02    0.87
 -19  -5  -1   16.36    0.91
 -19   5   1   17.45    0.90
   5 -19  -1   17.65    0.93
   5  19   1   18.38    0.88
 -19   5   1   18.22    0.90
  -5  19  -1   16.29    0.89
 -19   6  -1    3.57    0.37
  -6 -19  -1    3.96    0.41
   6  19  -1    4.17    0.33
 -19  -6   1    4.26    0.36
  -6  19   1    4.54    0.32
   6 -19   1    3.86    0.35
   6 -19  -1    3.30    0.39
 -19   6   1    3.74    0.32
  -6 -19   1    3.89    0.37
 -19   6   1    4.53    0.35
  -6 -19   1    4.60    0.37
 -19  -6  -1    4.11    0.37
  -6  19  -1    4.27    0.33
   6  19   1    4.55    0.31
 -19   6   1    3.57    0.40
   7  19  -1    0.22    0.16
 -19  -7   1    0.41    0.19
  -7  19   1    0.42    0.16
   7 -19   1    0.02    0.19
 -19   7  -1    0.37    0.19
  -7 -19  -1    0.37    0.22
 -19   7   1    0.64    0.19
 -19   7   1    0.28    0.24
  -7  19  -1    0.37    0.16
 -19   7   1    0.13    0.17
  -7 -19   1    0.25    0.19
   7 -19  -1    0.71    0.23
 -19   7   1    0.29    0.18
  -7 -19   1    0.36    0.26
   7  19   1    0.33    0.15
 -19  -7  -1    0.12    0.18
  19   8   1    7.13    0.49
 -19   8  -1    7.64    0.50
  -8 -19  -1    7.71    0.52
 -19  -8   1    6.68    0.47
   8 -19   1    6.43    0.53
  -8  19   1    7.59    0.44
   8 -19   1    8.29    0.47
   8  19  -1    7.62    0.45
 -19   8   1    6.43    0.51
   8  19   1    7.73    0.43
 -19  -8  -1    7.00    0.49
 -19   8   1    7.36    0.46
 -19   8   1    7.43    0.44
  -8 -19   1    6.02    0.53
  -8  19  -1    7.42    0.46
  -8 -19   1    6.84    0.52
  19  -8   1    7.03    0.48
  -8 -19   1    6.98    0.48
   8 -19  -1    6.69    0.52
 -19   8   1    6.79    0.43
   8  19   1    7.36    0.50
   9  19  -1   18.52    0.93
 -19  -9   1   18.63    0.95
  -9  19   1   19.93    0.92
   9 -19   1   17.39    0.92
 -19   9  -1   18.91    0.97
  -9 -19  -1   18.59    0.98
  19   9   1   17.82    0.93
   9 -19   1   15.96    0.96
  -9  19  -1   19.32    0.94
 -19  -9  -1   19.41    0.96
   9 -19  -1   19.22    0.97
  -9 -19   1   19.09    0.94
  -9 -19   1   15.51    0.97
 -19   9   1   17.68    0.86
  19  -9   1   16.68    0.94
 -19   9   1   17.64    0.84
   9  19   1   17.75    0.93
 -19   9   1   17.17    0.94
 -19   9   1   19.49    0.94
  -9 -19   1   18.47    0.93
   9  19   1   19.72    0.91
 -19 -10   1    3.76    0.39
  10 -19   1    4.89    0.39
 -10 -19  -1    3.95    0.42
 -19  10  -1    3.73    0.39
 -19  10  -1    3.41    0.38
  19  10   1    3.39    0.38
 -10 -19  -1    3.51    0.40
  10 -19   1    3.51    0.34
 -19  10  -1    3.82    0.35
  10  19  -1    4.29    0.33
 -19 -10   1    3.70    0.37
 -10  19   1    3.70    0.31
 -10  19   1    3.87    0.30
  10 -19   1    3.80    0.33
 -19  10   1    3.93    0.33
 -10  19  -1    3.20    0.34
  19 -10   1    4.61    0.42
 -19  10   1    3.84    0.37
 -10 -19   1    3.24    0.36
 -19  10   1    4.21    0.36
  10 -19  -1    3.46    0.36
  10  19   1    3.28    0.29
 -10 -19   1    3.49    0.36
 -19  10   1    3.82    0.32
 -19 -10  -1    3.85    0.40
  10  19   1    3.05    0.31
 -19  10   1    3.54    0.34
 -10 -19   1    3.46    0.39
  10 -19  -1    2.90    0.33
 -11 -19  -1    7.11    0.52
 -11  19   1    6.60    0.52
 -19  11  -1    7.58    0.45
 -19  11  -1    6.32    0.46
 -11  19   1    6.79    0.42
 -19 -11   1    7.08    0.47
  11 -19   1    6.83    0.41
  11 -19   1    6.72    0.57
 -11  19   1    6.84    0.49
  19  11   1    6.64    0.48
 -19  11  -1    7.28    0.50
  11 -19   1    6.03    0.53
 -19 -11   1    6.13    0.49
 -11 -19  -1    6.97    0.56
  11  19  -1    7.63    0.45
 -11  19   1    6.47    0.41
 -11 -19   1    7.13    0.46
  11  19   1    7.39    0.41
 -19  11   1    7.51    0.53
  11 -19  -1    7.62    0.56
  11 -19  -1    7.15    0.51
  19 -11   1    6.81    0.52
 -11  19  -1    6.99    0.42
 -11  19  -1    6.86    0.46
 -19  11   1    6.91    0.43
 -19  11   1    6.63    0.44
 -19  11   1    6.88    0.45
 -19 -11  -1    7.33    0.51
 -11 -19   1    7.10    0.56
 -19  11   1    6.42    0.48
 -11 -19   1    6.82    0.55
  11  19   1    6.31    0.50
 -19  12  -1    2.11    0.22
 -12  19   1    1.57    0.20
 -12  19   1    1.37    0.20
  12  19  -1    2.08    0.22
  12 -19   1    1.84    0.28
 -19  12  -1    1.85    0.22
 -19 -12   1    1.78    0.26
 -19  12  -1    2.03    0.31
 -12 -19  -1    1.88    0.28
 -19  12  -1    1.80    0.25
 -19 -12   1    1.61    0.23
 -12 -19  -1    1.72    0.35
  12 -19   1    1.75    0.18
  19  12   1    1.41    0.24
 -12  19   1    2.01    0.25
  12 -19   1    2.17    0.32
  12 -19  -1    1.24    0.26
 -12 -19   1    1.73    0.34
 -19  12   1    1.92    0.23
 -12  19  -1    1.61    0.21
 -19  12   1    2.39    0.32
 -12 -19   1    1.48    0.30
  12  19   1    1.44    0.25
 -19  12   1    1.87    0.25
  12 -19  -1    1.86    0.30
 -12 -19   1    1.42    0.21
 -19 -12  -1    1.98    0.27
  12  19   1    1.71    0.18
 -12  19  -1    1.52    0.23
 -19  12   1    1.62    0.22
 -19  12   1    1.65    0.21
  19 -12   1    2.11    0.29
 -13 -19  -1    1.03    0.26
 -19 -13   1    1.46    0.22
  13 -19   1    1.01    0.31
 -13  19   1    1.51    0.24
 -13  19   1    0.95    0.18
  19  13   1    1.18    0.24
 -19 -13   1    1.27    0.26
 -19  13  -1    1.31    0.23
  19  13   1    1.24    0.14
 -19  13  -1    1.36    0.21
 -19  13  -1    1.15    0.28
  13 -19   1    0.99    0.27
  13  19  -1    1.28    0.20
 -19  13  -1    1.32    0.21
 -13 -19  -1    1.31    0.33
 -13  19   1    1.47    0.20
 -13 -19   1    1.42    0.20
 -19  13   1    0.98    0.19
 -19  13   1    1.19    0.21
  19 -13   1    1.41    0.27
 -19  13   1    1.14    0.24
  13 -19  -1    0.77    0.24
 -13  19  -1    1.29    0.26
 -19  13   1    1.13    0.21
 -19  13   1    1.04    0.29
  13  19   1    1.38    0.24
  13  19   1    1.49    0.16
  13 -19  -1    1.67    0.31
 -19 -13  -1    1.30    0.26
 -13 -19   1    1.68    0.33
 -13 -19   1    1.41    0.30
 -13  19  -1    1.07    0.21
 -13  19  -1    1.23    0.20
 -14 -19  -1    1.41    0.32
  19  14   1    1.80    0.27
  14 -19   1    1.65    0.28
 -14  19   1    1.89    0.27
 -14 -19  -1    1.69    0.27
 -14  19   1    1.65    0.25
  14 -19   1    1.89    0.32
 -19  14  -1    1.79    0.22
 -14  19   1    1.34    0.18
 -19  14  -1    1.25    0.22
 -19  14  -1    1.68    0.24
 -19 -14   1    1.49    0.28
 -19 -14   1    1.68    0.21
  14  19  -1    1.94    0.22
 -19  14  -1    1.70    0.31
 -14  19   1    1.74    0.21
 -19  14   1    1.92    0.25
 -19 -14  -1    1.44    0.26
 -14 -19   1    1.43    0.19
 -19  14   1    1.70    0.19
 -14  19  -1    1.69    0.22
 -19  14   1    1.71    0.28
  14  19   1    1.35    0.25
  14 -19  -1    1.47    0.31
 -19  14   1    1.60    0.22
 -14 -19   1    1.47    0.30
 -14 -19   1    1.16    0.31
  19 -14   1    1.76    0.29
 -14  19  -1    1.68    0.28
 -14  19  -1    1.54    0.21
 -19  14   1    1.59    0.22
  14 -19  -1    1.34    0.21
 -15  19   1    0.94    0.19
  19  15   1    0.88    0.24
 -15  19   1    0.74    0.22
 -19 -15   1    0.74    0.26
 -15 -19  -1    0.86    0.30
 -19  15  -1    0.72    0.20
 -19  15  -1    0.80    0.27
  15 -19   1    0.86    0.26
 -15  19   1    0.77    0.24
  15 -19   1    0.85    0.29
 -19  15   1    0.75    0.20
  19 -15   1    0.47    0.26
  15 -19  -1    1.12    0.30
 -15  19  -1    0.95    0.25
 -19  15   1    0.36    0.23
 -15  19  -1    0.69    0.19
 -15 -19   1    0.68    0.29
 -19  15   1    1.32    0.24
 -19  15   1    0.93    0.26
 -15 -19   1    0.79    0.29
  15  19   1    0.99    0.24
 -19  16  -1    2.33    0.32
  16 -19   1    2.62    0.32
 -16 -19  -1    2.19    0.34
 -16  19   1    2.72    0.28
 -16  19   1    3.02    0.25
 -19  16  -1    2.58    0.24
 -16  19   1    2.46    0.30
  16 -19   1    2.68    0.31
 -19 -16   1    2.72    0.33
  19  16   1    2.52    0.29
 -19  16   1    2.54    0.24
 -19  16   1    2.04    0.31
 -16  19  -1    2.39    0.24
 -16  19  -1    2.44    0.31
  16 -19  -1    2.09    0.32
 -19  16   1    2.35    0.28
 -16 -19   1    2.14    0.33
  19 -16   1    2.50    0.32
 -16 -19   1    2.42    0.33
  16  19   1    2.69    0.29
  19  17   1    3.17    0.31
  17 -19   1    2.79    0.32
 -19  17  -1    2.97    0.32
 -19  17  -1    2.94    0.33
  17 -19   1    3.18    0.32
 -17  19   1    2.74    0.30
  19 -17  -1    2.58    0.32
 -17  19   1    2.82    0.29
 -19 -17   1    2.91    0.34
 -19  17   1    2.29    0.31
  19 -17   1    2.34    0.32
 -19  17   1    3.21    0.31
 -17  19  -1    3.07    0.31
 -17 -19   1    2.53    0.33
  17  19   1    3.19    0.30
 -19  17   1    2.49    0.28
  17 -19  -1    3.26    0.34
 -19 -18   1    0.54    0.27
 -18  19   1    0.14    0.18
 -19  18  -1    0.33    0.18
  18 -19   1    0.17    0.23
  18 -19   1    0.52    0.26
  19 -18  -1    0.36    0.26
 -18  19   1    0.28    0.20
  19  18   1    0.25    0.22
  19 -18  -1   -0.05    0.23
 -19  18   1    0.16    0.20
 -18 -19   1    0.23    0.26
  18 -19  -1    0.02    0.23
 -18  19  -1    0.40    0.18
 -19  18   1    0.47    0.18
  19 -18   1   -0.11    0.23
  18  19   1    0.28    0.21
  18 -19  -1    0.54    0.27
  19 -19   1   -0.04    0.24
  19 -19  -1   -0.02    0.25
 -19  19  -1   -0.14    0.16
  19 -19  -1   -0.22    0.21
 -19  19   1    0.09    0.17
  19  19   1    0.18    0.20
 -19 -19   1    0.30    0.24
  19 -19   1   -0.04    0.22
 -19  19   1   -0.13    0.18
   0 -20  -1    2.95    0.35
   0 -20   1    2.47    0.30
   0 -20   1    2.49    0.24
   0  20  -1    2.58    0.28
 -20   0   1    2.66    0.31
 -20   0  -1    2.88    0.31
   0  20   1    2.70    0.26
 -20   1  -1    2.66    0.31
  -1 -20  -1    2.63    0.28
   1 -20   1    2.69    0.31
  -1 -20  -1    2.99    0.31
 -20  -1   1    2.85    0.31
   1  20  -1    2.94    0.29
  -1  20   1    2.67    0.27
  -1 -20   1    3.13    0.31
   1 -20  -1    2.58    0.28
   1  20   1    2.70    0.26
  -1  20  -1    2.75    0.28
 -20  -1  -1    2.60    0.31
  -1 -20   1    3.37    0.31
 -20   1   1    2.90    0.30
   2 -20   1    0.04    0.17
  -2  20   1    0.03    0.14
  -2 -20  -1    0.04    0.20
 -20  -2   1    0.09    0.17
 -20   2  -1    0.12    0.18
  -2 -20  -1    0.18    0.24
   2  20  -1   -0.11    0.14
   2 -20  -1   -0.09    0.19
 -20  -2  -1    0.20    0.17
  -2  20  -1    0.05    0.15
   2  20   1    0.21    0.14
  -2 -20   1    0.17    0.18
  -2 -20   1    0.03    0.23
 -20   2   1    0.05    0.16
 -20   3  -1    0.67    0.20
 -20  -3   1    0.76    0.19
   3 -20   1    0.60    0.19
  -3  20   1    0.56    0.16
   3  20  -1    0.34    0.16
  -3 -20  -1    0.37    0.21
  -3 -20  -1    0.60    0.26
   3 -20  -1    0.64    0.21
 -20   3   1    0.43    0.18
  -3 -20   1    0.67    0.19
 -20  -3  -1    0.52    0.18
 -20   3   1    0.31    0.20
  -3 -20   1    0.83    0.26
  -3  20  -1    0.70    0.17
   3  20   1    0.53    0.15
   4 -20   1    4.91    0.47
 -20  -4   1    6.28    0.41
  20   4   1    5.45    0.42
  -4 -20  -1    4.38    0.46
  -4 -20  -1    6.11    0.45
   4 -20   1    5.05    0.40
  -4  20   1    6.33    0.37
 -20   4  -1    5.58    0.43
 -20   4  -1    4.43    0.44
   4  20  -1    5.94    0.38
  -4 -20   1    6.09    0.40
  -4 -20   1    4.81    0.50
  20  -4   1    5.93    0.43
  -4  20  -1    5.61    0.38
   4  20   1    6.37    0.37
   4 -20  -1    5.40    0.44
 -20   4   1    4.27    0.43
  -4 -20   1    4.63    0.45
 -20  -4  -1    6.29    0.42
 -20   4   1    5.90    0.40
 -20   4   1    4.51    0.41
 -20  -5   1    3.59    0.33
   5 -20   1    3.21    0.32
  -5  20   1    2.60    0.27
 -20   5  -1    2.85    0.29
  -5 -20  -1    3.25    0.38
   5  20  -1    3.00    0.30
  20   5   1    3.17    0.32
  -5  20   1    3.23    0.28
 -20   5  -1    3.06    0.33
   5 -20   1    3.28    0.32
  -5 -20  -1    2.67    0.34
  -5 -20   1    2.65    0.33
   5 -20  -1    2.77    0.29
  -5 -20   1    2.58    0.33
   5  20   1    3.16    0.29
  -5 -20   1    3.24    0.33
   5  20   1    3.33    0.28
 -20  -5  -1    3.38    0.34
  -5  20  -1    2.93    0.30
 -20   5   1    2.49    0.31
 -20   5   1    2.83    0.32
 -20   5   1    3.25    0.28
  20  -5   1    3.28    0.28
  -6  20   1    4.08    0.31
  -6  20   1    3.76    0.36
 -20   6  -1    3.97    0.37
   6  20  -1    3.73    0.33
   6 -20   1    3.66    0.35
   6 -20   1    3.47    0.34
 -20  -6   1    3.46    0.36
  -6 -20  -1    3.41    0.40
  20   6   1    3.44    0.38
  -6 -20  -1    3.63    0.38
 -20  -6   1    3.75    0.35
 -20   6  -1    3.19    0.37
 -20  -6  -1    4.07    0.37
   6  20   1    3.90    0.30
 -20   6   1    3.99    0.35
   6  20   1    3.72    0.39
 -20   6   1    4.13    0.37
 -20   6   1    3.48    0.36
  20  -6   1    3.77    0.39
  -6  20  -1    3.98    0.33
  -6 -20   1    3.38    0.37
  -6 -20   1    3.79    0.37
 -20   6   1    3.76    0.33
   6 -20  -1    3.86    0.41
  -6 -20   1    4.12    0.34
 -20  -7   1    6.18    0.43
  -7  20   1    6.01    0.38
   7 -20   1    4.73    0.48
  20   7   1    5.14    0.41
  -7 -20  -1    5.48    0.50
  -7  20   1    5.31    0.43
 -20   7  -1    5.71    0.44
   7  20  -1    5.94    0.39
   7 -20   1    5.76    0.40
 -20   7  -1    4.81    0.47
  -7 -20  -1    5.79    0.47
 -20  -7   1    5.78    0.43
 -20   7   1    5.40    0.39
   7  20   1    5.93    0.37
  -7  20  -1    5.83    0.40
  -7 -20   1    4.88    0.49
   7 -20  -1    5.26    0.45
 -20  -7  -1    6.55    0.45
 -20   7   1    4.99    0.47
  -7 -20   1    6.08    0.42
 -20   7   1    5.40    0.41
  -7 -20   1    5.02    0.51
 -20   7   1    5.87    0.40
  20  -7   1    5.05    0.44
   7  20   1    5.36    0.44
  -8 -20  -1   21.89    1.10
 -20   8  -1   24.70    1.15
 -20   8  -1   20.21    1.08
  -8 -20  -1   24.25    1.15
  20   8   1   21.51    1.10
  -8  20   1   21.34    1.10
   8  20  -1   24.89    1.11
   8 -20   1   23.18    1.12
   8 -20   1   22.99    1.09
 -20   8  -1   21.61    1.11
  -8  20   1   23.30    1.10
 -20  -8   1   23.11    1.12
   8 -20   1   21.11    1.13
 -20   8   1   21.63    0.99
  20  -8   1   21.66    1.11
 -20   8   1   19.65    1.08
 -20  -8  -1   22.93    1.14
   8 -20  -1   22.40    1.13
   8 -20  -1   21.58    1.14
  -8  20  -1   23.56    1.12
 -20   8   1   23.53    1.11
 -20   8   1   21.28    1.10
  -8 -20   1   21.21    1.09
   8  20   1   23.02    1.09
  -8 -20   1   22.36    1.11
  -8 -20   1   20.15    1.14
 -20   8   1   22.67    1.02
   8  20   1   20.32    1.11
 -20   9  -1    3.75    0.39
   9  20  -1    3.85    0.33
  -9 -20  -1    4.13    0.41
  20   9   1    3.38    0.38
  -9  20   1    4.00    0.31
 -20  -9   1    4.08    0.37
   9 -20   1    3.20    0.34
 -20   9  -1    4.06    0.44
   9 -20   1    4.01    0.37
 -20   9  -1    3.89    0.35
 -20   9  -1    3.81    0.39
   9 -20   1    3.12    0.31
  -9  20   1    3.44    0.38
 -20  -9   1    3.34    0.39
  -9 -20  -1    4.00    0.42
 -20   9   1    4.07    0.34
  -9 -20   1    4.49    0.41
   9  20   1    3.70    0.29
 -20   9   1    3.64    0.36
 -20   9   1    4.00    0.38
 -20   9   1    3.79    0.39
 -20  -9  -1    4.16    0.40
   9 -20  -1    3.35    0.33
   9  20   1    3.77    0.40
  -9  20  -1    4.04    0.35
 -20   9   1    3.81    0.33
  -9 -20   1    3.47    0.37
   9 -20  -1    3.64    0.37
  20  -9   1    3.65    0.41
  -9 -20   1    3.97    0.34
 -10 -20  -1    4.00    0.41
 -20  10  -1    3.56    0.39
 -10  20   1    4.17    0.37
  10 -20   1    3.75    0.44
  10 -20   1    4.74    0.40
 -20 -10   1    3.51    0.41
 -20  10  -1    3.93    0.39
 -10  20   1    3.76    0.31
 -10 -20  -1    5.23    0.44
 -20  10  -1    3.97    0.38
  20  10   1    3.86    0.39
  10  20  -1    4.13    0.34
 -20 -10   1    3.94    0.38
 -10  20   1    3.64    0.39
  10 -20   1    4.11    0.31
 -20  10  -1    3.22    0.38
  10  20   1    4.33    0.41
 -20  10   1    4.07    0.34
 -20  10   1    3.62    0.40
  10 -20  -1    3.98    0.39
  10 -20  -1    4.29    0.41
  10  20   1    3.88    0.29
 -10 -20   1    4.42    0.41
 -10 -20   1    3.40    0.37
 -20  10   1    3.92    0.35
 -20 -10  -1    3.94    0.41
  20 -10   1    3.95    0.35
 -10 -20   1    4.05    0.34
 -20  10   1    3.99    0.44
 -10  20  -1    3.81    0.35
 -20  10   1    4.12    0.37
 -20 -11   1    3.97    0.36
  11  20  -1    4.09    0.33
 -11  20   1    3.92    0.30
 -20  11  -1    4.20    0.39
  11 -20   1    3.63    0.34
 -11 -20  -1    4.33    0.42
 -20  11  -1    4.47    0.37
  20  11   1    3.33    0.39
 -20  11  -1    4.04    0.35
 -20 -11   1    3.49    0.40
 -11  20   1    3.80    0.32
  11 -20   1    4.78    0.51
 -20  11  -1    3.73    0.39
 -11 -20  -1    3.07    0.40
 -20  11  -1    3.63    0.38
 -11  20   1    3.85    0.36
 -20  11   1    4.03    0.35
 -20  11   1    3.76    0.41
  11 -20  -1    4.10    0.38
 -20 -11  -1    3.96    0.40
 -20  11   1    3.48    0.35
 -11 -20   1    3.21    0.37
  20 -11   1    4.04    0.45
  11 -20  -1    3.67    0.39
 -20  11   1    3.96    0.39
 -11 -20   1    3.96    0.33
 -20  11   1    4.03    0.33
  11  20   1    3.92    0.28
 -11 -20   1    3.16    0.39
  11  20   1    3.68    0.41
 -11  20  -1    3.78    0.35
 -20  12  -1    0.24    0.19
 -12 -20  -1    0.06    0.23
  12 -20   1    0.32    0.24
 -20 -12   1    0.13    0.19
 -12 -20  -1    0.17    0.29
 -12  20   1    0.30    0.14
  12  20  -1    0.14    0.16
 -20 -12   1    0.19    0.22
 -20  12  -1    0.27    0.20
  20  12   1    0.30    0.21
  12 -20   1    0.38    0.30
 -12  20   1    0.21    0.17
 -20  12  -1    0.19    0.27
 -12  20   1    0.08    0.19
 -20  12  -1   -0.09    0.20
  12 -20  -1    0.09    0.29
  12  20   1   -0.03    0.21
 -20  12   1    0.13    0.19
 -12 -20   1    0.24    0.28
  12  20   1    0.16    0.12
  20 -12   1    0.55    0.25
 -20  12   1   -0.02    0.19
 -12  20  -1   -0.08    0.17
 -20  12   1    0.17    0.22
 -12 -20   1    0.25    0.27
 -20  12   1    0.32    0.26
  12 -20  -1    0.24    0.22
 -12  20  -1    0.15    0.17
 -20 -12  -1    0.02    0.22
 -12 -20   1    0.05    0.15
 -20  12   1    0.19    0.16
  13 -20   1    3.47    0.34
  13 -20   1    3.77    0.37
 -20 -13   1    3.59    0.34
 -13  20   1    3.80    0.37
 -13 -20  -1    3.22    0.38
 -20  13  -1    3.65    0.38
 -13  20   1    3.11    0.32
  20  13   1    4.07    0.41
 -20  13  -1    3.47    0.34
 -20  13  -1    3.10    0.34
 -20  13   1    3.27    0.34
 -13  20  -1    3.08    0.32
 -20  13   1    3.32    0.36
  13  20   1    3.30    0.32
 -13 -20   1    2.64    0.37
 -20  13   1    3.10    0.33
 -20  13   1    3.85    0.32
  20 -13   1    3.49    0.35
  13 -20  -1    3.36    0.37
 -13 -20   1    3.53    0.36
 -14 -20  -1    0.83    0.31
 -20  14  -1    0.62    0.20
 -14  20   1    0.49    0.20
 -20 -14   1    0.25    0.24
 -14  20   1    0.80    0.19
 -20  14  -1    0.55    0.28
  14 -20   1    0.71    0.29
 -20  14  -1    0.72    0.20
  20  14   1    0.52    0.22
  14 -20   1    0.41    0.24
 -14  20  -1    0.63    0.19
  20 -14   1    0.65    0.26
 -20  14   1    0.29    0.23
  14  20   1    0.89    0.24
 -20  14   1    0.41    0.19
 -14 -20   1    0.39    0.29
  14 -20  -1    0.75    0.30
 -20  14   1    0.76    0.23
 -20  14   1    0.70    0.19
 -14 -20   1    0.22    0.27
 -20  14   1    0.63    0.26
  15 -20   1    1.77    0.31
 -20  15  -1    1.61    0.29
  20  15   1    1.54    0.26
 -15  20   1    2.05    0.25
 -15  20   1    2.01    0.22
 -20 -15   1    1.88    0.29
  15 -20   1    1.91    0.29
 -15 -20  -1    1.86    0.33
 -20  15  -1    1.70    0.22
 -15  20  -1    1.88    0.22
  15 -20  -1    1.58    0.31
 -15  20  -1    1.07    0.26
 -20  15   1    2.16    0.26
 -20  15   1    2.03    0.23
 -15 -20   1    1.95    0.32
  20 -15   1    1.91    0.29
 -20  15   1    1.35    0.29
 -20  15   1    1.71    0.27
 -15 -20   1    1.77    0.32
  15  20   1    2.08    0.27
  16 -20   1    1.00    0.28
  20  16   1    0.91    0.23
  16 -20   1    1.01    0.25
 -16  20   1    1.05    0.20
  20 -16  -1    1.02    0.26
 -20  16  -1    0.86    0.20
 -16  20   1    0.96    0.21
 -20 -16   1    0.88    0.28
 -20  16   1    1.09    0.20
  20 -16   1    0.99    0.27
 -16 -20   1    1.15    0.29
  16  20   1    1.09    0.24
 -20  16   1    0.96    0.23
 -16  20  -1    0.96    0.19
  16 -20  -1    0.73    0.29
  20  17   1    1.49    0.24
  17 -20   1    0.72    0.25
 -20  17  -1    1.32    0.21
 -20 -17   1    1.52    0.29
 -17  20   1    1.16    0.23
  20 -17  -1    1.03    0.26
 -17  20   1    1.28    0.20
  17 -20   1    0.91    0.27
 -20  17   1    1.36    0.20
  17 -20  -1    1.48    0.29
  17 -20  -1    1.27    0.26
 -17  20  -1    1.30    0.20
 -17 -20   1    1.72    0.29
 -20  17   1    1.31    0.24
  17  20   1    1.60    0.24
  20 -17   1    0.99    0.26
  20 -18  -1    1.77    0.26
 -18  20   1    1.55    0.22
  20  18   1    2.13    0.25
 -20  18  -1    2.02    0.21
 -20 -18   1    1.99    0.29
  18 -20   1    1.41    0.25
 -18  20   1    1.60    0.21
  18 -20   1    1.82    0.28
 -18  20  -1    2.03    0.20
  18 -20  -1    1.96    0.29
 -20  18   1    1.90    0.21
  18 -20  -1    1.48    0.26
 -20  18   1    1.58    0.24
  18  20   1    1.96    0.25
 -18 -20   1    1.36    0.28
  20 -18   1    1.32    0.26
  20 -19  -1    0.13    0.20
 -19  20   1    0.16    0.17
 -19  20   1    0.16    0.18
  20  19   1    0.29    0.19
  19 -20   1    0.23    0.21
 -20  19  -1    0.46    0.16
  19 -20   1    0.04    0.22
 -20 -19   1    0.38    0.24
 -19 -20   1    0.47    0.24
  19 -20  -1    0.01    0.20
  19 -20  -1    0.38    0.23
  19  20   1    0.19    0.19
 -19  20  -1    0.32    0.16
 -20  19   1    0.14    0.16
 -20  19   1    0.25    0.18
  20 -19   1    0.23    0.22
  20  20   1   -0.08    0.18
 -20  20   1   -0.31    0.16
 -20  20  -1    0.13    0.14
  20 -20   1    0.15    0.20
 -20  20   1    0.06    0.16
  20 -20  -1    0.09    0.21
  20 -20  -1   -0.19    0.18
 -20 -20   1   -0.14    0.22
   0 -21  -1   -0.03    0.20
   0 -21   1    0.22    0.25
   0  21   1   -0.38    0.19
 -21   0   1    0.28    0.21
 -21   0  -1    0.30    0.19
  21   0   1    0.24    0.19
 -21   0   1    0.15    0.18
   0  21  -1    0.02    0.15
   0 -21   1   -0.04    0.18
   0  21   1   -0.01    0.14
  -1 -21  -1    0.41    0.28
  -1 -21  -1    0.70    0.21
   1 -21   1    0.39    0.18
  21   1   1    1.19    0.21
   1  21  -1    0.69    0.17
  -1  21   1   -0.08    0.20
  -1  21   1    0.69    0.16
 -21  -1   1    0.66    0.19
   1 -21   1    0.21    0.24
 -21   1  -1    0.36    0.20
 -21  -1   1    1.06    0.21
 -21  -1  -1    0.94    0.20
  -1 -21   1    0.40    0.18
 -21   1   1    0.40    0.18
   1 -21  -1    0.67    0.22
 -21   1   1    0.59    0.21
  -1 -21   1    0.55    0.25
  -1  21  -1    0.89    0.18
   1  21   1    0.56    0.15
   1  21   1    0.43    0.20
  -1 -21   1    0.65    0.25
  21  -1   1    0.87    0.20
  21   2   1   22.49    1.16
   2 -21   1   21.39    1.19
 -21  -2   1   26.13    1.19
   2  21  -1   24.85    1.18
  -2 -21  -1   21.84    1.13
  -2  21   1   25.54    1.17
  -2 -21  -1   24.93    1.21
 -21   2  -1   24.48    1.20
   2 -21   1   25.24    1.18
  -2  21   1   22.59    1.16
  -2 -21   1   24.92    1.18
  -2  21  -1   24.08    1.18
 -21   2   1   24.75    1.18
   2  21   1   22.10    1.16
   2  21   1   24.97    1.16
   2 -21  -1   24.51    1.20
  -2 -21   1   21.74    1.12
  -2 -21   1   21.21    1.19
 -21   2   1   25.08    1.07
 -21  -2  -1   24.90    1.20
  21  -2   1   21.97    1.16
   3  21  -1    3.78    0.32
  -3  21   1    3.61    0.29
  -3  21   1    2.85    0.29
  -3 -21  -1    3.57    0.36
  -3 -21  -1    4.05    0.39
 -21   3  -1    4.08    0.36
   3 -21   1    3.31    0.33
   3 -21   1    3.22    0.34
  21   3   1    3.23    0.36
 -21  -3   1    4.30    0.35
 -21   3   1    3.72    0.33
  21  -3   1    4.12    0.38
  -3 -21   1    2.63    0.34
   3  21   1    3.45    0.28
  -3 -21   1    3.07    0.32
   3 -21  -1    2.66    0.30
   3  21   1    2.85    0.29
 -21  -3  -1    3.98    0.36
 -21   3   1    4.06    0.37
  -3 -21   1    3.00    0.34
  -3  21  -1    3.14    0.31
  -4 -21  -1    1.18    0.24
  21   4   1    1.67    0.23
 -21  -4   1    1.49    0.24
   4 -21   1    1.34    0.21
  -4  21   1    1.37    0.23
  -4 -21  -1    1.81    0.30
   4  21  -1    1.65    0.20
 -21  -4   1    1.52    0.22
   4 -21   1    1.47    0.27
 -21   4  -1    1.64    0.24
  -4  21   1    1.49    0.19
  -4 -21   1    1.41    0.29
  -4 -21   1    1.44    0.21
 -21   4   1    1.29    0.22
 -21   4   1    1.97    0.24
  21  -4   1    1.59    0.23
  -4 -21   1    1.39    0.29
   4 -21  -1    1.63    0.25
 -21  -4  -1    1.91    0.24
   4  21   1    1.27    0.18
  -4  21  -1    1.33    0.20
   4  21   1    1.36    0.23
 -21   5  -1    3.17    0.35
   5 -21   1    2.81    0.33
  21   5   1    4.80    0.36
 -21   5  -1    3.52    0.38
  -5 -21  -1    2.93    0.32
  -5  21   1    3.78    0.38
  -5 -21  -1    3.20    0.38
   5 -21   1    4.12    0.38
   5  21  -1    3.95    0.34
 -21  -5   1    4.27    0.37
   5 -21   1    4.01    0.36
  -5  21   1    3.83    0.31
 -21  -5   1    3.52    0.36
 -21  -5  -1    4.43    0.39
  -5 -21   1    4.38    0.38
   5  21   1    3.46    0.39
   5  21   1    4.33    0.30
  -5  21  -1    4.32    0.34
 -21   5   1    4.10    0.31
   5 -21  -1    3.69    0.41
  21  -5   1    3.92    0.33
 -21   5   1    2.85    0.34
  -5 -21   1    4.15    0.34
 -21   5   1    4.36    0.35
   5 -21  -1    4.12    0.37
  -5 -21   1    4.44    0.39
  -6 -21  -1   12.24    0.72
 -21  -6   1   13.91    0.69
 -21   6  -1   11.18    0.71
  -6 -21  -1   13.18    0.72
 -21  -6   1   11.02    0.68
  -6  21   1   12.70    0.65
   6 -21   1   12.98    0.74
  -6  21   1   11.80    0.68
   6 -21   1   11.81    0.73
   6  21  -1   13.26    0.67
   6 -21   1   12.60    0.66
  21   6   1   12.71    0.69
 -21   6  -1   12.83    0.71
 -21   6   1   11.29    0.69
   6 -21  -1   12.78    0.74
 -21   6   1   13.03    0.64
 -21   6   1   10.62    0.70
 -21  -6  -1   13.34    0.71
   6  21   1   11.79    0.70
  -6 -21   1   13.03    0.67
  -6 -21   1   12.22    0.71
   6 -21  -1   12.47    0.71
  -6  21  -1   12.34    0.68
  21  -6   1   12.32    0.70
   6  21   1   12.94    0.65
 -21   6   1   13.09    0.68
  -6 -21   1   11.96    0.75
 -21  -7   1    5.95    0.44
   7  21  -1    6.24    0.39
  -7  21   1    5.55    0.43
 -21   7  -1    5.81    0.45
 -21   7  -1    4.11    0.48
  21   7   1    5.45    0.44
 -21   7  -1    5.21    0.38
  -7 -21  -1    4.96    0.50
   7 -21   1    4.96    0.36
 -21  -7   1    5.92    0.42
  -7 -21  -1    5.67    0.46
   7 -21   1    5.33    0.48
   7 -21   1    5.63    0.53
  -7  21   1    5.77    0.36
 -21   7   1    5.46    0.40
  -7 -21   1    4.37    0.48
   7 -21  -1    4.45    0.44
 -21  -7  -1    6.28    0.45
  -7 -21   1    5.32    0.39
  21  -7   1    5.90    0.46
  -7 -21   1    5.30    0.51
  -7  21  -1    6.24    0.40
   7  21   1    5.88    0.35
 -21   7   1    5.11    0.42
 -21   7   1    5.23    0.46
 -21   7   1    4.30    0.46
   7 -21  -1    5.23    0.52
 -21   7   1    5.45    0.39
   7  21   1    5.06    0.44
 -21   8  -1   12.90    0.72
 -21   8  -1   12.99    0.74
 -21   8  -1   12.23    0.64
   8  21  -1   13.06    0.68
   8 -21   1   11.91    0.65
   8 -21   1   11.47    0.73
  -8 -21  -1   13.11    0.73
  21   8   1   12.51    0.71
 -21  -8   1   13.15    0.69
  -8  21   1   11.58    0.69
   8 -21   1   12.75    0.77
 -21   8  -1   13.14    0.65
  -8 -21  -1   12.63    0.74
  -8  21   1   13.18    0.66
 -21  -8   1   11.62    0.70
   8  21   1   11.68    0.70
   8  21   1   13.24    0.65
 -21   8   1   11.26    0.72
 -21   8   1   12.03    0.70
  -8  21  -1   12.98    0.68
  21  -8   1   13.04    0.72
   8 -21  -1   13.30    0.76
  -8 -21   1   12.53    0.67
 -21   8   1   12.93    0.68
  -8 -21   1   12.88    0.73
 -21  -8  -1   13.06    0.72
  -8 -21   1   11.80    0.75
 -21   8   1   12.80    0.64
   8 -21  -1   13.04    0.72
 -21   8   1   12.00    0.64
 -21   9  -1    2.10    0.25
   9 -21   1    2.26    0.29
  -9 -21  -1    1.98    0.28
   9  21  -1    1.88    0.22
 -21   9  -1    1.96    0.32
   9 -21   1    2.01    0.34
  21   9   1    2.15    0.26
 -21  -9   1    2.06    0.24
 -21   9  -1    2.15    0.27
 -21   9  -1    2.56    0.24
  -9  21   1    1.78    0.20
 -21  -9   1    2.08    0.27
  -9 -21  -1    1.54    0.34
  -9  21   1    1.78    0.25
  -9  21   1    2.48    0.24
  -9 -21   1    1.71    0.33
 -21   9   1    2.03    0.28
   9 -21  -1    1.84    0.26
   9 -21  -1    2.35    0.33
 -21   9   1    2.03    0.23
   9  21   1    2.14    0.22
 -21   9   1    2.20    0.25
  -9  21  -1    1.96    0.23
 -21  -9  -1    1.88    0.27
   9  21   1    1.85    0.26
 -21   9   1    1.68    0.31
  -9 -21   1    1.74    0.32
  21  -9   1    1.55    0.27
  -9 -21   1    1.85    0.21
 -21   9   1    1.77    0.22
 -10 -21  -1    6.60    0.54
  10  21  -1    6.84    0.42
 -21  10  -1    5.76    0.42
 -21  10  -1    6.98    0.45
 -10  21   1    6.11    0.45
 -10  21   1    5.99    0.47
 -21  10  -1    7.89    0.54
 -10 -21  -1    6.81    0.49
  21  10   1    6.48    0.49
  10 -21   1    6.69    0.55
  10 -21   1    7.15    0.52
 -21 -10   1    6.64    0.49
 -21  10  -1    6.10    0.47
 -10  21   1    6.49    0.39
 -21 -10   1    6.78    0.45
 -21 -10  -1    6.62    0.49
 -21  10   1    6.33    0.42
  10  21   1    6.63    0.37
 -21  10   1    6.92    0.51
  10 -21  -1    6.74    0.56
 -10 -21   1    7.08    0.54
 -21  10   1    6.98    0.50
  10  21   1    6.17    0.49
  21 -10   1    6.88    0.50
 -21  10   1    6.79    0.43
 -10  21  -1    6.31    0.43
  10 -21  -1    6.92    0.48
 -10 -21   1    6.16    0.40
 -21  10   1    6.07    0.42
 -10 -21   1    6.02    0.56
 -21  11  -1    4.21    0.37
 -11  21   1    3.80    0.38
 -21 -11   1    3.43    0.41
  21  11   1    4.16    0.40
 -21  11  -1    4.14    0.45
 -11 -21  -1    3.31    0.39
  11 -21   1    3.35    0.34
  11 -21   1    4.69    0.50
 -21  11  -1    3.44    0.35
 -21  11   1    3.98    0.35
 -21  11   1    4.19    0.41
 -21  11   1    4.05    0.33
 -21  11   1    4.03    0.43
 -11 -21   1    4.12    0.40
  21 -11   1    4.13    0.44
 -11 -21   1    3.47    0.38
  11 -21  -1    4.93    0.50
  11  21   1    3.60    0.40
 -21  11   1    3.96    0.36
 -21  12  -1    0.58    0.21
  21  12   1    0.81    0.22
 -12 -21  -1    0.87    0.32
  12 -21   1    0.81    0.25
 -21  12  -1    0.99    0.29
 -21  12  -1    0.64    0.20
  12 -21   1    1.13    0.30
 -21 -12   1    0.69    0.25
 -12  21   1    0.72    0.21
 -12  21   1    0.89    0.19
  12  21   1    0.65    0.23
 -21  12   1    0.90    0.28
 -21  12   1    0.99    0.24
 -21  12   1    0.89    0.27
 -21  12   1    0.81    0.21
  12 -21  -1    0.74    0.30
 -12 -21   1    0.31    0.30
 -21  12   1    0.78    0.21
  21 -12   1    0.81    0.25
 -12 -21   1    0.68    0.30
  13 -21   1    1.67    0.32
 -13  21   1    1.47    0.23
  13 -21   1    1.68    0.28
 -13  21   1    1.99    0.22
 -21  13  -1    2.03    0.23
 -13 -21  -1    1.86    0.34
 -21  13  -1    2.25    0.33
 -21  13  -1    1.76    0.23
  21  13   1    2.23    0.27
 -21 -13   1    2.14    0.29
 -13 -21   1    1.59    0.32
 -21  13   1    2.05    0.23
  21 -13   1    1.79    0.29
 -13 -21   1    2.03    0.33
 -13  21  -1    2.24    0.22
 -21  13   1    1.77    0.23
  13 -21  -1    2.75    0.34
  13  21   1    2.47    0.27
 -21  13   1    1.46    0.30
 -21  13   1    2.06    0.28
 -21  13   1    2.47    0.27
  14 -21   1    6.36    0.48
 -21  14  -1    5.54    0.39
 -14 -21  -1    5.01    0.49
 -21 -14   1    6.12    0.49
 -21  14  -1    4.96    0.47
  21  14   1    6.56    0.47
 -14  21   1    5.61    0.37
  14 -21   1    5.41    0.50
 -14  21   1    6.05    0.43
  21 -14  -1    5.43    0.49
 -21  14  -1    5.78    0.38
  14  21   1    5.73    0.46
  21 -14   1    6.60    0.50
 -21  14   1    5.17    0.47
 -21  14   1    5.23    0.43
 -21  14   1    5.38    0.47
 -21  14   1    5.25    0.39
 -14 -21   1    6.21    0.52
 -21  14   1    5.66    0.39
 -14  21  -1    5.92    0.37
 -14 -21   1    4.66    0.48
  14 -21  -1    6.02    0.54
 -21 -15   1    3.16    0.33
 -15  21   1    2.55    0.24
  21  15   1    3.68    0.39
 -15  21   1    2.92    0.33
  15 -21   1    2.54    0.32
 -21  15  -1    2.73    0.25
  21 -15  -1    3.29    0.33
  15 -21   1    2.38    0.31
 -21  15   1    2.81    0.25
 -21  15   1    2.77    0.30
  21 -15   1    3.03    0.32
 -21  15   1    3.18    0.29
  15 -21  -1    3.48    0.35
 -15 -21   1    3.24    0.35
  15  21   1    2.96    0.30
 -21  15   1    3.01    0.30
 -15  21  -1    2.76    0.24
 -16  21   1   10.18    0.60
 -21 -16   1    9.47    0.66
  16 -21   1   11.97    0.64
  21  16   1   11.19    0.64
  21 -16  -1   10.23    0.65
  16 -21   1   11.29    0.64
 -16  21   1   10.44    0.55
 -21  16  -1   10.88    0.56
 -16  21  -1   11.46    0.55
 -16 -21   1   10.45    0.67
  16  21   1   11.32    0.63
 -21  16   1   10.84    0.56
  16 -21  -1   11.51    0.65
  21 -16   1   11.14    0.66
  16 -21  -1   10.48    0.64
 -21  16   1    9.76    0.62
 -21 -17   1    2.52    0.31
  21  17   1    3.33    0.35
  17 -21   1    2.42    0.29
  17 -21   1    2.33    0.30
 -17  21   1    3.19    0.28
 -17  21   1    2.83    0.26
  21 -17  -1    2.67    0.29
 -21  17  -1    2.88    0.29
  17  21   1    3.30    0.35
 -17  21  -1    2.93    0.27
  21 -17   1    2.39    0.29
 -21  17   1    2.94    0.29
 -21  17   1    2.51    0.27
  17 -21  -1    2.86    0.31
 -17 -21   1    2.97    0.32
  17 -21  -1    2.82    0.29
  21 -18  -1    1.09    0.22
 -18  21   1    1.34    0.18
 -18  21   1    0.52    0.18
  18 -21   1    1.12    0.25
 -21 -18   1    0.86    0.25
  21  18   1    1.18    0.21
 -21  18  -1    0.81    0.17
  18 -21   1    0.98    0.23
 -18  21  -1    0.80    0.17
 -21  18   1    0.55    0.19
  21 -18   1    0.92    0.22
 -21  18   1    0.86    0.17
 -18 -21   1    0.69    0.25
  18 -21  -1    1.33    0.24
  18 -21  -1    0.91    0.22
  18  21   1    1.47    0.22
  21  19   1    6.11    0.42
  19 -21   1    5.03    0.41
  19 -21   1    5.57    0.42
 -19  21   1    5.93    0.36
 -21  19  -1    5.49    0.35
  21 -19  -1    5.72    0.42
 -21 -19   1    6.04    0.46
 -19  21   1    6.47    0.39
 -19  21  -1    6.29    0.34
 -19 -21   1    5.74    0.46
  19 -21  -1    5.46    0.42
 -21  19   1    6.30    0.40
 -21  19   1    6.46    0.36
  19 -21  -1    4.86    0.43
  21 -19   1    5.35    0.43
  19  21   1    6.23    0.41
  21  20   1    1.47    0.20
 -21 -20   1    1.68    0.25
  21 -20  -1    1.43    0.21
 -21  20  -1    1.37    0.17
  20 -21   1    1.63    0.22
  20 -21   1    1.52    0.22
 -20  21   1    1.46    0.16
 -20  21   1    1.44    0.19
 -20  21  -1    1.84    0.17
  20 -21  -1    1.32    0.21
  21 -20   1    1.13    0.21
 -20 -21   1    1.77    0.26
 -21  20   1    1.83    0.20
  20  21   1    1.82    0.21
  20 -21  -1    1.92    0.23
 -21  20   1    1.37    0.17
 -21 -21   1    0.22    0.20
  21 -21   1   -0.17    0.16
  21  21   1   -0.14    0.15
  21 -21  -1   -0.18    0.16
 -21  21   1    0.04    0.14
   0 -22  -1    4.92    0.40
   0  22   1    3.70    0.39
   0 -22   1    4.35    0.38
  22   0   1    4.73    0.41
 -22   0  -1    4.16    0.39
 -22   0   1    4.86    0.40
 -22   0   1    4.69    0.37
   0  22   1    4.51    0.32
   0 -22   1    3.99    0.35
   0  22  -1    4.56    0.34
  -1  22   1    2.86    0.25
 -22   1  -1    2.13    0.26
  22   1   1    2.49    0.26
   1 -22   1    2.04    0.30
   1  22  -1    2.38    0.28
  -1  22   1    2.16    0.25
  -1 -22  -1    2.51    0.27
 -22  -1   1    1.92    0.24
 -22  -1   1    2.55    0.26
   1 -22   1    2.13    0.23
  -1 -22   1    1.61    0.21
   1 -22  -1    1.59    0.26
   1  22   1    1.72    0.24
 -22   1   1    3.13    0.27
 -22  -1  -1    1.84    0.25
  -1 -22   1    1.83    0.30
 -22   1   1    1.63    0.23
  22  -1   1    2.88    0.27
   1  22   1    2.48    0.25
  -1  22  -1    1.95    0.22
  -2 -22  -1    4.07    0.39
  22   2   1    3.40    0.38
  -2  22   1    4.16    0.30
 -22  -2   1    4.48    0.39
  -2  22   1    3.21    0.37
  -2 -22  -1    3.40    0.36
 -22  -2   1    4.02    0.36
   2 -22   1    3.71    0.43
 -22   2  -1    4.65    0.40
   2  22  -1    4.39    0.33
   2 -22   1    3.25    0.33
  -2 -22   1    4.01    0.45
   2  22   1    4.28    0.30
 -22  -2  -1    3.63    0.38
   2  22   1    3.24    0.37
 -22   2   1    3.85    0.35
   2 -22  -1    3.00    0.32
  -2 -22   1    3.72    0.34
  22  -2   1    4.39    0.40
  -2  22  -1    4.00    0.33
 -22  -2  -1    4.20    0.38
  -2 -22   1    3.31    0.35
 -22   2   1    3.60    0.30
   3  22  -1    0.97    0.18
   3 -22   1    1.33    0.28
  22   3   1    1.65    0.23
   3 -22   1    0.59    0.18
  -3 -22  -1    1.17    0.23
 -22  -3   1    1.47    0.23
  -3  22   1    0.96    0.22
  -3 -22  -1    1.02    0.29
 -22  -3   1    1.06    0.21
  -3  22   1    1.03    0.16
   3 -22   1    1.38    0.27
 -22   3  -1    1.40    0.24
  -3 -22   1    1.11    0.29
   3 -22  -1    1.62    0.29
 -22  -3  -1    1.22    0.23
   3  22   1    1.02    0.22
  -3 -22   1    0.96    0.28
 -22   3   1    0.81    0.23
   3  22   1    1.07    0.16
   3 -22  -1    0.33    0.22
  -3 -22   1    0.90    0.18
 -22   3   1    1.22    0.21
  -3  22  -1    1.19    0.20
  22  -3   1    1.16    0.23
  -4 -22  -1    1.74    0.25
  -4 -22  -1    1.48    0.32
 -22  -4   1    1.86    0.24
   4 -22   1    1.55    0.28
 -22   4  -1    1.44    0.25
   4 -22   1    2.18    0.31
  -4  22   1    1.81    0.24
  -4  22   1    1.78    0.19
   4  22  -1    1.68    0.21
   4 -22   1    1.41    0.20
 -22  -4   1    1.80    0.23
  22   4   1    2.04    0.25
 -22   4   1    1.60    0.22
  -4 -22   1    1.73    0.21
  -4  22  -1    1.78    0.22
 -22  -4  -1    1.81    0.25
   4  22   1    2.31    0.24
  22  -4   1    1.94    0.25
   4  22   1    2.01    0.25
  -4 -22   1    1.53    0.31
   4 -22  -1    1.65    0.31
   4 -22  -1    1.74    0.26
  -4 -22   1    1.62    0.30
 -22   4   1    1.60    0.25
   5  22  -1    2.14    0.23
 -22  -5   1    2.59    0.27
 -22   5  -1    1.79    0.27
  -5  22   1    2.79    0.26
 -22   5  -1    2.37    0.27
   5 -22   1    3.01    0.33
 -22  -5   1    2.84    0.33
  -5  22   1    2.56    0.27
   5 -22   1    2.76    0.31
   5 -22   1    2.42    0.22
  -5 -22  -1    2.67    0.28
  22   5   1    2.82    0.28
  -5 -22  -1    2.15    0.35
  -5 -22   1    2.39    0.35
  -5  22  -1    2.58    0.30
   5 -22  -1    3.47    0.35
  -5 -22   1    2.17    0.32
 -22   5   1    2.28    0.25
  -5 -22   1    2.42    0.29
  22  -5   1    3.05    0.29
   5  22   1    3.09    0.25
 -22  -5  -1    2.50    0.28
   5  22   1    2.88    0.28
 -22   5   1    2.29    0.33
 -22   5   1    2.53    0.28
   5 -22  -1    2.17    0.28
   6 -22   1    2.01    0.20
 -22   6  -1    3.05    0.28
  -6  22   1    2.36    0.25
  -6 -22  -1    2.47    0.36
 -22   6  -1    1.74    0.32
 -22  -6   1    2.44    0.26
  -6  22   1    2.10    0.26
  -6 -22  -1    2.21    0.28
  22   6   1    2.65    0.27
   6 -22   1    2.48    0.30
 -22   6  -1    2.09    0.27
 -22  -6   1    2.52    0.27
   6 -22   1    2.44    0.34
   6  22  -1    2.65    0.29
  -6 -22   1    2.19    0.32
   6  22   1    2.52    0.24
 -22  -6  -1    2.35    0.27
 -22   6   1    2.23    0.24
  -6 -22   1    2.70    0.35
 -22   6   1    2.60    0.33
   6 -22  -1    2.92    0.35
  22  -6   1    2.40    0.28
  -6 -22   1    2.18    0.22
   6  22   1    2.21    0.27
   6 -22  -1    2.16    0.27
  -6  22  -1    2.52    0.29
 -22   6   1    2.62    0.26
 -22   7  -1    5.19    0.39
   7 -22   1    6.90    0.53
 -22   7  -1    6.09    0.44
 -22   7  -1    5.40    0.50
 -22  -7   1    4.93    0.44
  -7 -22  -1    6.16    0.51
   7 -22   1    4.80    0.47
   7  22  -1    5.54    0.38
  22   7   1    4.98    0.45
 -22  -7   1    5.99    0.41
  -7  22   1    4.68    0.42
  -7 -22  -1    5.96    0.44
  -7  22   1    5.42    0.35
 -22   7  -1    6.12    0.44
 -22   7   1    4.61    0.47
  -7 -22   1    5.12    0.36
  22  -7   1    5.78    0.47
  -7 -22   1    4.48    0.51
   7  22   1    4.89    0.44
   7 -22  -1    4.56    0.43
 -22   7   1    5.85    0.42
 -22  -7  -1    5.49    0.44
   7  22   1    5.86    0.34
  -7  22  -1    5.61    0.39
   7 -22  -1    5.19    0.52
 -22   7   1    5.93    0.39
  -7 -22   1    4.73    0.49
 -22  -8   1    7.24    0.50
 -22   8  -1    6.83    0.46
  -8  22   1    6.54    0.39
   8 -22   1    6.47    0.53
 -22  -8   1    7.38    0.45
  22   8   1    6.23    0.47
  -8 -22  -1    6.80    0.48
 -22   8  -1    6.58    0.47
 -22   8  -1    5.89    0.43
   8 -22   1    6.53    0.55
  -8 -22  -1    6.89    0.54
  -8  22   1    6.65    0.47
   8  22  -1    6.88    0.42
 -22   8  -1    6.09    0.53
  -8 -22   1    6.25    0.55
 -22   8   1    6.51    0.44
  -8  22  -1    6.94    0.43
   8  22   1    6.73    0.37
   8 -22  -1    5.93    0.47
  22  -8   1    7.46    0.51
   8  22   1    6.31    0.48
 -22   8   1    6.67    0.42
   8 -22  -1    7.01    0.57
 -22  -8  -1    7.35    0.49
 -22   8   1    5.66    0.43
 -22   8   1    6.40    0.53
  -8 -22   1    5.88    0.39
  -8 -22   1    7.23    0.53
 -22  -9   1    1.70    0.25
  22   9   1    1.54    0.24
  -9 -22  -1    1.35    0.33
 -22   9  -1    2.01    0.32
  -9  22   1    1.40    0.22
   9 -22   1    1.88    0.27
 -22   9  -1    1.42    0.22
  -9  22   1    1.15    0.23
 -22   9  -1    1.27    0.23
   9 -22   1    1.37    0.31
   9 -22  -1    1.36    0.31
   9  22   1    1.45    0.25
 -22   9   1    1.72    0.23
  -9 -22   1    1.51    0.31
  22  -9   1    1.99    0.27
 -22   9   1    2.07    0.29
 -22   9   1    1.34    0.27
  -9 -22   1    0.83    0.31
 -22   9   1    1.31    0.22
 -22   9   1    1.21    0.30
 -22  10  -1    0.02    0.26
 -22 -10   1    0.24    0.23
  10 -22   1    0.32    0.24
  10 -22   1    0.22    0.28
  22  10   1    0.23    0.21
 -10  22   1   -0.03    0.18
 -10  22   1    0.15    0.21
 -22  10  -1    0.27    0.19
 -22  10  -1    0.12    0.20
 -10 -22  -1    0.11    0.31
  22 -10   1    0.23    0.24
 -22  10   1    0.20    0.19
 -22  10   1    0.05    0.25
 -10 -22   1   -0.13    0.27
 -10 -22   1    0.02    0.28
 -22  10   1    0.09    0.24
 -22  10   1    0.25    0.27
  10  22   1    0.32    0.22
 -22  10   1    0.16    0.19
  10 -22  -1    0.75    0.29
  11 -22   1    4.77    0.49
 -22  11  -1    4.12    0.35
 -22  11  -1    4.80    0.39
 -22 -11   1    5.05    0.45
 -11  22   1    5.29    0.38
 -22  11  -1    4.92    0.46
  22  11   1    4.48    0.43
 -11 -22  -1    3.74    0.42
  11 -22   1    3.97    0.46
 -22  11   1    4.39    0.36
  22 -11   1    4.55    0.46
  11  22   1    4.13    0.42
 -22  11   1    4.62    0.37
 -11 -22   1    4.79    0.49
 -22  11   1    4.83    0.44
  11 -22  -1    4.58    0.50
 -22  11   1    4.31    0.45
 -11 -22   1    3.54    0.40
 -22  11   1    4.75    0.44
  22  12   1    0.47    0.22
 -22  12  -1    0.84    0.20
 -22  12  -1    0.58    0.20
 -12 -22  -1    0.16    0.28
  22 -12  -1    0.80    0.28
  12 -22   1    0.50    0.24
 -12  22   1    0.94    0.20
 -22 -12   1    1.01    0.26
  12 -22   1    0.67    0.29
 -22  12  -1    0.67    0.28
 -22  12   1    0.65    0.20
 -22  12   1    0.51    0.25
 -12 -22   1    0.65    0.28
 -22  12   1    0.19    0.23
  12  22   1    0.38    0.22
  12 -22  -1    0.25    0.29
 -22  12   1    0.69    0.27
 -12 -22   1    0.41    0.28
 -22  12   1    1.02    0.21
  22 -12   1    0.88    0.26
 -13  22   1    4.19    0.37
  13 -22   1    4.60    0.44
 -22 -13   1    4.87    0.46
  22  13   1    4.60    0.42
 -13 -22  -1    3.62    0.41
  13 -22   1    5.06    0.47
 -13  22   1    3.82    0.34
 -22  13  -1    4.22    0.34
 -22  13  -1    4.16    0.35
  22 -13  -1    4.59    0.45
  13  22   1    4.40    0.41
  13 -22  -1    4.33    0.48
 -13 -22   1    3.40    0.39
 -22  13   1    4.21    0.43
 -22  13   1    4.30    0.35
 -13 -22   1    5.06    0.48
 -22  13   1    3.64    0.43
 -22  13   1    3.88    0.42
 -22  13   1    3.82    0.34
  22 -13   1    5.13    0.46
 -22  14  -1    0.66    0.19
 -14  22   1    0.83    0.18
  22 -14  -1    0.23    0.24
 -14  22   1    0.78    0.20
  22  14   1    0.75    0.23
 -22 -14   1    0.94    0.26
  14 -22   1    0.71    0.24
 -22  14  -1    0.75    0.19
  14 -22   1    0.70    0.27
 -14 -22   1    0.57    0.27
  14  22   1    0.61    0.22
 -22  14   1    0.90    0.19
 -22  14   1    0.81    0.23
 -22  14   1    0.99    0.20
  22 -14   1    0.29    0.24
 -14  22  -1    0.80    0.17
 -22  14   1    0.57    0.24
  14 -22  -1    0.35    0.28
 -15  22   1    7.15    0.45
 -22  15  -1    6.89    0.41
  22  15   1    7.82    0.50
 -22  15  -1    7.06    0.43
  22 -15  -1    7.05    0.52
  15 -22   1    7.75    0.51
 -15  22   1    7.92    0.42
  15 -22   1    7.31    0.52
 -22 -15   1    7.16    0.53
 -22  15   1    7.64    0.43
 -15  22  -1    6.96    0.41
  15  22   1    7.28    0.50
 -15 -22   1    7.27    0.54
  22 -15   1    7.42    0.52
 -22  15   1    7.22    0.42
  15 -22  -1    6.22    0.49
 -22  15   1    6.79    0.48
  15 -22  -1    7.01    0.53
  16 -22   1    1.22    0.26
  16 -22   1    0.86    0.23
  22  16   1    1.06    0.22
 -22 -16   1    1.03    0.26
 -16  22   1    1.42    0.19
 -22  16  -1    1.44    0.20
  22 -16  -1    1.19    0.25
 -16  22   1    1.19    0.20
  16 -22  -1    1.06    0.27
 -16  22  -1    1.41    0.18
 -22  16   1    1.57    0.20
 -22  16   1    1.08    0.22
  22 -16   1    0.92    0.24
 -16 -22   1    0.71    0.26
  16  22   1    1.00    0.22
  16 -22  -1    0.85    0.22
 -22  17  -1    0.40    0.16
  22 -17  -1   -0.09    0.20
 -17  22   1    0.33    0.16
  17 -22   1    0.07    0.20
  17 -22   1    0.18    0.23
 -22 -17   1    0.31    0.23
  22  17   1    0.40    0.19
 -17  22   1    0.35    0.17
 -17 -22   1    0.24    0.23
 -22  17   1    0.27    0.16
  17  22   1    0.28    0.19
 -22  17   1   -0.02    0.18
  17 -22  -1    0.24    0.20
  22 -17   1    0.00    0.21
  17 -22  -1    0.31    0.23
 -17  22  -1    0.33    0.15
  18 -22   1    1.95    0.24
 -22 -18   1    1.78    0.26
  18 -22   1    1.79    0.24
 -18  22   1    1.71    0.20
 -22  18  -1    1.84    0.19
 -18  22   1    2.19    0.23
  22  18   1    1.89    0.22
  22 -18  -1    1.36    0.23
  22 -18   1    1.90    0.24
  18  22   1    1.74    0.22
  18 -22  -1    1.64    0.23
 -18  22  -1    1.63    0.18
  18 -22  -1    1.56    0.25
 -22  18   1    1.69    0.22
 -22  18   1    2.33    0.23
 -18 -22   1    1.76    0.26
 -19  22   1    0.96    0.17
  22 -19  -1    0.39    0.19
 -22  19  -1    0.80    0.15
  22  19   1    1.06    0.19
  19 -22   1    0.69    0.20
 -22 -19   1    0.82    0.23
  19 -22   1    0.69    0.19
 -19 -22   1    0.87    0.23
 -22  19   1    1.08    0.18
 -22  19   1    0.56    0.14
  19  22   1    0.94    0.19
  22 -19   1    0.83    0.20
  19 -22  -1    0.76    0.21
  19 -22  -1    0.87    0.19
  20 -22   1    0.90    0.18
  20 -22   1    0.62    0.17
 -22 -20   1    0.63    0.20
  22  20   1    0.59    0.16
  22 -20  -1    0.51    0.17
 -20  22   1    0.74    0.15
  22 -20   1    0.40    0.17
  20 -22  -1    0.63    0.18
 -22  20   1    0.71    0.15
  20 -22  -1    0.66    0.17
 -20 -22   1    0.79    0.21
  20  22   1    0.50    0.16
  22  21   1    1.22    0.18
  21 -22   1    1.21    0.16
  22 -21   1    1.38    0.17
 -23   0   1    1.45    0.24
   0 -23   1    0.77    0.17
   0  23   1    1.46    0.24
   0 -23   1    1.50    0.28
 -23   0   1    2.49    0.26
  23   0   1    1.77    0.24
 -23   0   1    1.49    0.21
 -23   0  -1    1.45    0.25
   0  23   1    1.69    0.17
 -23   0  -1    1.81    0.25
   0  23  -1    1.79    0.21
   0 -23  -1    1.20    0.24
  23   1   1    0.95    0.22
 -23  -1   1    1.57    0.23
 -23  -1   1    1.19    0.21
   1 -23   1    0.38    0.25
   1 -23   1    0.37    0.14
  -1 -23  -1    0.84    0.22
   1  23  -1    0.87    0.18
 -23   1  -1    0.89    0.22
  -1  23   1    0.92    0.22
 -23  -1   1    1.08    0.23
 -23   1  -1    1.12    0.24
  -1  23   1    1.02    0.15
 -23  -1  -1    0.99    0.23
  -1  23  -1    0.99    0.18
  -1 -23   1    0.78    0.26
   1  23   1    0.68    0.22
 -23   1   1    1.04    0.23
  -1 -23   1    0.61    0.17
   1 -23  -1    0.71    0.23
 -23  -1  -1    1.40    0.25
  23  -1   1    1.34    0.23
   1  23   1    0.96    0.15
 -23   1   1    0.98    0.20
 -23   1   1    1.54    0.23
  -2  23   1    3.49    0.38
   2  23  -1    4.44    0.33
   2 -23   1    3.91    0.44
 -23   2  -1    4.78    0.42
  23   2   1    4.54    0.39
 -23  -2   1    4.82    0.36
   2 -23   1    3.16    0.30
  -2 -23  -1    3.57    0.38
 -23   2  -1    4.21    0.39
 -23  -2   1    4.80    0.39
  -2  23   1    4.21    0.30
   2 -23  -1    3.37    0.32
  -2 -23   1    3.84    0.37
  -2 -23   1    3.82    0.36
 -23   2   1    4.68    0.40
 -23  -2  -1    4.23    0.41
 -23  -2  -1    4.38    0.39
  -2 -23   1    3.44    0.31
 -23   2   1    4.52    0.35
  -2  23  -1    4.04    0.34
   2  23   1    4.42    0.29
  23  -2   1    4.43    0.41
 -23   2   1    4.14    0.40
   2  23   1    3.73    0.32
 -23  -3   1    5.21    0.40
   3  23  -1    4.50    0.35
 -23  -3   1    5.12    0.37
   3 -23   1    4.32    0.47
   3 -23   1    4.41    0.46
  -3  23   1    4.18    0.39
  -3  23   1    4.48    0.31
  -3 -23  -1    5.47    0.41
  23   3   1    4.45    0.41
 -23   3  -1    4.97    0.42
  -3 -23  -1    4.05    0.39
 -23   3  -1    5.18    0.41
  -3 -23   1    3.84    0.33
  -3 -23   1    4.50    0.47
   3 -23  -1    3.32    0.34
   3  23   1    4.02    0.40
  -3  23  -1    4.43    0.35
   3 -23  -1    4.73    0.51
 -23   3   1    4.28    0.40
 -23   3   1    5.49    0.42
   3  23   1    4.65    0.31
  23  -3   1    4.34    0.43
  -3 -23   1    3.87    0.39
 -23  -3  -1    5.01    0.42
 -23   3   1    4.97    0.36
 -23   4  -1    5.66    0.44
 -23   4  -1    5.16    0.44
  -4 -23  -1    5.33    0.42
  23   4   1    5.11    0.42
   4 -23   1    5.33    0.49
   4  23  -1    5.21    0.36
  -4  23   1    4.65    0.41
  -4  23   1    5.24    0.33
 -23  -4   1    4.60    0.42
  -4 -23  -1    5.34    0.47
   4 -23   1    4.73    0.47
 -23  -4   1    5.25    0.39
   4  23   1    3.84    0.41
 -23   4   1    5.24    0.37
   4 -23  -1    5.38    0.50
   4 -23  -1    4.01    0.42
  -4 -23   1    4.54    0.49
  -4  23  -1    5.16    0.37
 -23   4   1    5.44    0.47
  23  -4   1    5.35    0.45
 -23  -4  -1    5.99    0.43
  -4 -23   1    5.04    0.46
   4  23   1    5.08    0.32
  -4 -23   1    4.19    0.33
 -23   4   1    6.06    0.43
   5  23  -1    5.90    0.39
  -5 -23  -1    5.46    0.44
  23   5   1    5.92    0.47
 -23  -5   1    5.62    0.41
   5 -23   1    5.20    0.50
  -5  23   1    5.59    0.43
 -23   5  -1    4.50    0.44
   5 -23   1    5.05    0.50
 -23  -5   1    6.29    0.45
 -23   5  -1    6.22    0.45
  -5  23   1    5.93    0.35
  -5 -23  -1    5.09    0.50
  -5  23  -1    6.27    0.40
 -23   5   1    5.87    0.40
   5 -23  -1    5.64    0.53
   5  23   1    6.11    0.44
 -23   5   1    7.82    0.48
  -5 -23   1    4.83    0.49
   5 -23  -1    4.26    0.43
 -23   5   1    5.37    0.43
  -5 -23   1    6.33    0.52
 -23  -5  -1    6.58    0.45
  23  -5   1    6.00    0.47
   5  23   1    5.79    0.34
  -6 -23  -1    4.59    0.43
   6 -23   1    5.44    0.51
  -6  23   1    4.83    0.41
 -23  -6   1    5.23    0.44
   6 -23   1    4.07    0.48
 -23   6  -1    5.07    0.43
  23   6   1    4.74    0.43
   6  23   1    4.85    0.41
 -23   6   1    5.09    0.46
  -6 -23   1    4.37    0.49
   6 -23  -1    5.51    0.50
  -6 -23   1    4.97    0.47
  23  -6   1    5.34    0.46
 -23   6   1    4.45    0.48
 -23   6   1    5.83    0.42
  23   7   1    4.15    0.41
  -7 -23  -1    4.68    0.47
  -7  23   1    4.37    0.39
 -23  -7   1    4.44    0.43
   7 -23   1    4.61    0.39
   7 -23   1    3.63    0.35
 -23   7  -1    4.16    0.39
 -23   7  -1    3.29    0.38
 -23   7   1    4.28    0.39
 -23   7   1    3.73    0.39
 -23   7   1    5.01    0.42
   7 -23  -1    3.95    0.38
  -7 -23   1    4.43    0.46
  -7 -23   1    4.32    0.49
   7  23   1    4.56    0.41
  23  -7   1    4.74    0.45
  -8 -23  -1    0.21    0.30
  -8  23   1    0.41    0.20
 -23   8  -1    0.50    0.27
 -23   8  -1    0.67    0.22
 -23   8  -1    0.36    0.19
  23   8   1    0.70    0.21
 -23  -8   1    0.26    0.22
  -8  23   1    0.53    0.18
   8 -23   1    0.35    0.25
   8 -23   1    0.65    0.28
 -23   8   1    0.62    0.23
  -8 -23   1    0.76    0.28
   8  23   1    0.39    0.22
 -23   8   1    0.62    0.28
 -23   8   1    0.34    0.21
   8 -23  -1    0.75    0.30
  -8 -23   1    0.78    0.29
  23  -8   1    0.31    0.23
  -9  23   1    2.88    0.32
 -23  -9   1    2.73    0.29
   9 -23   1    2.46    0.29
 -23   9  -1    2.33    0.25
 -23   9  -1    2.31    0.33
  -9 -23  -1    2.08    0.35
 -23   9  -1    2.18    0.26
   9 -23   1    2.48    0.33
  23   9   1    2.55    0.28
  -9  23   1    2.89    0.27
  -9 -23   1    1.52    0.33
  -9 -23   1    2.54    0.33
 -23   9   1    2.67    0.26
   9  23   1    2.75    0.28
   9 -23  -1    1.69    0.33
 -23   9   1    2.50    0.30
  23  -9   1    3.44    0.32
 -23   9   1    2.41    0.25
 -23   9   1    2.10    0.32
 -10  23   1    3.77    0.34
 -23 -10   1    3.68    0.40
 -23  10  -1    3.57    0.36
  10 -23   1    3.62    0.41
  10 -23   1    3.70    0.37
 -10 -23  -1    3.07    0.38
  23  10   1    4.07    0.39
 -23  10  -1    3.72    0.33
 -23  10  -1    3.12    0.35
  23 -10  -1    3.88    0.36
 -10 -23   1    3.97    0.38
  23 -10   1    3.55    0.35
 -23  10   1    3.39    0.33
 -23  10   1    3.92    0.40
 -23  10   1    3.47    0.35
  10 -23  -1    3.18    0.37
 -23  10   1    3.93    0.44
 -10 -23   1    3.57    0.38
  10  23   1    3.41    0.40
  11 -23   1    2.30    0.28
  11 -23   1    2.23    0.32
 -11  23   1    2.25    0.24
 -23 -11   1    2.22    0.28
 -23  11  -1    2.37    0.24
  23  11   1    2.81    0.27
 -23  11  -1    2.19    0.24
 -23  11  -1    1.77    0.31
 -11 -23  -1    2.05    0.32
  23 -11  -1    2.74    0.30
 -23  11   1    1.98    0.27
  11 -23  -1    2.86    0.34
  11  23   1    2.76    0.27
 -23  11   1    2.03    0.24
 -11 -23   1    2.35    0.32
  23 -11   1    2.05    0.30
 -11 -23   1    1.77    0.32
 -23  11   1    1.93    0.23
 -23  12  -1    5.01    0.37
  23  12   1    5.03    0.43
 -23 -12   1    4.86    0.45
  12 -23   1    4.52    0.44
  23 -12  -1    4.91    0.46
  12 -23   1    5.02    0.48
 -12  23   1    5.22    0.38
 -23  12  -1    5.07    0.36
  12  23   1    4.75    0.42
  23 -12   1    4.64    0.46
 -23  12   1    4.31    0.42
 -12 -23   1    4.74    0.48
 -23  12   1    4.61    0.36
  12 -23  -1    4.53    0.48
 -23  12   1    5.30    0.36
 -13  23   1    6.19    0.41
  13 -23   1    5.87    0.46
 -23  13  -1    5.95    0.39
  23  13   1    6.52    0.45
 -23 -13   1    6.31    0.48
 -23  13  -1    5.81    0.39
  23 -13  -1    5.89    0.48
  13 -23   1    5.43    0.48
 -23  13   1    6.19    0.39
  13 -23  -1    6.05    0.50
  13  23   1    5.74    0.45
 -23  13   1    6.23    0.40
 -23  13   1    5.56    0.46
 -13 -23   1    5.98    0.50
  23 -13   1    5.76    0.49
  23  14   1    8.55    0.52
 -23  14  -1    8.17    0.45
 -23  14  -1    8.94    0.45
 -23 -14   1    8.37    0.54
  14 -23   1    7.47    0.54
  14 -23   1    8.12    0.52
  23 -14  -1    7.72    0.54
 -14  23   1    8.22    0.47
 -23  14   1    7.60    0.51
 -14 -23   1    7.41    0.55
 -23  14   1    7.91    0.45
  14  23   1    7.86    0.51
 -23  14   1    8.44    0.45
  14 -23  -1    7.40    0.54
  23 -14   1    7.32    0.54
  14 -23  -1    7.43    0.52
  23  15   1    0.89    0.21
  23 -15  -1    0.46    0.23
 -23  15  -1    0.81    0.18
 -23 -15   1    1.00    0.25
  15 -23   1    1.20    0.25
 -15  23   1    0.80    0.18
 -23  15  -1    1.08    0.18
  15 -23   1    0.71    0.22
 -15  23   1    1.00    0.17
 -23  15   1    1.13    0.18
 -23  15   1    0.54    0.20
  15  23   1    0.93    0.21
 -23  15   1    0.94    0.18
  15 -23  -1    1.03    0.21
 -15 -23   1    0.64    0.25
  23 -15   1    0.60    0.23
  15 -23  -1    1.20    0.27
 -16  23   1    5.16    0.35
 -16  23   1    4.95    0.31
  16 -23   1    4.43    0.41
 -23  16  -1    4.65    0.32
  16 -23   1    4.47    0.39
  23 -16  -1    4.23    0.41
 -23 -16   1    5.05    0.41
  23  16   1    4.74    0.38
 -16 -23   1    4.97    0.43
  16 -23  -1    3.82    0.40
  16  23   1    5.17    0.38
 -23  16   1    5.30    0.32
  16 -23  -1    4.81    0.39
  23 -16   1    4.05    0.41
 -16  23  -1    4.55    0.31
 -23  16   1    4.95    0.36
  23  17   1    2.05    0.22
 -23  17  -1    1.45    0.18
  17 -23   1    1.49    0.22
 -17  23   1    2.01    0.20
  23 -17  -1    1.55    0.23
 -17  23   1    1.63    0.17
 -23 -17   1    1.80    0.26
  17 -23   1    1.06    0.23
 -23  17   1    1.99    0.22
  17  23   1    1.93    0.22
  23 -17   1    1.44    0.23
 -23  17   1    1.60    0.19
 -17  23  -1    1.60    0.17
  17 -23  -1    1.77    0.22
 -17 -23   1    1.66    0.26
  17 -23  -1    1.72    0.25
  23  18   1    1.11    0.19
  23 -18  -1    0.78    0.20
 -23  18  -1    1.24    0.16
 -18  23   1    1.07    0.16
  18 -23   1    1.48    0.22
 -23 -18   1    1.48    0.23
  18 -23   1    1.31    0.20
  18  23   1    1.08    0.19
  18 -23  -1    0.81    0.19
  18 -23  -1    1.00    0.22
 -18 -23   1    1.01    0.23
 -23  18   1    1.26    0.16
 -23  18   1    1.08    0.18
  23 -18   1    0.90    0.20
  23  19   1    1.19    0.17
  19 -23   1    1.05    0.19
 -23 -19   1    1.29    0.22
  19 -23   1    0.85    0.17
  23 -19  -1    1.42    0.19
 -19  23   1    1.28    0.16
 -23  19   1    1.38    0.17
 -19 -23   1    0.91    0.21
  23 -19   1    0.92    0.19
  19 -23  -1    1.28    0.20
  19  23   1    1.49    0.18
  19 -23  -1    1.17    0.18
  20 -23   1    0.20    0.14
  20 -23   1    0.24    0.15
  20 -23  -1   -0.22    0.15
  23 -20   1    0.03    0.14
  24   0   1   11.39    0.64
 -24   0  -1   10.47    0.60
   0 -24   1   10.41    0.67
   0  24   1   11.16    0.63
 -24   0   1   11.87    0.64
 -24   0   1   10.40    0.59
 -24  -1   1   19.46    1.07
  24   1   1   22.24    1.08
  -1  24   1   22.25    1.08
 -24   1  -1   23.49    1.00
 -24  -1   1   22.67    0.98
   1 -24   1   21.17    1.11
  24  -1   1   22.39    1.10
 -24   1   1   20.65    1.08
 -24  -1  -1   23.28    0.99
   1  24   1   21.32    1.07
  -1 -24   1   20.82    1.12
 -24   1   1   21.95    0.99
 -24  -2   1    5.43    0.45
   2 -24   1    4.46    0.48
 -24   2  -1    6.00    0.44
  24   2   1    5.74    0.44
  -2  24   1    5.44    0.43
  -2 -24   1    6.19    0.50
   2  24   1    4.93    0.43
  24  -2   1    5.63    0.46
 -24   2   1    6.26    0.46
 -24   2   1    5.27    0.44
   3 -24   1    2.27    0.31
  -3  24   1    2.71    0.27
 -24  -3   1    2.39    0.27
 -24   3  -1    2.79    0.28
  24   3   1    2.78    0.27
   3  24   1    2.62    0.27
  24  -3   1    3.84    0.39
  -3 -24   1    2.57    0.32
  -3 -24   1    2.24    0.32
 -24   3   1    2.17    0.27
 -24   3   1    3.38    0.29
 -24  -4   1    6.48    0.48
   4 -24   1    5.98    0.51
   4 -24   1    6.03    0.52
  -4  24   1    6.10    0.47
  -4 -24  -1    6.18    0.50
 -24   4  -1    7.10    0.47
  24   4   1    6.77    0.48
  -4 -24   1    6.23    0.51
  24  -4   1    7.43    0.50
 -24   4   1    6.98    0.48
   4 -24  -1    6.62    0.52
 -24   4   1    6.83    0.46
  -4 -24   1    6.61    0.52
   4  24   1    6.60    0.47
   5 -24   1    0.25    0.24
 -24   5  -1    0.69    0.23
 -24  -5   1    0.67    0.23
  -5  24   1    0.19    0.20
  -5 -24  -1    0.18    0.27
  24   5   1    0.33    0.21
   5 -24   1    0.50    0.27
   5 -24  -1    0.43    0.28
  24  -5   1    0.51    0.23
 -24   5   1    0.64    0.23
   5  24   1    0.52    0.21
 -24   5   1    0.81    0.23
  -5 -24   1    0.27    0.28
  -5 -24   1    0.99    0.27
  -6 -24  -1    0.92    0.30
   6 -24   1    1.18    0.26
   6 -24   1    0.73    0.28
 -24  -6   1    1.06    0.23
  24   6   1    1.04    0.23
 -24   6  -1    1.01    0.23
  -6  24   1    1.18    0.22
  -6 -24   1    0.57    0.28
   6 -24  -1    1.47    0.31
  -6 -24   1    0.77    0.27
 -24   6   1    1.07    0.23
   6  24   1    0.86    0.22
  24  -6   1    1.05    0.24
 -24   6   1    0.89    0.23
  -7 -24  -1    2.02    0.33
 -24  -7   1    2.32    0.28
 -24   7  -1    2.02    0.26
   7 -24   1    2.69    0.32
  -7  24   1    2.45    0.26
  24   7   1    2.64    0.27
   7 -24   1    2.34    0.29
 -24   7   1    2.61    0.26
  -7 -24   1    3.15    0.35
 -24   7   1    2.33    0.28
   7 -24  -1    3.07    0.35
   7  24   1    2.30    0.26
  -7 -24   1    2.63    0.32
  24  -7   1    2.81    0.30
 -24   8  -1    1.23    0.23
 -24  -8   1    1.05    0.24
  -8 -24  -1    0.43    0.28
 -24   8  -1    0.86    0.29
  -8  24   1    1.10    0.20
   8 -24   1    0.40    0.28
  24  -8  -1    1.14    0.27
  -8  24   1    0.94    0.21
   8 -24   1    1.08    0.25
  24   8   1    0.97    0.22
 -24   8   1    1.18    0.22
 -24   8   1    0.98    0.28
  -8 -24   1    1.18    0.28
  -8 -24   1    1.06    0.30
  24  -8   1    1.08    0.25
   8 -24  -1    0.79    0.30
   8  24   1    1.23    0.22
 -24   8   1    0.92    0.25
  -9  24   1    2.48    0.26
 -24   9  -1    2.29    0.24
 -24   9  -1    2.26    0.25
   9 -24   1    2.40    0.29
   9 -24   1    2.62    0.32
  24   9   1    2.61    0.27
 -24  -9   1    2.69    0.29
  24  -9  -1    3.25    0.32
  -9  24   1    2.57    0.24
   9 -24  -1    2.63    0.34
  -9 -24   1    2.34    0.32
 -24   9   1    2.16    0.25
 -24   9   1    2.42    0.26
   9  24   1    2.64    0.27
  24  -9   1    2.75    0.30
 -24   9   1    2.18    0.28
  10 -24   1    0.10    0.26
 -24  10  -1   -0.24    0.18
  10 -24   1    0.18    0.22
  24 -10  -1    0.16    0.23
 -10  24   1    0.02    0.17
 -24 -10   1    0.25    0.22
 -24  10  -1    0.04    0.19
  24  10   1    0.16    0.20
  24 -10   1    0.05    0.23
 -10 -24   1   -0.12    0.24
 -24  10   1   -0.04    0.21
  10  24   1   -0.05    0.19
 -24  10   1    0.19    0.20
 -24  10   1   -0.03    0.17
  10 -24  -1    0.07    0.27
  11 -24   1    1.69    0.25
 -24 -11   1    1.45    0.25
  11 -24   1    1.80    0.29
 -11  24   1    1.26    0.20
  24 -11  -1    1.33    0.26
  24  11   1    1.12    0.23
 -24  11  -1    1.21    0.21
 -24  11  -1    1.04    0.20
 -24  11   1    1.23    0.20
 -24  11   1    1.32    0.24
  24 -11   1    1.52    0.27
 -24  11   1    1.31    0.21
  11  24   1    1.31    0.23
  11 -24  -1    1.41    0.29
 -11 -24   1    0.98    0.27
 -24  12  -1    3.53    0.31
 -24  12  -1    3.30    0.32
 -24 -12   1    3.94    0.40
  12 -24   1    3.78    0.38
 -12  24   1    3.41    0.32
  12 -24   1    3.39    0.33
  24 -12  -1    3.19    0.32
  24  12   1    3.73    0.38
  12 -24  -1    3.14    0.33
 -12 -24   1    3.01    0.33
 -24  12   1    3.81    0.33
  12  24   1    3.53    0.35
  24 -12   1    3.37    0.33
 -24  12   1    3.53    0.30
 -24  12   1    3.50    0.38
  12 -24  -1    3.28    0.38
  24 -13  -1   12.41    0.69
 -24  13  -1   13.14    0.59
  13 -24   1   12.74    0.68
  24  13   1   12.07    0.67
 -24 -13   1   11.03    0.69
 -13  24   1   10.83    0.63
 -24  13  -1   12.61    0.60
  13 -24   1   11.92    0.67
 -13 -24   1   11.25    0.70
  13 -24  -1   11.68    0.67
  13 -24  -1   12.68    0.68
 -24  13   1   13.09    0.60
 -24  13   1   10.78    0.67
  13  24   1   12.33    0.66
 -24  13   1   13.03    0.59
  24 -13   1   13.50    0.70
 -24  14  -1    9.26    0.46
  24 -14  -1    8.83    0.56
  14 -24   1    8.09    0.55
 -24  14  -1    9.07    0.47
 -14  24   1    9.07    0.49
  14 -24   1    8.77    0.54
  24  14   1    9.56    0.53
 -24 -14   1    8.81    0.56
  24 -14   1    8.49    0.55
 -14 -24   1    8.02    0.57
  14 -24  -1    8.18    0.53
 -24  14   1    9.17    0.47
 -24  14   1    9.62    0.46
  14  24   1    9.07    0.51
 -24  14   1    8.51    0.53
  14 -24  -1    8.16    0.54
  15 -24   1   10.93    0.57
  24  15   1   10.28    0.56
  15 -24   1   10.44    0.58
 -15  24   1    9.46    0.54
  24 -15  -1    9.60    0.58
 -24 -15   1   10.01    0.60
 -24  15  -1    9.83    0.50
 -24  15  -1   10.18    0.49
  15  24   1   10.06    0.56
 -24  15   1   10.39    0.51
 -15 -24   1    9.70    0.59
  15 -24  -1    9.23    0.55
 -24  15   1    9.16    0.56
  15 -24  -1    9.92    0.58
  24 -15   1    9.86    0.59
 -24  15   1   10.86    0.49
 -16  24   1    4.80    0.33
 -24 -16   1    5.05    0.41
  24  16   1    5.44    0.36
 -24  16  -1    4.63    0.31
  24 -16  -1    4.25    0.39
  16 -24   1    4.73    0.38
  16 -24   1    4.84    0.38
 -24  16   1    4.52    0.32
  16  24   1    5.24    0.35
 -16 -24   1    4.64    0.41
  16 -24  -1    5.40    0.40
 -24  16   1    4.89    0.37
  16 -24  -1    4.64    0.36
  24 -16   1    4.66    0.38
 -24 -17   1    2.43    0.26
 -17  24   1    2.98    0.25
  24  17   1    2.82    0.29
  17 -24   1    2.40    0.24
  17 -24   1    2.38    0.23
  24 -17  -1    2.24    0.24
 -17 -24   1    2.59    0.26
  17 -24  -1    1.87    0.24
 -24  17   1    2.74    0.28
  17  24   1    2.58    0.27
  17 -24  -1    1.87    0.22
  24 -17   1    2.52    0.25
  18 -24   1    1.74    0.19
  24 -18  -1    1.83    0.20
 -24 -18   1    1.75    0.23
  24  18   1    2.43    0.24
 -18  24   1    1.90    0.22
  18 -24   1    2.14    0.21
  18 -24  -1    1.89    0.21
 -24  18   1    1.86    0.19
  18 -24  -1    1.61    0.19
 -18 -24   1    2.10    0.23
  24 -18   1    1.73    0.20
  18  24   1    2.09    0.24
  19 -24   1    1.25    0.17
  19 -24  -1    1.72    0.18
   0 -25   1    1.62    0.28
   0  25   1    2.81    0.27
 -25   0  -1    2.33    0.28
 -25   0   1    2.21    0.26
  25   0   1    2.47    0.27
 -25   0   1    2.91    0.28
 -25  -1   1    0.82    0.23
  -1  25   1    0.75    0.21
 -25   1  -1    0.80    0.24
 -25  -1   1    0.96    0.22
  25   1   1    1.08    0.23
   1 -25   1    0.83    0.25
 -25  -1  -1    0.28    0.23
 -25   1   1    1.10    0.23
   1  25   1    0.75    0.21
 -25   1   1    0.88    0.23
  -1 -25   1    0.83    0.26
  25  -1   1    0.93    0.22
 -25  -2   1    6.51    0.45
 -25   2  -1    5.66    0.45
  25   2   1    5.85    0.45
  -2  25   1    6.07    0.44
   2 -25   1    5.92    0.49
   2  25   1    5.91    0.43
  -2 -25   1    5.54    0.51
 -25   2   1    5.99    0.46
 -25   2   1    5.30    0.42
  25  -2   1    6.24    0.48
 -25  -3   1    0.74    0.22
   3 -25   1    0.22    0.24
  25   3   1    0.99    0.22
  -3  25   1    0.56    0.20
 -25   3  -1    0.05    0.22
 -25   3   1    0.73    0.23
   3  25   1    0.56    0.20
  -3 -25   1    0.68    0.25
  25  -3   1    0.67    0.23
 -25   3   1    0.46    0.21
  -4  25   1    0.39    0.19
 -25   4  -1    0.32    0.23
   4 -25   1    0.30    0.23
  25   4   1    0.45    0.21
   4 -25   1    0.74    0.26
 -25  -4   1    0.62    0.22
 -25   4   1    0.74    0.22
   4 -25  -1    0.12    0.26
  25  -4   1    0.43    0.22
   4  25   1    0.23    0.20
 -25   4   1    0.86    0.22
  -4 -25   1   -0.26    0.26
  -4 -25   1    0.39    0.24
  -5  25   1    0.62    0.20
   5 -25   1    0.90    0.24
 -25   5  -1    0.83    0.23
  25   5   1    0.94    0.22
 -25  -5   1    0.90    0.23
  25  -5  -1    1.18    0.25
   5 -25   1    1.24    0.27
 -25   5   1    0.94    0.23
  25  -5   1    0.89    0.23
   5 -25  -1    1.06    0.28
   5  25   1    0.89    0.21
 -25   5   1    0.78    0.22
  -5 -25   1    0.82    0.26
   6 -25   1    0.08    0.25
  25   6   1    0.44    0.21
  -6  25   1    0.60    0.20
 -25  -6   1    0.65    0.22
 -25   6  -1    0.61    0.22
   6 -25   1    0.41    0.23
  25  -6  -1    0.26    0.23
   6 -25  -1    0.51    0.27
 -25   6   1    0.52    0.23
   6  25   1    0.75    0.20
  25  -6   1    0.51    0.23
  -6 -25   1    0.63    0.25
 -25   6   1    0.52    0.22
  25  -7  -1    0.36    0.23
 -25  -7   1    0.70    0.22
   7 -25   1    0.30    0.23
  25   7   1    0.42    0.20
 -25   7  -1    0.48    0.21
  -7  25   1    0.21    0.17
   7 -25   1    0.20    0.25
  -7  25   1    0.49    0.19
  25  -7   1    0.75    0.25
   7  25   1    0.35    0.20
   7 -25  -1    0.56    0.27
 -25   7   1    0.38    0.22
  -7 -25   1    0.67    0.25
 -25   7   1    0.46    0.21
   8 -25   1    1.40    0.28
  25  -8  -1    1.13    0.26
   8 -25   1    0.85    0.23
  -8  25   1    1.25    0.20
  -8  25   1    1.11    0.21
 -25   8  -1    1.27    0.21
  25   8   1    1.33    0.23
 -25  -8   1    1.34    0.24
  -8 -25   1    1.37    0.27
   8  25   1    1.35    0.22
 -25   8   1    1.27    0.22
   8 -25  -1    1.26    0.28
  25  -8   1    1.22    0.25
 -25   8   1    1.16    0.24
   9 -25   1    0.13    0.21
  25  -9  -1    0.17    0.22
  25   9   1    0.36    0.20
 -25  -9   1    0.24    0.21
 -25   9  -1    0.16    0.19
   9 -25   1    0.20    0.25
  -9  25   1    0.24    0.17
  -9 -25   1    0.35    0.24
   9  25   1    0.21    0.19
 -25   9   1   -0.15    0.19
 -25   9   1    0.03    0.21
   9 -25  -1    0.28    0.26
  25  -9   1    0.00    0.22
 -25 -10   1    1.63    0.25
  25 -10  -1    1.58    0.26
 -25  10  -1    1.72    0.22
 -10  25   1    1.76    0.20
 -25  10  -1    1.45    0.21
  10 -25   1    2.12    0.29
  10 -25   1    1.45    0.24
  25  10   1    2.48    0.24
  10 -25  -1    2.18    0.29
  10  25   1    2.17    0.23
 -25  10   1    1.79    0.22
 -10 -25   1    1.56    0.27
 -25  10   1    1.56    0.25
  25 -10   1    1.89    0.26
 -25  11  -1    4.82    0.33
  25  11   1    5.20    0.39
  25 -11  -1    4.07    0.42
  11 -25   1    5.28    0.43
 -25  11  -1    4.77    0.35
  11 -25   1    4.30    0.39
 -11  25   1    4.34    0.34
 -25 -11   1    4.73    0.41
 -25  11   1    4.76    0.33
  11  25   1    4.64    0.37
 -25  11   1    3.97    0.40
  11 -25  -1    4.86    0.40
  11 -25  -1    4.46    0.43
  25 -11   1    5.06    0.44
 -11 -25   1    4.15    0.43
 -25  11   1    4.95    0.35
 -25 -12   1    2.44    0.27
 -12  25   1    3.25    0.28
  12 -25   1    2.28    0.26
  25 -12  -1    2.77    0.29
 -25  12  -1    2.91    0.27
  25  12   1    3.15    0.33
 -25  12  -1    2.96    0.30
  12 -25   1    2.42    0.29
 -12 -25   1    2.54    0.29
  12  25   1    3.48    0.31
  12 -25  -1    2.36    0.26
 -25  12   1    2.61    0.28
 -25  12   1    3.35    0.32
  25 -12   1    2.68    0.28
 -25  12   1    2.49    0.27
 -25  12   1    2.92    0.30
  12 -25  -1    2.71    0.30
  25  13   1    2.63    0.26
 -25 -13   1    3.25    0.35
  13 -25   1    2.71    0.26
 -13  25   1    3.02    0.27
  25 -13  -1    2.79    0.28
 -25  13  -1    2.71    0.28
 -25  13  -1    2.72    0.26
  13 -25   1    2.48    0.28
  13 -25  -1    1.96    0.28
  13 -25  -1    2.33    0.25
 -13 -25   1    2.69    0.28
  25 -13   1    3.00    0.34
 -25  13   1    2.54    0.26
  13  25   1    2.83    0.29
 -25  13   1    3.33    0.34
 -25  13   1    2.72    0.28
 -25  14  -1    1.68    0.18
 -25  14  -1    1.22    0.18
  14 -25   1    1.38    0.21
  25 -14  -1    1.30    0.23
  25  14   1    1.34    0.21
 -25 -14   1    2.10    0.25
  14 -25   1    1.44    0.23
 -14  25   1    2.23    0.24
  14 -25  -1    1.51    0.21
 -25  14   1    1.64    0.22
 -14 -25   1    1.49    0.23
 -25  14   1    1.34    0.18
  14 -25  -1    1.06    0.24
  25 -14   1    1.39    0.23
 -25  14   1    1.40    0.18
  14  25   1    1.56    0.20
 -25 -15   1    5.07    0.39
 -25  15  -1    4.38    0.30
  25  15   1    5.13    0.37
  25 -15  -1    4.38    0.37
  15 -25   1    5.12    0.37
  15 -25   1    5.16    0.38
 -15  25   1    5.71    0.33
 -15 -25   1    4.93    0.38
  15 -25  -1    4.67    0.39
 -25  15   1    4.38    0.30
 -25  15   1    4.91    0.36
  15 -25  -1    4.62    0.36
  15  25   1    5.25    0.34
  25 -15   1    5.02    0.39
 -16  25   1    0.41    0.14
  25 -16  -1    0.33    0.17
  16 -25   1    0.95    0.19
 -25 -16   1    0.84    0.20
  25  16   1    0.74    0.16
  16 -25   1    0.68    0.17
  16 -25  -1    0.55    0.20
 -25  16   1    0.55    0.17
 -16 -25   1    0.52    0.19
  25 -16   1    0.46    0.18
  16 -25  -1    0.97    0.17
  16  25   1    0.72    0.15
  17 -25   1    1.35    0.17
  17 -25   1    1.31    0.19
  25  17   1    1.45    0.17
  25 -17   1    1.20    0.18
  17 -25  -1    1.13    0.19
 -17 -25   1    1.18    0.19
  17  25   1    1.36    0.16
  18 -25   1    0.03    0.14
  18 -25  -1    0.00    0.14
  26   0   1    2.83    0.28
   0 -26   1    2.80    0.30
 -26   0   1    3.48    0.36
   0  26   1    2.87    0.33
 -26   0   1    2.65    0.27
  26   0  -1    3.10    0.30
 -26   0  -1    2.88    0.28
  26   1   1    1.36    0.23
   1 -26   1    0.84    0.24
 -26  -1   1    1.15    0.23
  -1  26   1    1.41    0.21
  26  -1  -1    1.07    0.23
 -26  -1   1    2.10    0.25
 -26   1  -1    1.48    0.24
  -1 -26   1    1.35    0.26
  26  -1   1    1.71    0.24
   1  26   1    1.55    0.22
 -26   1   1    1.19    0.23
  26   1  -1    1.37    0.25
 -26   1   1    1.42    0.23
 -26  -1  -1    1.35    0.24
 -26  -2   1    1.33    0.23
  -2  26   1    0.95    0.21
  26   2   1    1.54    0.23
 -26   2  -1    0.88    0.23
  26  -2  -1    1.45    0.24
   2 -26   1    1.17    0.25
 -26   2   1    1.17    0.24
  -2 -26   1    0.93    0.25
  26  -2   1    1.29    0.24
   2  26   1    1.12    0.22
 -26   2   1    1.10    0.23
  26  -3  -1    1.50    0.24
   3 -26   1    1.51    0.25
 -26  -3   1    1.44    0.23
  26   3   1    1.59    0.23
 -26   3  -1    0.81    0.23
  -3  26   1    1.40    0.21
 -26   3   1    0.92    0.23
  -3 -26   1    1.07    0.26
   3  26   1    1.21    0.22
  26  -3   1    1.57    0.24
 -26   3   1    1.29    0.24
 -26   4  -1   -0.09    0.20
 -26  -4   1    0.56    0.21
  -4  26   1    0.08    0.18
   4 -26   1    0.17    0.24
 -26  -4   1    0.14    0.24
  26  -4  -1    0.21    0.22
  26   4   1    0.39    0.20
   4 -26   1    0.26    0.22
 -26   4   1   -0.03    0.21
  26  -4   1    0.44    0.22
  -4 -26   1    0.54    0.24
   4  26   1    0.24    0.18
 -26   4   1    0.38    0.22
   5 -26   1    3.90    0.39
   5 -26   1    4.06    0.40
  26   5   1    3.88    0.38
  26  -5  -1    3.51    0.42
  -5  26   1    3.40    0.35
 -26   5  -1    4.00    0.36
 -26  -5   1    3.95    0.38
  26  -5   1    4.86    0.42
 -26   5   1    3.62    0.39
  -5 -26   1    3.76    0.41
   5 -26  -1    4.05    0.41
   5  26   1    3.98    0.35
 -26   5   1    3.83    0.36
  26   6   1    3.53    0.37
   6 -26   1    3.43    0.38
 -26  -6   1    3.77    0.37
  -6  26   1    3.57    0.30
  -6  26   1    3.18    0.32
  26  -6  -1    3.28    0.31
 -26   6  -1    3.31    0.35
   6 -26   1    3.37    0.32
  -6 -26   1    2.85    0.31
  26  -6   1    3.54    0.39
   6  26   1    3.54    0.33
   6 -26  -1    2.98    0.32
 -26   6   1    3.11    0.30
 -26   6   1    2.78    0.27
  26  -7  -1    3.40    0.41
 -26   7  -1    5.15    0.36
   7 -26   1    4.33    0.39
  -7  26   1    4.03    0.33
  26   7   1    4.31    0.38
   7 -26   1    4.92    0.42
  -7  26   1    4.39    0.35
 -26  -7   1    4.91    0.39
 -26   7   1    4.46    0.40
  -7 -26   1    3.97    0.41
 -26   7   1    4.75    0.36
   7 -26  -1    4.22    0.42
  26  -7   1    4.17    0.42
   7  26   1    4.44    0.36
 -26   8  -1    0.48    0.19
  -8  26   1    0.48    0.16
  26  -8  -1    0.44    0.22
   8 -26   1    0.90    0.26
  26   8   1    0.82    0.20
 -26  -8   1    0.54    0.21
   8 -26   1    0.43    0.20
 -26   8   1    0.35    0.19
   8  26   1    0.47    0.18
  -8 -26   1    0.63    0.23
 -26   8   1    0.41    0.21
  26  -8   1    0.48    0.22
   8 -26  -1    0.69    0.25
   9 -26   1    0.51    0.25
 -26   9  -1    0.27    0.19
  26   9   1    0.66    0.19
  26  -9  -1    0.67    0.22
  -9  26   1    0.59    0.16
 -26  -9   1    0.76    0.21
   9 -26   1    0.51    0.20
 -26   9   1    0.44    0.19
  26  -9   1    0.66    0.22
  -9 -26   1    0.10    0.22
   9 -26  -1    0.33    0.25
   9  26   1    0.65    0.18
 -26   9   1    0.58    0.21
  26 -10  -1    1.26    0.25
  10 -26   1    0.95    0.25
 -10  26   1    1.55    0.18
 -26 -10   1    1.73    0.24
  10 -26   1    1.10    0.22
 -26  10  -1    1.40    0.21
  26  10   1    1.40    0.21
  10 -26  -1    1.46    0.26
  10  26   1    1.42    0.20
 -10 -26   1    1.55    0.25
 -26  10   1    1.45    0.23
 -26  10   1    1.41    0.21
 -26  10   1    1.16    0.23
  26 -10   1    1.42    0.25
  10 -26  -1    1.38    0.21
 -26  11  -1    0.55    0.18
  11 -26   1    0.85    0.24
 -26 -11   1    0.64    0.21
  26 -11  -1    0.32    0.21
  26  11   1    0.65    0.19
  11 -26   1    0.38    0.19
 -11  26   1    0.51    0.16
  26 -11   1    0.20    0.21
 -26  11   1    0.07    0.19
  11 -26  -1    0.45    0.19
  11 -26  -1    0.44    0.23
 -11 -26   1    0.60    0.22
  11  26   1    0.25    0.17
 -26  11   1    0.51    0.18
 -26  11   1    0.98    0.20
  12 -26   1    2.59    0.30
 -26  12  -1    2.47    0.21
  26 -12  -1    2.16    0.26
  26  12   1    2.24    0.24
 -12  26   1    2.41    0.25
 -26  12  -1    2.26    0.24
 -26 -12   1    2.61    0.27
  12 -26   1    2.37    0.26
 -12 -26   1    1.75    0.25
  26  12  -1    2.41    0.26
  12  26   1    2.19    0.22
 -26  12   1    2.99    0.30
  12 -26  -1    1.84    0.23
  26 -12   1    2.28    0.26
  12 -26  -1    2.03    0.26
 -26  12   1    2.09    0.24
 -26  12   1    2.59    0.22
  13 -26   1    3.28    0.32
 -26 -13   1    4.04    0.36
 -13  26   1    3.58    0.28
  26 -13  -1    3.26    0.34
  26  13   1    4.02    0.33
  13 -26   1    3.68    0.34
 -26  13  -1    3.78    0.28
  13 -26  -1    3.03    0.32
 -13 -26   1    3.47    0.34
  13 -26  -1    3.28    0.34
 -26  13   1    2.99    0.32
  26  13  -1    3.88    0.34
  13  26   1    3.84    0.29
  26 -13   1    3.17    0.34
 -26  13   1    3.98    0.28
  26 -14  -1    2.03    0.23
  26  14   1    2.35    0.27
 -26  14  -1    2.37    0.23
 -26 -14   1    2.32    0.25
 -14  26   1    2.43    0.23
  14 -26   1    2.05    0.21
  14 -26   1    2.09    0.23
  14  26   1    2.16    0.25
  26 -14   1    2.14    0.23
 -26  14   1    2.48    0.23
  14 -26  -1    1.84    0.21
 -14 -26   1    1.92    0.24
  26  14  -1    2.11    0.22
 -26  14   1    2.00    0.22
  14 -26  -1    1.94    0.24
  26 -15  -1    0.20    0.16
 -26 -15   1    0.76    0.19
  15 -26   1    0.25    0.15
 -15  26   1    0.59    0.13
  15 -26   1    0.62    0.18
 -26  15  -1    0.70    0.13
  26  15   1    0.80    0.16
 -26  15   1    0.28    0.15
 -26  15   1    0.50    0.13
  15  26   1    0.40    0.14
 -15 -26   1    0.26    0.18
  26 -15   1    0.36    0.17
  15 -26  -1    0.50    0.15
  15 -26  -1    0.54    0.18
  16 -26   1    0.80    0.17
  16 -26   1    0.65    0.16
  16 -26  -1    0.69    0.17
  26 -16   1    0.66    0.17
  17 -26   1    0.19    0.14
  17 -26  -1    0.20    0.14
 -27   0   1    1.01    0.21
 -27   0   1    1.25    0.22
   0 -27   1    0.88    0.23
 -27   0  -1    0.90    0.21
  27   0   1    1.05    0.21
  27   0  -1    0.76    0.21
   0  27   1    0.76    0.19
  27  -1  -1    5.79    0.46
  27   1   1    7.10    0.46
 -27  -1   1    7.11    0.46
  -1  27   1    6.50    0.42
 -27   1  -1    6.39    0.42
 -27  -1   1    6.00    0.48
   1 -27   1    7.23    0.47
 -27  -1  -1    5.29    0.41
  27  -1   1    7.18    0.46
  -1 -27   1    6.51    0.47
 -27   1   1    6.87    0.46
   1  27   1    7.00    0.43
  27   1  -1    6.64    0.46
 -27   1   1    6.49    0.42
   2 -27   1    6.18    0.44
 -27  -2   1    6.74    0.46
 -27  -2   1    5.00    0.43
  27   2   1    6.64    0.44
  27  -2  -1    6.01    0.44
 -27   2  -1    6.07    0.41
  -2  27   1    5.47    0.40
 -27   2   1    5.92    0.40
  27  -2   1    6.28    0.44
   2  27   1    6.04    0.40
  27   2  -1    6.00    0.44
  -2 -27   1    6.10    0.44
 -27   2   1    5.14    0.43
  27   3   1    6.58    0.44
 -27   3  -1    5.64    0.41
 -27  -3   1    6.34    0.44
   3 -27   1    5.88    0.44
  -3  27   1    6.00    0.41
  27  -3  -1    6.12    0.45
 -27  -3   1    5.46    0.45
  27  -3   1    6.15    0.45
   3  27   1    6.72    0.41
  27   3  -1    6.24    0.44
 -27   3   1    5.94    0.41
  -3 -27   1    6.35    0.45
 -27   3   1    5.93    0.44
 -27  -4   1    7.74    0.51
  27   4   1    8.83    0.52
  -4  27   1    8.48    0.48
   4 -27   1    8.41    0.52
 -27   4  -1    8.17    0.47
  27  -4  -1    8.09    0.53
 -27  -4   1    7.67    0.51
 -27   4   1    6.97    0.51
  -4 -27   1    7.80    0.52
   4  27   1    8.70    0.49
  27   4  -1    8.62    0.51
  27  -4   1    9.08    0.53
 -27   4   1    8.53    0.47
  -5  27   1    2.14    0.20
  27  -5  -1    2.36    0.26
   5 -27   1    2.20    0.26
 -27  -5   1    2.11    0.25
 -27   5  -1    1.50    0.23
   5 -27   1    1.71    0.24
  27   5   1    2.03    0.23
  -5  27   1    1.98    0.22
   5 -27  -1    2.20    0.27
  27  -5   1    1.91    0.25
  27   5  -1    1.93    0.23
 -27   5   1    2.17    0.26
   5  27   1    2.26    0.22
 -27   5   1    2.18    0.23
  -5 -27   1    2.63    0.26
 -27   6  -1    0.75    0.20
 -27  -6   1    1.12    0.21
  -6  27   1    0.64    0.17
   6 -27   1    0.68    0.20
  27  -6  -1    1.00    0.22
   6 -27   1    0.86    0.24
  27   6   1    0.71    0.20
  -6  27   1    0.97    0.16
  27  -6   1    0.45    0.21
   6  27   1    0.74    0.18
 -27   6   1    0.70    0.22
  -6 -27   1    0.77    0.22
   6 -27  -1    0.95    0.24
 -27   6   1    0.60    0.20
  27   6  -1    0.81    0.20
   7 -27   1    0.13    0.22
  -7  27   1   -0.13    0.16
  27  -7  -1   -0.08    0.20
 -27  -7   1    0.29    0.19
  27   7   1    0.40    0.18
 -27   7  -1    0.18    0.18
  -7  27   1    0.26    0.15
   7 -27   1    0.02    0.18
 -27   7   1    0.07    0.20
 -27   7   1   -0.05    0.18
  27   7  -1    0.18    0.18
  27  -7   1   -0.13    0.20
   7 -27  -1    0.00    0.22
  -7 -27   1   -0.09    0.19
   7  27   1    0.10    0.16
  27  -8  -1    1.39    0.24
 -27  -8   1    1.57    0.22
   8 -27   1    1.18    0.20
 -27   8  -1    1.21    0.20
   8 -27   1    1.19    0.24
  -8  27   1    1.26    0.17
  27   8   1    1.07    0.20
 -27   8   1    1.40    0.23
  27   8  -1    1.15    0.20
   8  27   1    1.23    0.19
  27  -8   1    1.34    0.23
   8 -27  -1    0.88    0.20
  -8 -27   1    0.89    0.22
 -27   8   1    1.18    0.20
 -27   8   1    0.60    0.21
   8 -27  -1    1.49    0.25
 -27   9  -1    1.96    0.21
   9 -27   1    1.97    0.25
  27  -9  -1    2.02    0.25
  -9  27   1    1.89    0.19
   9 -27   1    1.96    0.23
  27   9   1    2.06    0.22
 -27  -9   1    2.23    0.25
  27  -9   1    1.81    0.25
   9 -27  -1    1.97    0.23
   9  27   1    1.75    0.20
  27   9  -1    2.00    0.22
  -9 -27   1    2.16    0.24
 -27   9   1    1.98    0.24
 -27   9   1    1.77    0.24
   9 -27  -1    2.09    0.26
 -27   9   1    1.82    0.21
  10 -27   1    5.55    0.37
  27 -10  -1    4.88    0.40
  10 -27   1    5.04    0.39
 -10  27   1    4.56    0.32
  27  10   1    5.28    0.36
 -27 -10   1    4.99    0.39
 -27  10  -1    4.67    0.33
 -27  10   1    4.96    0.33
 -27  10   1    4.69    0.36
  27  10  -1    5.16    0.36
  10 -27  -1    4.42    0.35
  27 -10   1    4.68    0.40
  10  27   1    4.67    0.34
 -10 -27   1    4.66    0.38
  10 -27  -1    5.06    0.40
 -27  10   1    3.79    0.36
 -27  11  -1    2.25    0.20
  11 -27   1    1.92    0.22
  27  11   1    2.53    0.28
  11 -27   1    1.86    0.24
 -27 -11   1    2.06    0.24
  27 -11  -1    2.23    0.24
 -11  27   1    2.14    0.23
 -27  11  -1    1.64    0.21
 -27  11   1    1.87    0.23
  11 -27  -1    2.32    0.25
 -27  11   1    2.15    0.22
  11  27   1    2.51    0.26
  27  11  -1    1.68    0.21
  11 -27  -1    2.20    0.22
 -11 -27   1    2.63    0.25
 -27  11   1    1.80    0.20
  27 -11   1    1.87    0.24
  12 -27   1    1.75    0.20
 -27  12  -1    1.87    0.20
 -12  27   1    2.15    0.21
  12 -27   1    1.78    0.23
  27 -12  -1    1.69    0.22
 -27 -12   1    1.76    0.23
 -27  12  -1    2.08    0.19
  27  12   1    2.08    0.21
  27  12  -1    2.01    0.21
  12  27   1    1.93    0.19
  12 -27  -1    2.34    0.24
 -27  12   1    1.88    0.18
 -27  12   1    1.84    0.20
  27 -12   1    1.94    0.22
 -27  12   1    2.02    0.22
  12 -27  -1    1.87    0.20
 -12 -27   1    2.18    0.23
  27  13   1    0.54    0.16
  13 -27   1    0.60    0.18
 -13  27   1    0.71    0.13
  13 -27   1    0.57    0.15
  27 -13  -1    0.24    0.17
 -27 -13   1    0.94    0.20
 -27  13  -1    0.42    0.14
 -13 -27   1    0.76    0.18
 -27  13   1    0.52    0.14
  13 -27  -1    0.35    0.18
  27  13  -1    0.62    0.16
  13 -27  -1    0.46    0.15
  27 -13   1    0.31    0.17
  13  27   1    0.13    0.13
 -27  13   1    0.49    0.16
  14 -27   1    0.64    0.17
  14 -27   1    0.78    0.15
  27  14   1    1.02    0.16
  14 -27  -1    0.59    0.17
  27 -14   1    0.63    0.16
  15 -27   1    2.08    0.19
  15 -27  -1    1.91    0.19
   0  28   1    0.23    0.16
 -28   0  -1   -0.05    0.18
 -28   0   1   -0.49    0.23
   0 -28   1    0.02    0.19
  28   0   1    0.39    0.19
 -28   0   1    0.32    0.19
  28   0  -1    0.20    0.19
 -28   0   1    0.11    0.18
  -1  28   1    0.32    0.16
 -28  -1   1    0.30    0.23
  28   1   1    0.38    0.19
 -28   1  -1   -0.20    0.18
  28  -1  -1    0.27    0.19
   1 -28   1    0.34    0.19
 -28  -1   1    0.48    0.19
 -28   1   1    0.54    0.20
  28   1  -1    0.21    0.19
 -28   1   1    0.20    0.19
 -28   1   1    0.06    0.23
   1  28   1    0.43    0.16
  28  -1   1    0.28    0.19
  -1 -28   1    0.46    0.19
  28   2   1    6.63    0.43
  -2  28   1    5.87    0.38
 -28  -2   1    4.81    0.43
  28  -2  -1    5.32    0.42
   2 -28   1    6.40    0.42
 -28  -2   1    6.25    0.41
 -28   2  -1    6.04    0.39
 -28   2   1    6.03    0.45
   2  28   1    5.89    0.37
 -28   2   1    5.77    0.42
  28   2  -1    5.82    0.43
 -28   2   1    5.46    0.39
  28  -2   1    5.96    0.43
  -2 -28   1    6.16    0.42
  28  -3  -1    2.20    0.25
 -28  -3   1    2.15    0.26
 -28   3  -1    2.48    0.24
  28   3   1    3.11    0.33
 -28  -3   1    2.27    0.25
  -3  28   1    2.67    0.27
   3 -28   1    2.96    0.32
  28   3  -1    2.93    0.32
 -28   3   1    2.02    0.24
  28  -3   1    2.52    0.25
   3  28   1    2.67    0.28
 -28  -3  -1    2.35    0.27
 -28   3   1    2.30    0.25
 -28   3   1    2.42    0.28
  -3 -28   1    2.81    0.32
   4 -28   1    1.02    0.20
  -4  28   1    0.92    0.17
  -4  28   1    0.90    0.16
  28  -4  -1    0.60    0.21
 -28  -4   1    0.16    0.21
  28   4   1    1.21    0.20
 -28  -4   1    0.93    0.20
 -28   4  -1    0.79    0.20
  28   4  -1    0.69    0.19
  -4 -28   1    0.91    0.20
 -28   4   1    0.48    0.19
 -28   4   1    0.51    0.20
  28  -4   1    0.72    0.21
 -28   4   1    0.71    0.23
   4  28   1    0.79    0.17
  -5  28   1    0.96    0.17
 -28  -5   1    0.88    0.20
   5 -28   1    0.78    0.19
  -5  28   1    0.87    0.16
 -28   5  -1    0.65    0.19
  28   5   1    1.03    0.20
  28  -5  -1    0.91    0.21
   5  28   1    0.94    0.17
 -28   5   1    0.93    0.22
 -28   5   1    0.60    0.21
  28   5  -1    0.80    0.20
  -5 -28   1    0.80    0.20
  28  -5   1    0.60    0.21
 -28   5   1    0.81    0.19
   6 -28   1    2.13    0.23
  -6  28   1    1.48    0.19
  28   6   1    1.66    0.21
  -6  28   1    1.41    0.17
 -28   6  -1    1.51    0.20
   6 -28   1    1.75    0.21
  28  -6  -1    1.58    0.24
 -28  -6   1    1.48    0.22
   6  28   1    1.36    0.19
  -6 -28   1    1.58    0.22
 -28   6   1    1.71    0.21
  28  -6   1    2.15    0.24
   6 -28  -1    1.31    0.21
 -28   6   1    2.04    0.25
   6 -28  -1    1.59    0.23
 -28   6   1    1.15    0.22
  28   6  -1    1.51    0.21
 -28  -7   1    2.25    0.24
 -28   7  -1    2.22    0.22
  28  -7  -1    1.99    0.24
   7 -28   1    2.25    0.23
  -7  28   1    2.25    0.24
  28   7   1    2.54    0.28
   7 -28   1    2.14    0.24
  28  -7   1    1.99    0.24
   7 -28  -1    2.04    0.24
   7  28   1    2.21    0.21
 -28   7   1    2.51    0.22
  28   7  -1    2.75    0.29
  -7 -28   1    2.23    0.24
 -28   7   1    1.91    0.25
 -28   7   1    1.91    0.24
   7 -28  -1    2.35    0.27
  -8  28   1    1.62    0.16
   8 -28   1    0.95    0.21
   8 -28   1    1.25    0.19
 -28  -8   1    1.32    0.21
  28   8   1    1.30    0.20
  28  -8  -1    0.89    0.21
 -28   8  -1    1.32    0.19
 -28   8   1    1.13    0.19
   8 -28  -1    0.98    0.19
   8 -28  -1    0.91    0.21
  -8 -28   1    1.22    0.21
  28  -8   1    1.06    0.21
 -28   8   1    1.00    0.21
  28   8  -1    1.14    0.19
   8  28   1    1.44    0.18
 -28   8   1    1.01    0.21
  28   9   1    1.39    0.18
 -28   9  -1    0.82    0.19
   9 -28   1    0.61    0.17
 -28  -9   1    1.50    0.21
 -28   9  -1    0.98    0.17
   9 -28   1    0.84    0.20
  -9  28   1    1.06    0.15
  28  -9  -1    0.88    0.21
  28  -9   1    0.86    0.21
 -28   9   1    0.93    0.19
  28   9  -1    0.89    0.18
   9  28   1    1.02    0.16
   9 -28  -1    1.26    0.21
   9 -28  -1    0.84    0.18
 -28   9   1    0.96    0.17
  -9 -28   1    1.05    0.20
 -28   9   1    0.82    0.20
  10 -28   1    0.22    0.18
 -28 -10   1    0.25    0.18
  10 -28   1    0.41    0.16
  28  10   1    0.47    0.16
  28 -10  -1    0.02    0.18
 -28  10  -1    0.04    0.16
 -10  28   1    0.23    0.12
 -28  10  -1    0.31    0.15
  10 -28  -1    0.25    0.15
 -10 -28   1    0.29    0.17
  28 -10   1    0.23    0.18
  28  10  -1    0.33    0.16
 -28  10   1    0.27    0.18
  10  28   1    0.38    0.14
 -28  10   1    0.03    0.14
  10 -28  -1    0.16    0.18
 -28  10   1    0.10    0.16
  28 -11  -1    0.78    0.17
  28  11   1    1.16    0.17
  11 -28   1    0.78    0.18
 -28 -11   1    1.30    0.19
  11 -28   1    0.72    0.16
 -28  11  -1    0.74    0.15
 -11  28   1    0.82    0.13
 -28  11  -1    0.91    0.17
 -28  11   1    0.75    0.16
 -28  11   1    1.00    0.18
  28 -11   1    0.65    0.18
  11  28   1    0.90    0.14
 -11 -28   1    0.78    0.17
 -28  11   1    0.46    0.14
  11 -28  -1    1.07    0.18
  11 -28  -1    0.77    0.16
  12 -28   1    1.26    0.16
  12 -28   1    1.21    0.18
 -28  12  -1    1.26    0.15
  28  12   1    1.65    0.19
  12 -28  -1    1.03    0.18
 -28  12   1    1.42    0.15
  28 -12   1    1.30    0.18
  13 -28   1    0.43    0.15
  13 -28  -1    0.04    0.15
 -29   0   1    2.19    0.24
  29   0  -1    2.79    0.32
 -29   0  -1    1.93    0.22
  29   0   1    2.27    0.24
   0 -29   1    2.55    0.28
 -29   0  -1    1.72    0.26
   0  29   1    2.58    0.26
 -29   0   1    2.12    0.26
  29   1   1    0.33    0.18
 -29  -1   1    0.28    0.21
 -29  -1   1    0.56    0.19
   1 -29   1    0.40    0.17
 -29   1  -1    0.32    0.18
  29  -1  -1    0.14    0.18
  -1  29   1    0.42    0.15
 -29   1   1    0.32    0.17
 -29   1   1    0.36    0.22
  29  -1   1    0.28    0.19
 -29   1   1    0.30    0.19
 -29  -1  -1    0.47    0.22
  29   1  -1    0.59    0.19
  -1 -29   1    0.20    0.17
   1  29   1    0.46    0.15
 -29   2  -1    7.50    0.44
 -29  -2   1    8.19    0.49
  -2  29   1    7.88    0.45
   2 -29   1    7.31    0.47
  29   2   1    8.80    0.48
  29  -2  -1    8.68    0.50
 -29  -2   1    6.90    0.47
 -29   2   1    8.84    0.49
   2  29   1    8.36    0.44
 -29   2   1    7.92    0.50
 -29  -2  -1    7.55    0.48
  29  -2   1    7.59    0.49
  -2 -29   1    8.41    0.48
 -29   2   1    8.13    0.44
  29  -3  -1    1.04    0.20
 -29   3  -1    1.22    0.19
   3 -29   1    1.09    0.19
 -29  -3   1    1.13    0.22
  -3  29   1    1.25    0.17
 -29  -3   1    1.27    0.21
  -3  29   1    1.12    0.15
  29   3   1    1.34    0.20
 -29   3   1    1.53    0.24
   3  29   1    1.06    0.16
  29  -3   1    1.39    0.21
 -29   3   1    1.10    0.19
 -29  -3  -1    1.25    0.23
  -3 -29   1    1.04    0.19
  29   3  -1    1.37    0.20
 -29   3   1    1.12    0.21
   4 -29   1    3.82    0.32
  -4  29   1    3.72    0.28
  -4  29   1    3.47    0.26
  29  -4  -1    4.04    0.33
 -29  -4   1    3.99    0.33
  29   4   1    4.01    0.33
 -29   4  -1    3.95    0.30
  29   4  -1    3.71    0.33
 -29   4   1    3.38    0.34
 -29   4   1    4.13    0.36
 -29   4   1    3.89    0.30
   4  29   1    3.47    0.29
  29  -4   1    3.70    0.33
  -4 -29   1    3.58    0.31
  29  -5  -1    1.57    0.21
   5 -29   1    1.34    0.19
 -29   5  -1    1.32    0.19
  -5  29   1    2.11    0.21
  29   5   1    1.59    0.20
 -29  -5   1    1.72    0.21
 -29   5   1    1.22    0.19
  29  -5   1    1.26    0.21
 -29   5   1    1.55    0.23
 -29   5   1    2.01    0.22
  -5 -29   1    1.84    0.20
   5  29   1    1.51    0.17
  29   5  -1    1.35    0.20
   5 -29  -1    1.88    0.20
  29   6   1    2.56    0.27
 -29   6  -1    1.95    0.22
   6 -29   1    1.76    0.19
 -29  -6   1    1.63    0.21
 -29   6  -1    1.98    0.19
  29  -6  -1    2.04    0.22
  -6  29   1    1.78    0.20
 -29   6   1    1.92    0.19
  29  -6   1    1.62    0.21
  29   6  -1    1.57    0.20
   6  29   1    1.80    0.18
 -29   6   1    1.77    0.22
 -29   6   1    1.53    0.21
  -6 -29   1    1.41    0.19
   6 -29  -1    1.54    0.19
 -29   7  -1    2.45    0.21
  29  -7  -1    2.84    0.30
 -29  -7   1    3.51    0.31
   7 -29   1    2.55    0.27
  -7  29   1    2.88    0.23
 -29   7  -1    3.29    0.30
  29   7   1    3.05    0.28
   7 -29   1    2.51    0.27
 -29   7   1    2.73    0.29
  -7 -29   1    2.74    0.28
   7 -29  -1    2.92    0.27
   7  29   1    2.54    0.25
   7 -29  -1    2.97    0.28
  29   7  -1    2.83    0.27
 -29   7   1    2.39    0.24
  29  -7   1    2.91    0.30
 -29   7   1    3.39    0.26
  29  -8  -1    0.22    0.17
   8 -29   1    0.25    0.17
 -29   8  -1    0.22    0.17
   8 -29   1    0.38    0.15
  29   8   1    0.18    0.15
  -8  29   1    0.44    0.12
 -29   8  -1    0.38    0.15
 -29  -8   1    0.57    0.18
   8 -29  -1    0.17    0.16
 -29   8   1    0.12    0.17
 -29   8   1    0.29    0.17
 -29   8   1    0.40    0.15
  -8 -29   1    0.10    0.15
   8 -29  -1    0.21    0.16
   8  29   1    0.27    0.13
  29  -8   1    0.16    0.17
   9 -29   1    2.35    0.23
  29   9   1    1.89    0.20
 -29   9  -1    1.94    0.20
 -29   9  -1    2.37    0.23
   9 -29   1    2.07    0.20
  -9 -29   1    1.82    0.20
 -29   9   1    2.21    0.22
  29  -9   1    2.36    0.22
 -29   9   1    2.48    0.24
   9 -29  -1    1.83    0.20
 -29  10  -1    0.45    0.13
  10 -29   1    0.25    0.15
 -29  10   1    0.25    0.12
  10 -29  -1    0.42    0.15
  11 -29   1    0.64    0.15
  11 -29  -1    0.64    0.15
   0 -30   1    0.52    0.15
  30   0  -1    0.08    0.16
   0  30   1    0.38    0.13
  30   0   1    0.16    0.16
 -30   0   1    0.23    0.17
 -30   0   1    0.02    0.18
 -30   0  -1    0.31    0.20
  -1  30   1    1.28    0.15
 -30   1  -1    1.01    0.18
  -1  30   1    1.35    0.14
   1 -30   1    1.22    0.17
  30  -1  -1    1.37    0.20
 -30  -1   1    1.18    0.19
 -30   1  -1    1.43    0.22
 -30  -1   1    1.14    0.20
  30   1   1    1.50    0.19
 -30   1   1    1.28    0.21
  30  -1   1    1.36    0.20
 -30   1   1    1.29    0.19
   1  30   1    1.30    0.15
  30   1  -1    1.16    0.18
 -30  -1  -1    1.24    0.21
  -1 -30   1    1.57    0.18
 -30   2  -1    0.47    0.19
   2 -30   1    0.63    0.15
  -2  30   1    0.43    0.12
 -30  -2   1    0.64    0.17
  30  -2  -1    0.52    0.17
  -2  30   1    0.60    0.13
 -30   2  -1    0.36    0.16
 -30  -2   1    0.23    0.18
  30   2   1    0.35    0.16
 -30   2   1    0.43    0.19
 -30   2   1    0.40    0.15
 -30  -2  -1    0.41    0.19
  -2 -30   1    0.42    0.15
  30   2  -1    0.48    0.17
  30  -2   1    0.17    0.16
 -30   2   1    0.37    0.17
   2  30   1    0.45    0.13
 -30  -3   1    1.54    0.21
  -3  30   1    2.21    0.20
   3 -30   1    2.25    0.23
  -3  30   1    2.29    0.21
 -30   3  -1    2.03    0.19
 -30   3  -1    1.87    0.22
  30   3   1    2.38    0.26
 -30   3   1    2.00    0.22
 -30   3   1    1.80    0.18
   3  30   1    2.17    0.21
  30  -3   1    2.12    0.22
  -3 -30   1    1.81    0.19
   4 -30   1    1.26    0.16
  30   4   1    1.02    0.17
 -30   4  -1    0.84    0.16
 -30   4  -1    1.09    0.20
   4  30   1    0.88    0.15
 -30   4   1    0.89    0.19
  -4 -30   1    0.82    0.16
  30  -4   1    0.89    0.18
 -30   4   1    0.93    0.16
  30   5   1    1.38    0.17
   5 -30   1    1.08    0.16
 -30   5  -1    0.93    0.19
 -30   5  -1    0.95    0.16
  30  -5   1    1.04    0.18
 -30   5   1    0.93    0.18
 -30   5   1    1.20    0.16
  -5 -30   1    0.96    0.17
 -30   6  -1    0.98    0.15
 -30   6  -1    1.22    0.18
 -30   6   1    0.99    0.15
 -30   6   1    1.29    0.18
 -30   7  -1    0.21    0.15
 -30   7   1    0.34    0.15
   0  -1  -2    1.22    0.09
   1   0  -2    1.27    0.09
   1   0  -2    1.51    0.10
   0  -1  -2    1.40    0.11
  -1  -1  -2    1.17    0.11
   1  -1  -2    1.12    0.13
   1   1  -2    1.14    0.10
  -1  -1  -2    1.10    0.09
  -1   1   2    1.18    0.13
   1  -1  -2    1.08    0.10
  -1  -1   2    1.21    0.12
  -1  -1   2    1.22    0.09
   1   1  -2    1.08    0.12
  -1   1  -2    1.02    0.10
  -1   1   2    1.28    0.09
  -2   0  -2   25.81    1.23
   2   0   2   25.75    1.22
   0  -2  -2   24.86    1.26
   0  -2   2   25.30    1.24
   0   2  -2   25.08    1.24
   2   0   2   25.64    1.22
   2   0  -2   25.33    1.24
   2   0  -2   24.52    1.23
   0   2  -2   22.09    1.26
   0  -2   2   23.25    1.22
  -2   0  -2   23.53    1.23
  -2   0   2   26.14    1.23
   0   2   2   24.91    1.23
  -1   2   2   42.03    2.00
   2   1   2   41.94    2.00
  -1  -2  -2   42.29    2.01
  -2   1  -2   40.18    2.00
   2  -1  -2   39.92    2.01
   2  -1  -2   38.89    2.00
  -2   1  -2   39.98    2.00
  -2  -1   2   43.41    2.01
   1   2  -2   41.42    2.00
   1   2  -2   37.13    2.02
   1  -2   2   41.84    2.00
  -1  -2  -2   38.19    2.01
   2   1  -2   39.22    2.00
   1  -2  -2   38.34    2.04
   2  -1   2   42.13    1.99
  -2   1   2   45.04    2.00
  -2  -1  -2   41.48    2.00
   1  -2  -2   38.31    2.00
  -1  -2   2   42.25    2.02
   2   1  -2   41.81    2.00
  -2  -1  -2   39.17    2.00
  -1   2  -2   36.74    2.01
  -2  -2  -2   15.19    0.83
   2   2   2   16.34    0.83
   2   2  -2   16.71    0.83
   2  -2  -2   15.38    0.83
   2  -2   2   16.46    0.83
  -2   2   2   16.89    0.83
  -2   2  -2   14.62    0.83
  -2  -2  -2   16.58    0.83
  -2  -2   2   17.96    0.85
  -2   2  -2   16.14    0.84
  -2   2   2   14.95    0.85
   2   2  -2   15.59    0.84
   2  -2  -2   16.33    0.86
  -3   0  -2   50.87    2.64
  -3   0  -2   57.26    2.64
   0   3  -2   46.34    2.67
   3   0  -2   53.40    2.64
   3   0   2   55.30    2.63
   3   0  -2   53.96    2.65
   0   3   2   53.08    2.65
   0  -3  -2   53.18    2.68
  -3   0   2   57.45    2.64
   0  -3   2   50.02    2.66
  -3   0   2   52.78    2.64
   0   3  -2   55.71    2.65
   1   3  -2   21.01    1.16
  -3  -1   2   22.14    1.13
   1   3  -2   21.59    1.13
   1  -3   2   24.17    1.14
  -1  -3  -2   24.29    1.15
  -1   3   2   21.77    1.16
  -3   1  -2   20.93    1.12
  -1   3   2   22.84    1.13
   3  -1  -2   19.48    1.12
   3  -1  -2   22.54    1.14
   3   1   2   22.91    1.12
  -1  -3  -2   21.32    1.14
  -3  -1   2   22.23    1.12
  -3   1  -2   21.68    1.13
  -1  -3   2   25.41    1.17
   1   3   2   22.76    1.13
  -3  -1  -2   20.37    1.12
  -1  -3   2   22.30    1.12
   3  -1   2   22.86    1.12
   3   1  -2   22.19    1.13
  -3   1   2   22.99    1.14
  -1   3  -2   22.23    1.16
   3   1  -2   20.10    1.12
  -3  -1  -2   21.20    1.12
  -3   1   2   22.03    1.12
   1  -3  -2   24.53    1.20
  -2   3   2    7.79    0.43
  -2   3   2    7.10    0.49
   3  -2  -2    7.47    0.43
  -2  -3  -2    7.02    0.44
   2   3  -2    6.94    0.46
   3   2   2    6.93    0.42
  -3   2  -2    7.11    0.43
  -3  -2   2    8.15    0.45
   2   3  -2    7.60    0.43
   3   2   2    8.10    0.42
  -3   2  -2    7.06    0.44
  -3  -2   2    6.95    0.43
   3  -2  -2    7.07    0.46
   2  -3   2    7.09    0.44
  -2  -3  -2    8.23    0.45
  -2   3  -2    6.39    0.45
   2  -3  -2    7.21    0.44
  -2  -3   2    7.04    0.42
   3   2  -2    7.23    0.43
  -3   2   2    7.14    0.46
  -2  -3   2    8.22    0.47
   3  -2   2    7.90    0.43
  -3  -2  -2    8.20    0.43
   2  -3  -2    6.62    0.50
   3   2  -2    8.07    0.44
  -3  -2  -2    7.34    0.43
   2   3   2    7.76    0.43
   2   3   2    6.94    0.43
  -3   2   2    8.08    0.43
   3   3  -2   65.04    3.10
   3   3   2   59.93    3.08
   3  -3  -2   57.40    3.09
   3  -3   2   67.09    3.10
  -3  -3  -2   63.90    3.10
   3  -3  -2   67.01    3.14
  -3   3  -2   58.81    3.10
  -3  -3   2   67.90    3.11
  -3   3   2   61.29    3.09
  -3   3  -2   64.92    3.11
   3   3   2   62.65    3.09
  -3  -3  -2   58.84    3.09
  -3  -3   2   58.34    3.09
   3   3  -2   60.94    3.10
  -3   3   2   63.48    3.13
   0  -4  -2   12.62    0.77
   0   4  -2   14.57    0.75
   0  -4   2   15.77    0.80
   0   4   2   13.02    0.77
   0   4  -2   12.42    0.80
  -4   0  -2   13.10    0.73
   4   0   2   13.81    0.73
   0  -4   2   14.63    0.74
  -4   0  -2   12.98    0.74
  -4   0   2   13.81    0.73
   0  -4  -2   14.99    0.82
   4   0  -2   12.13    0.72
  -4   0   2   13.16    0.74
   4   0   2   13.64    0.72
   4   0  -2   14.47    0.75
  -4   1  -2    9.71    0.58
   1   4  -2   10.67    0.58
   4   1   2    9.73    0.56
   1   4  -2    9.82    0.64
  -4  -1   2   10.32    0.57
   4  -1  -2    8.95    0.56
  -1   4   2   11.15    0.64
  -1  -4  -2   11.86    0.62
  -1   4   2   11.12    0.59
   4   1   2   10.30    0.57
  -4   1  -2   10.31    0.57
  -4  -1   2    9.50    0.58
   1  -4   2   11.85    0.59
   4   1  -2    8.95    0.56
  -4  -1  -2    9.13    0.57
   4  -1   2   11.00    0.57
   1   4   2   12.14    0.60
   4  -1   2    9.59    0.56
   4   1  -2   10.64    0.58
  -1  -4   2    9.57    0.57
  -4   1   2    9.90    0.57
  -4   1   2   10.96    0.59
  -4  -1  -2    9.45    0.56
  -2   4   2    6.82    0.52
  -2   4   2    7.38    0.46
  -2  -4  -2    6.67    0.48
   4   2   2    7.43    0.45
  -4  -2   2    7.28    0.46
   4  -2  -2    7.18    0.45
   2  -4   2    7.83    0.49
   4   2   2    7.14    0.44
  -4   2  -2    7.86    0.46
   4  -2  -2    7.98    0.49
   2   4  -2    7.92    0.46
  -2  -4  -2    8.65    0.50
   2  -4   2    7.74    0.48
   2   4  -2    6.94    0.50
  -4  -2   2    7.96    0.46
  -4   2  -2    7.26    0.47
   4   2  -2    8.39    0.47
  -4   2   2    6.81    0.48
  -2  -4   2    7.19    0.45
   4  -2   2    8.25    0.46
  -4  -2  -2    7.89    0.45
   4   2  -2    6.95    0.45
   4  -2   2    7.32    0.45
  -2   4  -2    7.08    0.51
  -4  -2  -2    6.82    0.45
   2   4   2    7.68    0.47
  -4   2   2    7.66    0.45
   2   4   2    6.93    0.45
   2  -4  -2    7.94    0.57
  -2  -4   2    7.84    0.52
  -4   3  -2    8.01    0.50
   3  -4   2    7.59    0.50
   3   4  -2    7.35    0.51
  -3  -4  -2    8.95    0.52
  -4  -3   2    6.81    0.48
   4   3   2    7.77    0.47
  -4   3  -2    7.52    0.50
   3   4  -2    8.35    0.49
   4  -3  -2    7.67    0.48
   4  -3  -2    7.85    0.54
   4   3   2    7.84    0.48
  -4  -3   2    8.04    0.50
  -3   4   2    6.45    0.54
  -3  -4  -2    7.30    0.50
  -3   4   2    8.13    0.49
   3   4   2    7.70    0.48
  -3  -4   2    6.90    0.47
  -4   3   2    7.54    0.53
  -4  -3  -2    7.53    0.49
   4   3  -2    8.29    0.49
  -3   4  -2    8.76    0.54
   3   4   2    7.65    0.48
  -4   3   2    8.25    0.48
  -3  -4   2    8.08    0.53
   3  -4  -2    7.57    0.50
   4   3  -2    7.67    0.49
   3  -4  -2    7.47    0.58
  -4  -3  -2    8.94    0.49
   4  -3   2    8.51    0.49
  -3   4  -2    6.76    0.52
   4   4  -2   11.34    0.68
   4   4  -2   11.98    0.68
   4   4   2   10.41    0.65
  -4  -4  -2   12.07    0.68
  -4   4  -2   12.02    0.70
  -4   4  -2   11.17    0.70
  -4  -4  -2   10.96    0.67
   4  -4  -2   10.38    0.67
  -4  -4   2   10.70    0.66
   4  -4  -2   13.64    0.76
  -4   4   2   11.59    0.73
   5   0   2    9.49    0.58
   5   0  -2   11.28    0.62
   5   0  -2    9.52    0.59
  -5   0   2   10.01    0.61
  -5   0  -2   10.05    0.59
   0   5  -2    9.00    0.69
   0  -5  -2    9.93    0.67
   0   5  -2    9.94    0.63
  -5   0  -2    9.37    0.61
   0  -5   2   12.31    0.70
  -5   0   2   10.67    0.59
   5   0   2   10.45    0.60
   0   5   2   10.02    0.65
   0  -5   2    9.90    0.61
  -5  -1   2   96.48    4.58
   1  -5   2   91.30    4.59
   1  -5   2   99.26    4.63
   5  -1  -2   94.92    4.60
  -1   5   2   87.92    4.63
  -5   1  -2   94.13    4.58
   5   1   2   91.79    4.57
   5   1   2   92.04    4.58
  -5  -1   2   87.87    4.59
   1   5  -2   97.49    4.60
   5  -1  -2   88.79    4.58
  -1  -5  -2  100.91    4.65
  -1   5   2   96.31    4.60
  -5   1  -2   87.69    4.59
  -1  -5  -2   90.91    4.62
   1   5  -2   84.05    4.64
  -1   5  -2   87.44    4.65
  -5   1   2   95.08    4.58
  -5  -1  -2   97.83    4.58
   5  -1   2   91.01    4.57
   5   1  -2   97.65    4.60
   5  -1   2   97.40    4.58
  -5  -1  -2   89.93    4.58
   5   1  -2   87.78    4.58
   1  -5  -2   99.48    4.68
  -1  -5   2  100.93    4.65
  -5   1   2   89.60    4.59
  -1  -5   2   90.20    4.58
   1   5   2   89.94    4.60
   5   2   2  354.63   16.94
  -5   2  -2  361.60   16.94
   5   2   2  338.88   16.93
  -5  -2   2  334.89   16.94
   2   5  -2  372.55   16.96
   2  -5   2  342.70   16.96
  -2   5   2  353.10   16.95
   2  -5   2  353.99   16.97
  -2  -5  -2  336.05   16.96
  -5   2  -2  340.10   16.95
  -5  -2   2  354.32   16.94
   2   5  -2  333.07   16.98
   5  -2  -2  338.13   16.94
   5  -2  -2  359.24   16.97
  -2   5   2  316.59   16.99
  -2  -5  -2  383.21   16.99
   5  -2   2  349.13   16.94
   5   2  -2  368.47   16.95
   2   5   2  360.40   16.96
   2   5   2  336.93   16.95
  -2  -5   2  325.80   16.94
  -5  -2  -2  368.44   16.94
  -2  -5   2  373.21   17.00
   5  -2   2  336.40   16.93
  -5  -2  -2  338.09   16.95
  -2   5  -2  326.69   16.99
  -5   2   2  355.12   16.94
   5   2  -2  326.56   16.94
   2  -5  -2  371.54   17.03
  -5   2   2  332.52   16.96
   5   3   2   47.38    2.49
   5  -3  -2   49.43    2.50
  -3   5   2   45.67    2.55
   3   5  -2   46.58    2.53
  -5   3  -2   49.40    2.52
  -3  -5  -2   57.50    2.55
  -5  -3   2   47.33    2.50
   3   5  -2   50.69    2.51
  -3  -5  -2   47.16    2.52
   5  -3  -2   53.65    2.55
  -5   3  -2   52.37    2.51
  -5   3   2   47.09    2.53
  -5  -3  -2   53.70    2.51
   5   3  -2   52.84    2.52
   5   3  -2   47.60    2.50
  -5  -3  -2   49.77    2.51
  -3  -5   2   46.10    2.50
   3  -5  -2   55.92    2.61
   5  -3   2   47.22    2.50
  -3   5  -2   46.20    2.54
   3   5   2   46.51    2.50
  -3   5  -2   55.97    2.56
  -5  -4   2   43.97    2.36
   5   4   2   44.64    2.35
  -5   4  -2   44.61    2.39
  -4  -5  -2   51.13    2.39
  -4   5   2   44.68    2.41
   4   5  -2   50.04    2.37
  -4  -5  -2   46.24    2.38
   4   5  -2   44.44    2.38
   5  -4  -2   43.65    2.36
  -5   4  -2   47.57    2.38
   5  -4  -2   50.43    2.42
   4   5   2   45.29    2.36
  -4  -5   2   45.22    2.36
  -5   4   2   45.01    2.40
   5   4  -2   44.60    2.37
  -5  -4  -2   48.54    2.37
  -5  -4  -2   48.21    2.37
   4  -5  -2   51.74    2.45
   4  -5  -2   44.13    2.37
  -4   5  -2   49.12    2.40
   5   4  -2   49.82    2.37
  -4   5  -2   43.99    2.40
   5   5  -2  151.71    7.11
   5  -5  -2  136.37    7.10
   5   5  -2  140.04    7.11
  -5   5   2  133.97    7.14
   5  -5  -2  161.23    7.18
   5   5   2  140.69    7.09
  -5  -5  -2  136.76    7.11
  -5   5  -2  138.09    7.13
  -5  -5   2  139.00    7.10
  -5   5  -2  150.78    7.13
  -5  -5  -2  159.59    7.13
   0   6   2  137.51    7.08
  -6   0  -2  137.98    7.05
   6   0  -2  132.19    7.03
   0  -6  -2  164.15    7.16
   0  -6  -2  140.84    7.09
  -6   0  -2  149.92    7.04
   6   0   2  138.11    7.03
  -6   0   2  138.56    7.05
   0   6  -2  130.76    7.11
   0  -6   2  145.76    7.05
   0   6  -2  155.43    7.08
   6   0  -2  151.98    7.06
   1   6  -2  413.20   19.27
  -6  -1   2  383.37   19.25
  -6   1  -2  412.77   19.24
   6  -1  -2  416.59   19.27
   1  -6   2  391.04   19.26
  -1   6   2  368.76   19.29
   6  -1  -2  380.46   19.24
  -1  -6  -2  391.66   19.28
  -6   1  -2  393.47   19.26
  -1  -6  -2  428.04   19.33
   6   1   2  399.66   19.24
   1   6  -2  371.53   19.31
   6   1  -2  383.40   19.24
   6   1  -2  422.04   19.27
  -6   1   2  374.96   19.26
   1  -6  -2  428.37   19.36
   1   6   2  384.78   19.27
  -1  -6   2  386.95   19.25
  -6  -1  -2  414.81   19.25
  -1   6  -2  370.25   19.32
   6  -1   2  390.95   19.24
  -6  -1  -2  392.23   19.25
   2  -6   2   98.43    5.01
   2   6  -2  109.37    5.01
   2   6  -2   96.01    5.05
  -6  -2   2   93.79    4.99
  -6   2  -2  104.20    4.99
   6  -2  -2  105.54    5.02
  -2  -6  -2  111.57    5.06
  -2   6   2   90.21    5.04
   6   2   2   96.86    4.97
  -6   2  -2  100.25    5.01
   6  -2  -2   99.81    4.99
  -2  -6  -2  100.07    5.02
   6   2  -2  108.01    5.01
   6   2  -2   99.68    4.99
   2  -6  -2  107.28    5.10
  -6  -2  -2  105.03    4.99
  -6  -2  -2  101.15    5.00
  -6   2   2  101.56    5.02
   6  -2   2  101.59    4.98
  -2   6  -2   95.39    5.06
  -2  -6   2   98.11    4.99
   2   6   2   99.20    5.01
  -3   6   2   30.62    1.80
   3  -6   2   32.71    1.76
   3   6  -2   36.09    1.75
  -6   3  -2   33.62    1.76
   6  -3  -2   35.64    1.77
  -3  -6  -2   33.66    1.76
  -6   3  -2   35.15    1.74
  -6  -3   2   32.19    1.73
  -3  -6  -2   37.68    1.80
   3   6  -2   31.18    1.78
   6   3   2   32.05    1.72
   6  -3  -2   31.67    1.73
   6   3  -2   31.32    1.73
   6   3  -2   34.85    1.75
  -3  -6   2   32.47    1.73
  -3   6  -2   32.98    1.80
   3  -6  -2   40.45    1.88
  -6  -3  -2   32.83    1.74
   6  -3   2   32.72    1.73
   3   6   2   32.68    1.74
  -6   3   2   31.32    1.76
  -6  -3  -2   34.70    1.74
  -6   4  -2  113.48    5.53
  -4  -6  -2  109.94    5.54
   6  -4  -2  120.69    5.58
  -4   6   2  102.68    5.57
   4   6  -2  105.98    5.55
  -4  -6  -2  123.96    5.57
  -6  -4   2  107.46    5.52
   4   6  -2  116.36    5.53
   6  -4  -2  108.77    5.52
   6   4   2  108.89    5.51
  -6   4  -2  108.75    5.55
   6   4  -2  105.57    5.52
   4  -6  -2  127.45    5.64
   4   6   2  107.13    5.52
  -6  -4  -2  104.95    5.52
  -6  -4  -2  118.28    5.53
  -4   6  -2  103.26    5.56
  -4  -6   2  108.55    5.52
   6   4  -2  116.75    5.53
  -6   4   2  105.22    5.55
  -4   6  -2  122.63    5.58
   5   6  -2  182.27    9.51
   6  -5  -2  183.89    9.50
  -6  -5   2  184.79    9.50
  -6   5  -2  199.72    9.52
   6   5   2  185.24    9.49
  -5  -6  -2  218.93    9.55
   5   6  -2  204.58    9.52
  -5  -6  -2  184.72    9.51
  -5   6   2  189.38    9.56
  -6   5  -2  192.38    9.54
  -5   6  -2  209.16    9.55
  -6  -5  -2  211.94    9.53
   6   5  -2  210.37    9.54
  -5   6  -2  187.63    9.54
  -5  -6   2  184.14    9.50
  -6  -5  -2  185.82    9.51
   6   5  -2  185.79    9.51
   5   6   2  190.36    9.50
  -6   5   2  188.48    9.54
  -6  -6   2   15.91    0.89
  -6   6   2   14.54    0.71
   6   6  -2   14.51    0.89
   6   6   2   14.69    0.87
  -6   6   2   13.92    0.95
   6  -6   2   14.21    0.71
  -6   6  -2   16.27    0.95
  -6  -6  -2   14.22    0.89
  -6  -6   2   15.42    0.71
   6  -6  -2   14.86    0.89
   0  -7   2   26.64    1.45
   0   7   2   26.29    1.48
   0  -7  -2   25.70    1.48
   7   0  -2   29.65    1.46
   7   0   2   27.57    1.41
   0  -7  -2   29.29    1.57
  -7   0  -2   26.40    1.43
   0   7  -2   24.88    1.52
  -7   0   2   25.90    1.44
  -7   0  -2   28.03    1.43
   7   0  -2   25.88    1.42
   7  -1  -2   34.25    1.84
  -7   1  -2   34.24    1.86
  -1   7   2   34.11    1.91
  -1  -7  -2   39.18    1.97
  -1  -7  -2   35.79    1.90
  -7  -1   2   32.45    1.85
   1   7  -2   34.12    1.93
  -7   1  -2   36.41    1.85
   7   1   2   34.55    1.83
   1   7  -2   39.19    1.88
   1  -7   2   36.78    1.88
   7  -1  -2   36.44    1.87
  -7  -1  -2   35.23    1.86
   7   1  -2   33.68    1.84
  -1  -7   2   34.77    1.86
  -7  -1  -2   37.89    1.85
   1  -7  -2   33.43    1.89
   7   1  -2   39.84    1.87
   1  -7  -2   43.74    2.02
  -1   7  -2   34.20    1.95
  -7   1   2   34.12    1.86
   1   7   2   34.55    1.89
   7  -1   2   35.10    1.83
   2   7  -2    2.86    0.38
  -7   2  -2    2.86    0.34
  -2   7   2    2.97    0.39
   7  -2  -2    3.00    0.36
  -2  -7  -2    3.37    0.40
   2  -7   2    3.11    0.37
  -7   2  -2    3.36    0.33
  -2  -7  -2    3.17    0.39
   7   2   2    3.22    0.31
   2   7  -2    3.76    0.37
   7  -2  -2    3.02    0.33
  -7  -2   2    2.85    0.32
  -7  -2  -2    3.04    0.34
  -2   7  -2    4.08    0.48
   7   2  -2    2.93    0.32
   7   2  -2    3.41    0.35
  -7  -2  -2    3.36    0.33
   2   7   2    3.23    0.39
  -2  -7   2    3.02    0.34
  -7   2   2    3.02    0.36
   7  -2   2    2.62    0.30
   2  -7  -2    3.80    0.47
   3   7  -2   43.07    2.40
   7   3   2   44.68    2.32
  -3  -7  -2   51.09    2.43
   7  -3  -2   43.17    2.33
  -7   3  -2   44.98    2.36
  -3   7   2   43.12    2.42
  -3  -7  -2   44.65    2.38
   3   7  -2   47.58    2.36
   7  -3  -2   46.77    2.38
   3  -7   2   46.46    2.37
  -7   3  -2   46.73    2.35
  -7  -3   2   43.34    2.34
  -7   3   2   45.00    2.37
  -7  -3  -2   47.99    2.35
  -3  -7   2   45.67    2.35
   7   3  -2   44.23    2.34
   7  -3   2   45.65    2.33
  -3   7  -2   45.57    2.42
   3   7   2   43.21    2.36
   7   3  -2   47.59    2.36
  -7  -3  -2   45.48    2.35
   3  -7  -2   53.13    2.50
  -7   4  -2   21.58    1.13
   7  -4  -2   20.50    1.11
  -4   7   2   17.47    1.18
   4  -7   2   20.57    0.94
  -4  -7  -2   19.19    1.14
  -7  -4   2   20.14    1.12
   4   7  -2   18.65    1.15
  -7   4  -2   19.19    1.14
   7   4   2   19.29    1.09
  -7  -4  -2   19.13    1.11
  -7  -4  -2   22.30    1.12
  -4  -7   2   19.22    1.11
   4   7   2   19.53    1.12
  -4   7  -2   18.76    1.18
   7   4  -2   19.66    1.11
   7  -4   2   20.40    1.11
  -4   7  -2   22.53    1.19
   7  -4   2   19.35    0.94
  -7   4   2   19.17    1.16
  -4  -7   2   19.53    0.95
   7  -5  -2    8.37    0.59
  -7  -5   2    8.45    0.42
  -7  -5   2    7.93    0.58
  -5  -7  -2    8.21    0.61
  -5   7   2    8.70    0.42
   5  -7   2    8.48    0.42
  -5   7   2    8.84    0.69
   5   7  -2    8.12    0.63
   7   5   2    8.57    0.58
  -7   5  -2    8.76    0.64
  -5  -7   2    7.81    0.58
  -5   7  -2    9.41    0.69
   5   7   2    8.76    0.60
  -7   5   2    8.83    0.42
  -7   5   2    7.78    0.65
  -7  -5  -2    8.79    0.61
  -5  -7   2    8.42    0.43
   7  -5   2    8.54    0.42
   7   5  -2    8.86    0.60
  -7  -6   2    5.82    0.50
  -6   7   2    6.27    0.61
   6   7  -2    6.20    0.54
   7   6   2    5.84    0.48
  -6   7   2    5.84    0.32
   6  -7   2    6.34    0.33
  -7  -6   2    6.26    0.33
  -7   6  -2    6.03    0.56
  -6  -7  -2    5.67    0.52
   7  -6  -2    6.15    0.51
  -6  -7   2    6.55    0.51
   7  -6   2    6.55    0.33
  -7   6   2    5.95    0.32
  -6  -7   2    6.20    0.33
  -7  -6  -2    6.24    0.52
   6   7   2    6.18    0.50
  -7   6   2    6.60    0.60
   7   6  -2    6.28    0.51
  -6   7  -2    6.26    0.58
  -7  -7   2  138.07    6.91
  -7   7   2  136.72    6.44
  -7   7  -2  139.31    6.97
  -7   7   2  137.47    6.98
   7   7   2  138.24    6.90
  -7  -7   2  136.81    6.45
   7   7  -2  138.71    6.93
   7  -7   2  143.58    6.45
  -7  -7  -2  143.87    6.94
   0  -8  -2  117.24    5.78
   0  -8   2  122.09    5.35
  -8   0   2  113.02    5.73
   8   0   2  112.60    5.70
   0  -8   2  122.30    5.74
   8   0  -2  108.93    5.70
   0   8   2  109.26    5.76
  -8   0  -2  114.40    5.73
  -8   0  -2  121.89    5.72
   0   8  -2  109.43    5.81
   1  -8   2   12.51    0.64
   1   8  -2   12.41    0.90
  -8   1  -2   14.40    0.80
  -1   8   2   13.13    0.88
  -8  -1   2   13.04    0.81
  -1  -8  -2   13.23    0.87
  -8   1  -2   12.96    0.81
   8  -1  -2   12.74    0.79
   1   8  -2   16.96    0.90
   8   1   2   13.69    0.78
   1  -8   2   13.97    0.83
   8   1  -2   14.09    0.79
  -1  -8   2   12.04    0.64
  -1  -8   2   13.43    0.82
  -8  -1  -2   13.63    0.80
   1  -8  -2   12.57    0.86
  -1   8  -2   12.86    0.91
  -8  -1  -2   13.06    0.81
   1   8   2   12.22    0.85
  -8   1   2   13.46    0.83
   8  -1   2   13.96    0.78
   2  -8   2  176.12    8.28
  -8  -2   2  169.04    8.28
   2   8  -2  171.26    8.88
   8  -2  -2  186.58    8.80
  -2   8   2  171.36    8.28
  -8  -2   2  178.69    8.81
   8   2   2  186.20    8.79
   2  -8   2  183.54    8.83
  -2   8   2  172.56    8.87
  -8   2  -2  192.30    8.82
  -2  -8  -2  179.26    8.85
  -8   2  -2  188.22    8.83
  -8  -2  -2  178.40    8.82
  -8   2   2  183.40    8.83
  -2   8  -2  178.98    8.90
   2   8   2  180.08    8.84
   8  -2   2  184.59    8.80
  -8   2   2  172.71    8.28
   2  -8  -2  180.23    8.85
   8   2  -2  179.09    8.80
  -2  -8   2  173.18    8.28
   2   8   2  170.54    8.28
  -2  -8   2  184.11    8.82
  -3  -8  -2    5.83    0.55
   8   3   2    5.68    0.47
   3  -8   2    6.31    0.54
  -8   3  -2    5.34    0.51
  -3   8   2    7.21    0.62
  -8  -3   2    6.59    0.51
   3   8  -2    6.00    0.59
  -3   8   2    6.94    0.33
   8  -3  -2    6.41    0.49
  -8  -3   2    6.70    0.33
   3  -8   2    6.70    0.34
  -8   3   2    6.42    0.54
   3   8   2    6.73    0.33
  -8  -3  -2    6.36    0.51
   8  -3   2    6.65    0.33
  -3  -8   2    6.31    0.51
  -3   8  -2    6.84    0.62
  -3  -8   2    6.70    0.34
  -8   3   2    6.52    0.33
   8  -3   2    6.45    0.49
   8   3  -2    5.78    0.49
   3   8   2    5.84    0.53
   4   8  -2    4.57    0.52
   4  -8   2    5.83    0.51
  -4  -8  -2    4.84    0.50
   4  -8   2    4.85    0.30
  -8   4  -2    6.20    0.52
  -8  -4   2    5.84    0.48
  -8  -4   2    5.46    0.29
   8  -4  -2    6.48    0.48
   8   4   2    6.47    0.45
  -4   8   2    5.34    0.29
  -4   8   2    5.81    0.58
  -4  -8   2    5.69    0.48
   8   4  -2    6.33    0.48
  -8  -4  -2    6.55    0.49
   8  -4   2    5.68    0.47
  -8   4   2    5.47    0.29
  -4  -8   2    5.17    0.30
   4   8   2    5.77    0.50
   8  -4   2    5.32    0.29
  -8   4   2    5.79    0.53
  -4   8  -2    5.59    0.58
   8   5   2   12.87    0.79
  -8  -5   2   12.32    0.81
  -5   8   2   12.81    0.62
   5  -8   2   13.66    0.63
   5   8  -2   11.51    0.85
   8  -5  -2   13.87    0.82
  -5  -8  -2   12.55    0.85
  -8   5  -2   12.76    0.86
  -5   8   2   13.28    0.92
  -8  -5   2   12.60    0.62
  -5   8  -2   12.22    0.90
  -5  -8   2   12.21    0.63
   8  -5   2   13.13    0.62
  -5  -8   2   13.08    0.82
  -8   5   2   12.52    0.62
   8   5  -2   13.66    0.82
   5   8   2   12.82    0.82
  -8   5   2   13.70    0.89
  -8  -5  -2   13.07    0.83
  -6   8   2  100.25    5.27
  -6   8   2  104.91    4.80
  -8  -6   2   99.34    5.19
   6   8  -2  100.70    5.22
   8   6   2  103.24    5.18
  -8   6  -2  105.43    5.24
   6  -8   2  106.05    4.80
  -8  -6   2  103.41    4.80
   8  -6  -2  107.47    5.20
  -6  -8  -2  107.19    5.23
   8   6  -2  101.37    5.19
  -6   8  -2  104.79    5.27
   8  -6   2  104.49    4.80
  -8  -6  -2  104.09    5.21
  -6  -8   2  103.87    5.20
   6   8   2  100.17    5.19
  -8   6   2  100.17    5.24
  -6  -8   2  104.00    4.81
  -8   6   2  105.42    4.80
  -7  -8  -2    0.73    0.26
   7  -8   2    0.54    0.10
  -8  -7   2    0.45    0.23
  -7   8   2    0.70    0.09
   7   8  -2    0.46    0.24
  -8   7  -2    0.25    0.27
  -7   8   2    0.38    0.31
  -8  -7   2    0.48    0.10
  -8   7   2    0.66    0.09
   8  -7   2    0.64    0.10
   8   7  -2    0.60    0.25
  -7  -8   2    0.47    0.10
  -7  -8   2    0.48    0.22
  -8  -7  -2    0.39    0.24
  -8   7   2    0.51    0.30
  -7   8  -2    0.26    0.28
  -8  -8  -2    9.66    0.80
   8   8  -2   10.45    0.80
  -8   8  -2   11.95    0.89
  -8  -8   2   11.16    0.57
  -8   8   2   12.06    0.56
   9   0  -2   27.29    1.49
  -9   0   2   25.09    1.30
   0   9   2   27.82    1.57
   9   0   2   29.40    1.49
   0   9  -2   27.22    1.62
   0   9   2   26.54    1.30
   0  -9   2   30.63    1.55
   0  -9   2   27.94    1.31
  -9   0   2   28.11    1.53
  -9   0  -2   29.05    1.53
   0  -9  -2   29.30    1.59
   1  -9   2   13.25    0.89
  -1   9   2   13.09    0.94
  -1  -9  -2   13.21    0.94
   1   9  -2   14.00    0.98
   1  -9   2   14.76    0.69
  -1   9   2   15.30    0.69
  -9   1  -2   14.04    0.89
   9  -1  -2   15.18    0.87
  -9  -1   2   15.41    0.69
   9   1   2   15.17    0.86
  -9  -1   2   13.59    0.88
  -1   9  -2   12.25    0.97
   1  -9  -2   12.90    0.92
  -1  -9   2   13.24    0.89
  -9   1   2   15.42    0.69
  -1  -9   2   13.73    0.69
   9   1  -2   13.31    0.85
   9  -1   2   14.48    0.85
  -9  -1  -2   14.61    0.89
  -9   1   2   13.84    0.89
   1   9   2   13.64    0.93
   1   9   2   15.05    0.69
  -2  -9  -2   11.06    0.86
  -2   9   2   11.62    0.89
   2  -9   2   11.54    0.82
  -9   2  -2   13.19    0.83
   9  -2  -2   13.60    0.80
   2   9  -2   12.18    0.92
  -9  -2   2   13.31    0.62
   9   2   2   12.66    0.78
  -9  -2   2   12.75    0.81
   2  -9   2   12.97    0.63
  -2   9   2   13.33    0.62
   2   9   2   13.64    0.62
   9   2  -2   13.12    0.80
  -9   2   2   11.15    0.83
  -9  -2  -2   12.39    0.82
   9  -2   2   13.46    0.79
  -9   2   2   13.84    0.62
   2   9   2   12.37    0.86
   2  -9  -2   12.79    0.87
  -2   9  -2   12.36    0.93
  -2  -9   2   12.07    0.82
  -2  -9   2   13.06    0.63
   3   9  -2  155.14    8.22
  -3   9   2  162.79    7.63
   9   3   2  162.26    8.12
  -9   3  -2  168.17    8.18
  -3  -9  -2  162.86    8.20
   3  -9   2  170.21    8.18
  -9  -3   2  161.41    8.15
  -9  -3   2  159.95    7.63
  -3   9   2  161.93    8.23
   3  -9   2  167.56    7.63
   9  -3  -2  166.73    8.14
   3   9   2  160.81    8.18
  -9  -3  -2  167.79    8.17
  -3  -9   2  165.98    7.64
   9  -3   2  168.85    8.14
  -3   9  -2  172.96    8.27
  -9   3   2  168.96    8.19
   9   3  -2  165.93    8.14
   3   9   2  160.95    7.63
  -3  -9   2  169.24    8.17
   9  -4  -2    3.53    0.39
  -9  -4   2    2.81    0.19
   4  -9   2    2.71    0.20
  -9  -4   2    3.45    0.41
  -4  -9  -2    3.08    0.42
   9   4   2    3.31    0.37
  -4   9   2    2.84    0.43
   4   9  -2    2.21    0.39
  -4   9   2    2.87    0.19
  -9   4  -2    3.25    0.41
   4  -9   2    2.80    0.39
  -9  -4  -2    3.41    0.39
  -4  -9   2    3.51    0.41
  -9   4   2    3.00    0.39
   9  -4   2    2.81    0.20
   9  -4   2    3.56    0.40
  -4   9  -2    3.07    0.47
  -9   4   2    2.83    0.18
  -4  -9   2    2.93    0.20
   4   9   2    2.83    0.38
   9   4  -2    3.71    0.39
  -5   9   2   85.42    4.03
   5  -9   2   86.53    4.03
  -9  -5   2   85.33    4.03
  -9  -5   2   86.18    4.39
  -9   5  -2   88.91    4.43
   9  -5  -2   89.18    4.39
  -5   9   2   87.21    4.48
  -5  -9  -2   90.39    4.44
   5   9  -2   82.32    4.43
  -5  -9   2   87.00    4.40
   9  -5   2   89.05    4.03
  -5   9  -2   87.43    4.48
  -9   5   2   88.20    4.44
   5   9   2   85.77    4.40
  -9   5   2   84.06    4.03
  -9  -5  -2   85.68    4.40
   9   5  -2   88.46    4.39
  -5  -9   2   86.53    4.03
   6  -9   2   46.53    2.12
  -6   9   2   44.45    2.12
  -6   9   2   44.23    2.49
   9  -6  -2   47.21    2.40
  -9   6  -2   46.74    2.46
   6   9  -2   43.52    2.43
  -9  -6   2   46.81    2.45
  -6  -9  -2   47.51    2.45
  -9  -6   2   44.67    2.12
  -6  -9   2   44.26    2.12
   9  -6   2   46.23    2.12
  -6   9  -2   46.03    2.49
   9   6  -2   45.26    2.40
  -9  -6  -2   45.58    2.41
  -9   6   2   43.99    2.46
  -9   6   2   43.31    2.12
   7  -9   2   10.56    0.49
  -9   7  -2    8.82    0.77
  -7   9   2    9.23    0.47
  -7  -9  -2    9.43    0.75
   9  -7  -2    7.60    0.69
  -9  -7   2    9.06    0.47
   7   9  -2    7.76    0.72
   9   7  -2    8.85    0.70
   9  -7   2   11.09    0.49
  -7   9  -2    8.02    0.79
  -9  -7  -2    8.64    0.71
  -7  -9   2    8.98    0.48
  -9   7   2    8.77    0.47
  -9  -8   2   46.13    2.15
   8  -9   2   46.75    2.14
  -8   9   2   43.60    2.14
   9  -8   2   47.41    2.14
  -8  -9   2   45.72    2.15
   9   8  -2   45.01    2.51
  -9   8   2   45.29    2.14
   9  -9   2   51.32    2.31
  -9  -9   2   48.82    2.31
  -9   9   2   47.74    2.31
   0  10   2   98.42    5.20
 -10   0   2  106.35    4.76
   0  10   2  105.76    4.76
 -10   0   2  100.22    5.16
   0 -10   2  103.19    4.76
 -10   0  -2  104.23    5.16
   0 -10   2  100.22    5.17
  10   0   2  104.03    5.12
  10   0  -2  106.26    5.14
   0  10  -2   99.62    5.25
   0 -10  -2   98.40    5.20
 -10   1  -2    7.27    0.60
  -1  10   2    7.29    0.66
  -1  10   2    7.28    0.38
   1 -10   2    8.13    0.39
  10   1   2    6.70    0.55
 -10  -1   2    7.25    0.38
   1  10  -2    7.70    0.72
  10  -1  -2    7.01    0.57
   1 -10   2    7.38    0.62
  -1 -10  -2    8.58    0.69
 -10  -1   2    6.85    0.59
   1  10   2    7.53    0.38
  -1  10  -2    7.62    0.73
  -1 -10   2    8.26    0.40
  10   1  -2    7.12    0.57
 -10   1   2    7.43    0.38
   1  10   2    7.81    0.66
 -10   1   2    7.33    0.61
   1 -10  -2    7.46    0.66
  -1 -10   2    8.15    0.62
 -10  -1  -2    6.95    0.59
  10  -1   2    6.66    0.56
   2 -10   2   34.39    1.54
   2  10  -2   31.81    1.88
 -10  -2   2   33.26    1.54
 -10   2  -2   31.17    1.79
  10  -2  -2   32.27    1.76
  -2  10   2   34.34    1.54
  -2 -10  -2   32.18    1.84
   2 -10   2   32.25    1.80
 -10  -2   2   29.69    1.77
  -2  10   2   30.68    1.84
   2  10   2   33.65    1.53
  -2 -10   2   33.03    1.54
 -10   2   2   33.67    1.54
   2 -10  -2   34.17    1.84
  10   2  -2   33.11    1.76
  -2  10  -2   31.33    1.88
   2  10   2   30.77    1.81
 -10   2   2   31.27    1.80
  -2 -10   2   31.99    1.79
 -10  -2  -2   34.73    1.80
 -10   3  -2   35.90    1.94
   3 -10   2   35.27    1.66
  -3 -10  -2   36.46    1.98
 -10  -3   2   34.51    1.66
   3  10  -2   35.25    2.00
 -10  -3   2   34.58    1.91
  -3  10   2   36.28    1.66
  -3  10   2   34.00    1.99
  10  -3  -2   36.31    1.90
   3  10   2   35.07    1.95
 -10   3   2   35.15    1.94
   3  10   2   35.55    1.66
 -10   3   2   35.10    1.66
  10   3  -2   36.79    1.90
  -3 -10   2   34.51    1.94
  -3 -10   2   35.19    1.66
  -3  10  -2   35.67    2.03
   3 -10  -2   36.30    1.96
 -10  -3  -2   34.11    1.91
 -10  -4   2   27.66    1.31
 -10   4  -2   29.05    1.60
   4 -10   2   28.39    1.31
  -4  10   2   27.04    1.65
 -10  -4   2   26.99    1.56
  -4 -10  -2   29.42    1.63
   4  10  -2   26.19    1.63
  -4  10   2   27.21    1.31
  10  -4  -2   27.96    1.54
 -10   4   2   26.43    1.31
  -4  10  -2   28.72    1.68
  10   4  -2   27.56    1.55
  10  -4   2   29.29    1.31
   4  10   2   27.00    1.31
 -10  -4  -2   28.79    1.58
  -4 -10   2   27.69    1.32
 -10   4   2   28.40    1.61
  10  -5  -2    3.71    0.46
 -10   5  -2    3.43    0.48
   5  10  -2    3.07    0.46
  -5 -10  -2    3.53    0.49
   5 -10   2    4.17    0.25
  -5  10   2    4.00    0.24
 -10  -5   2    3.59    0.24
  -5  10  -2    3.66    0.52
 -10   5   2    4.08    0.23
  10   5  -2    3.86    0.46
  -5 -10   2    3.96    0.25
 -10  -5  -2    4.29    0.49
  10  -5   2    3.69    0.25
   6 -10   2   23.03    1.08
 -10  -6   2   22.42    1.07
 -10   6  -2   20.39    1.37
   6  10  -2   19.08    1.35
  10  -6  -2   22.24    1.32
  -6 -10  -2   20.93    1.37
  -6  10   2   22.95    1.07
 -10   6   2   22.70    1.07
  -6  10  -2   21.49    1.44
 -10  -6  -2   20.15    1.33
  10   6  -2   21.85    1.33
  10  -6   2   26.31    1.08
  -6 -10   2   22.95    1.08
  -7  10   2   11.13    0.55
   7 -10   2   11.20    0.56
 -10  -7   2   10.98    0.56
  -7 -10   2   11.40    0.57
  10  -7   2   10.59    0.55
 -10   7   2   10.77    0.55
 -10  -8   2   23.54    1.14
  -8  10   2   24.08    1.14
   8 -10   2   24.56    1.15
  -8 -10   2   22.84    1.15
 -10   8   2   24.38    1.14
  10  -8   2   23.98    1.14
 -10  -9   2   14.12    0.72
  -9  10   2   14.30    0.71
   9 -10   2   14.06    0.73
  -9 -10   2   14.59    0.72
  10  -9   2   15.11    0.72
 -10   9   2   14.39    0.71
 -10 -10   2   28.38    1.34
  10 -10   2   28.23    1.33
 -10  10   2   26.87    1.33
  11   0  -2   45.62    2.36
 -11   0  -2   44.98    2.40
 -11   0   2   44.78    2.09
 -11   0   2   45.43    2.45
   0  11  -2   41.67    2.47
   0 -11   2   45.12    2.10
   0  11   2   44.88    2.09
   0 -11  -2   44.74    2.44
   1  11  -2   52.70    3.09
 -11  -1   2   59.61    2.69
   1 -11   2   58.89    2.70
  -1  11   2   57.78    2.69
  11  -1  -2   60.70    2.99
  -1 -11  -2   53.91    3.06
 -11   1  -2   59.31    3.03
 -11   1   2   59.28    2.69
  -1 -11   2   56.78    2.70
  11   1  -2   60.44    2.99
   1  11   2   58.04    2.69
   1 -11  -2   54.59    3.05
 -11   1   2   60.11    3.09
 -11  -1  -2   60.17    3.03
  -1  11  -2   51.16    3.09
  11  -2  -2   21.35    1.21
 -11  -2   2   19.60    0.98
   2 -11   2   20.18    0.99
   2  11  -2   20.23    1.34
  -2 -11  -2   21.26    1.31
  -2  11   2   19.72    0.98
 -11   2  -2   21.15    1.26
  11   2  -2   19.97    1.20
  -2 -11   2   22.73    0.92
  -2 -11   2   21.00    0.99
 -11  -2  -2   20.44    1.23
   2  11   2   20.50    0.98
  -2  11  -2   20.66    1.35
 -11   2   2   19.49    0.98
   2 -11  -2   22.09    1.30
   3 -11   2   20.62    0.92
   3  11  -2   17.54    1.25
  -3 -11  -2   21.42    1.27
  -3  11   2   18.15    0.91
 -11  -3   2   18.30    0.92
 -11   3  -2   18.78    1.19
  11  -3  -2   19.24    1.15
 -11   3   2   17.84    0.91
   3 -11  -2   19.86    1.23
  -3  11  -2   20.90    1.31
  -3 -11   2   20.95    0.93
   3  11   2   18.55    0.91
  11   3  -2   18.93    1.14
 -11  -3  -2   18.63    1.18
 -11   4  -2    6.36    0.64
 -11  -4   2    6.91    0.36
  11  -4  -2    6.46    0.59
  -4  11   2    6.84    0.36
   4  11  -2    6.14    0.70
  -4 -11  -2    6.49    0.68
   4 -11   2    7.40    0.37
  -4  11  -2    6.52    0.73
  11   4  -2    6.48    0.59
 -11   4   2    6.85    0.36
   4 -11  -2    5.96    0.65
 -11  -4  -2    6.58    0.61
  -4 -11   2    6.72    0.38
   4  11   2    6.62    0.35
  11  -5  -2   57.18    2.96
 -11  -5   2   56.13    2.64
  -5  11   2   56.87    2.64
   5 -11   2   58.64    2.64
  11  -5   2   56.23    2.64
   5  11   2   54.53    2.63
  11   5  -2   57.62    2.98
  -5 -11   2   55.30    2.64
 -11   5   2   56.80    2.64
   6 -11   2    7.53    0.41
 -11  -6   2    6.72    0.38
  -6  11   2    7.04    0.38
 -11   6   2    7.24    0.38
  -6 -11   2    6.91    0.39
   7 -11   2    1.22    0.14
 -11  -7   2    1.03    0.14
  -7  11   2    1.45    0.16
 -11   7   2    1.18    0.13
  11  -7   2    1.07    0.13
  -7 -11   2    1.11    0.15
   8 -11   2   10.31    0.48
 -11  -8   2    7.95    0.46
  -8  11   2    8.57    0.46
  11  -8   2    9.07    0.47
 -11   8   2    8.50    0.46
  -8 -11   2    7.88    0.47
 -11  -9   2  114.84    5.43
   9 -11   2  118.86    5.43
  -9  11   2  118.26    5.43
 -11   9   2  113.76    5.43
  -9 -11   2  115.43    5.43
  11  -9   2  119.89    5.42
 -11 -10   2   16.42    0.80
 -10  11   2   16.60    0.84
  10 -11   2   17.12    0.84
 -11 -10   2   17.59    0.85
 -10 -11   2   16.95    0.85
 -10 -11   2   16.93    0.80
  11 -10   2   17.55    0.84
 -11  10   2   17.15    0.84
  11 -11  -2   34.36    1.56
 -11 -11   2   30.70    1.50
 -11  11   2   30.10    1.49
  11 -11   2   30.57    1.49
 -11 -11   2   31.35    1.39
   0 -12  -2  258.63   13.44
   0 -12   2  286.30   11.40
   0  12   2  270.00   12.56
 -12   0   2  270.37   12.56
  12   0  -2  265.60   13.35
   0 -12   2  277.19   12.56
  12  -1  -2    9.09    0.72
   1 -12   2    9.22    0.47
 -12  -1   2    8.97    0.48
  -1 -12  -2    8.70    0.88
   1 -12   2    8.66    0.49
  -1  12   2    8.99    0.48
  -1 -12   2   11.11    0.50
  -1 -12   2   11.06    0.48
 -12   1   2   10.29    0.49
   1 -12  -2    7.82    0.81
   1  12   2    9.29    0.48
  12   1  -2    8.11    0.70
 -12   1   2   10.05    0.47
   2 -12   2   17.00    0.84
  -2  12   2   16.72    0.83
 -12  -2   2   16.44    0.83
  12  -2  -2   17.34    1.09
 -12   2   2   17.94    0.80
  12   2  -2   16.78    1.12
  -2 -12   2   18.58    0.79
  -2 -12   2   17.92    0.84
 -12   2   2   16.78    0.83
   2  12   2   17.35    0.83
   3 -12   2   16.86    0.74
  -3  12   2   15.05    0.73
 -12  -3   2   14.67    0.73
   3  12   2   14.92    0.73
 -12   3   2   13.63    0.70
  -3 -12   2   14.83    0.74
 -12   3   2   15.27    0.73
  -3 -12   2   14.63    0.70
  -4  12   2   13.61    0.64
 -12  -4   2   12.86    0.64
   4 -12   2   12.78    0.65
  -4 -12   2   12.95    0.62
 -12   4   2   13.17    0.64
   4  12   2   12.48    0.63
  -4 -12   2   12.45    0.65
 -12  -5   2    2.10    0.19
   5 -12   2    2.01    0.21
  -5  12   2    2.17    0.18
 -12   5   2    2.14    0.19
   5  12   2    2.15    0.17
  -5 -12   2    1.84    0.22
  -6  12   2   19.17    0.94
   6 -12   2   21.51    0.95
 -12  -6   2   18.58    0.94
  12  -6   2   18.94    0.94
  -6 -12   2   20.40    0.95
   6  12   2   19.55    0.94
 -12   6   2   18.44    0.94
 -12  -7   2   24.54    1.18
  -7  12   2   24.41    1.18
   7 -12   2   25.80    1.18
  12  -7   2   25.33    1.18
 -12   7   2   23.70    1.18
  -7 -12   2   24.03    1.19
  -8  12   2   34.95    1.61
 -12  -8   2   33.02    1.48
   8 -12   2   34.24    1.61
 -12  -8   2   33.30    1.61
 -12   8   2   33.46    1.61
  -8 -12   2   34.87    1.62
  12  -8   2   34.00    1.61
 -12  -9   2    4.58    0.31
 -12  -9   2    4.64    0.33
   9 -12   2    4.33    0.30
  -9  12   2    4.72    0.29
  -9 -12   2    4.57    0.35
 -12   9   2    4.62    0.30
  12  -9   2    4.29    0.30
  -9 -12   2    4.49    0.32
  10 -12   2   20.52    1.04
 -12 -10   2   22.46    0.99
 -10  12   2   21.54    1.05
 -12 -10   2   22.11    1.06
  12 -10  -2   21.95    1.09
  10 -12  -2   23.55    1.12
 -10 -12   2   21.37    0.99
 -12  10   2   20.45    1.04
  12 -10   2   21.21    1.04
 -10 -12   2   21.00    1.06
  12 -11  -2   26.61    1.31
 -11  12   2   26.30    1.21
  11 -12   2   25.30    1.26
 -12 -11   2   25.77    1.19
 -11  12   2   26.36    1.26
 -12 -11   2   26.57    1.28
 -12  11   2   26.99    1.26
  12 -11   2   25.34    1.26
 -12  11   2   26.84    1.22
  11 -12  -2   26.70    1.31
 -11 -12   2   25.56    1.19
 -11 -12   2   27.00    1.28
 -12 -12   2   85.89    3.60
  12 -12  -2   89.71    3.96
 -12  12   2   81.70    3.69
 -12 -12   2   83.32    3.93
 -12  12   2   84.01    3.92
  12 -12   2   79.59    3.92
 -12  12   2   84.61    3.59
 -13   0   2   49.92    2.18
 -13   0   2   49.73    2.32
   0 -13   2   49.53    2.33
   0  13   2   48.60    2.32
   0 -13   2   50.43    2.13
 -13  -1   2   40.36    1.89
   1 -13   2   39.54    1.89
   1 -13   2   40.58    1.73
  -1  13   2   40.30    1.88
   1  13   2   40.21    1.88
 -13   1   2   40.23    1.89
 -13   1   2   39.27    1.78
  -1 -13   2   39.81    1.89
  -1 -13   2   40.69    1.73
 -13  -2   2    5.35    0.33
  -2  13   2    5.12    0.32
   2 -13   2    7.01    0.35
 -13   2   2    7.38    0.36
   2  13   2    5.49    0.33
 -13   2   2    5.34    0.33
  -2 -13   2    6.80    0.36
   3 -13   2   22.24    1.08
  -3  13   2   22.40    1.08
 -13  -3   2   21.78    1.08
  -3 -13   2   23.64    1.01
 -13   3   2   22.66    1.08
  -3 -13   2   22.97    1.09
   3  13   2   22.52    1.07
 -13   3   2   21.90    1.03
 -13  -4   2   36.32    1.75
   4 -13   2   38.29    1.76
  -4  13   2   37.74    1.75
 -13   4   2   36.26    1.75
   4  13   2   36.09    1.75
 -13   4   2   38.27    1.67
  -4 -13   2   36.73    1.76
  -4 -13   2   38.20    1.62
 -13  -5   2    4.44    0.30
  -5  13   2    4.68    0.29
   5 -13   2    4.75    0.31
 -13   5   2    4.47    0.31
   5  13   2    4.96    0.28
  -5 -13   2    4.76    0.31
  -5 -13   2    4.53    0.33
 -13   5   2    4.79    0.29
   6 -13   2    5.83    0.36
  -6  13   2    5.53    0.35
  -6  13   2    6.38    0.35
 -13  -6   2    6.24    0.36
  -6 -13   2    6.18    0.37
  -6 -13   2    6.12    0.39
 -13   6   2    6.11    0.35
   6  13   2    6.39    0.34
  -7  13   2    9.93    0.52
   7 -13   2   10.13    0.53
 -13  -7   2   10.62    0.54
  -7  13   2   10.18    0.53
 -13   7   2    9.69    0.53
  -7 -13   2   10.22    0.54
   7  13   2    9.84    0.51
  -7 -13   2   10.44    0.54
  -8  13   2   10.45    0.58
   8 -13   2   11.43    0.60
 -13  -8   2   12.11    0.61
  -8  13   2   12.67    0.60
 -13   8   2   12.52    0.60
  -8 -13   2   11.75    0.62
   8  13   2   11.66    0.59
  13  -8   2   11.16    0.59
  -8 -13   2   10.87    0.59
 -13  -9   2    4.09    0.32
  -9  13   2    3.70    0.30
  13  -9  -2    3.71    0.36
 -13  -9   2    4.26    0.30
   9 -13   2    3.31    0.28
  -9  13   2    4.13    0.27
  -9 -13   2    4.09    0.33
   9  13   2    4.06    0.26
  13  -9   2    3.61    0.28
   9 -13  -2    3.51    0.37
  -9 -13   2    3.89    0.30
 -13   9   2    4.19    0.28
 -10  13   2    6.84    0.37
 -13 -10   2    6.68    0.40
  13 -10  -2    4.77    0.44
 -13 -10   2    6.16    0.40
  10 -13   2    5.82    0.37
 -10  13   2    6.18    0.39
 -10 -13   2    6.39    0.41
  10 -13  -2    5.19    0.45
 -10 -13   2    6.17    0.39
 -13  10   2    6.55    0.41
  13 -10   2    5.58    0.37
 -13  10   2    6.86    0.37
 -13 -11   2    6.28    0.39
 -13 -11   2    6.24    0.41
 -11  13   2    6.55    0.37
  11 -13   2    6.25    0.38
 -11  13   2    6.54    0.36
  13 -11  -2    4.31    0.46
 -11  13   2    5.48    0.40
 -13  11   2    5.43    0.40
 -13  11   2    6.99    0.35
 -11 -13   2    6.17    0.40
  13 -11   2    6.32    0.38
  11 -13  -2    5.30    0.47
 -13  11   2    5.55    0.37
 -11 -13   2    6.48    0.42
  13 -12  -2    1.95    0.27
 -12  13   2    2.37    0.25
  12 -13   2    2.51    0.25
 -12  13   2    2.00    0.25
 -13 -12   2    2.54    0.28
 -12  13   2    1.95    0.23
 -13 -12   2    2.07    0.22
 -13  12   2    2.35    0.20
 -12 -13   2    2.20    0.23
  12 -13  -2    2.08    0.28
 -13  12   2    2.30    0.24
 -13  12   2    2.21    0.26
 -12 -13   2    2.07    0.27
  13 -12   2    2.40    0.25
 -13 -13   2    5.59    0.39
  13 -13   2    5.57    0.35
 -13  13   2    5.65    0.36
 -13  13   2    4.89    0.41
  13 -13  -2    4.77    0.45
 -13  13   2    5.64    0.35
 -13 -13   2    4.82    0.41
   0  14   2    5.60    0.30
   0 -14   2    5.01    0.33
 -14   0   2    4.34    0.31
   0 -14   2    4.85    0.32
 -14   0   2    5.16    0.30
  -1  14   2   10.52    0.54
   1 -14   2   10.23    0.52
 -14  -1   2   10.69    0.54
   1 -14   2   10.28    0.55
 -14   1   2   10.96    0.53
 -14   1   2   10.17    0.54
   1  14   2   10.55    0.53
  -1 -14   2   10.79    0.55
  -1 -14   2   11.06    0.54
   2 -14   2   17.87    0.86
 -14  -2   2   19.61    0.93
   2 -14   2   18.87    0.93
  -2  14   2   20.43    0.93
 -14   2   2   18.43    0.89
  -2 -14   2   18.44    0.94
 -14   2   2   20.22    0.93
   2  14   2   19.65    0.92
  -2 -14   2   18.34    0.88
  -3  14   2    7.66    0.41
   3 -14   2    7.74    0.43
 -14  -3   2    8.07    0.42
  -3 -14   2    7.09    0.42
 -14   3   2    7.58    0.43
  -3 -14   2    7.08    0.43
 -14   3   2    7.96    0.42
   3  14   2    7.66    0.41
   4 -14   2    5.37    0.35
  -4  14   2    6.40    0.34
 -14  -4   2    6.15    0.35
 -14   4   2    6.42    0.35
   4  14   2    6.24    0.34
  -4 -14   2    5.53    0.37
 -14   4   2    5.66    0.37
  -4 -14   2    5.44    0.36
   5 -14   2    9.52    0.52
 -14  -5   2    9.91    0.52
  -5  14   2    9.85    0.51
   5  14   2    9.50    0.50
  -5 -14   2    9.71    0.52
 -14   5   2    9.98    0.52
  -5 -14   2   10.47    0.53
 -14   5   2    9.84    0.52
  -6  14   2   13.01    0.67
 -14  -6   2   13.68    0.68
   6 -14   2   14.07    0.68
   6  14   2   13.09    0.66
  -6 -14   2   13.43    0.66
  -6 -14   2   12.84    0.68
 -14   6   2   13.64    0.67
 -14   6   2   13.56    0.68
   7 -14   2   10.92    0.60
  -7  14   2   11.57    0.60
  -7  14   2   11.79    0.59
  14  -7  -2   11.51    0.65
 -14  -7   2   11.33    0.61
  -7 -14   2   11.60    0.62
  -7 -14   2   12.80    0.61
 -14   7   2   11.18    0.60
   7  14   2   12.04    0.59
 -14   7   2   12.70    0.62
  14  -8  -2   18.81    1.04
  -8  14   2   22.10    1.00
  -8  14   2   19.88    0.96
 -14  -8   2   21.05    1.01
   8 -14   2   21.24    1.00
  -8 -14   2   20.57    0.97
 -14   8   2   20.96    1.01
   8 -14  -2   19.23    1.05
 -14   8   2   21.94    0.98
  -8 -14   2   20.53    1.01
   8  14   2   19.65    0.99
 -14  -9   2    8.52    0.49
   9 -14   2    8.32    0.47
  -9  14   2    8.48    0.47
  14  -9  -2    8.74    0.54
  -9  14   2    8.43    0.48
   9 -14  -2    8.29    0.54
  -9 -14   2    8.29    0.49
   9  14   2    8.30    0.45
 -14   9   2    8.35    0.47
 -14   9   2    9.22    0.50
  -9 -14   2    9.32    0.51
  10 -14   2    5.98    0.36
 -14 -10   2    4.82    0.36
 -10  14   2    5.02    0.33
 -10  14   2    5.24    0.31
 -10  14   2    5.38    0.37
  14 -10  -2    3.82    0.43
  10  14   2    4.96    0.31
  10 -14  -2    5.44    0.44
 -14  10   2    5.11    0.32
 -10 -14   2    5.08    0.40
 -14  10   2    4.73    0.34
 -14  10   2    5.46    0.39
 -10 -14   2    4.48    0.36
 -11  14   2    2.52    0.24
 -11  14   2    2.72    0.27
  14 -11  -2    2.76    0.30
  11 -14   2    2.83    0.26
 -11  14   2    2.73    0.25
 -14 -11   2    2.64    0.27
 -14 -11   2    2.82    0.28
 -14  11   2    2.79    0.26
  11  14   2    2.74    0.23
 -14  11   2    2.64    0.27
  11 -14  -2    2.51    0.30
 -11 -14   2    2.55    0.30
 -14  11   2    2.66    0.26
 -11 -14   2    2.41    0.29
 -12  14   2    6.45    0.40
 -14 -12   2    6.58    0.46
  12 -14   2    7.19    0.40
 -12  14   2    6.97    0.45
  14 -12  -2    5.84    0.49
 -14 -12   2    7.30    0.44
 -12  14   2    6.17    0.38
  12 -14  -2    6.02    0.49
 -12 -14   2    7.24    0.47
 -14  12   2    6.20    0.39
 -14  12   2    6.09    0.40
 -14  12   2    6.66    0.46
  12  14   2    6.93    0.38
 -12 -14   2    7.18    0.44
  14 -13  -2    2.42    0.34
 -13 -14  -2    3.51    0.38
  13 -14   2    5.01    0.32
 -13  14   2    3.91    0.30
 -14 -13   2    3.59    0.39
 -14 -13   2    3.64    0.34
 -13  14   2    3.64    0.29
 -13  14   2    3.44    0.36
  13  14   2    3.82    0.27
 -14  13   2    4.09    0.37
 -14 -13  -2    3.96    0.38
 -13 -14   2    3.83    0.40
 -14  13   2    3.84    0.30
  13 -14  -2    2.32    0.34
 -14  13   2    4.05    0.30
 -13 -14   2    3.66    0.34
  14  14   2   39.21    1.84
 -14 -14   2   41.78    1.87
 -14  14   2   39.67    1.79
  14 -14  -2   37.52    1.90
 -14  14   2   36.50    1.70
 -14 -14   2   39.62    1.75
 -14 -14  -2   36.48    1.89
 -14  14   2   40.80    1.85
 -15  -1   2    8.51    0.47
   1 -15   2    9.05    0.48
   1 -15   2    8.21    0.46
  -1  15   2    8.99    0.46
  -1 -15   2    8.99    0.48
 -15   1   2    9.14    0.47
 -15   1   2    8.27    0.46
  -1 -15   2    8.53    0.48
   1  15   2    8.35    0.45
   2 -15   2   11.37    0.60
 -15  -2   2   11.71    0.60
   2 -15   2   11.52    0.58
  -2  15   2   11.39    0.59
   2  15   2   11.48    0.59
  -2 -15   2   11.76    0.61
 -15   2   2   11.70    0.60
 -15   2   2   12.00    0.59
  -2 -15   2   12.21    0.60
   3 -15   2   33.92    1.59
  -3  15   2   33.92    1.58
 -15  -3   2   32.91    1.58
   3  15   2   33.14    1.58
 -15   3   2   33.09    1.58
  -3 -15   2   33.27    1.59
  -3 -15   2   32.98    1.47
 -15   3   2   33.31    1.51
  15  -4  -2    0.74    0.17
   4 -15   2    0.75    0.15
  -4  15   2    0.84    0.13
 -15  -4   2    0.93    0.15
   4  15   2    0.75    0.12
 -15   4   2    0.77    0.14
  -4 -15   2    1.06    0.20
 -15   4   2    1.07    0.19
  -4 -15   2    1.04    0.16
 -15  -5   2    5.24    0.34
   5 -15   2    4.61    0.34
  -5  15   2    5.28    0.32
  15  -5  -2    5.70    0.38
 -15   5   2    4.74    0.37
 -15   5   2    5.30    0.33
   5  15   2    5.26    0.31
  -5 -15   2    5.28    0.35
  -5 -15   2    5.54    0.37
  -6  15   2    9.93    0.51
  15  -6  -2    9.39    0.55
 -15  -6   2    9.38    0.52
   6 -15   2    9.09    0.51
 -15   6   2   10.54    0.54
  -6 -15   2   10.59    0.54
   6  15   2    9.65    0.50
  -6 -15   2    9.24    0.53
 -15   6   2    9.34    0.51
   6 -15  -2    9.04    0.57
   7 -15   2    0.57    0.14
  -7  15   2    0.58    0.13
 -15  -7   2    0.58    0.15
  15  -7  -2    0.65    0.19
   7 -15  -2    0.64    0.20
 -15   7   2    0.92    0.20
  -7 -15   2    0.49    0.21
  -7 -15   2    0.64    0.15
   7  15   2    0.57    0.12
 -15   7   2    0.58    0.14
  15  -8  -2    0.15    0.19
 -15  -8   2    0.07    0.14
   8 -15   2    0.15    0.15
  -8  15   2    0.32    0.17
  -8  15   2    0.00    0.12
  -8 -15   2    0.23    0.21
   8  15   2    0.07    0.11
  -8 -15   2    0.13    0.14
 -15   8   2    0.13    0.19
 -15   8   2    0.12    0.13
   8 -15  -2    0.03    0.19
  15  -9  -2    3.50    0.37
  -9  15   2    3.37    0.25
  -9  15   2    3.44    0.31
   9 -15   2    3.57    0.29
 -15  -9   2    3.52    0.30
  -9  15   2    3.20    0.26
   9  15   2    3.21    0.25
  -9 -15   2    3.62    0.36
 -15   9   2    3.22    0.34
  -9 -15   2    3.14    0.30
 -15   9   2    3.26    0.28
 -15   9   2    3.42    0.26
   9 -15  -2    3.36    0.38
  15 -10  -2    1.59    0.27
 -10  15   2    2.46    0.20
  10 -15   2    1.79    0.20
 -10  15   2    2.09    0.25
 -15 -10   2    2.19    0.22
 -10  15   2    1.98    0.23
 -15  10   2    1.77    0.25
  10  15   2    2.25    0.22
 -15  10   2    2.31    0.20
  10 -15  -2    1.84    0.27
 -15  10   2    2.33    0.25
 -10 -15   2    2.08    0.22
 -10 -15   2    1.98    0.28
 -11  15   2    5.05    0.39
 -11 -15  -2    4.71    0.41
 -11  15   2    5.33    0.34
  15 -11  -2    4.44    0.45
 -11  15   2    4.89    0.33
  11 -15   2    5.26    0.34
 -15 -11   2    5.56    0.37
 -15  11   2    5.00    0.35
  11  15   2    5.53    0.32
 -15  11   2    5.11    0.33
 -15  11   2    4.24    0.40
  11 -15  -2    4.67    0.43
 -11 -15   2    5.44    0.38
 -11 -15   2    4.45    0.40
 -12 -15  -2    5.78    0.48
  12 -15   2    6.34    0.40
 -12  15   2    5.92    0.45
 -12  15   2    7.37    0.41
  15 -12  -2    6.68    0.52
 -15 -12   2    6.29    0.48
 -15 -12   2    6.47    0.44
 -12  15   2    6.63    0.39
 -15  12   2    6.63    0.47
 -12 -15   2    6.44    0.49
 -15 -12  -2    6.00    0.49
 -12 -15   2    7.08    0.44
  12  15   2    6.66    0.38
 -15  12   2    7.20    0.40
 -15  12   2    6.94    0.41
 -15 -13   2    6.18    0.43
  15  13   2    6.51    0.37
 -13  15   2    6.21    0.46
  15 -13  -2    5.51    0.50
  13 -15   2    6.53    0.38
 -13 -15  -2    6.35    0.49
 -13  15   2    6.67    0.40
 -15 -13   2    5.01    0.47
 -13  15   2    6.35    0.39
  13 -15  -2    6.05    0.51
 -15  13   2    6.38    0.40
  13  15   2    6.55    0.37
 -13 -15   2    5.79    0.49
 -15  13   2    5.59    0.46
 -15 -13  -2    6.27    0.47
 -15  13   2    6.46    0.39
 -13 -15   2    6.33    0.43
  14 -15   2   13.16    0.76
 -14  15   2   13.72    0.70
  15  14   2   12.81    0.72
 -14  15   2   13.60    0.73
 -14  15   2   13.32    0.66
 -14 -15  -2   12.57    0.77
 -15 -14   2   12.33    0.72
 -14  15   2   12.90    0.72
 -15 -14   2   14.64    0.72
  15 -14  -2   13.91    0.80
  15  14   2   13.67    0.67
 -15 -14  -2   13.34    0.77
 -15  14   2   12.27    0.73
  15 -14   2   13.51    0.76
  14  15   2   13.98    0.67
  14  15   2   12.74    0.73
 -14 -15   2   13.22    0.75
  14 -15  -2   13.54    0.79
 -14 -15   2   13.82    0.72
 -14 -15   2   12.72    0.73
 -15  14   2   12.89    0.72
 -15  14   2   13.52    0.66
 -15  14   2   14.36    0.70
 -15  15  -2   33.64    1.65
  15  15   2   33.86    1.61
 -15 -15   2   33.39    1.54
 -15  15   2   32.15    1.49
 -15  15   2   34.42    1.61
  15  15   2   32.93    1.59
 -15  15   2   33.03    1.57
  15 -15   2   33.95    1.63
 -15  15   2   31.31    1.60
 -15 -15   2   35.63    1.62
  15 -15  -2   36.95    1.68
 -15 -15  -2   33.32    1.67
   0  16   2    0.83    0.12
   0 -16   2    0.82    0.15
   0 -16   2    0.89    0.19
 -16   0   2    0.70    0.13
   1 -16   2    1.44    0.21
   1 -16   2    1.44    0.16
  -1  16   2    1.71    0.18
 -16  -1   2    1.52    0.16
 -16   1   2    1.60    0.16
   1  16   2    1.36    0.15
  -1 -16   2    1.10    0.21
  -1 -16   2    1.22    0.16
 -16   1   2    1.51    0.19
  -2  16   2    2.33    0.20
   2 -16   2    2.35    0.23
   2 -16   2    1.88    0.19
 -16  -2   2    2.07    0.22
 -16   2   2    2.45    0.22
  -2 -16   2    2.22    0.24
  -2 -16   2    2.58    0.26
 -16   2   2    2.18    0.23
   2  16   2    2.13    0.20
   3 -16   2    1.97    0.24
  16  -3  -2    2.69    0.28
 -16  -3   2    2.57    0.24
  -3  16   2    2.65    0.22
  -3 -16   2    2.91    0.26
 -16   3   2    2.58    0.24
  -3 -16   2    2.74    0.27
 -16   3   2    2.99    0.29
   3  16   2    2.52    0.22
 -16  -4   2    3.05    0.26
  -4  16   2    3.02    0.24
  16  -4  -2    3.12    0.32
   4 -16   2    3.02    0.28
   4 -16  -2    3.13    0.34
   4  16   2    2.88    0.23
 -16   4   2    3.45    0.31
  -4 -16   2    2.92    0.27
 -16   4   2    3.17    0.25
  -4 -16   2    2.95    0.28
  16  -5  -2   12.26    0.67
 -16  -5   2   11.87    0.63
   5 -16   2   11.96    0.63
  -5  16   2   11.70    0.62
   5  16   2   11.67    0.61
  -5 -16   2   12.37    0.64
 -16   5   2   11.51    0.62
 -16   5   2   12.54    0.64
  -5 -16   2   12.22    0.64
   5 -16  -2   13.26    0.68
   6 -16   2    1.10    0.17
  -6  16   2    0.78    0.14
 -16  -6   2    0.79    0.16
  16  -6  -2    0.60    0.21
   6 -16  -2    0.54    0.19
 -16   6   2    0.92    0.21
   6  16   2    0.62    0.12
  -6 -16   2    0.28    0.22
  -6 -16   2    0.67    0.15
 -16   6   2    0.70    0.14
  16  -7  -2    9.04    0.53
 -16  -7   2    7.97    0.48
  -7  16   2    8.07    0.46
   7 -16   2    7.81    0.47
  -7 -16   2    8.23    0.51
   7 -16  -2    8.52    0.53
   7  16   2    8.65    0.45
 -16   7   2    7.80    0.47
  -7 -16   2    9.02    0.49
 -16   7   2    8.92    0.51
   8 -16   2    2.95    0.28
  16  -8  -2    2.22    0.26
  -8  16   2    3.06    0.25
 -16  -8   2    2.62    0.27
  -8  16   2    3.12    0.25
  -8 -16   2    2.69    0.28
 -16   8   2    2.79    0.26
  -8 -16   2    2.15    0.28
   8  16   2    2.50    0.23
 -16   8   2    2.70    0.26
 -16   8   2    3.05    0.33
   8 -16  -2    1.86    0.26
  -9  16   2    2.18    0.23
  16  -9  -2    1.55    0.24
  -9  16   2    2.33    0.20
   9 -16   2    2.05    0.20
  -9 -16  -2    2.01    0.27
 -16  -9   2    2.34    0.27
  -9  16   2    1.62    0.23
 -16   9   2    2.22    0.20
   9 -16  -2    1.51    0.26
 -16   9   2    1.81    0.26
  -9 -16   2    1.86    0.21
   9  16   2    1.94    0.21
  -9 -16   2    1.74    0.27
 -16   9   2    1.97    0.20
  16 -10  -2    0.86    0.23
 -16 -10   2    0.50    0.18
 -10 -16  -2    0.56    0.22
 -10  16   2    0.76    0.21
 -10  16   2    0.68    0.16
 -10  16   2    0.66    0.15
  10 -16  -2    0.25    0.22
 -16  10   2    0.60    0.17
  10  16   2    0.92    0.14
 -16  10   2    0.72    0.16
 -10 -16   2    0.58    0.17
 -10 -16   2    0.55    0.25
 -16  10   2    0.57    0.23
 -11  16   2    0.62    0.22
 -11  16   2    0.88    0.16
  11 -16   2    1.07    0.15
 -16 -11   2    0.73    0.19
  16 -11  -2    0.87    0.24
 -11 -16  -2    0.90    0.23
 -11  16   2    0.77    0.17
 -11 -16   2    0.76    0.27
 -16  11   2    0.85    0.24
  11  16   2    0.90    0.14
 -16  11   2    0.70    0.17
 -11 -16   2    1.14    0.19
 -16  11   2    0.88    0.17
  11 -16  -2    0.54    0.24
 -16 -11  -2    0.83    0.22
 -12  16   2    0.40    0.22
 -12  16   2    0.19    0.16
 -16 -12   2    0.33    0.18
  12 -16   2    0.47    0.14
  16 -12  -2    0.03    0.23
 -12  16   2    0.36    0.15
 -12 -16  -2    0.66    0.23
  12 -16  -2   -0.05    0.24
 -16  12   2    0.39    0.17
 -16  12   2    0.13    0.16
 -16  12   2    0.38    0.24
 -12 -16   2    0.41    0.18
 -16 -12  -2    0.47    0.21
  12  16   2    0.35    0.13
 -12 -16   2    0.60    0.27
  16  13   2    4.32    0.40
  13 -16   2    3.93    0.45
 -16  13  -2    4.72    0.43
 -13  16   2    4.46    0.34
  16  13   2    4.69    0.29
 -13  16   2    4.54    0.41
  16 -13  -2    3.89    0.47
 -13  16   2    4.29    0.38
 -13  16   2    4.97    0.33
 -13 -16  -2    4.24    0.44
 -16 -13   2    4.25    0.42
 -16 -13   2    4.90    0.37
 -13 -16   2    4.56    0.45
 -13 -16   2    4.98    0.47
  13  16   2    5.08    0.30
  16 -13   2    4.29    0.44
 -16  13   2    5.01    0.43
 -13  16  -2    4.29    0.39
  13 -16  -2    4.56    0.41
 -16  13   2    4.32    0.41
 -16 -13  -2    4.49    0.43
 -16  13   2    4.44    0.35
 -16  13   2    4.67    0.34
 -13 -16   2    5.29    0.36
  13  16   2    4.56    0.40
 -16  13   2    4.59    0.35
 -14  16   2    6.00    0.43
 -16  14  -2    4.63    0.43
  16  14   2    5.18    0.31
  14 -16   2    6.13    0.49
 -14  16   2    5.57    0.36
  16 -14  -2    4.18    0.48
  14 -16   2    4.60    0.50
 -14 -16  -2    5.89    0.48
 -16 -14   2    5.47    0.46
  16  14   2    4.75    0.44
 -14  16   2    5.37    0.38
 -14  16   2    4.91    0.44
 -16 -14   2    5.65    0.39
  14  16   2    5.52    0.32
 -16 -14  -2    4.66    0.47
  14  16   2    4.82    0.43
 -16  14   2    4.39    0.45
 -16  14   2    5.35    0.43
 -14  16  -2    5.84    0.42
  16 -14   2    6.81    0.48
 -16  14   2    4.60    0.45
 -16  14   2    5.82    0.38
 -14 -16   2    5.77    0.49
  14 -16  -2    4.12    0.49
 -14 -16   2    5.45    0.38
 -16  14   2    5.60    0.36
 -14 -16   2    4.59    0.47
 -16 -15   2    2.03    0.21
  15 -16   2    2.03    0.30
 -16  15  -2    1.96    0.27
 -15  16   2    2.43    0.24
 -15  16   2    1.63    0.28
  16 -15  -2    2.14    0.33
 -15 -16  -2    2.03    0.30
  16 -15  -2    2.00    0.29
 -16 -15   2    2.29    0.32
 -16 -15   2    2.07    0.29
 -15  16   2    2.90    0.27
  15 -16   2    2.15    0.31
  16  15   2    2.24    0.27
 -15  16   2    2.01    0.20
  16 -15   2    2.67    0.31
 -15 -16   2    2.15    0.30
  15 -16  -2    2.25    0.33
 -16  15   2    2.49    0.27
 -15 -16   2    2.28    0.27
 -16  15   2    2.36    0.25
 -16  15   2    2.67    0.28
 -16  15   2    2.25    0.30
 -16  15   2    2.02    0.24
  15  16   2    2.33    0.27
  16 -15   2    2.40    0.30
 -15 -16   2    1.88    0.32
  15 -16  -2    1.30    0.29
 -15  16  -2    1.87    0.26
 -16 -15  -2    2.41    0.31
 -16 -16   2    9.52    0.63
  16 -16   2   10.49    0.66
 -16  16   2   10.96    0.61
 -16  16   2    9.37    0.58
 -16 -16  -2   11.35    0.66
  16 -16  -2    9.22    0.66
 -16  16   2    9.70    0.61
 -16  16   2   10.10    0.55
 -16 -16   2   10.36    0.65
 -16  16   2    9.69    0.53
 -16  16  -2   10.53    0.61
  16 -16  -2   10.40    0.63
  16 -16   2   10.43    0.63
  16  16   2   10.11    0.61
   0 -17   2   16.40    0.78
 -17   0   2   16.03    0.81
   0  17   2   16.35    0.80
   0 -17   2   15.98    0.81
   0 -17  -2   16.53    0.86
  -1  17   2    3.62    0.26
   1 -17   2    4.11    0.29
  -1 -17  -2    3.22    0.38
   1 -17   2    3.80    0.32
 -17  -1   2    3.97    0.28
  -1 -17   2    3.70    0.32
   1  17   2    3.49    0.26
  -1 -17   2    3.31    0.29
 -17   1   2    3.59    0.28
   1 -17  -2    2.87    0.35
 -17  -2   2   14.35    0.73
  -2  17   2   13.97    0.71
   2 -17   2   15.20    0.73
 -17   2   2   13.72    0.72
  -2 -17   2   14.77    0.71
 -17   2   2   14.71    0.71
   2  17   2   14.00    0.71
   2 -17  -2   13.72    0.77
  -2 -17   2   14.22    0.73
 -17  -3   2   22.03    1.11
   3 -17   2   24.26    1.11
  -3  17   2   21.84    1.10
 -17   3   2   22.38    1.11
   3  17   2   21.83    1.09
  -3 -17   2   22.19    1.11
  -3 -17   2   24.52    1.06
 -17   3   2   24.91    1.08
   3 -17  -2   21.59    1.14
  -4 -17  -2    4.36    0.40
   4 -17   2    3.77    0.32
 -17  -4   2    4.66    0.32
  -4  17   2    4.55    0.30
  -4 -17   2    4.53    0.33
   4 -17  -2    4.93    0.39
  -4 -17   2    4.79    0.38
 -17   4   2    4.91    0.37
 -17   4   2    4.80    0.31
   4  17   2    4.29    0.29
 -17  -5   2    3.06    0.28
  -5 -17  -2    3.01    0.36
  -5  17   2    3.09    0.25
   5 -17   2    3.24    0.28
  17  -5  -2    2.95    0.29
 -17   5   2    3.02    0.26
  -5 -17   2    2.77    0.30
   5 -17  -2    2.36    0.27
 -17   5   2    3.31    0.34
 -17   5   2    2.81    0.26
  -5 -17   2    2.89    0.28
   5  17   2    2.96    0.24
  17  -6  -2    1.03    0.22
  -6  17   2    0.95    0.15
 -17  -6   2    1.03    0.17
  -6 -17  -2    0.68    0.21
   6 -17   2    0.96    0.17
 -17   6   2    0.94    0.16
   6  17   2    1.14    0.15
   6 -17  -2    0.69    0.21
 -17   6   2    1.03    0.17
  -6 -17   2    1.51    0.26
 -17   6   2    0.84    0.23
  -6 -17   2    1.10    0.17
  17  -7  -2    1.88    0.25
  -7 -17  -2    1.51    0.24
 -17  -7   2    1.94    0.21
   7 -17   2    1.98    0.20
  -7  17   2    1.85    0.19
   7  17   2    2.01    0.21
  -7 -17   2    2.08    0.28
 -17   7   2    2.06    0.24
 -17   7   2    1.78    0.26
  -7 -17   2    2.35    0.27
   7 -17  -2    1.80    0.25
 -17   7   2    2.40    0.21
  -8  17   2    2.66    0.25
  17  -8  -2    2.14    0.27
   8 -17   2    2.37    0.26
  -8  17   2    2.47    0.24
  -8 -17  -2    2.08    0.26
 -17  -8   2    2.40    0.29
  -8 -17   2    2.61    0.31
 -17   8   2    2.51    0.27
 -17   8   2    2.37    0.29
   8  17   2    2.67    0.23
   8 -17  -2    1.97    0.27
 -17   8   2    2.89    0.26
  -8 -17   2    2.45    0.28
  -9  17   2    6.47    0.38
 -17  -9   2    6.80    0.42
   9 -17   2    5.90    0.39
  -9  17   2    5.66    0.37
  -9 -17  -2    5.40    0.47
  17  -9  -2    6.09    0.48
 -17   9   2    6.11    0.38
   9  17   2    6.56    0.37
  -9 -17   2    6.67    0.41
 -17   9   2    6.48    0.39
  -9 -17   2    5.63    0.48
   9 -17  -2    5.59    0.48
 -17   9   2    5.49    0.44
  17 -10  -2   16.70    0.94
 -10 -17  -2   16.85    0.95
 -10  17   2   19.56    0.89
  10 -17   2   18.22    0.87
 -10  17   2   17.03    0.87
 -17 -10   2   18.12    0.91
 -10  17   2   16.40    0.82
  10  17   2   18.40    0.87
  10 -17  -2   17.05    0.95
 -17  10   2   18.44    0.83
 -10 -17   2   16.73    0.90
 -10 -17   2   18.62    0.90
 -17  10   2   16.89    0.90
 -17  10   2   18.77    0.89
 -17 -10  -2   16.63    0.93
  17 -11  -2   11.86    0.69
 -11  17   2   10.96    0.57
  17  11   2   11.24    0.64
 -11 -17  -2   11.50    0.69
 -17 -11   2   10.83    0.64
 -11  17   2   12.18    0.60
 -11  17   2   10.66    0.63
 -17 -11   2   11.99    0.63
  11 -17   2    9.98    0.67
 -11  17   2   10.95    0.64
 -11  17   2   11.31    0.66
  11 -17   2   10.96    0.58
 -11 -17   2   11.79    0.67
 -17  11   2   10.53    0.64
  11 -17  -2   11.39    0.69
 -17  11   2   11.13    0.56
 -11 -17   2   10.60    0.68
 -11 -17   2   12.71    0.62
 -17 -11  -2   11.64    0.67
  17 -11   2   10.19    0.64
  11  17   2   11.71    0.58
 -17  11   2   11.00    0.65
 -17  11   2   11.91    0.61
 -17  11   2   11.69    0.58
  11  17   2   10.57    0.64
 -12  17   2    2.28    0.22
 -12  17   2    2.10    0.25
  12 -17   2    1.99    0.29
 -12  17   2    2.19    0.28
 -17  12  -2    1.86    0.26
 -12 -17  -2    1.94    0.29
 -17 -12   2    2.03    0.23
  17 -12  -2    1.17    0.28
 -12  17   2    2.06    0.25
  17  12   2    2.35    0.26
 -17 -12   2    2.28    0.26
 -17  12   2    2.08    0.22
  12  17   2    2.14    0.26
 -17 -12  -2    2.21    0.28
  12 -17  -2    1.96    0.29
  17 -12   2    1.97    0.27
 -12 -17   2    2.30    0.31
 -12 -17   2    1.63    0.21
 -17  12   2    2.21    0.30
  12  17   2    2.27    0.22
 -12 -17   2    1.72    0.32
 -17  12   2    2.28    0.26
 -17  12   2    2.39    0.26
 -12  17  -2    1.62    0.24
 -17  12   2    2.10    0.23
 -17 -13   2    3.60    0.31
  17  13   2    3.19    0.29
 -13  17   2    2.36    0.27
  13 -17   2    3.22    0.34
  17  13   2    2.80    0.21
 -17 -13   2    2.50    0.29
 -13  17   2    3.13    0.30
  17 -13  -2    2.86    0.32
  13 -17   2    2.15    0.31
 -13 -17  -2    4.24    0.43
 -13  17   2    3.45    0.26
 -17  13  -2    2.10    0.28
 -13  17   2    3.79    0.37
 -13 -17   2    3.19    0.36
 -17 -13  -2    3.96    0.40
 -13  17  -2    2.65    0.28
 -13 -17   2    3.60    0.30
 -17  13   2    2.41    0.28
  13  17   2    2.92    0.23
 -17  13   2    2.50    0.29
 -17  13   2    3.47    0.33
 -17  13   2    2.70    0.27
  13  17   2    2.65    0.28
  17 -13   2    2.78    0.31
 -17  13   2    2.92    0.33
 -13 -17   2    2.29    0.32
  13 -17  -2    2.30    0.32
 -17  13   2    2.83    0.30
  14 -17   2   -0.43    0.24
  14 -17   2    0.32    0.28
  17 -14  -2   -0.04    0.23
 -17 -14   2    0.23    0.16
  17  14   2    0.13    0.21
 -14 -17  -2    0.40    0.26
 -14  17   2    0.17    0.18
 -17  14  -2   -0.08    0.20
 -17 -14   2    0.19    0.23
 -14  17   2    0.14    0.20
 -14  17   2    0.10    0.14
 -14  17   2    0.02    0.22
  14  17   2    0.11    0.21
 -17  14   2    0.21    0.24
 -17  14   2   -0.06    0.18
 -17  14   2    0.22    0.22
  14 -17  -2   -0.15    0.24
 -17  14   2    0.13    0.14
  14 -17  -2    0.15    0.28
 -14  17  -2    0.09    0.19
  17 -14   2    0.39    0.24
 -17 -14  -2    0.33    0.24
 -14 -17   2    0.14    0.26
 -17  14   2   -0.02    0.21
 -14 -17   2    0.21    0.15
 -14 -17   2   -0.19    0.27
 -17 -15   2    5.41    0.49
 -15  17   2    5.06    0.39
 -15  17   2    5.57    0.34
 -17  15  -2    5.61    0.44
 -15  17   2    5.97    0.45
  15 -17   2    5.52    0.50
  17 -15  -2    5.92    0.47
 -15 -17  -2    6.19    0.51
 -15  17   2    5.28    0.45
  15 -17   2    7.42    0.52
  17  15   2    5.62    0.46
  17 -15  -2    6.58    0.55
 -17  15   2    6.30    0.47
 -17  15   2    5.53    0.45
  15 -17  -2    7.04    0.54
 -17  15   2    5.59    0.40
 -17  15   2    5.46    0.35
 -15 -17   2    4.50    0.51
  17 -15   2    6.30    0.50
  15 -17  -2    5.57    0.47
 -17 -15  -2    5.87    0.48
  15  17   2    5.37    0.46
 -15  17  -2    5.42    0.43
 -17  15   2    5.02    0.46
 -15 -17   2    5.72    0.49
 -15  17  -2    5.98    0.38
 -17  16  -2    1.21    0.23
  17 -16  -2    1.31    0.30
 -16 -17  -2    1.77    0.28
 -17 -16   2    1.35    0.29
  17 -16  -2    1.33    0.26
 -16  17   2    1.29    0.24
  17  16   2    1.20    0.25
 -16  17   2    1.50    0.21
 -16  17   2    1.49    0.28
 -16  17   2    1.27    0.14
  16 -17   2    1.75    0.30
 -17  16  -2    1.24    0.20
  16 -17   2    1.79    0.29
 -16 -17  -2    1.38    0.33
 -17  16   2    1.57    0.22
  16 -17  -2    1.05    0.25
  16  17   2    1.47    0.26
  17 -16   2    1.59    0.29
 -17  16   2    1.56    0.26
 -17  16   2    1.75    0.25
 -16  17  -2    1.57    0.21
 -17  16   2    1.57    0.28
 -16 -17   2    1.40    0.31
 -17 -16  -2    1.63    0.28
 -17 -16  -2    1.55    0.33
  17 -16   2    1.70    0.29
  16 -17  -2    1.29    0.30
 -16  17  -2    1.24    0.23
 -16 -17   2    1.72    0.30
 -17 -17   2   10.97    0.67
  17  17   2    9.15    0.61
 -17  17  -2    9.14    0.60
 -17  17  -2    9.65    0.53
  17 -17   2   11.24    0.64
 -17 -17  -2    8.89    0.63
  17 -17   2    9.10    0.61
 -17  17   2    7.88    0.58
 -17  17   2   11.59    0.60
 -17  17   2    9.87    0.53
  17 -17  -2    8.32    0.63
   0 -18  -2    0.24    0.19
   0  18   2    0.14    0.12
 -18   0   2    0.28    0.14
   0 -18   2    0.35    0.21
   0 -18   2    0.35    0.14
  -1  18   2    0.37    0.12
   1 -18   2    0.64    0.15
 -18  -1   2    0.71    0.15
   1 -18   2    0.29    0.20
  -1 -18  -2    0.19    0.19
   1 -18  -2    0.26    0.19
 -18   1   2    0.61    0.15
  -1 -18   2    0.34    0.21
   1  18   2    0.60    0.12
  -1 -18   2    0.70    0.15
  -2  18   2   12.71    0.63
   2 -18   2   12.11    0.64
  -2 -18  -2   11.29    0.69
 -18  -2   2   12.91    0.65
 -18   2   2   12.41    0.64
   2 -18  -2   12.53    0.69
  -2 -18   2   12.52    0.64
   2  18   2   12.88    0.63
  -2 -18   2   11.54    0.64
 -18   2   2   11.18    0.64
  -3  18   2   18.81    0.94
  -3 -18  -2   18.85    1.00
   3 -18   2   19.60    0.95
 -18  -3   2   19.43    0.96
   3 -18  -2   18.54    0.99
 -18   3   2   18.77    0.95
   3  18   2   19.31    0.94
 -18   3   2   19.39    0.93
  -3 -18   2   20.59    0.93
  -3 -18   2   19.72    0.95
  -4  18   2    6.82    0.38
  -4 -18  -2    5.76    0.46
   4 -18   2    5.81    0.40
 -18  -4   2    6.36    0.41
   4 -18  -2    5.93    0.46
  -4 -18   2    6.71    0.46
 -18   4   2    6.57    0.44
   4  18   2    6.39    0.37
  -4 -18   2    6.58    0.40
 -18   4   2    6.93    0.40
   5 -18   2    0.46    0.16
  -5 -18  -2    0.84    0.22
 -18  -5   2    0.61    0.17
   5  18  -2    0.71    0.17
  -5  18   2    0.72    0.14
  -5 -18   2    0.43    0.25
   5  18   2    0.45    0.13
  -5 -18   2    0.40    0.15
 -18   5   2    0.64    0.16
 -18   5   2    0.87    0.23
   5 -18  -2    0.37    0.20
 -18  -6   2    1.52    0.20
  -6 -18  -2    1.18    0.24
  -6  18   2    1.40    0.17
   6 -18   2    1.61    0.19
   6  18  -2    0.91    0.18
   6 -18  -2    1.69    0.24
 -18   6   2    1.62    0.26
   6  18   2    1.53    0.16
 -18   6   2    1.20    0.18
  -6 -18   2    1.62    0.19
  -6 -18   2    1.24    0.27
 -18   6   2    1.14    0.18
  18  -7  -2    3.77    0.41
   7  18  -2    3.72    0.33
   7 -18   2    4.33    0.33
  -7  18   2    4.72    0.31
 -18  -7   2    5.04    0.35
  -7 -18  -2    4.58    0.42
   7 -18  -2    3.79    0.42
  -7 -18   2    4.55    0.34
  -7 -18   2    4.36    0.43
 -18   7   2    3.89    0.40
   7  18   2    4.44    0.30
 -18   7   2    4.76    0.33
 -18   7   2    4.43    0.32
  -8 -18  -2    1.18    0.25
 -18  -8   2    1.26    0.19
   8  18  -2    1.01    0.19
   8 -18   2    1.25    0.17
  18  -8  -2    1.10    0.24
  -8  18   2    1.26    0.17
  -8 -18   2    1.17    0.19
   8 -18  -2    0.90    0.24
 -18   8   2    1.27    0.19
  -8 -18   2    1.16    0.28
   8  18   2    1.29    0.15
 -18   8   2    0.86    0.18
 -18   8   2    0.99    0.26
 -18  -9   2    1.16    0.20
  -9 -18  -2    1.12    0.25
  -9  18   2    1.25    0.17
  18  -9  -2    0.80    0.26
   9 -18   2    0.91    0.25
   9 -18   2    1.17    0.16
  18   9   2    1.36    0.22
  -9  18   2    1.53    0.19
 -18  -9  -2    1.10    0.22
  -9 -18   2    1.35    0.19
 -18   9   2    1.46    0.27
  -9 -18   2    1.85    0.31
   9 -18  -2    0.93    0.27
  18  -9   2    1.28    0.23
  -9 -18   2    0.88    0.30
 -18   9   2    1.24    0.20
 -18   9   2    1.62    0.20
   9  18   2    1.43    0.16
 -18   9   2    1.43    0.19
 -18 -10   2    0.58    0.18
 -10  18   2    0.69    0.15
  18  10   2    0.29    0.19
  10 -18   2    0.60    0.25
 -18 -10   2    0.40    0.20
 -10  18   2    0.45    0.21
  18 -10  -2    0.68    0.26
 -10  18   2    0.95    0.20
 -10 -18  -2    0.27    0.23
 -10  18   2    0.92    0.17
  10 -18   2    0.51    0.14
  10  18   2    0.72    0.13
 -18  10   2    0.38    0.26
 -18  10   2    0.86    0.17
 -10 -18   2    0.70    0.17
  18 -10   2    1.03    0.23
 -10 -18   2    0.36    0.25
 -18  10   2    0.17    0.20
 -10 -18   2    0.78    0.28
 -10  18  -2    0.43    0.19
 -18  10   2    0.77    0.19
  10 -18  -2    0.57    0.26
 -18 -10  -2    0.47    0.21
  10  18   2    0.61    0.21
 -18  10   2    0.39    0.18
 -11 -18  -2    8.51    0.58
  11 -18   2    9.62    0.63
  18  11   2    7.84    0.53
 -18 -11   2    8.93    0.51
 -11  18   2    9.02    0.48
 -11  18   2    8.71    0.51
 -18  11  -2    8.23    0.56
 -11  18   2    8.08    0.53
  18 -11  -2    8.29    0.59
 -18 -11   2    8.43    0.55
  11 -18   2    8.31    0.58
 -11  18   2    8.87    0.47
 -11  18  -2    8.76    0.53
  11  18   2    8.20    0.54
  18 -11   2    9.43    0.57
 -18  11   2    8.63    0.49
 -18 -11  -2    9.16    0.57
 -18  11   2    8.32    0.48
 -18  11   2    7.48    0.53
 -11 -18   2    8.47    0.60
 -11 -18   2    8.26    0.58
 -18  11   2    8.57    0.49
  11  18   2    8.66    0.45
  11 -18  -2    8.13    0.59
 -18  11   2    8.15    0.57
 -11 -18   2    8.48    0.49
  12 -18   2    4.88    0.48
 -12 -18  -2    6.29    0.49
  18  12   2    5.84    0.44
 -12  18   2    5.99    0.36
  18 -12  -2    5.96    0.49
 -18 -12   2    6.39    0.44
 -18 -12   2    5.66    0.39
  12 -18   2    5.27    0.51
 -12  18   2    6.08    0.43
 -18  12  -2    6.05    0.46
 -12  18   2    4.85    0.42
 -12  18   2    5.64    0.38
 -12  18  -2    6.17    0.43
 -18  12   2    4.95    0.44
 -12 -18   2    5.33    0.51
  12  18   2    5.48    0.45
 -18  12   2    6.21    0.38
 -12 -18   2    5.79    0.37
 -18  12   2    5.57    0.39
 -18  12   2    6.04    0.45
 -18 -12  -2    6.04    0.48
  12  18   2    5.97    0.33
 -12 -18   2    5.72    0.50
 -18  12   2    5.33    0.47
  12 -18  -2    4.60    0.48
  18 -12   2    5.86    0.49
 -18  12   2    6.28    0.40
 -13  18   2    1.10    0.19
  13 -18   2    1.08    0.26
 -18 -13   2    0.89    0.24
 -18  13  -2    1.25    0.20
  13 -18   2    1.21    0.29
 -13  18   2    1.00    0.16
  18  13   2    0.92    0.22
 -13  18   2    0.71    0.24
 -18 -13   2    1.15    0.18
 -13 -18  -2    0.69    0.25
 -18  13  -2    0.64    0.23
 -13  18   2    0.76    0.21
 -18  13   2    0.82    0.23
 -18  13   2    0.55    0.26
  13 -18  -2    1.02    0.30
 -13 -18   2    0.99    0.15
 -18 -13  -2    1.36    0.26
 -13  18  -2    0.94    0.22
 -18  13   2    1.02    0.21
 -18  13   2    1.15    0.21
 -18  13   2    0.77    0.16
 -13 -18   2    1.09    0.31
 -13  18  -2    1.04    0.19
  13  18   2    1.00    0.23
 -18  13   2    0.84    0.24
  18 -13   2    1.27    0.26
  13 -18  -2    0.35    0.25
 -13 -18   2    1.16    0.28
 -14  18   2    1.39    0.20
 -14  18   2    1.23    0.15
 -14  18   2    1.14    0.26
  14 -18   2    1.51    0.30
  18  14   2    1.26    0.24
  14 -18   2    0.95    0.27
 -18  14  -2    1.40    0.24
 -14 -18  -2    1.24    0.27
  18 -14  -2    1.40    0.27
 -18 -14   2    1.03    0.26
 -14  18   2    1.48    0.24
 -14 -18   2    1.16    0.29
  14  18   2    1.55    0.24
  14 -18  -2    1.81    0.31
 -18  14   2    1.14    0.24
  18 -14   2    1.19    0.27
 -14 -18   2    1.55    0.32
 -18  14   2    1.41    0.25
 -18  14   2    1.20    0.21
  14 -18  -2    1.14    0.27
 -18  14   2    1.46    0.28
 -14  18  -2    1.66    0.21
 -18  14   2    1.16    0.16
 -14  18  -2    1.33    0.23
 -18 -14  -2    1.49    0.27
 -18  14   2    1.61    0.22
 -15  18   2    6.93    0.49
 -18  15  -2    7.25    0.43
  15 -18   2    7.22    0.54
 -15  18   2    7.14    0.48
  18  15   2    6.53    0.51
 -15  18   2    6.35    0.42
 -15 -18  -2    6.42    0.56
 -18 -15   2    6.87    0.53
 -15 -18  -2    7.40    0.53
  18 -15  -2    6.70    0.51
  15 -18   2    6.34    0.54
 -18  15  -2    7.54    0.48
 -15 -18   2    7.92    0.57
 -15  18  -2    7.37    0.48
 -15 -18   2    6.38    0.52
 -18  15   2    6.95    0.51
 -18  15   2    7.06    0.44
  18 -15   2    7.22    0.54
  15 -18  -2    7.10    0.57
 -18  15   2    6.30    0.47
  15 -18  -2    6.33    0.50
  15  18   2    7.10    0.50
 -15  18  -2    6.99    0.43
 -18 -15  -2    7.52    0.53
 -18  15   2    6.79    0.51
  18  16   2    5.38    0.47
  16 -18   2    6.01    0.51
  16 -18   2    7.19    0.51
 -18  16  -2    6.57    0.50
 -16 -18  -2    5.86    0.53
 -18 -16   2    5.22    0.52
 -18  16  -2    6.11    0.40
 -16  18   2    5.77    0.45
 -16  18   2    6.69    0.47
 -16  18   2    6.20    0.41
 -18  16   2    5.60    0.46
 -18  16   2    5.92    0.41
 -16  18  -2    6.31    0.41
  16 -18  -2    6.59    0.53
 -16 -18   2    5.91    0.50
 -18  16   2    7.36    0.49
 -16  18  -2    6.64    0.48
[truncated: 1,624,006 more chars]
