# Supplementary material for: Directing 2D-Coordination Networks: Combined Effects of a Conformationally Flexible 3,2′:6′,3″-Terpyridine and Chain Length Variation in 4′-(4-n-Alkyloxyphenyl) Substituents
Source: Molecules. 2020 Apr 4;25(7):1663. doi: 10.3390/molecules25071663 (PMC7180911; doi:10.3390/molecules25071663)
Supplement: Supplementary file 1 [file molecules-25-01663-s001.zip › ROD059B_130K with fcf.cif]

data_rod059b_130k
_audit_creation_date               2019-10-05
_audit_creation_method
;
Olex2 1.2
(compiled May 18 2018 14:05:52 for OlexSys, GUI svn.r5506)
;
_shelxl_version_number             2013-4
loop_
  _audit_author_name
  _audit_author_email
  _audit_author_address
 'Prescimone, A.' alessandro.prescimone@unibas.ch 'University of Basel'

_audit_contact_author_address      'University of Basel'
_audit_contact_author_email        alessandro.prescimone@unibas.ch
_audit_contact_author_name         'Prescimone, A.'
_audit_contact_author_phone        ''
_publ_contact_author_id_orcid      ''
_publ_section_references
;
Dolomanov, O.V., Bourhis, L.J., Gildea, R.J, Howard, J.A.K. & Puschmann, H.
 (2009), J. Appl. Cryst. 42, 339-341.

Sheldrick, G.M. (2015). Acta Cryst. A71, 3-8.

Sheldrick, G.M. (2015). Acta Cryst. C71, 3-8.
;
_chemical_name_common              ?
_chemical_name_systematic
;
 ?
;
_chemical_formula_moiety           'C108 H100 Co2 N16 O4 S4'
_chemical_formula_sum              'C108 H100 Co2 N16 O4 S4'
_chemical_formula_weight           1932.13
_chemical_melting_point            ?
loop_
  _atom_type_symbol
  _atom_type_description
  _atom_type_scat_dispersion_real
  _atom_type_scat_dispersion_imag
  _atom_type_scat_source
 'C' 'C' 0.0148 0.0070 'International Tables Vol C Tables 4.2.6.8 and 6.1.1.4'
 'H' 'H' 0.0000 0.0000 'International Tables Vol C Tables 4.2.6.8 and 6.1.1.4'
 'Co' 'Co' -0.6673 2.8829
 'International Tables Vol C Tables 4.2.6.8 and 6.1.1.4'
 'N' 'N' 0.0253 0.0136 'International Tables Vol C Tables 4.2.6.8 and 6.1.1.4'
 'O' 'O' 0.0412 0.0250 'International Tables Vol C Tables 4.2.6.8 and 6.1.1.4'
 'S' 'S' 0.2924 0.4248 'International Tables Vol C Tables 4.2.6.8 and 6.1.1.4'

_shelx_space_group_comment
;
The symmetry employed for this shelxl refinement is uniquely defined
by the following loop, which should always be used as a source of
symmetry information in preference to the above space-group names.
They are only intended as comments.
;
_space_group_crystal_system        'monoclinic'
_space_group_IT_number             14
_space_group_name_H-M_alt          'P 1 21/n 1'
_space_group_name_Hall             '-P 2yn'
loop_
  _space_group_symop_operation_xyz
 'x, y, z'
 '-x+1/2, y+1/2, -z+1/2'
 '-x, -y, -z'
 'x-1/2, -y-1/2, z-1/2'

_cell_length_a                     13.1357(4)
_cell_length_b                     12.4666(3)
_cell_length_c                     15.1441(4)
_cell_angle_alpha                  90
_cell_angle_beta                   100.148(2)
_cell_angle_gamma                  90
_cell_volume                       2441.16(12)
_cell_formula_units_Z              1
_cell_measurement_temperature    130
_cell_measurement_reflns_used    58777
_cell_measurement_theta_min      3.58
_cell_measurement_theta_max      57.48
_shelx_estimated_absorpt_T_max     0.901
_shelx_estimated_absorpt_T_min     0.617
_exptl_absorpt_coefficient_mu      2.675
_exptl_absorpt_correction_T_max    1
_exptl_absorpt_correction_T_min    1
_exptl_absorpt_correction_type     multi-scan
_exptl_absorpt_process_details
;
STOE LANA, absorption correction by scaling of reflection intensities.
J. Koziskova, F. Hahn, J. Richter, J. Kozisek, "Comparison of different
absorption corrections on the model structure of tetrakis(\m~2~-acetato)-
diaqua-di-copper(II)", Acta Chimica Slovaca, vol. 9, no. 2, 2016, pp. 136 - 140.
Afterwards a spherical absorption correction was performed within STOE LANA.
;
_exptl_crystal_colour              pink
_exptl_crystal_colour_primary      pink
_exptl_crystal_density_diffrn      1.314
_exptl_crystal_density_meas        ?
_exptl_crystal_density_method      ?
_exptl_crystal_description         plate
_exptl_crystal_F_000               1010
_exptl_crystal_recrystallization_method 
 'The material was recrystallised from a mixture of DCM and methanol  by solvent layering'
_exptl_crystal_size_max            0.2
_exptl_crystal_size_mid            0.14
_exptl_crystal_size_min            0.04
_exptl_special_details
;
 ?
;
_exptl_transmission_factor_max     ?
_exptl_transmission_factor_min     ?
_diffrn_reflns_av_R_equivalents    0.0621
_diffrn_reflns_av_unetI/netI       0.0259
_diffrn_reflns_Laue_measured_fraction_full  0.999
_diffrn_reflns_Laue_measured_fraction_max  0.992
_diffrn_reflns_limit_h_max         16
_diffrn_reflns_limit_h_min         -15
_diffrn_reflns_limit_k_max         12
_diffrn_reflns_limit_k_min         -15
_diffrn_reflns_limit_l_max         18
_diffrn_reflns_limit_l_min         -17
_diffrn_reflns_number              36315
_diffrn_reflns_point_group_measured_fraction_full  0.999
_diffrn_reflns_point_group_measured_fraction_max  0.992
_diffrn_reflns_theta_full          53.597
_diffrn_reflns_theta_max           57.080
_diffrn_reflns_theta_min           4.022
_diffrn_ambient_temperature        130
_diffrn_detector                   Pilatus300K
_diffrn_detector_area_resol_mean   5.81
_diffrn_detector_type              'DECTRIS PILATUS 300K'
_diffrn_measured_fraction_theta_full  0.999
_diffrn_measured_fraction_theta_max  0.992
_diffrn_measurement_device         'Eulerian 4-circle diffractometer'
_diffrn_measurement_device_type    Basel-Ga-Metaljet
_diffrn_measurement_method         'rotation method, \w scans'
_diffrn_measurement_details
;
6300 frames, detector distance = 60 mm
;
_diffrn_radiation_collimation      '1.2 0.6 mm diameter'
_diffrn_radiation_monochromator    'Graded multilayer mirror'
_diffrn_radiation_probe            x-ray
_diffrn_radiation_type             GaK\a
_diffrn_radiation_wavelength       1.34143
_diffrn_source                     'Metaljet D2'
_diffrn_source_current             3.570
_diffrn_source_power               0.250
_diffrn_source_voltage             70
_diffrn_special_details            ?
_reflns_Friedel_coverage           0.000
_reflns_Friedel_fraction_full      .
_reflns_Friedel_fraction_max       .
_reflns_number_gt                  4596
_reflns_number_total               4983
_reflns_special_details
;
 Reflections were merged by SHELXL according to the crystal
 class for the calculation of statistics and refinement.
 
 _reflns_Friedel_fraction is defined as the number of unique
 Friedel pairs measured divided by the number that would be
 possible theoretically, ignoring centric projections and
 systematic absences.
;
_reflns_threshold_expression       'I > 2\s(I)'
_computing_data_collection        
;
X-Area Pilatus3_SV 1.31.153.0 (STOE, 2018)
;
_computing_cell_refinement
;
X-Area Recipe 1.33.0.0 (STOE, 2015)
;
_computing_data_reduction
;
X-Area Integrate 1.74.2.0 (STOE, 2018)
X-Area LANA 1.75.3.0 (STOE, 2018)
;
_computing_molecular_graphics      'Olex2 (Dolomanov et al., 2009)'
_computing_publication_material    'Olex2 (Dolomanov et al., 2009)'
_computing_structure_refinement    'ShelXL (Sheldrick, 2015)'
_computing_structure_solution      'ShelXT (Sheldrick, 2015)'
_refine_diff_density_max           0.467
_refine_diff_density_min           -0.827
_refine_diff_density_rms           0.088
_refine_ls_extinction_coef         .
_refine_ls_extinction_method       none
_refine_ls_goodness_of_fit_ref     1.113
_refine_ls_hydrogen_treatment      constr
_refine_ls_matrix_type             full
_refine_ls_number_parameters       305
_refine_ls_number_reflns           4983
_refine_ls_number_restraints       0
_refine_ls_R_factor_all            0.0555
_refine_ls_R_factor_gt             0.0500
_refine_ls_restrained_S_all        1.113
_refine_ls_shift/su_max            0.000
_refine_ls_shift/su_mean           0.000
_refine_ls_structure_factor_coef   Fsqd
_refine_ls_weighting_details      
 'w=1/[\s^2^(Fo^2^)+(0.0882P)^2^+1.9864P] where P=(Fo^2^+2Fc^2^)/3'
_refine_ls_weighting_scheme        calc
_refine_ls_wR_factor_gt            0.1376
_refine_ls_wR_factor_ref           0.1453
_refine_special_details            ?
_olex2_refinement_description
;
1. Fixed Uiso
 At 1.2 times of:
  All C(H) groups, All C(H,H) groups
 At 1.5 times of:
  All C(H,H,H) groups
2.a Secondary CH2 refined with riding coordinates:
 C23(H23A,H23B), C24(H24A,H24B), C22(H22A,H22B), C25(H25A,H25B)
2.b Aromatic/amide H refined with riding coordinates:
 C21(H21), C1(H1), C15(H15), C7(H7), C12(H12), C11(H11), C18(H18), C4(H4),
 C19(H19), C10(H10), C8(H8), C20(H20), C16(H16), C17(H17)
2.c Idealised Me refined as rotating group:
 C26(H26A,H26B,H26C)
;
_atom_sites_solution_hydrogens     geom
_atom_sites_solution_primary       dual
_atom_sites_solution_secondary     ?
loop_
  _atom_site_label
  _atom_site_type_symbol
  _atom_site_fract_x
  _atom_site_fract_y
  _atom_site_fract_z
  _atom_site_U_iso_or_equiv
  _atom_site_adp_type
  _atom_site_occupancy
  _atom_site_site_symmetry_order
  _atom_site_calc_flag
  _atom_site_refinement_flags_posn
  _atom_site_refinement_flags_adp
  _atom_site_refinement_flags_occupancy
  _atom_site_disorder_assembly
  _atom_site_disorder_group
 Co1 Co 0.5000 0.5000 1.0000 0.01377(14) Uani 1 2 d S T P . .
 S1 S 0.54027(5) 0.73853(6) 0.75842(4) 0.02974(18) Uani 1 1 d . . . . .
 N1 N 0.37455(14) 0.44319(15) 0.89800(12) 0.0176(4) Uani 1 1 d . . . . .
 O1 O 0.42507(15) 0.93077(15) 0.38160(14) 0.0327(4) Uani 1 1 d . . . . .
 N3 N 0.11328(14) 0.09647(16) 0.44129(12) 0.0181(4) Uani 1 1 d . . . . .
 N4 N 0.52398(14) 0.62596(15) 0.91523(12) 0.0189(4) Uani 1 1 d . . . . .
 N2 N 0.26034(14) 0.34270(16) 0.59422(12) 0.0186(4) Uani 1 1 d . . . . .
 C21 C 0.29676(17) 0.38686(19) 0.92299(14) 0.0197(4) Uani 1 1 d . . . . .
 H21 H 0.2954 0.3794 0.9852 0.024 Uiso 1 1 calc R . . . .
 C14 C 0.21737(17) 0.25708(18) 0.45134(15) 0.0189(4) Uani 1 1 d . . . . .
 C1 C 0.37348(17) 0.45488(19) 0.80933(14) 0.0187(4) Uani 1 1 d . . . . .
 H1 H 0.4267 0.4961 0.7907 0.022 Uiso 1 1 calc R . . . .
 C2 C 0.29848(17) 0.40973(18) 0.74378(14) 0.0182(4) Uani 1 1 d . . . . .
 C5 C 0.32850(17) 0.5305(2) 0.52097(15) 0.0186(4) Uani 1 1 d . . . . .
 C27 C 0.53078(16) 0.67492(18) 0.85034(14) 0.0172(4) Uani 1 1 d . . . . .
 C6 C 0.35840(17) 0.63288(19) 0.48260(15) 0.0195(4) Uani 1 1 d . . . . .
 C15 C 0.15099(16) 0.18574(18) 0.48388(14) 0.0184(4) Uani 1 1 d . . . . .
 H15 H 0.1313 0.2016 0.5399 0.022 Uiso 1 1 calc R . . . .
 C3 C 0.30078(16) 0.42426(19) 0.64702(14) 0.0182(4) Uani 1 1 d . . . . .
 C13 C 0.25592(16) 0.35283(18) 0.50495(14) 0.0179(4) Uani 1 1 d . . . . .
 C7 C 0.28839(18) 0.6880(2) 0.41779(15) 0.0220(5) Uani 1 1 d . . . . .
 H7 H 0.2226 0.6573 0.3959 0.026 Uiso 1 1 calc R . . . .
 C12 C 0.28594(17) 0.44630(19) 0.46618(15) 0.0196(4) Uani 1 1 d . . . . .
 H12 H 0.2774 0.4526 0.4028 0.024 Uiso 1 1 calc R . . . .
 C11 C 0.45503(18) 0.6792(2) 0.51237(16) 0.0225(5) Uani 1 1 d . . . . .
 H11 H 0.5037 0.6429 0.5561 0.027 Uiso 1 1 calc R . . . .
 C18 C 0.14501(19) 0.0738(2) 0.36338(16) 0.0246(5) Uani 1 1 d . . . . .
 H18 H 0.1207 0.0098 0.3326 0.030 Uiso 1 1 calc R . . . .
 C4 C 0.33834(18) 0.51736(19) 0.61353(16) 0.0195(5) Uani 1 1 d . . . . .
 H4 H 0.3703 0.5714 0.6533 0.023 Uiso 1 1 calc R . . . .
 C19 C 0.21988(17) 0.35031(19) 0.77175(15) 0.0201(4) Uani 1 1 d . . . . .
 H19 H 0.1675 0.3177 0.7289 0.024 Uiso 1 1 calc R . . . .
 C10 C 0.48149(19) 0.7775(2) 0.47923(17) 0.0255(5) Uani 1 1 d . . . . .
 H10 H 0.5479 0.8075 0.4998 0.031 Uiso 1 1 calc R . . . .
 C8 C 0.31335(19) 0.7861(2) 0.38514(16) 0.0237(5) Uani 1 1 d . . . . .
 H8 H 0.2646 0.8226 0.3417 0.028 Uiso 1 1 calc R . . . .
 C20 C 0.21897(17) 0.3395(2) 0.86226(16) 0.0217(5) Uani 1 1 d . . . . .
 H20 H 0.1656 0.3000 0.8825 0.026 Uiso 1 1 calc R . . . .
 C16 C 0.2472(2) 0.2325(2) 0.36988(16) 0.0265(5) Uani 1 1 d . . . . .
 H16 H 0.2916 0.2793 0.3448 0.032 Uiso 1 1 calc R . . . .
 C9 C 0.41017(19) 0.8317(2) 0.41586(17) 0.0249(5) Uani 1 1 d . . . . .
 C17 C 0.2111(2) 0.1391(2) 0.32616(17) 0.0311(6) Uani 1 1 d . . . . .
 H17 H 0.2315 0.1200 0.2711 0.037 Uiso 1 1 calc R . . . .
 C23 C 0.5850(2) 0.9046(2) 0.3219(2) 0.0336(6) Uani 1 1 d . . . . .
 H23A H 0.5815 0.8271 0.3353 0.040 Uiso 1 1 calc R . . . .
 H23B H 0.6588 0.9256 0.3324 0.040 Uiso 1 1 calc R . . . .
 C24 C 0.5390(2) 0.9234(2) 0.2234(2) 0.0346(6) Uani 1 1 d . . . . .
 H24A H 0.4641 0.9071 0.2136 0.042 Uiso 1 1 calc R . . . .
 H24B H 0.5470 1.0000 0.2088 0.042 Uiso 1 1 calc R . . . .
 C22 C 0.5300(2) 0.9667(2) 0.3851(2) 0.0352(6) Uani 1 1 d . . . . .
 H22A H 0.5685 0.9586 0.4471 0.042 Uiso 1 1 calc R . . . .
 H22B H 0.5296 1.0438 0.3694 0.042 Uiso 1 1 calc R . . . .
 C25 C 0.5903(2) 0.8545(2) 0.1607(2) 0.0398(7) Uani 1 1 d . . . . .
 H25A H 0.6662 0.8608 0.1785 0.048 Uiso 1 1 calc R . . . .
 H25B H 0.5716 0.7785 0.1683 0.048 Uiso 1 1 calc R . . . .
 C26 C 0.5609(3) 0.8838(3) 0.0629(2) 0.0465(7) Uani 1 1 d . . . . .
 H26A H 0.5908 0.8315 0.0264 0.070 Uiso 1 1 calc GR . . . .
 H26B H 0.5873 0.9555 0.0531 0.070 Uiso 1 1 calc GR . . . .
 H26C H 0.4854 0.8834 0.0456 0.070 Uiso 1 1 calc GR . . . .

loop_
  _atom_site_aniso_label
  _atom_site_aniso_U_11
  _atom_site_aniso_U_22
  _atom_site_aniso_U_33
  _atom_site_aniso_U_23
  _atom_site_aniso_U_13
  _atom_site_aniso_U_12
 Co1 0.0176(2) 0.0139(2) 0.0095(2) 0.00189(14) 0.00166(16) 0.00097(15)
 S1 0.0257(3) 0.0422(4) 0.0223(3) 0.0172(3) 0.0066(2) 0.0031(2)
 N1 0.0200(9) 0.0193(9) 0.0129(8) 0.0010(7) 0.0019(7) 0.0000(7)
 O1 0.0374(10) 0.0205(9) 0.0437(11) 0.0062(8) 0.0171(8) -0.0022(7)
 N3 0.0210(9) 0.0191(9) 0.0142(8) -0.0001(7) 0.0027(7) -0.0021(7)
 N4 0.0219(9) 0.0182(9) 0.0165(9) 0.0012(7) 0.0034(7) -0.0004(7)
 N2 0.0210(9) 0.0188(9) 0.0159(9) -0.0003(7) 0.0030(7) -0.0022(7)
 C21 0.0218(10) 0.0230(11) 0.0148(10) 0.0045(8) 0.0045(8) 0.0010(9)
 C14 0.0212(10) 0.0188(11) 0.0163(10) 0.0000(8) 0.0023(8) -0.0012(8)
 C1 0.0219(10) 0.0201(11) 0.0140(10) 0.0005(8) 0.0026(8) -0.0033(8)
 C2 0.0214(10) 0.0174(11) 0.0157(10) 0.0009(8) 0.0030(8) 0.0002(8)
 C5 0.0181(10) 0.0214(11) 0.0165(10) 0.0005(9) 0.0034(8) -0.0007(9)
 C27 0.0152(9) 0.0188(11) 0.0172(10) 0.0018(8) 0.0016(7) 0.0004(8)
 C6 0.0235(10) 0.0198(11) 0.0163(10) -0.0016(8) 0.0063(8) -0.0027(9)
 C15 0.0202(10) 0.0202(11) 0.0146(9) -0.0017(8) 0.0027(8) -0.0019(8)
 C3 0.0180(9) 0.0198(11) 0.0159(10) -0.0010(8) 0.0008(8) -0.0020(8)
 C13 0.0181(9) 0.0208(11) 0.0147(10) -0.0017(8) 0.0023(8) -0.0026(8)
 C7 0.0240(11) 0.0236(12) 0.0182(10) -0.0020(9) 0.0035(8) -0.0032(9)
 C12 0.0233(10) 0.0208(11) 0.0147(10) -0.0016(8) 0.0033(8) -0.0036(9)
 C11 0.0224(11) 0.0240(12) 0.0209(10) 0.0006(9) 0.0030(8) -0.0011(9)
 C18 0.0328(12) 0.0231(12) 0.0192(11) -0.0064(9) 0.0081(9) -0.0078(10)
 C4 0.0218(11) 0.0188(11) 0.0172(11) -0.0016(8) 0.0015(8) -0.0033(8)
 C19 0.0207(10) 0.0200(11) 0.0189(10) 0.0004(8) 0.0015(8) -0.0025(8)
 C10 0.0232(11) 0.0255(13) 0.0286(12) -0.0004(10) 0.0069(9) -0.0062(9)
 C8 0.0277(11) 0.0240(12) 0.0200(11) 0.0016(9) 0.0058(9) 0.0035(9)
 C20 0.0203(10) 0.0224(11) 0.0232(11) 0.0030(9) 0.0055(9) -0.0018(9)
 C16 0.0355(13) 0.0270(13) 0.0193(11) -0.0037(9) 0.0115(10) -0.0089(10)
 C9 0.0311(12) 0.0193(11) 0.0269(11) 0.0009(9) 0.0125(10) -0.0018(9)
 C17 0.0458(15) 0.0285(13) 0.0227(12) -0.0072(10) 0.0165(11) -0.0109(11)
 C23 0.0346(13) 0.0265(13) 0.0420(15) 0.0058(11) 0.0133(12) -0.0033(11)
 C24 0.0354(14) 0.0255(13) 0.0441(16) 0.0004(12) 0.0102(12) 0.0016(11)
 C22 0.0402(15) 0.0238(13) 0.0446(16) 0.0003(12) 0.0151(12) -0.0100(12)
 C25 0.0450(16) 0.0308(15) 0.0469(17) 0.0040(13) 0.0168(13) 0.0040(12)
 C26 0.0479(18) 0.0444(18) 0.0481(18) 0.0006(15) 0.0108(14) -0.0022(14)

_geom_special_details
;
 All esds (except the esd in the dihedral angle between two l.s. planes)
 are estimated using the full covariance matrix.  The cell esds are taken
 into account individually in the estimation of esds in distances, angles
 and torsion angles; correlations between esds in cell parameters are only
 used when they are defined by crystal symmetry.  An approximate (isotropic)
 treatment of cell esds is used for estimating esds involving l.s. planes.
;
loop_
  _geom_bond_atom_site_label_1
  _geom_bond_atom_site_label_2
  _geom_bond_distance
  _geom_bond_site_symmetry_2
  _geom_bond_publ_flag
 Co1 N1 2.1693(18) 3_667 ?
 Co1 N1 2.1693(18) . ?
 Co1 N3 2.2175(18) 4_666 ?
 Co1 N3 2.2175(18) 2_556 ?
 Co1 N4 2.0870(19) 3_667 ?
 Co1 N4 2.0871(19) . ?
 S1 C27 1.626(2) . ?
 N1 C21 1.348(3) . ?
 N1 C1 1.348(3) . ?
 O1 C9 1.367(3) . ?
 O1 C22 1.442(3) . ?
 N3 Co1 2.2175(18) 2_546 ?
 N3 C15 1.337(3) . ?
 N3 C18 1.349(3) . ?
 N4 C27 1.173(3) . ?
 N2 C3 1.344(3) . ?
 N2 C13 1.349(3) . ?
 C21 C20 1.381(3) . ?
 C14 C15 1.395(3) . ?
 C14 C13 1.482(3) . ?
 C14 C16 1.392(3) . ?
 C1 C2 1.389(3) . ?
 C2 C3 1.482(3) . ?
 C2 C19 1.396(3) . ?
 C5 C6 1.484(3) . ?
 C5 C12 1.392(3) . ?
 C5 C4 1.394(3) . ?
 C6 C7 1.401(3) . ?
 C6 C11 1.395(3) . ?
 C3 C4 1.391(3) . ?
 C13 C12 1.393(3) . ?
 C7 C8 1.380(3) . ?
 C11 C10 1.392(3) . ?
 C18 C17 1.381(3) . ?
 C19 C20 1.380(3) . ?
 C10 C9 1.392(4) . ?
 C8 C9 1.396(4) . ?
 C16 C17 1.382(4) . ?
 C23 C24 1.525(4) . ?
 C23 C22 1.510(4) . ?
 C24 C25 1.523(4) . ?
 C25 C26 1.508(5) . ?

loop_
  _geom_angle_atom_site_label_1
  _geom_angle_atom_site_label_2
  _geom_angle_atom_site_label_3
  _geom_angle
  _geom_angle_site_symmetry_1
  _geom_angle_site_symmetry_3
  _geom_angle_publ_flag
 N1 Co1 N1 180.00(9) 3_667 . ?
 N1 Co1 N3 89.05(7) 3_667 4_666 ?
 N1 Co1 N3 90.95(7) . 4_666 ?
 N1 Co1 N3 89.05(7) . 2_556 ?
 N1 Co1 N3 90.95(7) 3_667 2_556 ?
 N3 Co1 N3 180.0 2_556 4_666 ?
 N4 Co1 N1 89.18(7) . . ?
 N4 Co1 N1 90.82(7) 3_667 . ?
 N4 Co1 N1 90.82(7) . 3_667 ?
 N4 Co1 N1 89.18(7) 3_667 3_667 ?
 N4 Co1 N3 88.67(7) 3_667 2_556 ?
 N4 Co1 N3 88.67(7) . 4_666 ?
 N4 Co1 N3 91.33(7) 3_667 4_666 ?
 N4 Co1 N3 91.33(7) . 2_556 ?
 N4 Co1 N4 180.0 3_667 . ?
 C21 N1 Co1 119.24(14) . . ?
 C21 N1 C1 117.42(19) . . ?
 C1 N1 Co1 123.17(15) . . ?
 C9 O1 C22 117.8(2) . . ?
 C15 N3 Co1 118.41(14) . 2_546 ?
 C15 N3 C18 116.81(19) . . ?
 C18 N3 Co1 124.74(16) . 2_546 ?
 C27 N4 Co1 161.52(18) . . ?
 C3 N2 C13 117.93(19) . . ?
 N1 C21 C20 123.0(2) . . ?
 C15 C14 C13 119.7(2) . . ?
 C16 C14 C15 117.6(2) . . ?
 C16 C14 C13 122.7(2) . . ?
 N1 C1 C2 123.4(2) . . ?
 C1 C2 C3 121.5(2) . . ?
 C1 C2 C19 117.9(2) . . ?
 C19 C2 C3 120.7(2) . . ?
 C12 C5 C6 121.4(2) . . ?
 C12 C5 C4 117.8(2) . . ?
 C4 C5 C6 120.7(2) . . ?
 N4 C27 S1 177.9(2) . . ?
 C7 C6 C5 120.6(2) . . ?
 C11 C6 C5 121.2(2) . . ?
 C11 C6 C7 118.1(2) . . ?
 N3 C15 C14 124.2(2) . . ?
 N2 C3 C2 114.9(2) . . ?
 N2 C3 C4 122.9(2) . . ?
 C4 C3 C2 122.2(2) . . ?
 N2 C13 C14 115.1(2) . . ?
 N2 C13 C12 122.4(2) . . ?
 C12 C13 C14 122.55(19) . . ?
 C8 C7 C6 121.2(2) . . ?
 C5 C12 C13 119.5(2) . . ?
 C10 C11 C6 121.2(2) . . ?
 N3 C18 C17 123.2(2) . . ?
 C3 C4 C5 119.2(2) . . ?
 C20 C19 C2 119.3(2) . . ?
 C11 C10 C9 119.7(2) . . ?
 C7 C8 C9 120.1(2) . . ?
 C19 C20 C21 119.0(2) . . ?
 C17 C16 C14 118.9(2) . . ?
 O1 C9 C10 125.2(2) . . ?
 O1 C9 C8 115.1(2) . . ?
 C10 C9 C8 119.7(2) . . ?
 C18 C17 C16 119.2(2) . . ?
 C22 C23 C24 112.9(2) . . ?
 C25 C24 C23 112.4(2) . . ?
 O1 C22 C23 112.2(2) . . ?
 C26 C25 C24 114.3(3) . . ?

_shelx_res_file
;
TITL rod059b_130k_a.res in P2(1)/n
REM Old TITL ROD059B_130K in P21/n #14
REM SHELXT solution in P2(1)/n: R1 0.127, Rweak 0.008, Alpha 0.031
REM <I/s> 2.116 for 233 systematic absences, Orientation as input
REM Formula found by SHELXT: C54 Co N10 S2
CELL 1.34143 13.1357 12.4666 15.1441 90 100.148 90
ZERR 1 0.0004 0.0003 0.0004 0 0.002 0
LATT 1
SYMM 0.5-X,0.5+Y,0.5-Z
SFAC C H Co N O S
DISP C 0.0148 0.007 57.7477
DISP Co -0.6673 2.8829 21740.9299
DISP H -0 0 0.6481
DISP N 0.0253 0.0136 110.5121
DISP O 0.0412 0.025 193.9543
DISP S 0.2924 0.4248 3241.7632
UNIT 108 100 2 16 4 4

L.S. 10
PLAN  10
SIZE 0.04 0.14 0.2
TEMP -143.15
BOND
list 4
fmap 2 53
ACTA
OMIT -4 1 5
OMIT -2 5 2
OMIT -1 0 1
OMIT 0 6 3
REM <olex2.extras>
REM <HklSrc "%./ROD059B_130K.hkl">
REM </olex2.extras>

WGHT    0.088200    1.986400
FVAR       0.49309
CO1   3    0.500000    0.500000    1.000000    10.50000    0.01760    0.01392 =
         0.00953    0.00189    0.00166    0.00097
S1    6    0.540272    0.738530    0.758423    11.00000    0.02566    0.04217 =
         0.02226    0.01722    0.00657    0.00308
N1    4    0.374553    0.443186    0.898003    11.00000    0.02005    0.01929 =
         0.01294    0.00101    0.00188   -0.00004
O1    5    0.425075    0.930770    0.381601    11.00000    0.03745    0.02055 =
         0.04367    0.00624    0.01706   -0.00218
N3    4    0.113278    0.096465    0.441285    11.00000    0.02099    0.01915 =
         0.01416   -0.00008    0.00273   -0.00215
N4    4    0.523981    0.625964    0.915229    11.00000    0.02188    0.01822 =
         0.01654    0.00116    0.00336   -0.00037
N2    4    0.260340    0.342700    0.594218    11.00000    0.02103    0.01881 =
         0.01590   -0.00027    0.00297   -0.00222
C21   1    0.296761    0.386855    0.922991    11.00000    0.02179    0.02296 =
         0.01485    0.00449    0.00446    0.00097
AFIX  43
H21   2    0.295377    0.379399    0.985198    11.00000   -1.20000
AFIX   0
C14   1    0.217367    0.257076    0.451344    11.00000    0.02123    0.01883 =
         0.01631    0.00003    0.00235   -0.00119
C1    1    0.373478    0.454883    0.809327    11.00000    0.02186    0.02011 =
         0.01402    0.00050    0.00263   -0.00331
AFIX  43
H1    2    0.426750    0.496123    0.790749    11.00000   -1.20000
AFIX   0
C2    1    0.298483    0.409729    0.743777    11.00000    0.02137    0.01740 =
         0.01574    0.00086    0.00297    0.00016
C5    1    0.328499    0.530472    0.520975    11.00000    0.01805    0.02136 =
         0.01651    0.00055    0.00338   -0.00072
C27   1    0.530782    0.674916    0.850344    11.00000    0.01517    0.01876 =
         0.01724    0.00183    0.00161    0.00040
C6    1    0.358401    0.632882    0.482598    11.00000    0.02355    0.01982 =
         0.01627   -0.00156    0.00627   -0.00269
C15   1    0.150986    0.185744    0.483876    11.00000    0.02015    0.02019 =
         0.01457   -0.00173    0.00267   -0.00191
AFIX  43
H15   2    0.131306    0.201607    0.539879    11.00000   -1.20000
AFIX   0
C3    1    0.300777    0.424259    0.647023    11.00000    0.01800    0.01984 =
         0.01590   -0.00101    0.00081   -0.00202
C13   1    0.255920    0.352828    0.504946    11.00000    0.01807    0.02080 =
         0.01469   -0.00167    0.00225   -0.00256
C7    1    0.288392    0.687981    0.417794    11.00000    0.02399    0.02362 =
         0.01816   -0.00200    0.00347   -0.00317
AFIX  43
H7    2    0.222581    0.657279    0.395941    11.00000   -1.20000
AFIX   0
C12   1    0.285942    0.446300    0.466182    11.00000    0.02333    0.02075 =
         0.01467   -0.00156    0.00329   -0.00356
AFIX  43
H12   2    0.277442    0.452587    0.402789    11.00000   -1.20000
AFIX   0
C11   1    0.455031    0.679158    0.512367    11.00000    0.02240    0.02397 =
         0.02089    0.00058    0.00296   -0.00113
AFIX  43
H11   2    0.503695    0.642873    0.556087    11.00000   -1.20000
AFIX   0
C18   1    0.145012    0.073806    0.363380    11.00000    0.03281    0.02309 =
         0.01917   -0.00636    0.00813   -0.00779
AFIX  43
H18   2    0.120724    0.009825    0.332629    11.00000   -1.20000
AFIX   0
C4    1    0.338340    0.517361    0.613529    11.00000    0.02179    0.01876 =
         0.01724   -0.00157    0.00152   -0.00327
AFIX  43
H4    2    0.370317    0.571360    0.653254    11.00000   -1.20000
AFIX   0
C19   1    0.219881    0.350314    0.771750    11.00000    0.02071    0.01996 =
         0.01887    0.00042    0.00155   -0.00248
AFIX  43
H19   2    0.167537    0.317663    0.728889    11.00000   -1.20000
AFIX   0
C10   1    0.481494    0.777481    0.479228    11.00000    0.02322    0.02548 =
         0.02861   -0.00041    0.00694   -0.00618
AFIX  43
H10   2    0.547928    0.807487    0.499751    11.00000   -1.20000
AFIX   0
C8    1    0.313349    0.786074    0.385143    11.00000    0.02769    0.02404 =
         0.02004    0.00158    0.00584    0.00354
AFIX  43
H8    2    0.264565    0.822618    0.341699    11.00000   -1.20000
AFIX   0
C20   1    0.218971    0.339483    0.862263    11.00000    0.02028    0.02237 =
         0.02316    0.00300    0.00552   -0.00179
AFIX  43
H20   2    0.165639    0.300032    0.882519    11.00000   -1.20000
AFIX   0
C16   1    0.247175    0.232531    0.369884    11.00000    0.03550    0.02701 =
         0.01928   -0.00371    0.01146   -0.00890
AFIX  43
H16   2    0.291596    0.279259    0.344782    11.00000   -1.20000
AFIX   0
C9    1    0.410166    0.831676    0.415859    11.00000    0.03115    0.01931 =
         0.02686    0.00091    0.01253   -0.00175
C17   1    0.211090    0.139099    0.326157    11.00000    0.04576    0.02854 =
         0.02268   -0.00719    0.01647   -0.01090
AFIX  43
H17   2    0.231516    0.120007    0.271107    11.00000   -1.20000
AFIX   0
C23   1    0.584995    0.904572    0.321861    11.00000    0.03461    0.02651 =
         0.04204    0.00578    0.01333   -0.00332
AFIX  23
H23A  2    0.581481    0.827068    0.335251    11.00000   -1.20000
H23B  2    0.658812    0.925636    0.332430    11.00000   -1.20000
AFIX   0
C24   1    0.538971    0.923381    0.223422    11.00000    0.03544    0.02549 =
         0.04406    0.00037    0.01017    0.00163
AFIX  23
H24A  2    0.464060    0.907085    0.213598    11.00000   -1.20000
H24B  2    0.547010    0.999965    0.208780    11.00000   -1.20000
AFIX   0
C22   1    0.530034    0.966657    0.385094    11.00000    0.04018    0.02376 =
         0.04456    0.00032    0.01513   -0.01002
AFIX  23
H22A  2    0.568496    0.958564    0.447102    11.00000   -1.20000
H22B  2    0.529648    1.043762    0.369395    11.00000   -1.20000
AFIX   0
C25   1    0.590268    0.854476    0.160668    11.00000    0.04495    0.03075 =
         0.04690    0.00397    0.01675    0.00401
AFIX  23
H25A  2    0.666242    0.860762    0.178518    11.00000   -1.20000
H25B  2    0.571580    0.778527    0.168301    11.00000   -1.20000
AFIX   0
C26   1    0.560860    0.883777    0.062866    11.00000    0.04787    0.04443 =
         0.04806    0.00064    0.01082   -0.00217
AFIX 137
H26A  2    0.590773    0.831493    0.026415    11.00000   -1.50000
H26B  2    0.587328    0.955493    0.053068    11.00000   -1.50000
H26C  2    0.485370    0.883385    0.045567    11.00000   -1.50000
AFIX   0
HKLF 4

REM  rod059b_130k_a.res in P2(1)/n
REM R1 =  0.0500 for    4596 Fo > 4sig(Fo)  and  0.0555 for all    4983 data
REM    305 parameters refined using      0 restraints

END

WGHT      0.0881      1.9807

REM Highest difference peak  0.467,  deepest hole -0.827,  1-sigma level  0.088
Q1    1   0.3988  0.5070  0.9388  11.00000  0.05    0.47
Q2    1   0.5506  0.5016  0.9581  11.00000  0.05    0.41
Q3    1   0.0796  0.0790  0.4704  11.00000  0.05    0.34
Q4    1   0.4578  0.9564  0.1368  11.00000  0.05    0.32
Q5    1   0.4997  0.4243  0.8645  11.00000  0.05    0.32
Q6    1   0.6446  0.6669  0.8740  11.00000  0.05    0.30
Q7    1   0.0169  0.0903  0.3834  11.00000  0.05    0.28
Q8    1   0.4750  0.6234  0.9640  11.00000  0.05    0.28
Q9    1   0.5140  1.0029  0.1714  11.00000  0.05    0.27
Q10   1   0.5556  0.6150  1.0150  11.00000  0.05    0.27
;
_shelx_res_checksum                48717
_shelx_hkl_file
;
   2   0   5   -0.35    0.16
   6  -2   7    7.85    0.25
   1   3   3   12.91    0.16
   2  -2   4  341.91    0.35
   2   2   5    1.98    0.15
   3   2   6  244.85    0.47
   4  -2   6  963.22    0.79
   5  -1   7   10.40    0.22
   5   3   7  168.48    0.51
   6   4   7   63.99    0.41
   7   7   5   35.84    0.37
   2   1   5   56.46    0.25
   2   5   3   48.42    0.25
   3   1   6  409.38    0.57
   5   7   4  191.13    0.50
   4   7   3  480.57    0.68
   5   0   7  177.32    0.47
   5   2   7  848.21    0.97
   6   8   3   -0.12    0.28
   7  -2   7  665.56    0.85
   7   4   7   38.92    0.38
   5   1   7    7.32    0.28
   6   3   7  133.77    0.50
   8  -2   7   27.79    0.31
   3   6   3  789.63    0.76
   4   5   5    9.79    0.26
   5   8   2   77.48    0.36
   6   5   6   38.40    0.37
   3   7   1  390.51    0.51
   4   3   6 1321.10    1.11
   4   6   4   18.12    0.26
   7   3   7    8.51    0.31
   1   0   3  527.30    0.40
   4  -3   5  106.94    0.28
   4  -1   6   44.29    0.25
   5   4   6   76.25    0.40
   6  -3   6   52.53    0.28
   6   0   7   -0.32    0.27
   6   2   7    9.53    0.30
   6   7   4    7.40    0.27
   7  -1   7    1.74    0.29
   7   8   3    3.90    0.28
   8   3   7  218.21    0.66
   9  -1   7   11.10    0.31
   2   3   4  303.89    0.44
   8  -1   7   21.62    0.33
   4   2   6  954.37    0.92
   7   0   7   48.76    0.38
   8   2   7   26.32    0.39
   9   0   7  299.63    0.72
   4   1   6   42.34    0.28
   5   7   3    2.56    0.27
   7  -3   6   65.03    0.33
   8   1   7   21.30    0.35
   1   5  -1  283.50    0.24
   4  -4   4  108.97    0.23
   4   7   2   39.28    0.27
   5   5   5   23.40    0.31
   6   8   2  240.22    0.55
   8   7   4  191.83    0.60
   2   4   3  113.24    0.29
   4   4   5    7.72    0.24
   5   6   4  216.22    0.53
   5   8   1 1031.13    0.96
   1   3   2   10.38    0.14
   1   4   1  421.72    0.37
   2   2   4  323.41    0.44
   3   2   5  644.50    0.68
   7   4   6   11.54    0.32
   2   6   0   10.76    0.14
   3   6   2   18.72    0.20
   3   7   0  885.13    0.68
   6  -2   6    5.13    0.23
   4   6   3  189.13    0.43
   6   3   6   49.59    0.37
   6   7   3  190.94    0.52
   8   8   2  118.32    0.50
   9  -2   6   79.47    0.43
   4   3   5   98.28    0.36
   7  -2   6   28.29    0.30
   7   3   6   63.89    0.41
   8  -2   6    5.27    0.27
   8   3   6    4.68    0.30
   5  -3   5  668.87    0.65
   6   2   6    5.43    0.28
   6   8   1   75.68    0.36
   7   7   3   66.18    0.38
   5   7   2  608.95    0.76
   9   2   6   78.25    0.47
   7   2   6   28.80    0.34
   8   2   6    4.01    0.31
   9  -1   6   57.47    0.39
   1   2   2    3.95    0.13
   2   3   3   35.22    0.21
   3   3   4 1138.65    0.85
   5   5   4  134.14    0.43
   5   6   3  444.14    0.68
   7   8   1  104.35    0.43
   9   0   6   -0.11    0.29
   1   5  -2    6.44    0.06
   7   0   6   -0.22    0.25
   2   5   1  444.39    0.44
   2   6  -1   15.79    0.12
   3  -2   4  993.27    0.63
   3   6   1  720.40    0.64
   4   4   4   96.75    0.34
   8   4   5    4.78    0.30
   1  -1   2 5042.68    0.89
   4   6   2  422.84    0.58
   6   7   2  368.80    0.65
   5  -4   4   18.29    0.17
   5  -2   5    4.38    0.20
   6   5   4   53.85    0.35
   1   4   0   12.59    0.11
   3   2   4  932.11    0.74
   6   6   3   10.48    0.26
   7  -3   5    2.33    0.22
   7   7   2   47.00    0.36
   8  -3   5    6.53    0.25
   9   5   4   10.21    0.34
   1   1   2 4734.57    1.05
   2   2   3  258.41    0.36
   4  -3   4  240.21    0.35
   5   2   5    5.29    0.23
   5   7   1   98.81    0.35
   7   5   4  404.29    0.74
   8   7   2   17.53    0.32
   1   3   1 5937.13    1.21
   4   7   0    2.26    0.17
   7   3   5    4.35    0.28
   8   3   5    8.82    0.30
   8   6   3    1.06    0.30
   1   0   2    0.33    0.09
   5  -1   5  135.60    0.36
   5   4   4   18.86    0.26
   7   8   0  987.15    1.03
   3   1   4 2093.77    1.03
   4   3   4  227.77    0.43
   5   1   5  132.87    0.38
   9  -2   5   28.52    0.31
  10   0   5    0.75    0.31
   5   6   2   51.23    0.30
   2   1   3  427.86    0.42
   7  -2   5   10.56    0.23
   7   2   5   10.97    0.27
   8  -2   5    1.07    0.22
   8   2   5    0.15    0.28
   2   6  -2  906.60    0.47
   9   0   5  112.11    0.48
   2   0   3    0.86    0.13
   3   3   3  479.15    0.52
   3   6   0  683.00    0.57
   7   1   5    3.90    0.25
   7   4   4    0.38    0.27
   8  -1   5  148.46    0.47
   8   1   5  147.24    0.50
   8   4   4   41.44    0.36
   9   7   1   92.03    0.46
   2   3   2   17.46    0.18
   4   2   4 1048.70    0.83
   4   4   3  373.05    0.53
   4   6   1  105.77    0.30
   5   3   4  219.36    0.46
   7  -1   5    3.81    0.22
   7   7   1    0.65    0.22
   9   5   3    9.73    0.34
  10   3   4   24.80    0.35
   4  -2   4 1066.63    0.71
   9   6   2   63.92    0.41
   4  -4   3  383.79    0.36
   4   5   2   22.05    0.21
   5  -3   4  225.07    0.37
   7   6   2    1.79    0.23
   6   3   4  101.75    0.38
   2   4   1  280.00    0.33
   3   4   2   60.86    0.24
   3   5   1   96.84    0.26
   4   1   4   24.07    0.21
   8   3   4  167.71    0.52
  10   4   3   -0.68    0.29
   4  -1   4   24.11    0.18
   4   0   4 1591.77    0.93
   5   2   4    1.74    0.20
   5   4   3  241.48    0.47
  10  -2   4  582.67    0.86
   3   2   3 5784.58    1.63
   5   6   1    3.59    0.20
   6  -3   4  106.64    0.30
   9   2   4    0.06    0.27
   8  -3   4  168.52    0.44
   9   4   3   12.40    0.29
   9   7   0    5.29    0.29
  10   0   4    6.57    0.29
   1   2   1  178.75    0.21
   4   3   3 1731.20    1.02
   5  -2   4    1.90    0.18
   5   1   4  179.48    0.39
   7   2   4  100.88    0.39
   7   4   3    2.53    0.27
   9  -2   4    0.06    0.22
   2   2   2 1433.63    0.68
   3   6  -1  941.75    0.62
   4   6   0  385.09    0.49
   5   7  -1   18.59    0.20
   9   5   2   27.04    0.33
  10   3   3   73.93    0.42
   3  -2   3 6015.73    1.35
   5  -1   4  183.74    0.36
   5   0   4    0.45    0.18
   9   0   4    0.29    0.24
   1   4  -1  944.48    0.39
   3   1   3  196.17    0.32
   7  -2   4  103.99    0.35
   4   4   2  524.15    0.57
   5  -4   3  244.12    0.33
   5   3   3 1787.94    1.12
   4   5   1  250.67    0.40
   7  -1   4   38.74    0.28
  10  -3   3   71.62    0.37
  10   2   3   40.15    0.35
  11  -1   3  120.01    0.48
  11   0   3  633.94    0.97
   3   0   3   37.36    0.18
   3   3   2  169.32    0.31
   4   2   3  643.41    0.61
   8   3   3    8.77    0.27
   9   7  -1    0.93    0.24
  10   6   0   26.77    0.32
   2   5  -1  820.42    0.47
   4  -3   3 1734.16    0.78
   5   6   0   24.71    0.22
   3   5   0 1212.86    0.71
   5   4   2    1.06    0.18
   7  -4   3    2.86    0.18
   9   6   0   19.36    0.31
  10  -2   3   40.58    0.32
   2   1   2 5021.45    1.17
   2   3   1   24.89    0.14
   5   5   1   74.93    0.29
   9  -3   3    0.66    0.24
  10   0   3    0.91    0.25
   4   1   3  578.49    0.55
   5   2   3 1232.22    0.89
   8   2   3   31.73    0.30
   1   1   1   19.68    0.09
   2   4   0 1428.86    0.64
   9   1   3    0.36    0.25
   2  -2   2 1506.86    0.51
   4   6  -1  431.41    0.48
   6   2   3  163.48    0.40
   9   7  -2   35.61    0.32
   3   6  -2    0.31    0.11
   4  -2   3  676.85    0.52
   5  -3   3 1856.73    0.91
   8  -3   3    7.99    0.20
  10   4   1    3.50    0.28
  10   6  -1    1.07    0.25
  11   1   2   10.09    0.30
   3   2   2 1832.93    0.84
   4   0   3    0.02    0.15
   6   7  -2    0.33    0.19
   8   7  -2   24.45    0.28
   9  -1   3    0.61    0.22
  10   2   2   29.68    0.32
  11  -2   2    8.81    0.28
   2   0   2   33.25    0.14
   5   1   3    4.59    0.18
  11  -1   2   10.53    0.29
  11   0   2   -0.61    0.26
   6   1   3  449.20    0.58
   7   1   3  156.91    0.41
   8  -2   3   31.12    0.28
   2  -1   2 5131.27    1.02
   4   5   0    1.29    0.15
   5   3   2    5.79    0.18
   9   4   1  216.55    0.55
   5  -2   3 1251.02    0.78
   5   0   3  107.67    0.29
  10   1   2   60.99    0.37
   6  -2   3  170.19    0.36
   6   0   3    0.72    0.18
   6   3   2 1895.03    1.18
   7   0   3  213.03    0.45
   9   2   2    9.25    0.27
   9   7  -3   70.33    0.37
  11   2   1    5.29    0.29
   6  -1   3  440.71    0.55
   7  -1   3  160.28    0.38
  10   3   1   38.95    0.34
  10   6  -2   97.72    0.44
   5   4   1  792.55    0.71
   6   6  -1    0.47    0.17
   8   5   0    2.51    0.23
  10  -2   2   29.91    0.28
  10  -1   2   60.12    0.34
   4   2   2   53.86    0.22
   5   5   0    9.60    0.17
   6   7  -3    3.05    0.18
   8   2   2  113.93    0.40
   8   7  -3   28.80    0.26
  10   4   0   10.21    0.28
   3   1   2  398.40    0.39
   3   3   1   85.74    0.22
   6   4   1    1.55    0.19
   6   5   0   89.93    0.32
   7   5   0  107.31    0.36
   7   7  -3   19.59    0.23
  10   5  -1    2.70    0.27
   2   2   1 9146.51    1.51
   4  -4   2  532.26    0.39
   9   3   1   27.76    0.30
   3  -3   2  173.33    0.21
   5   2   2   42.14    0.23
   7   2   2   13.66    0.24
  10   2   1  103.24    0.43
  11   4  -1    3.40    0.28
   3   4   0    6.35    0.13
   6   2   2  228.99    0.43
   9  -2   2   10.48    0.26
  11  -2   1    5.70    0.26
   3   6  -3    6.45    0.11
   9   4   0  166.81    0.48
   8   6  -2   16.61    0.24
   3   0   2    0.07    0.12
   4   1   2 1157.87    0.71
   4   3   1  613.12    0.54
   5   6  -2    1.44    0.15
  10   3   0   44.79    0.34
   5  -4   2    0.78    0.11
   9   2   1   44.56    0.32
   4   5  -1  585.01    0.53
   6   6  -2   23.33    0.20
   7   3   1   97.43    0.34
   8  -2   2  117.07    0.37
   8   4   0   41.61    0.29
  10  -3   1   38.24    0.31
  10   4  -1   30.13    0.31
  10   5  -2    0.51    0.25
   1  -1   1   19.15    0.07
   1   2   0  640.26    0.30
   3  -2   2 1832.84    0.68
   3  -1   2  402.92    0.36
   5   1   2  795.59    0.66
   5   3   1   64.59    0.25
   6   1   2  240.23    0.42
   6   3   1  170.05    0.38
  11   3  -1    7.89    0.29
   2   4  -1    6.25    0.10
   7   0   2    0.60    0.19
   7   4   0   55.22    0.30
   7   5  -1   90.78    0.34
  10  -2   1  106.73    0.40
  11   1   0    4.90    0.27
   4  -3   2  121.03    0.22
   9  -4   1  210.67    0.46
   1   4  -2  850.45    0.32
   3   2   1  168.38    0.27
   4   0   2   33.02    0.18
   6   4   0 1163.58    0.89
   6   5  -1   17.95    0.19
   7  -2   2   14.55    0.21
   6  -3   2 1906.58    0.99
   6   0   2 1363.92    0.91
   8   6  -3   20.89    0.26
   9   5  -2   27.10    0.28
   2   1   1 3175.02    0.83
   4   6  -3    6.28    0.13
   5   0   2    0.72    0.16
  11  -1   0    5.01    0.27
   4  -2   2   54.01    0.18
   6  -2   2  227.17    0.38
   7   2   1   22.77    0.23
   9  -3   1   27.37    0.27
  10   5  -3   34.51    0.31
  10   1   0   16.82    0.32
   3   5  -2   33.84    0.15
   6   2   1   26.27    0.22
   9  -2   1   46.26    0.28
   5   2   1  110.23    0.29
   6   6  -3   18.12    0.18
   8  -4   1   68.02    0.28
   9   2   0    2.90    0.24
  10  -4   0    9.43    0.25
  11   1  -1   11.89    0.27
   3   3   0  258.79    0.31
   7   3   0   79.64    0.31
   8   0   1    0.24    0.21
  10   0   0    7.12    0.26
   7   1   1  218.03    0.43
   7   5  -2   70.22    0.30
  10  -3   0   45.48    0.32
  11  -4  -1    4.08    0.26
   3   4  -1  311.53    0.33
  10  -1   0   14.29    0.26
  10   2  -1    5.75    0.25
  10   5  -4    5.28    0.24
  11   0  -1   11.76    0.31
   4   5  -2    9.60    0.14
   2   5  -3 1244.12    0.51
   3   1   1    1.67    0.13
   4  -5   1  246.38    0.25
   4   3   0  719.62    0.56
   5  -5   1   76.11    0.19
   5   3   0    8.55    0.17
   6   1   1  624.64    0.63
  11  -3  -1    6.84    0.28
  11  -1  -1   10.82    0.30
   7   0   1 2020.86    1.18
   7   6  -4   14.15    0.20
  11   4  -4    3.18    0.26
   4   6  -4   55.01    0.19
   9  -4   0  170.87    0.43
   2   0   1   -0.04    0.09
   4   1   1  442.67    0.43
   5   1   1   29.92    0.19
   9   0   0   -0.57    0.22
  10   1  -1   97.73    0.41
   5   6  -4    1.13    0.14
   7  -3   1  101.38    0.30
   7   2   0    0.46    0.19
   9   5  -4   25.36    0.28
   9   6  -6    8.51    0.25
   7  -2   1   23.10    0.22
   6  -4   1    0.87    0.13
   6   0   1    0.28    0.17
   9  -2   0    1.46    0.22
   7   5  -3   26.65    0.23
  10  -4  -1   32.39    0.30
  10   2  -2  178.16    0.50
   6   2   0  613.22    0.63
   7   3  -1   63.43    0.28
  11   0  -2    0.44    0.25
  11   3  -4   82.16    0.41
  10   3  -3   10.91    0.26
  11  -4  -2  116.81    0.42
   3   0   1 1073.98    0.55
   6  -3   1  171.35    0.33
   8   0   0   48.34    0.28
   8   6  -6    3.75    0.22
  10  -2  -1    6.24    0.23
   3   5  -3 1265.30    0.64
   4   0   1    0.30    0.14
   5  -4   1  824.89    0.56
   5   2   0  898.80    0.68
   6  -2   1   27.38    0.18
   7   1   0 1289.48    0.96
   8  -4   0   43.42    0.25
   8   2  -1  109.02    0.36
   3   2   0 2810.90    0.92
   6   6  -5   27.13    0.21
   9   5  -5    1.12    0.21
  10   1  -2   28.92    0.34
   2  -1   1 3249.26    0.73
   3  -4   1   30.35    0.10
   4   2   0 1177.65    0.69
   5   5  -3   12.27    0.18
   6   3  -1   14.36    0.19
   4  -4   1  847.07    0.49
   7  -5   0  108.31    0.29
   8   3  -2    2.20    0.22
   5  -3   1   67.01    0.21
   9   0  -1   28.85    0.28
   9   2  -2    2.89    0.23
   9   4  -4    3.42    0.26
  10   4  -5   31.90    0.31
  11   2  -4    8.71    0.29
   5  -2   1  110.10    0.25
   5   3  -1   11.71    0.17
   6   1   0  328.27    0.46
   7   0   0   -0.17    0.18
   7   6  -6    4.20    0.20
  10   2  -3    5.03    0.25
   3  -1   1    1.29    0.12
   4  -1   1  442.94    0.40
   5   4  -2  323.82    0.43
   3   4  -2  420.81    0.38
   4  -3   1  637.22    0.45
   4   3  -1  450.41    0.44
   7  -4   0   58.89    0.25
  11  -4  -3  158.32    0.48
   4  -2   1   50.96    0.17
   7  -1   0 1288.72    0.93
   3  -3   1   87.27    0.16
   5   1   0 2004.66    0.97
  10  -2  -2  184.16    0.49
  11  -3  -3   69.43    0.38
   6  -5   0   93.16    0.25
   7  -3   0   77.21    0.28
   7  -2   0    0.70    0.16
   8   2  -2   20.36    0.24
  11   2  -5   66.90    0.39
   6   0   0   34.28    0.22
   6   2  -1   10.50    0.19
   9   4  -5    2.04    0.22
   9   5  -7   29.30    0.30
   9   2  -3    1.56    0.23
   4   1   0 2389.44    0.94
   6   4  -3   31.86    0.23
   7   1  -1 1192.27    0.92
   7   5  -5   48.15    0.26
  11   0  -4    0.15    0.24
   9  -5  -2   27.68    0.25
   9   0  -2    0.42    0.21
  10   4  -7   12.59    0.29
   2   1   0  155.91    0.19
   8  -4  -1    2.57    0.17
  10  -5  -3   34.94    0.30
   3   1   0 3243.09    0.95
   4   5  -4   56.73    0.20
   6  -4   0 1202.03    0.78
   6  -1   0  338.51    0.45
   8  -2  -1  110.10    0.36
   9   5  -8   12.39    0.25
  11  -4  -4    6.05    0.26
  11   1  -5   15.28    0.29
  11   2  -6    2.72    0.28
   5   0   0    1.23    0.15
   5   2  -1  635.92    0.57
   9   4  -6   25.54    0.30
  11  -2  -4    7.32    0.30
   7   2  -2  167.54    0.39
  10   1  -4    2.41    0.25
  11  -3  -4   85.67    0.41
   1   0   1   48.50    0.09
   3   0   2    1.22    0.11
   6   0   2 1516.01    0.97
   6   2  -1   12.48    0.16
   8   2  -2   20.46    0.20
   9   2  -3    2.86    0.19
   4  -1   3  629.93    0.54
   5  -1   3    5.33    0.18
   6  -3   4  104.04    0.33
  10   1  -2   33.84    0.28
   5   0   2    0.64    0.16
   7  -4   4    1.70    0.21
   8   0   1    0.58    0.21
   2   1   0  178.19    0.19
   9  -2   2    9.98    0.26
  11   0  -2    0.76    0.23
   3  -3   4 1036.53    0.63
   5  -3   4  213.34    0.38
   7   1   0 1335.61    0.91
   9   0   0   -0.28    0.20
   1  -1   2 4552.57    0.79
   4  -3   4  219.61    0.35
   7   2  -2  170.63    0.34
   9  -5   3    9.62    0.26
   9   2  -4   56.13    0.27
  10  -2   1  100.43    0.40
  11  -1  -1   12.66    0.26
   7  -6   4   42.16    0.29
  10  -1   0   14.43    0.26
  10   1  -3   60.85    0.31
  11   1  -5   16.59    0.26
   7   0   1 2059.17    1.15
   6  -2   3  164.50    0.36
   6   1   0  339.24    0.43
   1  -5   4 1080.31    0.45
   8  -2   2  113.86    0.36
  11   0  -3  152.25    0.44
   2  -4   4 3218.33    0.93
   5  -4   4   16.81    0.19
   6  -5   4   48.38    0.25
   6   2  -2  302.85    0.37
   3   2  -2  196.41    0.19
   5  -2   3 1218.76    0.79
   8   0   0   44.61    0.25
   3   1   0 3309.98    0.85
   5   1   0 2039.34    0.88
   6  -1   2  240.16    0.39
   6   0   1    1.02    0.15
  10   1  -4    1.08    0.18
   3  -4   4  261.35    0.32
   4  -4   4   83.57    0.23
   5   2  -2 1801.99    0.75
   7   2  -3   18.17    0.15
   8  -6   3    1.43    0.22
   8   2  -4    8.42    0.15
   4  -2   3  625.27    0.51
   4   1   0 2396.07    0.83
   4   2  -2 1169.70    0.52
  10  -4   1    3.67    0.23
  10  -1  -1   93.47    0.36
   7  -4   3    3.30    0.19
   9   1  -3    2.36    0.17
   2   0   1    0.35    0.08
   5  -1   2  794.93    0.60
   5   0   1  169.08    0.29
   7  -2   2   12.61    0.20
   9  -5   2   27.52    0.26
  11  -3  -1    7.63    0.27
   2  -1   2 4711.89    0.95
   7   0   0    0.06    0.15
   8   2  -5   25.20    0.18
   9  -3   1   25.92    0.26
  10   0  -3   -0.13    0.18
  11  -1  -3   72.38    0.33
  11   0  -5    9.53    0.24
   4  -1   2 1135.58    0.63
   4   0   1   -0.34    0.12
   6   2  -3  310.78    0.35
   3  -1   2  390.46    0.34
   3   0   1 1048.85    0.50
   6   1  -1    6.50    0.14
   7   2  -4   11.37    0.14
   8   0  -1   -0.02    0.16
   9   1  -4   20.10    0.20
  10  -2  -1    5.49    0.22
  10  -1  -2   29.42    0.26
   6  -2   2  216.75    0.37
   9  -2   0    2.73    0.20
  11  -4  -1    3.29    0.24
  11   0  -6    0.33    0.19
   1  -3   3   10.40    0.08
   8   1  -3   34.89    0.21
  10  -4   0    8.97    0.23
   4  -3   3 1592.82    0.79
   5   2  -3   27.55    0.13
   6   0   0   34.54    0.18
   5   1  -1  381.48    0.37
   9   1  -5   16.61    0.20
   5  -2   2   41.51    0.19
   6  -6   3    7.51    0.17
   2  -3   3   26.65    0.12
   6   2  -4   21.93    0.13
   7  -2   1   21.44    0.19
   7   0  -1  303.86    0.41
  11  -1  -5   15.98    0.23
  10  -2  -2  173.17    0.44
  10   0  -5   -0.04    0.17
   4   1  -1  364.65    0.31
   8   1  -4   11.78    0.17
   9   1  -6   23.22    0.20
   5  -5   3   43.47    0.21
   5  -1   1   29.55    0.16
   5   0   0    0.53    0.12
  10  -4  -1   29.68    0.26
  11  -3  -3   66.83    0.35
   4  -4   3  315.19    0.37
   7  -8   2    0.29    0.18
   7   2  -6    0.18    0.10
  11  -1  -6    2.36    0.21
   4  -2   2   49.74    0.17
   7  -7   2   38.79    0.26
   7  -6   2    2.58    0.20
   3   1  -1 6586.51    1.06
   5  -7   3    0.84    0.16
   9   0  -4   -0.23    0.16
  10  -5  -1    3.13    0.22
  10  -1  -4    2.33    0.18
   5   2  -4    0.18    0.09
   7  -3   1   87.97    0.29
  10  -2  -3    5.28    0.25
  11  -4  -3  147.95    0.46
  11  -2  -5   66.65    0.34
   6   2  -5   25.28    0.13
  11  -3  -4   84.22    0.38
   3  -4   3  560.05    0.43
   4   0   0 2873.12    0.88
   5  -3   2    4.51    0.14
   6   0  -1   -0.07    0.13
   8   0  -3    1.11    0.15
   9  -7   0    3.99    0.21
   3  -2   2 1654.70    0.66
   7  -2   0    0.15    0.15
   9  -2  -2    2.09    0.19
  11  -2  -6    3.83    0.23
   7   1  -4   67.02    0.21
   9   0  -5    5.52    0.16
   2  -4   3   90.47    0.17
  10  -3  -3   10.87    0.26
   1  -4   3  197.42    0.19
   2  -2   2 1288.40    0.50
   8  -4   0   37.93    0.25
   3   0   0    0.37    0.09
   5  -2   1  103.68    0.24
  10  -6  -2   97.45    0.39
  11  -2  -7    7.70    0.22
   3  -1   1    0.83    0.10
   6  -3   1  155.81    0.32
   9   0  -6   -0.20    0.17
   5   0  -1  737.50    0.50
   8  -5   0    0.32    0.19
   8   0  -4   53.32    0.22
   9  -1  -4   20.66    0.21
   3  -7   3    2.87    0.13
   7  -7   1    0.28    0.18
   9  -7  -1    0.10    0.21
   9  -2  -3    1.13    0.19
   5  -1   0 1856.40    0.82
   7   1  -5    5.15    0.14
  10  -1  -7   59.50    0.28
   6   0  -2   13.31    0.16
   2  -5   3   38.04    0.13
   2   0   0   22.00    0.08
   8  -2  -2   18.78    0.20
   8  -1  -3   35.55    0.22
  10  -5  -3   38.59    0.29
   2  -1   1 3101.74    0.70
   5  -6   2   44.65    0.22
   6  -4   1   -0.41    0.15
   9  -4  -2    0.37    0.20
   9  -1  -5   15.78    0.21
   6  -1  -1    6.31    0.14
   6   1  -4  156.02    0.26
   7  -1  -2   80.89    0.25
   8   0  -5    0.43    0.16
   9   0  -8   -0.42    0.16
   2  -6   3   12.03    0.11
   4  -2   1   50.47    0.17
   5   1  -3   27.68    0.14
   7  -9   0    7.59    0.21
   8  -4  -1    2.27    0.19
   1  -5   3  687.72    0.36
   5  -3   1   61.77    0.21
   9  -5  -2   27.37    0.26
   9  -2  -4   51.10    0.27
   7   1  -6  126.42    0.26
   9  -6  -2    0.86    0.21
   1  -1   1   19.28    0.07
   1   0   0   -0.05    0.03
   3   2  -4  209.76    0.17
   5   2  -6   24.34    0.11
   9  -1  -6   23.69    0.22
  10  -5  -4    7.09    0.24
  10  -2  -7   10.38    0.22
   4   0  -1   -0.03    0.10
   7   0  -4   -0.21    0.14
   8  -3  -2    2.66    0.19
   4  -5   2   22.17    0.15
  10  -4  -5   36.38    0.29
  10  -3  -6    0.17    0.24
   1  -6   3   72.11    0.15
   7  -3  -1   56.95    0.24
   4  -7   2   33.47    0.19
   5  -2   0  882.34    0.59
   7   1  -7   17.28    0.15
   9  -3  -4  533.43    0.68
   9  -1  -7    0.88    0.20
  10  -2  -9    3.17    0.22
   5   0  -2   -0.03    0.11
   6   1  -5  181.93    0.28
   9  -5  -3   78.56    0.34
   3  -4   2   59.56    0.18
   7  -2  -2  159.07    0.33
   9  -7  -3   73.94    0.36
  10  -3  -7   40.87    0.29
   3  -2   1  175.06    0.23
   5  -1  -1  382.75    0.38
   6  -9   0    3.98    0.20
   6  -2  -1    9.53    0.13
   7  -9  -1    3.51    0.21
   4  -3   1  621.45    0.48
   6  -1  -2   41.46    0.19
   7  -4  -1    4.62    0.18
   5  -5   1   75.04    0.24
   7   0  -5    3.28    0.15
   9  -4  -4    3.81    0.22
   9  -2  -6   39.00    0.25
   9  -1  -9   17.58    0.23
  10  -3  -8   15.76    0.25
   4   1  -3  166.13    0.21
   5  -6   1    3.96    0.17
   6  -8   0  108.82    0.35
   8  -6  -2   14.92    0.24
   8  -2  -4    8.98    0.18
   9  -3  -5  131.28    0.38
  10  -4  -7   14.10    0.28
   9  -5  -4   30.37    0.27
   3  -5   2   33.78    0.16
   3  -1   0 3263.60    0.84
   3   0  -1  404.50    0.29
   6   1  -6  361.24    0.38
   7  -3  -2   82.18    0.27
   9  -6  -4  368.95    0.64
   9  -2  -7    2.82    0.19
   3  -6   2   16.52    0.15
   5  -3   0    7.50    0.15
   8  -4  -3   56.56    0.29
   9  -4  -5    4.28    0.26
   1  -3   2   11.35    0.08
   6  -3  -1   14.54    0.17
   6   0  -4 2618.69    1.03
   7  -2  -3   19.04    0.19
   7   0  -6   -0.18    0.15
   4  -2   0 1221.03    0.63
   8  -8  -3   25.36    0.29
   2  -4   2   81.43    0.17
   4   2  -6  113.69    0.16
   8  -3  -4   31.68    0.24
   9  -5  -5    3.55    0.22
   6  -2  -2  301.62    0.40
   7  -4  -2  126.47    0.33
   8  -7  -3   30.84    0.29
   8  -6  -3   22.90    0.26
   4   0  -2  818.32    0.46
   5  -2  -1  631.27    0.51
   6  -1  -3  457.30    0.47
   7  -8  -2  124.40    0.41
   9  -4  -6   32.13    0.28
   9  -3  -7   28.90    0.25
   2  -2   1 9341.54    1.31
   4  -5   1  252.49    0.36
   7   0  -7  706.54    0.62
   3  -3   1   89.85    0.19
   5  -8   0   48.30    0.27
   5   1  -5   25.03    0.14
   6  -8  -1    1.17    0.22
   7  -5  -2   72.85    0.30
   8  -4  -4  201.34    0.44
   8  -1  -8   33.17    0.24
   4  -6   1  101.97    0.26
   7  -6  -2  240.11    0.48
   7  -3  -3   85.92    0.28
   7  -1  -5    5.60    0.16
   9  -5  -6  177.85    0.47
   9  -3  -8  203.05    0.47
   2  -5   2  513.91    0.39
   2   2  -4 1040.43    0.26
   6  -5  -1   19.18    0.20
   7  -2  -4   14.58    0.21
   9  -6  -6   11.21    0.26
   2  -7   2   18.89    0.14
   8  -5  -4  208.22    0.47
   9  -3 -10   45.93    0.31
   9  -3  -9   70.87    0.34
   2  -6   2  781.47    0.52
   5  -6   0   24.00    0.19
   9  -5  -7   35.47    0.30
   4   1  -4  170.35    0.22
   8  -2  -7   39.74    0.26
   9  -4  -8   40.86    0.31
   4  -3   0  761.64    0.53
   7  -8  -3  524.68    0.74
   8  -4  -5   15.22    0.24
   3   1  -3  180.68    0.19
   5  -3  -1   12.39    0.16
   7  -1  -6  152.32    0.32
   9  -4  -9   38.83    0.30
   6  -2  -3  368.72    0.45
   7  -7  -3   19.48    0.26
   7  -5  -3   29.71    0.25
   1  -4   2 1502.25    0.53
   2  -1   0  169.28    0.18
   5   1  -6  183.93    0.26
   7  -6  -3  225.42    0.48
   7  -3  -4   10.69    0.19
   8  -7  -5    8.68    0.25
   8  -6  -5    0.60    0.23
   8  -5  -5  378.53    0.62
   8  -2  -8    5.71    0.19
   3  -2   0 3054.33    0.88
   6   0  -6  674.40    0.56
   8  -4  -6  198.91    0.46
   8  -3  -7  111.59    0.38
   8  -2 -10   12.59    0.24
   8  -2  -9    1.22    0.19
   2   0  -1    0.68    0.06
   3  -5   1  100.61    0.23
   5  -4  -1  548.97    0.54
   5  -2  -2 1952.60    0.89
   7  -1  -7   21.80    0.19
   3  -6   1  688.18    0.55
   4  -2  -1   23.94    0.15
   6  -6  -2   25.91    0.24
   7  -4  -4  252.67    0.47
   8  -7  -6   13.01    0.28
   8  -5  -6    1.32    0.23
   8  -6  -6    6.69    0.24
   8  -3  -8  156.40    0.43
   1  -7   2  565.40    0.43
   4  -7   0    2.24    0.15
   5  -7  -1   19.35    0.21
   5  -5  -1  213.79    0.37
   6  -3  -3   16.04    0.19
   8  -4  -7   33.91    0.29
   4  -6   0  389.02    0.47
   5   1  -7  114.78    0.22
   6   0  -7   -0.11    0.12
   7  -6  -4   17.22    0.25
   7  -5  -4  115.21    0.36
   1  -5   2    8.40    0.09
   3  -1  -1 7374.82    1.28
   3   0  -2    2.46    0.09
   4  -1  -2  268.15    0.30
   5  -9  -2   11.86    0.22
   6  -2  -4   29.55    0.20
   7  -1  -9   40.21    0.24
   8  -5  -7  187.08    0.48
   8  -3 -10  355.76    0.62
   1  -6   2  281.62    0.29
   3  -9   0  292.52    0.46
   6  -8  -3    0.64    0.21
   7  -8  -5    4.61    0.25
   7  -1 -10  124.56    0.34
   8  -4  -8   62.67    0.33
   1  -2   1  184.77    0.17
   4  -9  -1  161.08    0.39
   5 -10  -3    5.90    0.25
   2  -8   1  221.18    0.35
   5  -3  -2 1757.49    0.90
   6  -9  -4    2.66    0.26
   6  -4  -3   36.79    0.23
   7  -4  -5   41.23    0.26
   7  -2  -7    4.30    0.18
   8  -6  -8  110.75    0.42
   8  -5  -8  215.10    0.52
   8  -4  -9   71.28    0.35
   7  -7  -5    7.53    0.25
   8  -4 -10   45.08    0.32
   3  -3   0  284.52    0.31
   3   2  -6  106.48    0.14
   4 -10  -2   12.72    0.23
   5  -8  -2   33.79    0.25
   6  -6  -3   20.42    0.24
   6   0  -9   -0.32    0.14
   7  -6  -5  604.25    0.77
   7  -5  -5   64.25    0.31
   7  -3  -6   52.52    0.27
   4  -3  -1  501.83    0.45
   6  -1  -6  425.64    0.48
   7  -8  -6  190.05    0.53
   7  -2  -8   32.89    0.25
   2  -4   1  300.26    0.30
   3  -8   0   21.11    0.19
   4  -8  -1   14.61    0.20
   5  -2  -3   31.48    0.18
   6  -3  -4   14.32    0.19
   2  -7   1  520.14    0.48
   5  -9  -3  144.96    0.43
   5  -7  -2  604.26    0.68
   5  -4  -2  378.71    0.47
   6  -2  -5   37.34    0.21
   7  -7  -6  115.59    0.41
   7  -4  -6   72.42    0.32
   7  -2 -11    5.86    0.23
   7  -2  -9  688.34    0.74
   5 -10  -4  322.05    0.63
   6  -9  -5   18.44    0.29
   5  -6  -2    0.51    0.18
   5  -5  -2  816.07    0.70
   7  -6  -6    7.63    0.24
   7  -5  -6   84.54    0.35
   2  -6   1   59.67    0.19
   2  -5   1  436.50    0.39
   6  -7  -4  733.78    0.83
   6  -1  -7  395.54    0.48
   2  -9   0   56.82    0.26
   3  -4   0    5.76    0.13
   4  -9  -2   21.22    0.23
   6  -6  -4   66.22    0.31
   7  -7  -7   58.43    0.36
   7  -3 -12  100.97    0.38
   7  -3  -8  257.43    0.49
   3   1  -4   38.10    0.11
   4 -10  -3   28.02    0.29
   4  -6  -1  462.52    0.52
   4  -2  -2 1302.52    0.68
   6  -8  -5   10.82    0.26
   6  -5  -4  619.04    0.69
   7  -6  -7   44.34    0.35
   0  -4   2   13.97    0.07
   3  -6   0  674.18    0.57
   3  -5   0 1257.44    0.71
   6  -3  -5   66.60    0.26
   7  -7  -8  123.65    0.45
   7  -5  -7   34.10    0.29
   7  -3 -11    1.43    0.22
   7  -3 -10  618.22    0.76
   7  -3  -9  134.08    0.38
   2  -2   0  546.80    0.34
   5  -9  -4  123.64    0.41
   6  -1  -8  442.58    0.52
   1  -8   1  787.21    0.59
   3 -10  -2   19.52    0.26
   3  -2  -1 2396.02    0.80
   7  -6  -8  102.45    0.40
   7  -5  -8   33.77    0.29
   3   2  -7  305.10    0.24
   5  -2  -4    0.74    0.15
   5   0  -7  524.79    0.48
   6  -1 -10   72.95    0.28
   7  -4 -11 1018.29    1.03
   7  -4 -10   33.07    0.29
   7  -4  -9   29.50    0.27
   5  -4  -3  474.56    0.53
   6  -8  -6   66.26    0.37
   6  -4  -5   19.62    0.23
   7  -6  -9  185.71    0.51
   7  -5 -10    5.64    0.28
   5  -6  -3  222.19    0.43
   5  -5  -3   14.66    0.20
   6  -5  -5  410.57    0.59
   6  -2  -7  226.93    0.40
   4 -10  -4   18.05    0.27
   4  -9  -3   38.71    0.27
   4  -3  -2 1172.38    0.69
   5  -9  -5   10.38    0.29
   6  -3  -6  141.21    0.35
   5   0  -8    0.02    0.13
   6  -8  -7   26.35    0.31
   6  -7  -6  239.64    0.54
   3  -1  -2  181.29    0.23
   3   0  -3   82.95    0.17
   4  -7  -2  362.16    0.52
   6  -2  -8  505.69    0.60
   1  -7   1  400.62    0.41
   5  -3  -4 2332.96    1.09
   5   0  -9    4.49    0.15
   6  -6  -6  367.45    0.61
   6  -4  -6   47.82    0.28
   6  -2 -11   69.76    0.31
   1  -1   0 1358.16    0.37
   3 -10  -3   48.49    0.32
   4   0  -5    0.15    0.11
   5  -7  -4    6.43    0.21
   5  -1  -6  201.31    0.33
   6  -7  -7   82.36    0.37
   6  -5  -6    2.61    0.22
   6  -2 -10  483.45    0.63
   6  -2  -9  188.58    0.40
   3  -7  -1   60.13    0.24
   3  -3  -1   70.56    0.19
   4 -10  -5    1.00    0.25
   4  -5  -2   12.75    0.18
   2  -9  -1   11.15    0.20
   2  -7   0  228.16    0.36
   4  -8  -3    2.74    0.20
   4  -2  -3  110.47    0.24
   4   1  -8    1.85    0.11
   5  -8  -5    5.09    0.25
   5  -2  -5  777.64    0.62
   6  -3 -12  240.64    0.51
   2  -3   0  318.18    0.29
   2  -1  -1 3265.54    0.74
   4  -9  -4    1.71    0.21
   5  -5  -4  875.81    0.77
   5  -4  -4  763.02    0.68
   6  -7  -8    0.83    0.25
   6  -4  -7  125.46    0.37
   6  -3  -8  166.08    0.40
   3  -6  -1 1007.30    0.72
   4  -1  -4  196.33    0.28
   6  -7  -9   31.99    0.33
   6  -3 -11  325.79    0.57
   6  -3  -9   22.83    0.27
   3  -4  -1  353.23    0.38
   6  -6  -8   15.29    0.27
   6  -3 -10  240.45    0.49
 -14  -5   3  260.06    0.84
 -13  -8   4   48.28    0.48
 -13  -7   3   15.81    0.43
 -12  -9   4   -0.83    0.36
 -12  -6   1   42.54    0.51
 -10 -11   6   14.66    0.32
 -10  -9   2   26.16    0.49
 -10  -8   1   14.61    0.48
  -9 -11   5    0.08    0.37
  -9  -6  -1   76.58    0.57
  -7 -11   4  189.00    0.71
  -7 -10   2    4.75    0.42
  -6 -11   4    1.08    0.39
  -6 -10   2 1086.74    1.49
  -5 -10   2  372.53    0.86
 -13  -9   6  148.42    0.60
 -11  -9   3   51.06    0.49
 -11  -7   1   77.29    0.61
  -9 -10   3    9.31    0.47
  -8  -8   0  135.68    0.68
  -8  -4  -2  163.67    0.60
  -8  -1  -2  229.62    0.56
  -7  -7  -1    0.43    0.40
  -7  -5  -2  146.32    0.57
  -4  -7  -1  323.56    0.69
 -15  -5   5    5.88    0.34
 -14  -7   5   12.38    0.43
 -12  -8   3   14.63    0.44
 -12  -7   2    1.60    0.42
 -11  -8   2    3.71    0.45
 -10 -11   7    3.20    0.34
 -10  -4  -1    1.06    0.40
 -10  -1  -1  713.89    1.04
  -8 -11   5  214.19    0.77
  -4  -9   1  204.59    0.62
 -14  -4   3   52.95    0.55
 -13  -5   2   37.97    0.51
  -9 -11   6    5.26    0.43
  -8  -3  -2  211.26    0.61
  -8  -2  -2  155.02    0.51
  -7  -9   1    2.07    0.45
  -7  -8   0 1175.31    1.55
  -6  -7  -1  399.52    0.87
  -6  -5  -2  753.43    1.05
  -5  -9   1  201.17    0.70
  -5  -7  -1  116.06    0.52
  -5  -5  -2  312.27    0.67
  -4  -8   0 1053.12    1.24
 -12  -9   5   42.42    0.46
 -10  -6   0   35.42    0.52
 -10  -3  -1   48.96    0.44
 -10  -2  -1  130.97    0.55
  -9  -9   2   19.44    0.52
  -9  -7   0    5.41    0.44
  -9  -5  -1  253.88    0.84
  -8 -10   3   14.29    0.47
  -8  -6  -1   58.95    0.51
  -7 -11   5   11.10    0.46
  -7  -4  -2  174.03    0.60
  -6  -9   1  323.51    0.86
  -5  -8   0   67.23    0.50
 -15  -4   5   42.31    0.49
 -14  -3   3   29.40    0.49
 -13  -8   5    7.38    0.39
 -11  -4   0   17.13    0.53
  -9  -8   1   22.48    0.50
 -13  -7   4   94.69    0.65
 -13  -6   3  196.82    0.81
 -13  -4   2  149.80    0.70
 -11  -9   4    5.73    0.42
 -10  -9   3   93.46    0.66
  -9 -11   7    4.80    0.38
  -9 -10   4  115.43    0.67
  -8 -11   6    2.64    0.42
 -15  -3   5    7.05    0.39
 -14  -7   6    2.57    0.42
 -14  -5   4   12.02    0.49
 -12  -8   4    7.37    0.51
 -12  -6   2   61.30    0.59
 -12  -4   1   90.23    0.61
 -11  -6   1  128.66    0.72
 -11  -3   0  563.23    1.11
 -11  -1   0    6.67    0.32
 -10 -10   5   28.88    0.49
 -10  -7   1  436.25    1.09
  -7  -6  -1  255.84    0.75
  -6 -10   3   16.50    0.48
  -6  -4  -2  347.70    0.70
  -5 -10   3    7.00    0.37
  -3  -9   2  121.66    0.48
 -13  -3   2  143.98    0.71
 -12  -7   3   53.66    0.63
 -12  -1   1   10.45    0.41
 -11  -8   3    6.15    0.49
 -11  -2   0  208.29    0.69
 -10  -8   2   76.36    0.62
  -9 -11   8   13.68    0.39
  -8  -7   0   71.30    0.57
  -7 -11   6  410.76    0.97
 -13  -8   6    8.31    0.43
 -13  -2   2   93.54    0.56
 -12  -9   6   14.05    0.43
 -12  -3   1   21.26    0.46
 -12  -2   1  266.05    0.81
 -11 -10   7    8.48    0.42
 -11  -7   2   13.79    0.49
 -10  -5   0  334.07    0.94
  -8 -11   7    6.19    0.44
  -8  -8   1  423.46    1.05
  -8  -5  -1  195.50    0.69
  -6  -6  -1   32.30    0.39
  -9  -6   0   26.66    0.49
  -9  -3  -1   36.77    0.40
  -9  -1  -1   23.68    0.32
  -8 -10   4   92.28    0.63
  -5  -6  -1    6.91    0.30
  -4  -9   2   24.83    0.40
  -3  -8   1  421.62    0.76
 -15  -4   6   42.10    0.47
 -14  -4   4   29.77    0.48
 -13  -5   3  535.38    1.20
 -11 -10   8   47.20    0.48
 -11  -9   5   40.70    0.54
 -11  -5   1   96.51    0.72
 -10 -10   6   10.63    0.43
  -9 -10   5   49.62    0.56
  -9  -9   3   27.43    0.56
  -9  -2  -1   59.61    0.42
  -7  -7   0  279.61    0.82
 -15  -5   7  103.05    0.57
 -13  -7   5   10.62    0.43
 -13  -6   4    4.45    0.54
 -10  -9   4   21.51    0.52
  -8 -11   8   23.18    0.45
  -7 -10   4   15.82    0.47
  -5  -9   2   16.96    0.40
 -14  -3   4   18.39    0.49
 -12  -8   5    0.49    0.42
 -10  -6   1   -0.23    0.45
  -9  -8   2   22.06    0.52
  -8  -4  -1   86.54    0.50
  -7  -5  -1    5.56    0.35
  -6 -10   4   76.17    0.60
  -6  -7   0  608.97    1.07
  -5 -10   4  404.57    0.95
  -4  -8   1   19.61    0.33
  -4  -7   0    2.76    0.27
 -15  -3   6   68.04    0.53
 -14  -5   5  169.96    0.73
 -14  -2   4   87.01    0.62
 -13  -4   3  168.19    0.80
 -10 -10   7    3.31    0.46
 -10  -8   3   22.96    0.60
  -8  -6   0  449.37    1.00
  -5  -8   1  347.55    0.82
 -12  -9   8   -0.21    0.41
 -12  -7   4   37.41    0.55
 -12  -6   3   53.73    0.63
 -11  -8   4   20.06    0.53
 -11  -6   2   17.18    0.51
 -11  -4   1    3.73    0.45
 -10  -7   2  137.47    0.73
 -10  -3   0   57.61    0.48
  -9  -5   0   95.82    0.60
  -8 -10   5    1.75    0.43
  -6  -5  -1 1306.16    1.38
 -15  -4   7    4.19    0.40
 -12  -4   2  328.57    0.96
 -11  -9   6   30.02    0.51
 -11  -7   3   55.41    0.60
 -10  -2   0  459.46    0.95
 -10  -1   0   19.23    0.37
  -9 -10   6    4.71    0.42
 -13  -8   8   13.87    0.39
 -13  -7   6   47.70    0.54
 -13  -3   3  149.59    0.72
 -10 -10   8   84.55    0.59
 -10  -9   5   18.84    0.53
  -8  -8   2  569.57    1.21
  -8  -2  -1 1117.44    1.24
 -14  -4   5   38.64    0.51
 -13  -2   3   83.94    0.60
 -13  -1   3   15.76    0.47
 -12  -8   6  171.99    0.77
 -12  -3   2   56.50    0.58
 -11  -3   1   11.58    0.41
 -10  -5   1    6.14    0.56
  -7 -10   5  612.86    1.22
  -7  -6   0   50.25    0.48
 -14  -5   6   47.28    0.61
 -13  -6   5  175.09    0.80
 -11  -2   1  372.66    0.93
 -11  -1   1   13.93    0.39
 -10 -10   9    6.99    0.41
  -9 -10   7    6.32    0.49
  -9  -6   1  266.05    0.86
  -9  -4   0  221.45    0.74
  -8 -10   6  108.34    0.70
  -6 -10   5  107.78    0.64
  -6  -9   3  613.97    1.16
  -5 -10   5  523.78    1.07
  -4  -9   3   48.03    0.42
 -15  -3   7   42.94    0.46
 -12  -2   2   17.11    0.43
 -12  -1   2    1.35    0.41
 -11  -9   7   26.51    0.52
 -11  -8   5   20.15    0.51
 -11  -5   2  267.50    0.92
  -9  -8   3   37.12    0.58
  -8  -5   0    4.40    0.39
  -7  -7   1  200.44    0.74
  -5  -9   3  187.58    0.68
  -3  -8   2   21.65    0.33
 -15  -4   8   16.85    0.39
 -14  -3   5    4.25    0.44
 -13  -7   7   11.63    0.50
 -12  -7   5   91.62    0.67
 -12  -6   4  422.38    1.17
 -10  -8   4   12.82    0.50
  -9  -7   2   50.76    0.58
  -8  -9   4  153.81    0.77
  -7  -3  -1  132.10    0.50
  -6  -6   0  203.50    0.65
  -6  -4  -1   -0.03    0.28
 -14  -6   8   67.17    0.58
 -14  -2   5    1.34    0.46
 -13  -4   4    4.94    0.48
 -12  -8   7    3.85    0.42
 -11  -7   4   39.34    0.65
 -11  -6   3   16.59    0.59
 -10  -7   3   59.06    0.68
 -10  -6   2  131.57    0.71
  -9 -10   8    2.18    0.48
  -7 -10   6  163.19    0.77
  -6  -8   2  225.89    0.79
  -5  -6   0   31.32    0.35
  -9  -3   0  250.67    0.72
  -8 -10   7    3.93    0.48
  -6  -7   1  147.09    0.62
  -5  -8   2   41.30    0.45
  -4  -8   2   97.59    0.47
 -14  -4   6  222.44    0.82
 -13  -6   6   16.84    0.48
 -12  -4   3   15.33    0.51
  -8  -8   3   31.42    0.56
  -8  -6   1  216.33    0.77
  -7  -9   4   73.16    0.59
  -6 -10   6  146.34    0.72
  -4  -7   1 1843.41    1.59
 -14  -6   9    0.55    0.42
 -13  -7   8  134.62    0.68
 -13  -3   4  108.85    0.71
 -12  -8   8   75.32    0.58
 -11  -8   6   17.84    0.51
  -9  -5   1   23.29    0.49
  -9  -2   0    3.32    0.31
  -9  -1   0  654.40    0.97
  -8  -7   2   30.49    0.60
  -8  -4   0   58.63    0.46
  -7  -5   0  146.74    0.59
 -15  -2   8    8.95    0.41
 -12  -7   6   16.35    0.51
 -10  -3   1   95.64    0.61
  -9 -10  10   11.43    0.40
  -9  -8   4   25.81    0.64
  -8 -10   8   39.54    0.57
  -7 -10   7   42.65    0.56
  -6  -9   4    3.02    0.48
  -4  -9   4    2.32    0.37
 -14  -3   6   61.37    0.62
 -13  -2   4   63.69    0.61
 -12  -5   4   16.27    0.55
 -11  -9  10   75.10    0.56
 -10  -8   5  243.56    0.93
  -9  -9   6  128.43    0.75
  -8  -9   5   39.85    0.57
 -13  -1   4   15.16    0.49
 -12  -8   9   41.72    0.52
 -12  -6   5   -0.42    0.48
 -12  -3   3   17.22    0.48
 -11  -7   5   42.58    0.67
 -11  -5   3   19.23    0.54
 -11  -3   2  519.50    1.11
 -10  -5   2    1.33    0.47
 -10   0   1   -0.88    0.31
  -9  -7   3   94.89    0.67
  -9  -6   2    1.86    0.45
  -7  -6   1  275.26    0.80
  -6  -5   0  122.21    0.52
 -14  -4   7   16.47    0.46
 -14  -2   6    2.37    0.49
 -13  -6   7    6.55    0.45
 -13  -4   5  171.14    0.81
 -11  -8   7  235.57    0.94
 -10  -9   8   -0.07    0.55
 -10  -7   4    2.23    0.49
 -10  -2   1    8.11    0.37
  -8 -10   9   -0.04    0.40
 -14  -1   6    9.44    0.47
 -13  -7  10   17.57    0.40
 -12  -8  10  117.81    0.65
 -12  -7   7   14.58    0.58
 -12  -2   3    3.01    0.42
 -11  -6   4   33.57    0.56
 -11  -2   2   59.64    0.56
 -11   0   2    0.39    0.36
 -10  -6   3   56.58    0.59
 -10  -1   1  129.24    0.54
  -9  -4   1  406.81    0.95
  -8 -10  10    5.41    0.42
  -7 -10   8   31.64    0.49
  -7  -9   5    1.27    0.44
  -7  -7   2  371.56    0.94
  -7  -4   0   74.88    0.45
 -15  -2   9   14.15    0.37
 -12  -1   3   65.11    0.52
 -11  -1   2  247.55    0.76
  -9  -9   7   30.60    0.63
  -8  -5   1  274.75    0.81
  -6  -8   3    2.44    0.39
  -3  -8   3  861.98    1.10
 -13  -3   5  196.88    0.86
 -10  -9   9   61.32    0.57
 -10  -8   6   49.54    0.62
  -8  -9   6   39.77    0.57
  -8  -2   0  264.51    0.65
  -7 -10   9    9.95    0.49
  -6  -6   1    2.60    0.34
  -4  -8   3   -0.26    0.34
 -14  -4   8   73.80    0.64
 -14  -3   7   36.58    0.50
 -13  -6   8   13.64    0.46
 -12  -6   6   46.48    0.60
 -11  -8   8   22.03    0.53
 -10  -4   2 1521.01    1.83
  -9  -8   5   40.65    0.60
  -6  -9   5   26.48    0.49
 -14  -5  10   14.28    0.47
 -12  -7   8   14.62    0.48
 -12  -5   5   52.95    0.63
 -10  -9  10    3.32    0.45
 -10  -9  11   35.89    0.47
  -8  -7   3   39.34    0.55
  -8  -6   2   21.67    0.47
  -5  -9   5   11.59    0.39
  -5  -6   1  786.05    1.08
  -4  -9   5   76.53    0.50
 -14  -2   7    4.16    0.50
 -13  -5   7  104.95    0.70
 -13  -4   6   14.25    0.54
 -13  -2   5   37.35    0.58
  -9  -9   8  113.21    0.70
  -9  -5   2   37.36    0.52
  -7  -8   4    7.19    0.56
  -7  -3   0  102.34    0.46
  -5  -7   2  729.99    1.11
  -4  -7   2  425.81    0.83
 -13  -6   9   63.65    0.56
 -13  -1   5   42.79    0.55
 -12  -3   4   89.64    0.65
 -11  -8   9   60.09    0.59
 -11  -6   5  579.40    1.32
 -11  -5   4   38.09    0.59
 -10  -8   7   29.34    0.67
 -10  -7   5   82.80    0.67
 -10  -5   3   47.41    0.57
  -9  -7   4  162.98    0.79
  -9  -6   3   94.43    0.65
  -8  -9   7  103.81    0.75
  -7  -9   6  157.17    0.75
  -7  -5   1  129.26    0.58
 -14  -4   9   24.11    0.50
 -14  -1   7  105.63    0.67
 -11  -3   3   87.97    0.67
 -10  -6   4  208.01    0.85
 -10  -3   2  180.57    0.71
  -9  -2   1 1372.46    1.50
  -8  -4   1    1.26    0.36
 -14  -3   8   11.81    0.46
 -13  -6  10   48.58    0.51
 -12  -6   7   17.57    0.54
 -11  -8  10    5.85    0.49
 -11  -7   7   62.38    0.72
  -9  -9   9   13.26    0.47
  -9  -8   6   31.04    0.60
  -7  -7   3   26.88    0.49
  -7  -6   2  292.77    0.82
  -6  -8   4   34.38    0.51
 -13  -5   8    6.65    0.49
 -13  -3   6    3.42    0.47
 -12  -7  10   19.06    0.51
 -12  -2   4  199.33    0.79
 -11  -8  12    8.02    0.44
  -9  -9  10   89.58    0.66
  -9  -1   1  298.69    0.72
  -9   0   1   38.82    0.37
 -13  -6  11   76.38    0.56
 -12  -5   6   16.48    0.57
 -12  -1   4   37.25    0.53
 -10  -8   8   63.71    0.66
 -10  -2   2  249.77    0.78
  -9  -9  11   17.86    0.49
  -9  -9  12   20.64    0.45
  -8  -9   8   74.61    0.62
  -7  -9   7   66.39    0.66
  -6  -5   1   25.15    0.36
  -5  -9   6    7.97    0.40
  -3  -8   4   41.01    0.40
 -14  -3   9   94.70    0.67
 -14  -2   8  453.50    1.11
 -12  -7  11   59.99    0.54
 -12   0   4   45.40    0.49
 -11  -2   3  160.59    0.70
 -10  -7   6  214.71    0.90
  -9  -4   2    0.39    0.41
  -8  -7   4  454.56    1.12
  -8  -5   2  857.24    1.32
  -5  -8   4    5.72    0.38
  -4  -8   4  212.80    0.68
 -14  -1   8   12.91    0.48
 -13  -2   6   13.51    0.55
 -12  -6   8   64.40    0.64
 -11  -7   8  194.37    0.93
 -11  -6   6  218.81    0.92
 -11  -1   3   91.79    0.58
 -10  -4   3  140.88    0.71
 -10  -1   2   41.32    0.44
 -10   0   2   28.31    0.37
  -9  -7   5   49.38    0.61
  -8  -6   3   29.10    0.50
  -8  -3   1  505.08    0.93
  -7  -8   5    6.52    0.47
 -13  -5   9   17.41    0.51
 -11  -5   5   21.76    0.56
 -11   0   3  189.95    0.65
  -8  -9   9    6.33    0.47
  -7  -4   1    9.29    0.33
  -6  -9   7  107.43    0.68
  -6  -6   2   32.91    0.41
 -13  -1   6   38.87    0.55
 -13   0   6   -1.24    0.47
 -12  -3   5  101.54    0.71
 -10  -6   5   25.78    0.54
 -10  -5   4    9.09    0.50
  -9  -6   4  427.24    1.09
  -9  -5   3   99.46    0.64
  -8  -9  10   45.11    0.60
  -7  -9   8   62.10    0.59
 -14  -3  10   14.75    0.45
 -14  -2   9  147.46    0.73
 -13  -5  10   68.08    0.63
 -13  -3   7    7.21    0.50
 -12  -6   9   87.48    0.73
 -12  -5   7   19.56    0.55
  -8  -9  11  126.49    0.70
  -8  -9  12   41.46    0.50
  -5  -9   7  469.57    1.03
  -5  -7   3   64.24    0.45
 -11  -3   4  117.06    0.69
 -10  -8  11   41.87    0.60
 -10  -8  13   28.68    0.44
 -10  -7   7   74.78    0.67
  -8  -2   1  151.05    0.53
  -7  -7   4  464.92    1.07
  -6  -8   5   12.40    0.43
 -14  -3  11   31.52    0.47
 -14  -1   9  182.50    0.77
 -13  -5  11    3.79    0.40
 -12  -2   5   81.70    0.61
 -11  -6   7  290.79    1.02
 -10  -8  12   46.55    0.52
  -7  -9   9   33.99    0.52
  -6  -9   8   98.22    0.62
 -14  -2  10    2.58    0.47
 -13  -5  12   25.41    0.45
 -13  -2   7   54.82    0.66
 -12  -6  10    4.79    0.46
 -11  -7  10   52.27    0.58
  -9  -7   6  460.92    1.19
  -8  -8   7   -1.50    0.50
  -8  -7   5   10.84    0.51
  -8  -4   2   17.77    0.40
  -7  -8   6  200.45    0.81
  -7  -6   3  263.53    0.80
  -5  -8   5    8.07    0.38
 -13  -4   9   13.35    0.54
 -12  -6  11   18.65    0.53
 -12  -5   8   25.43    0.56
 -12  -1   5  254.07    0.89
 -11  -7  11    2.56    0.53
 -11  -5   6  328.57    1.05
 -11  -4   5   19.89    0.56
  -9  -8   9   25.58    0.67
  -7  -9  10   77.08    0.63
  -7  -9  11    0.11    0.48
  -7  -9  12    2.52    0.43
  -7  -3   1   81.88    0.44
  -5  -9   8   20.41    0.50
  -4  -8   5  155.79    0.62
  -3  -8   5   20.30    0.33
 -14  -2  11   19.57    0.47
 -14  -1  10    2.55    0.45
 -13  -3   8   18.58    0.53
 -12  -6  12  159.58    0.75
 -12  -3   6   31.83    0.58
 -12   0   5    0.78    0.47
 -11  -7  12    6.82    0.46
 -11  -2   4   14.17    0.44
 -10  -7   8   94.92    0.71
 -10  -6   6    4.04    0.51
 -10  -4   4  285.41    0.97
  -9  -4   3  635.83    1.19
  -9  -2   2    3.53    0.32
  -8  -6   4   87.75    0.69
  -6  -9   9   34.77    0.54
  -6  -7   4  819.42    1.29
 -13  -1   7   16.54    0.48
 -12  -4   7    4.28    0.55
 -11  -6   8   33.62    0.60
 -10  -5   5  145.31    0.77
 -10  -2   3    6.29    0.38
  -9  -6   5  830.48    1.48
  -8  -5   3  690.17    1.22
 -13   0   7  940.69    1.47
  -9  -8  10   25.30    0.55
  -9  -8  13    3.62    0.43
  -9  -5   4   36.48    0.53
  -8  -8   8  839.95    1.54
  -6  -8   6   79.21    0.59
  -6  -5   2 1238.30    1.38
 -13  -4  11   26.95    0.58
 -13  -2   8   11.17    0.57
 -12  -5   9    6.76    0.51
 -11  -1   4  591.39    1.14
 -10  -7   9  268.28    1.00
  -9  -8  11   32.27    0.53
  -9  -8  12   21.96    0.55
  -9  -7   7   27.87    0.59
  -9  -1   2  309.17    0.73
  -7  -8   7  148.24    0.74
  -6  -6   3   24.65    0.40
 -14   0  11   -0.12    0.38
 -13  -3   9   61.95    0.63
 -12  -2   6    2.99    0.47
 -11  -6   9  296.14    1.03
 -11  -5   7   10.47    0.54
 -11   0   4    0.89    0.34
 -10  -1   3   72.57    0.48
  -9   0   2    1.14    0.30
  -8  -7   6   10.57    0.52
  -8  -3   2    3.21    0.32
  -5  -8   6    2.69    0.43
  -5  -7   4    8.98    0.34
 -13  -4  12   25.22    0.49
 -13  -4  13    2.18    0.41
 -12  -5  10   37.44    0.64
 -12  -4   8   91.15    0.80
 -11  -4   6   83.39    0.70
 -10  -6   7    4.96    0.52
 -10   0   3   -0.23    0.34
  -8  -8   9   34.50    0.57
  -7  -4   2  163.74    0.59
 -13  -1   8  231.02    0.91
 -10  -7  10   22.56    0.56
 -10  -7  14    0.50    0.38
  -9  -3   3  195.73    0.71
  -8  -8  14   54.86    0.50
  -7  -6   4   19.04    0.44
  -4  -8   6   44.51    0.47
  -4  -7   4  265.42    0.69
 -12  -5  11  252.36    0.93
 -12  -1   6   63.43    0.58
 -11  -6  10    0.18    0.49
 -10  -7  11   21.29    0.57
 -10  -7  13   58.73    0.61
  -9  -7   8  274.35    1.00
  -9  -6   6   11.38    0.51
  -8  -8  10  151.86    0.84
  -7  -8   8   29.95    0.53
  -7  -5   3   35.89    0.43
  -6  -8   7   28.32    0.50
 -13  -2   9  259.64    0.92
 -13   0   8    1.01    0.45
 -12  -5  12   10.86    0.45
 -12   0   6  535.24    1.15
 -11  -6  11    6.44    0.56
 -11  -6  14   31.86    0.47
 -11  -2   5   96.20    0.69
 -10  -5   6  131.25    0.75
 -10  -4   5   45.63    0.58
  -8  -8  13   76.14    0.62
  -8  -6   5    0.61    0.45
  -8  -4   3   66.03    0.50
  -6  -7   5  377.20    0.93
 -12  -4   9   78.72    0.70
 -11  -6  12   -0.43    0.44
 -11  -6  13  115.10    0.67
 -11  -5   8    9.94    0.55
 -10  -6   8   92.07    0.72
  -9  -5   5    4.37    0.46
  -9  -4   4    5.39    0.44
  -8  -8  11    6.31    0.47
  -8  -8  12  176.41    0.81
  -8  -5   4  244.24    0.81
  -8  -2   2   25.34    0.35
 -12  -2   7    0.19    0.59
  -9  -7   9    9.56    0.58
  -7  -8   9    8.99    0.58
  -5  -8   7  180.43    0.74
 -13  -2  10   25.38    0.52
 -13  -1   9  294.09    0.95
 -11  -4   7  136.03    0.80
 -10  -2   4  631.75    1.17
  -9  -2   3    3.14    0.34
  -7  -8  14   96.85    0.57
  -6  -8   8  166.17    0.80
 -13   0   9   42.06    0.60
 -12  -4  10  105.26    0.72
 -11  -5   9   82.81    0.71
 -11  -1   5   21.05    0.47
  -9  -6   7   24.00    0.65
  -7  -8  10   28.95    0.63
  -7  -3   2  107.03    0.48
  -6  -6   4   69.27    0.50
  -5  -7   5   71.14    0.48
  -4  -8   7    2.63    0.40
 -13  -2  11   89.96    0.70
 -10  -6   9    1.72    0.52
 -10  -5   7  528.68    1.27
  -9  -7  14   57.37    0.54
  -7  -8  13    7.26    0.48
  -6  -5   3  189.81    0.62
 -13  -1  10  120.82    0.76
 -12  -4  11   10.61    0.49
 -12  -1   7  208.23    0.84
 -11   0   5   14.95    0.40
 -11   1   5   17.09    0.45
 -10  -3   5   60.69    0.60
 -10  -1   4    3.77    0.44
  -9  -7  13  103.81    0.71
  -8  -6   6    8.76    0.49
  -7  -8  11  257.43    0.92
  -7  -8  12   69.30    0.62
  -7  -6   5  617.90    1.19
  -6  -8   9   27.18    0.56
  -4  -7   5  321.13    0.78
 -13  -2  12  106.80    0.69
 -13  -2  13  263.86    0.89
 -12  -4  12    2.03    0.52
 -12  -4  14  117.49    0.64
 -11  -5  10   79.25    0.70
 -10  -6  10   23.60    0.57
 -10  -4   6  500.58    1.20
  -9  -7  12  182.08    0.84
  -9  -1   3    4.01    0.31
  -8  -3   3  505.87    0.97
  -7  -7   7   62.63    0.61
  -6  -7   6  247.03    0.80
  -5  -8   8   50.53    0.50
 -13   0  10   -1.25    0.48
 -12  -4  13    0.62    0.43
 -12  -2   8  224.53    0.92
 -12   0   7    0.34    0.43
 -12   1   7  202.02    0.79
 -11  -4   8  121.62    0.78
 -11  -2   6    6.23    0.48
  -9  -5   6  189.46    0.81
  -9  -3   4  617.52    1.15
  -8  -7  15   11.43    0.43
  -7  -5   4  130.28    0.60
  -7  -4   3 1593.52    1.62
  -5  -6   4    0.44    0.36
  -3  -7   5  326.98    0.73
 -13  -1  11    7.39    0.46
 -13   1  10  116.08    0.68
 -11  -5  11   12.60    0.53
 -11  -5  14   56.00    0.54
 -11  -3   7  418.76    1.17
 -10  -6  11    1.73    0.50
 -10  -6  13  137.21    0.80
 -10  -5   8  324.84    1.12
 -10   0   4   41.47    0.41
 -10   1   4    2.36    0.34
  -9  -6   8    1.61    0.52
  -9  -4   5    5.15    0.46
  -8  -5   5  395.00    1.00
  -8  -4   4  226.08    0.79
  -6  -8  10   44.33    0.55
  -4  -8   8  597.24    1.11
 -13  -1  12   25.15    0.51
 -12  -3  10   26.83    0.60
 -11  -5  12   10.12    0.50
 -11  -5  13  144.99    0.74
 -10  -6  12   25.66    0.56
  -9   0   3  993.27    1.22
  -6  -8  11    6.10    0.46
  -6  -8  12  185.23    0.84
  -5  -8   9   21.11    0.50
 -13  -1  13  210.16    0.79
 -13   0  11  156.18    0.78
 -12  -1   8   32.85    0.60
 -11  -4   9  173.84    0.87
 -11  -1   6    7.43    0.54
 -10  -2   5  383.97    1.02
  -9   1   3    1.49    0.26
  -8  -7  10  153.56    0.83
  -8  -7  14   86.93    0.67
  -7  -7   8  141.36    0.81
  -5  -7   6   76.15    0.52
 -13   1  11    8.40    0.49
 -12  -2   9    8.40    0.55
 -10  -4   7   20.84    0.64
  -9  -6   9  238.89    0.97
  -8  -6   7  138.61    0.76
  -6  -7   7   88.12    0.59
  -5  -8  10   89.25    0.67
  -4  -8   9   21.97    0.50
 -13   0  12   -0.54    0.44
 -13   0  13   67.66    0.57
 -12  -3  12    4.92    0.59
 -12  -3  14    5.25    0.42
 -10  -5   9  205.38    0.92
 -10  -3   6    2.02    0.49
  -9  -5   7   39.46    0.67
  -8  -7  11    5.53    0.53
  -8  -7  12   11.95    0.60
  -8  -7  13    8.65    0.48
  -7  -6   6    7.43    0.46
  -5  -8  11  248.71    0.89
 -13   1  12   25.56    0.45
 -13   1  13  208.15    0.75
 -12  -3  13  176.49    0.81
 -12   0   8   47.09    0.55
 -11  -4  10   13.08    0.56
 -11  -3   8  389.07    1.15
 -11  -2   7   10.99    0.53
 -11   0   6   -0.48    0.40
  -9  -6  15    7.90    0.45
  -7  -7  15   21.58    0.44
  -4  -7   6    1.08    0.32
 -12  -2  10   59.97    0.69
 -12   1   8   29.88    0.52
 -11  -4  15  122.59    0.66
 -11   1   6    7.46    0.45
  -9  -6  10   43.47    0.65
  -7  -7   9    9.10    0.52
  -6  -5   4  689.87    1.10
 -12  -1   9  234.26    0.91
 -11  -4  11  142.69    0.82
 -10  -5  10    4.32    0.55
 -10  -5  15   43.69    0.54
 -10  -1   5   88.59    0.56
  -9  -6  14    6.54    0.51
  -9  -4   6   37.06    0.55
  -9  -3   5  159.84    0.71
  -8  -6   8  121.07    0.75
  -8  -5   6    0.41    0.45
  -7  -5   5   65.21    0.57
  -7  -3   3  102.79    0.49
  -3  -7   6  493.66    0.90
 -11  -4  12   16.09    0.62
 -11  -4  13    0.46    0.54
 -11  -4  14   12.76    0.46
 -10  -4   8   55.92    0.63
  -9  -6  11    6.32    0.57
  -9  -6  12   26.08    0.70
  -8  -3   4   30.72    0.42
  -7  -7  10   21.42    0.64
  -7  -7  14  348.47    1.02
  -6  -7   8    1.19    0.42
  -5  -7   7  388.77    0.95
  -5  -6   5  724.76    1.12
 -12   0   9   -0.18    0.54
 -11  -3   9   22.19    0.60
 -11  -1   7  191.37    0.80
 -10  -5  11   71.90    0.69
 -10  -5  14  124.96    0.72
  -9  -5   8   20.18    0.54
  -9  -1   4   26.30    0.37
  -8  -4   5   15.07    0.44
  -8  -1   3   48.50    0.41
  -7  -7  13    0.20    0.55
  -7  -4   4  269.65    0.75
  -6  -7  15   58.61    0.54
 -12  -2  14    2.45    0.45
 -12  -1  10  161.31    0.81
 -10  -5  12    2.82    0.51
 -10  -5  13    3.10    0.48
 -10  -3   7   55.30    0.63
 -10   0   5    0.46    0.35
  -7  -7  11   11.64    0.52
  -7  -7  12  253.91    0.93
  -7  -6   7   41.23    0.56
 -12   1   9  227.51    0.88
  -8  -6   9    0.17    0.55
  -8  -6  15   26.70    0.54
  -6  -7   9   35.77    0.58
  -4  -7   7   52.43    0.49
 -11  -3  10  293.02    1.05
 -11   0   7   54.33    0.61
 -10  -4   9   85.68    0.71
 -10   1   5   87.02    0.50
  -6  -7  14   42.79    0.59
  -5  -7   8   50.30    0.56
  -5  -5   4  953.53    1.20
 -12  -1  11    4.85    0.51
 -12   0  10 1004.81    1.65
 -11  -3  15    0.28    0.40
  -9  -5   9   68.17    0.67
  -9  -4   7  475.56    1.16
  -9   0   4    0.45    0.29
  -8  -6  10  206.91    0.95
  -8  -5   7  212.53    0.85
  -4  -6   5   23.21    0.34
 -12  -1  12  106.05    0.71
 -12  -1  13   75.35    0.69
 -12  -1  14   -1.18    0.48
 -11  -3  11  114.11    0.77
 -11   1   7  192.45    0.77
  -9  -3   6  244.60    0.85
  -8  -6  14   23.73    0.52
  -7  -6  16    4.52    0.41
  -6  -7  10    1.36    0.48
  -6  -7  13  514.94    1.24
  -3  -7   7  122.92    0.53
 -12   1  10  157.98    0.76
 -11  -3  12  633.38    1.43
 -11  -3  13   90.57    0.75
 -11  -3  14   12.00    0.46
 -11  -1   8   36.11    0.56
 -10  -4  10  298.15    1.06
 -10  -4  15    4.53    0.45
 -10  -3   8   20.62    0.57
 -10  -1   6  508.97    1.10
  -9  -5  10   30.98    0.69
  -9   1   4   24.61    0.35
  -8  -6  13  165.44    0.91
  -7  -5   6   83.22    0.57
  -6  -7  11  246.31    0.92
  -6  -7  12  388.45    1.13
  -6  -5   5  409.88    0.90
  -8  -4   6  219.23    0.80
  -5  -7   9    1.14    0.43
  -5  -7  14    6.11    0.51
  -5  -6   6    2.84    0.33
  -4  -7   8   23.67    0.45
 -12   0  12    9.41    0.55
 -12   0  14  127.15    0.70
 -11  -2  10   77.33    0.82
 -10  -4  11    1.63    0.54
 -10  -4  14  267.30    0.96
  -9  -5  11   20.10    0.58
  -9  -5  14   19.86    0.56
  -8  -5   8  242.60    0.92
  -8  -3   5  660.07    1.16
  -7  -4   5   42.21    0.45
 -12   0  13   -1.17    0.44
 -12   1  11    5.68    0.52
 -12   2  11   35.33    0.56
 -11   0   8   -0.55    0.45
 -10  -4  12   16.72    0.57
 -10  -4  13   41.40    0.61
 -10   0   6  425.88    1.02
  -9  -5  12   56.06    0.67
  -9  -5  13   91.67    0.73
  -9  -4   8   48.87    0.61
  -7  -6  15    6.52    0.50
  -7  -3   4   11.66    0.33
  -5  -7  10  839.64    1.47
 -12   1  12  108.73    0.72
 -12   1  14   -0.01    0.43
 -11  -2  15    3.69    0.42
 -10  -3   9   11.67    0.55
  -9  -1   5   19.92    0.39
  -8  -5  16   78.64    0.61
  -6  -6  16   19.72    0.43
  -5  -7  13    4.85    0.48
  -3  -7   8  170.80    0.65
 -12   1  13   78.51    0.63
 -12   2  12   64.08    0.58
 -12   2  13   16.55    0.49
 -12   2  14    3.89    0.41
 -11  -2  11   30.02    0.63
 -11   1   8   38.43    0.58
 -10  -3  16  167.12    0.75
  -9  -3   7   37.02    0.65
  -7  -6  14   46.74    0.65
  -7  -5   7   36.83    0.59
  -5  -7  11   20.55    0.49
  -5  -7  12  111.77    0.67
  -4  -7   9  250.92    0.79
  -4  -6   6  748.08    1.13
 -11  -2  12   19.56    0.59
 -11  -2  13  173.76    0.87
 -11  -2  14    3.11    0.47
 -11   2   8  133.80    0.70
 -10  -2   8  441.60    1.22
 -10   1   6  513.14    1.03
  -9  -4   9   45.80    0.62
  -9  -4  16   -0.56    0.46
  -9  -2   6   47.89    0.53
  -8  -5   9  205.81    0.90
  -8  -1   4   15.98    0.31
  -6  -6   8   13.57    0.47
 -11  -1  10  162.19    0.93
 -10  -3  10  299.45    1.06
 -10   2   6  229.55    0.72
  -8  -5  15  273.84    0.99
  -8  -4   7   34.91    0.53
  -7  -6  11  201.69    0.91
  -7  -6  12   81.48    0.71
  -7  -6  13  989.31    1.71
  -6  -5   6    2.69    0.37
  -5  -6   7   19.93    0.40
  -4  -7  10    9.10    0.49
 -11   0   9  162.04    0.79
 -10  -3  15   66.89    0.60
  -9   0   5    6.67    0.34
  -6  -6  15    6.16    0.48
  -5  -6  16    9.22    0.46
  -4  -7  11   35.94    0.56
  -4  -7  12   74.17    0.65
  -3  -7   9  234.99    0.77
 -11  -1  15   18.07    0.51
 -10  -3  11   67.82    0.70
 -10  -3  14    3.10    0.59
  -9  -4  10  177.29    0.88
  -9  -4  15  191.80    0.87
  -8  -5  10    9.59    0.57
  -8  -4  17    3.50    0.42
  -8  -3   6   91.30    0.59
  -8  -2   5   32.65    0.42
  -6  -6   9   52.01    0.57
 -11  -1  14   78.73    0.75
 -10  -3  12  373.13    1.18
 -10  -3  13   10.97    0.55
 -10   0   7   -0.74    0.49
  -9  -3   8  233.40    0.96
  -8  -5  11  479.71    1.29
  -7  -5   8   35.81    0.55
  -7  -4   6   72.82    0.54
 -11   0  10    0.34    0.50
 -11   2   9   91.38    0.67
 -10  -2   9    6.19    0.56
 -10  -2  16   36.60    0.54
  -9  -4  11   77.35    0.72
  -9  -4  14   23.63    0.56
  -9   1   5   19.58    0.38
  -8  -5  12    0.90    0.57
  -8  -5  13   26.81    0.64
  -8   0   4   63.52    0.41
  -6  -6  14   42.88    0.58
  -6  -5  17    8.06    0.45
  -6  -4   5   20.12    0.36
 -10  -1   8  161.06    0.79
  -9  -4  12    8.97    0.57
  -9  -4  13    3.24    0.54
  -9  -2   7    4.09    0.55
  -9  -1   6   28.59    0.45
  -8  -4   8   69.87    0.63
  -7  -3   5    0.30    0.33
  -6  -6  10   94.70    0.68
  -5  -6   8    0.17    0.38
  -5  -6  15   52.29    0.62
  -4  -6   7   41.65    0.42
 -11   0  11  443.92    1.26
  -9   2   5  190.49    0.62
  -6  -6  11    0.83    0.49
  -6  -6  12   16.81    0.63
  -6  -6  13   65.19    0.66
  -6  -5   7  726.56    1.26
 -10  -2  10   28.69    0.63
 -10  -2  15   29.40    0.53
  -9  -3   9   86.38    0.70
  -9  -3  16  159.46    0.78
  -7  -5   9  294.12    0.99
 -11   0  12   -0.11    0.53
 -11   0  13    2.25    0.52
 -11   1  15   19.10    0.52
 -11   2  10   80.90    0.68
 -10   2   7   13.29    0.44
  -8  -4   9   88.10    0.77
  -5  -6   9  344.91    0.96
  -5  -5  17   59.98    0.56
 -11   1  11  221.57    0.97
 -10  -2  11  448.39    1.27
 -10  -2  14   95.38    0.73
 -10   0   8  100.95    0.65
  -8  -3   7  132.84    0.70
  -8  -1   5  296.28    0.77
  -7  -5  10    3.52    0.66
  -7  -5  14   67.98    0.78
  -7  -4   7  416.30    1.02
  -7  -4  17    5.61    0.45
  -6  -5  16   20.63    0.57
  -5  -6  14   34.65    0.59
  -3  -6   7  105.92    0.52
 -11   1  14   83.70    0.70
 -11   2  15    4.00    0.46
 -11   3  15   -1.00    0.38
 -10  -2  12  311.71    1.11
 -10  -2  13   32.18    0.62
 -10  -1  16   77.62    0.61
  -9  -3  10   56.02    0.66
  -9  -3  15    6.66    0.50
  -9  -2  17  145.17    0.72
  -9   0   6    0.37    0.37
  -8  -4  15    1.74    0.53
  -8  -2   6  136.76    0.64
  -4  -6   8    4.98    0.36
 -11   1  12  195.50    0.87
 -11   1  13   15.07    0.51
 -11   2  11   32.50    0.55
 -11   3  11  120.23    0.74
  -9  -2   8  234.50    0.90
  -8  -4  10   54.11    0.66
  -5  -6  10  842.76    1.48
  -5  -6  13  494.65    1.24
 -11   2  12   17.88    0.59
 -11   2  14    0.87    0.49
 -11   3  14   10.88    0.48
 -10   1   8  175.26    0.81
  -9  -3  11   17.85    0.60
  -9  -3  14  198.21    0.94
  -8  -4  14   41.01    0.67
  -6  -4   6   48.12    0.46
  -5  -6  11  309.11    1.00
  -5  -6  12    9.10    0.53
 -11   3  13   96.47    0.70
 -10  -1  15   33.14    0.56
  -9  -3  12  119.66    0.83
  -9  -3  13   35.59    0.66
  -9   1   6   32.87    0.45
  -8  -4  11   30.51    0.63
  -8  -4  12   48.69    0.78
  -8  -4  13   91.61    0.78
  -7  -3   6   59.95    0.50
  -6  -5  15   91.95    0.70
 -10  -1  11  212.58    0.98
 -10  -1  14  108.78    0.85
 -10   0   9   -0.36    0.49
 -10   0  16   48.57    0.59
 -10   2   8  444.45    1.07
  -9  -2  16    2.38    0.48
  -8  -3   8  185.13    0.82
  -7  -4   8   86.36    0.65
  -7  -4  16   -1.07    0.52
  -7  -2   5 1297.90    1.48
  -5  -5  16   22.02    0.57
  -4  -5   6  252.40    0.68
 -10  -1  12  173.47    0.93
 -10  -1  13  161.92    0.91
  -9  -2   9 1276.82    1.89
  -8  -3  16    6.94    0.50
  -8   0   5    0.28    0.31
  -6  -3   5   69.55    0.46
  -4  -6  13   73.96    0.67
  -3  -6   8   72.82    0.47
  -9  -1  17    1.87    0.42
  -9   2   6   46.82    0.42
  -6  -5  14    7.22    0.54
  -4  -6  10  294.79    0.91
 -10   0  10    8.49    0.56
 -10   0  15   -0.92    0.50
 -10   1   9    9.53    0.50
  -9  -2  10  303.04    1.08
  -9  -2  15    9.60    0.54
  -9   0   7  108.19    0.62
  -8  -3   9  358.83    1.08
  -8  -2   7   45.34    0.53
  -7  -4   9   34.42    0.60
  -4  -6  11    5.86    0.46
  -4  -6  12  177.86    0.81
  -8  -3  15   86.49    0.73
  -8  -2  17    2.19    0.44
  -6  -5  11  806.99    1.57
  -6  -5  12   50.22    0.76
  -6  -4   7  133.16    0.64
  -5  -5   8    9.10    0.41
  -4  -5  16   13.31    0.53
  -3  -6   9  309.89    0.86
  -2  -6   8   50.64    0.44
 -10   2   9    5.04    0.55
  -9  -2  11  314.37    1.11
  -9  -2  14    1.66    0.57
  -8   1   5  311.54    0.76
  -7  -3   7  345.53    0.93
  -6  -3  18   17.63    0.46
  -3  -6  13   44.57    0.63
 -10   1  15   29.38    0.67
 -10   3  16  172.96    0.76
  -9  -2  12  153.92    0.90
  -9  -2  13  348.12    1.20
  -9  -1  16   10.67    0.50
  -9   0  17   11.02    0.49
  -8  -3  10  409.02    1.19
  -8  -3  14  162.07    0.98
  -7  -4  10   36.05    0.63
  -7  -2  18   -0.54    0.47
  -5  -4   6    3.84    0.33
  -5  -4  17   18.89    0.54
  -4  -5   7  951.63    1.32
  -3  -6  10  310.90    0.92
  -9  -1   9   22.11    0.59
  -9   1   7    0.19    0.39
  -8  -3  11  473.62    1.35
  -7  -4  11 1175.26    1.91
  -7  -4  13   52.81    0.73
  -3  -6  11   17.31    0.53
  -3  -6  12  264.50    0.92
 -10   1  11  212.23    1.00
 -10   1  14  102.74    0.85
  -9   0   8    0.18    0.44
  -8  -3  12  101.59    0.80
  -8  -3  13  245.28    1.05
  -8  -2   8    7.34    0.50
  -8  -2  16  130.53    0.86
  -7  -4  12   96.90    0.81
  -7  -2   6   -0.02    0.36
  -5  -5  14  236.19    0.98
  -2  -6   9   30.78    0.46
 -10   1  12  171.67    0.97
 -10   1  13  163.97    0.97
 -10   2  10   27.40    0.55
 -10   2  15   33.12    0.59
  -9  -1  15   43.70    0.64
  -8   0   6 1417.53    1.65
  -7  -3  16  131.95    0.84
  -6  -4   8  668.25    1.28
  -6  -3   6  145.79    0.62
  -4  -5  15  550.81    1.35
 -10   3  10  309.27    0.98
 -10   3  15   73.12    0.65
  -9  -1  10  205.08    0.95
  -9   1  17    1.43    0.45
  -9   2   7    3.56    0.36
  -8  -1   7  786.22    1.34
  -7  -3   8  285.30    0.93
  -6  -4  15   99.95    0.79
  -5  -5  10  288.76    0.96
  -5  -5  13  392.44    1.18
  -5  -3  18  140.85    0.75
 -10   2  11  473.61    1.26
 -10   2  14  103.37    0.73
  -9  -1  11   13.18    0.74
  -9  -1  14   10.26    0.60
  -9   0  16    0.77    0.49
  -9   3   7   31.11    0.49
  -8  -2   9    1.27    0.63
  -8  -1  17    4.04    0.50
  -6  -3  17   66.71    0.68
  -5  -5  11   25.36    0.57
  -5  -5  12  308.90    1.06
  -4  -5   8   12.18    0.38
  -4  -4  17  152.58    0.78
 -10   2  12  341.93    1.13
 -10   2  13   32.25    0.60
 -10   3  11   72.19    0.69
 -10   3  14    1.65    0.53
  -9  -1  12  302.55    1.14
  -9  -1  13   42.94    0.70
  -9   0   9  497.22    1.29
  -8  -2  15    9.91    0.59
  -7  -3  15   68.63    0.75
  -7  -2  17  127.18    0.80
  -6  -4   9   56.34    0.62
  -5  -4  16   18.82    0.55
 -10   3  12  400.78    1.18
 -10   3  13   13.08    0.61
 -10   4  12   16.49    0.59
 -10   4  13   40.57    0.60
  -9   1   8    6.99    0.47
  -7  -3   9  149.13    0.79
  -7  -1  18   72.09    0.61
  -6  -4  14  152.12    0.93
  -5  -4   7  342.21    0.87
  -4  -5  14   10.23    0.55
  -9   0  15   16.97    0.58
  -9   1  16    9.15    0.62
  -8  -2  10   12.21    0.58
  -8  -2  14  269.39    1.12
  -7  -2   7    4.66    0.42
  -6  -4  10  372.30    1.11
  -8  -2  11  201.28    1.02
  -8  -2  13   12.52    0.64
  -8  -1   8   42.09    0.57
  -8  -1  16  113.05    0.80
  -8   1   6  385.74    0.89
  -7  -3  14   16.36    0.67
  -6  -4  11   29.71    0.76
  -6  -3   7   10.65    0.41
  -4  -5   9    6.26    0.41
  -4  -5  13   35.58    0.71
  -4  -3  18   -0.26    0.45
  -9   0  14   -0.31    0.61
  -9   2   8  235.44    0.84
  -8  -2  12   13.64    0.63
  -8   0  17    0.12    0.48
  -7  -3  10  723.88    1.51
  -7  -3  13   80.45    0.80
  -7  -2  16   -0.41    0.63
  -7  -1   6  183.24    0.66
  -5  -4  15  189.60    0.95
  -9   0  13  110.71    0.87
  -9   1   9   22.25    0.53
  -9   2  16    0.63    0.55
  -9   3   8  241.60    0.85
  -7  -3  11    2.43    0.59
  -7  -3  12  114.88    0.84
  -5  -4   8   30.81    0.49
  -5  -3  17   50.84    0.65
  -4  -5  10   93.61    0.66
  -4  -5  11  198.90    0.91
  -4  -5  12   31.02    0.59
  -4  -4  16  608.11    1.43
  -3  -5  14    6.15    0.60
  -9   1  15   35.32    0.69
  -8  -1  15   13.45    0.62
  -8   2   6  139.32    0.60
  -3  -5   8  160.71    0.64
  -3  -3  18   76.93    0.62
  -9   3  16  156.29    0.82
  -8  -1   9   84.91    0.70
  -7  -2   8   35.53    0.54
  -7  -1  17    3.93    0.52
  -6  -2   6  923.31    1.31
  -5  -4  14   13.33    0.62
  -5  -2  18   86.40    0.68
  -9   1  10  194.33    0.91
  -9   2   9 1207.42    1.80
  -9   2  15    5.77    0.67
  -8   0  16    5.06    0.55
  -8   1  17    4.43    0.48
  -8   3   6   93.25    0.53
  -7  -2  15    4.39    0.60
  -6  -3   8  176.77    0.76
  -6  -1  18   59.35    0.68
  -3  -5  13  244.23    1.00
  -9   1  11   12.35    0.62
  -9   5  15   15.09    0.52
  -8  -1  10  565.84    1.39
  -8  -1  14   37.06    0.71
  -5  -4  13   63.26    0.84
  -4  -4  15   13.52    0.70
  -3  -5   9  185.28    0.72
  -3  -4  16    8.34    0.54
  -9   1  12  275.94    1.14
  -9   3   9   86.84    0.63
  -9   3  15    2.62    0.61
  -9   4  15  193.52    0.93
  -8  -1  11   76.24    0.88
  -8  -1  13  122.90    0.90
  -8   1   7  756.40    1.30
  -7  -2   9  760.87    1.48
  -6  -3  14  344.95    1.27
  -5  -3  16  192.06    0.97
  -4  -3  17   48.02    0.69
  -3  -5  10   12.17    0.51
  -3  -5  12   59.09    0.63
  -9   2  10  311.62    1.07
  -9   2  14    3.61    0.61
  -8  -1  12  168.70    0.96
  -8   2  17    0.69    0.54
  -7  -2  14    1.82    0.64
  -7  -1   7   22.54    0.47
  -7  -1  16  103.29    0.83
  -7   1  18   73.95    0.64
  -6  -3   9   29.36    0.56
  -5  -4  12   55.38    0.72
  -3  -5  11 1418.71    1.93
  -9   2  11  310.94    1.16
  -9   2  13  368.88    1.32
  -9   5  14   23.37    0.61
  -8   0  15   -0.26    0.60
  -8   1  16  112.30    0.89
  -7  -2  10  808.16    1.61
  -7  -2  13  180.33    1.09
  -7   0  17    2.63    0.62
  -6  -3  13   15.64    0.70
  -6  -2  16    3.95    0.62
  -4  -2  18  333.29    1.10
  -2  -5   8   17.72    0.35
  -2  -5  13  117.43    0.80
  -9   2  12  154.58    0.92
  -9   3  10   57.13    0.64
  -9   3  14  186.43    0.94
  -9   4  10  183.84    0.88
  -9   4  14   27.23    0.66
  -8   3  17  113.64    0.77
  -7  -2  11    7.08    0.61
  -7  -2  12  189.31    1.00
  -6  -3  10  271.92    1.03
  -6  -3  12  289.99    1.22
  -6  -2   7  254.19    0.82
  -5  -3   7  172.09    0.68
  -4  -4  14    5.07    0.59
  -9   3  11   19.50    0.67
  -9   3  13   32.59    0.76
  -9   5  13   93.54    0.78
  -8   0  14    8.79    0.65
  -8   2   7   44.96    0.48
  -7   2  18    2.86    0.50
  -6  -3  11  370.17    1.21
  -6  -1  17  121.69    0.85
  -5  -3  15   92.04    0.86
  -4  -4   8  728.51    1.27
  -3  -4  15  142.94    0.91
  -3  -3  17   13.83    0.64
  -2  -5   9   21.41    0.44
  -2  -5  12  335.84    1.07
  -9   3  12  111.87    0.83
  -9   4  11   80.95    0.75
  -9   4  12    9.22    0.62
  -9   4  13    2.38    0.56
  -8   0  10  433.18    1.32
  -8   1   8   38.43    0.53
  -7  -1   8  358.46    1.02
  -7  -1  15   40.48    0.74
  -8   1  15   12.23    0.67
  -8   2  16  131.92    0.90
  -8   3   7  128.94    0.66
  -4  -4  13   12.96    0.61
  -2  -5  10  408.44    1.03
  -2  -5  11  360.37    1.03
  -8   0  11    1.05    0.64
  -8   0  12   11.16    0.68
  -7   0  16   -0.80    0.59
  -7   1  17    2.16    0.53
  -4  -4   9 1006.50    1.58
  -3  -2  18   28.49    0.59
  -2  -3  17  372.31    1.19
  -8   1   9   89.10    0.77
  -8   3  16    9.34    0.57
  -8   5  16   76.83    0.67
  -7  -1   9   43.17    0.71
  -7  -1  14   23.52    0.72
  -7   1   6  175.42    0.66
  -6  -2   8  552.09    1.21
  -5  -3   8 1419.92    1.81
  -4  -4  10  134.69    0.75
  -4  -4  11   13.71    0.65
  -4  -4  12  326.49    1.13
  -3  -4  14    1.05    0.69
  -2  -4  15  251.60    1.09
  -8   1  14   37.21    0.77
  -8   2   8    5.73    0.46
  -6  -2  14  312.09    1.26
  -6  -1  16    3.15    0.62
  -6   1  18   57.20    0.64
  -4  -2  17    9.78    0.58
  -1  -5   9  480.17    1.03
  -8   6  15   27.72    0.57
  -7  -1  10  152.37    0.89
  -7  -1  13   52.70    0.79
  -7   2  17  118.58    0.91
  -5  -3   9  252.91    0.98
  -4  -3  15   19.39    0.79
  -4  -1  18   -1.14    0.60
  -7  -1  11  343.53    1.22
  -7  -1  12    7.89    0.65
  -7   0  15  167.03    1.04
  -6  -2   9  202.87    0.89
  -6  -2  13   41.78    0.78
  -5  -1  17    3.97    0.63
  -5   0  18   -0.45    0.55
  -8   3   8  174.32    0.76
  -8   3  15   87.00    0.83
  -8   5  15  279.49    1.11
  -7   1  16   98.49    0.86
  -5  -3  10  126.02    0.80
  -5  -3  11   28.58    0.68
  -5  -3  12    7.59    0.68
  -3  -4   8   91.65    0.57
  -3  -4  13    7.74    0.60
  -1  -2  18   78.74    0.67
  -8   2   9    3.50    0.51
  -8   4   8   66.66    0.64
  -8   4  15    3.79    0.56
  -8   6  14   20.91    0.64
  -6  -2  10  536.81    1.38
  -6  -2  11   76.00    0.79
  -6  -2  12   52.96    0.79
  -6  -1   7  430.75    1.02
  -6  -1  15  221.25    1.23
  -6   2  18   78.90    0.73
  -5  -2  15   39.25    0.82
  -2  -4  14    8.55    0.59
  -7   4  17    6.98    0.57
  -4  -3  14   27.45    0.73
  -3  -4   9  170.34    0.79
  -3  -4  12    2.78    0.58
  -3  -2  17   15.59    0.72
  -2  -3  16    2.80    0.70
  -8   2  10   14.74    0.59
  -8   3  14  161.33    1.01
  -8   5  14   76.38    0.85
  -7   1   7   25.21    0.45
  -6   0  16  204.48    1.20
  -6   1  17  124.94    0.98
  -6   3  18   18.07    0.62
  -5  -2   7   68.14    0.56
  -4  -2  16    6.25    0.69
  -3  -4  10  513.98    1.28
  -3  -4  11  444.26    1.29
  -3  -1  18   58.72    0.74
  -8   2  11  205.39    1.04
  -8   2  12   11.76    0.72
  -8   3   9  372.09    1.13
  -8   4  14   39.96    0.71
  -7   0   9  718.09    1.51
  -7   0  13   62.17    0.85
  -7   1  15   43.76    0.80
  -7   2  16    1.61    0.67
  -1  -4  14    7.37    0.68
  -7   0  10    1.21    0.73
  -6  -1  14   19.56    0.76
  -5  -2  14   23.08    0.80
  -5  -1  16   20.29    0.76
  -8   3  10  430.67    1.29
  -8   3  11  476.17    1.44
  -8   3  12  103.56    0.95
  -8   4  13   93.54    0.95
  -8   5  13   29.53    0.76
  -7   0  11  457.83    1.42
  -7   0  12   -0.88    0.68
  -6  -1   8  530.95    1.23
  -5   0  17   93.23    0.86
  -4  -3   8  491.94    1.12
  -2  -2  17   13.76    0.70
  -1  -3  16   13.85    0.64
  -8   4  10   48.56    0.71
  -8   5  10    8.81    0.63
  -8   5  12    0.75    0.64
  -7   1   8  343.34    1.04
  -7   4  16   -0.50    0.71
  -7   5  16   34.93    0.68
  -6  -1  13  185.88    1.10
  -6   2  17   57.82    0.75
  -5  -2   8    0.03    0.45
  -4  -3  12   19.44    0.83
  -2  -1  18   15.75    0.64
  -8   4  11   28.70    0.67
  -8   4  12   47.25    0.76
  -8   5  11  468.30    1.35
  -7   2  15    5.33    0.73
  -6  -1   9  484.03    1.27
  -6   0  15    4.22    0.72
  -5  -2  13   60.53    0.87
  -5   2  18   73.13    0.80
  -3  -3  14  374.05    1.42
  -6  -1  12   34.92    0.77
  -6   1  16    1.34    0.69
  -5  -1  15    6.07    0.76
  -3  -2  16    5.16    0.68
  -2  -3  15  106.21    0.90
  -1  -4  13  337.47    1.22
  -1  -2  17   29.32    0.73
  -7   1  13   58.35    0.90
  -7   6  15    5.84    0.67
  -6  -1  10   83.42    0.80
  -6  -1  11  119.81    0.90
  -6   0   7   -0.36    0.41
  -6   3  17   59.21    0.80
  -5  -2  12   29.87    0.78
  -2  -4   9    2.63    0.42
  -2  -4  10    7.88    0.55
  -1  -1  18    8.32    0.62
  -7   1  12   10.50    0.75
  -7   2  14   -1.65    0.76
  -6   0  14   65.64    0.91
  -6   5  17    6.67    0.64
  -5  -2  10    5.75    0.60
  -5  -2  11   36.71    0.74
  -5   0  16    0.34    0.70
  -5   1  17    5.37    0.66
  -4   1  18    0.78    0.63
  -3  -1  17  113.12    0.94
  -3   0  18    0.88    0.69
  -7   1  10  148.16    0.96
  -7   1  11  347.74    1.31
  -7   2   8   37.84    0.63
  -7   3   7  325.35    0.94
  -7   4  15  300.40    1.29
  -7   5  15   57.20    0.80
  -4   0  17    0.16    0.69
  -3  -3  13   46.08    0.76
  -1  -3  15  218.81    1.15
   0  -1  18    0.56    0.53
  -6   1  15  229.00    1.26
  -6   2  16    4.14    0.71
  -5  -1  14   10.14    0.79
  -5   4  18   13.91    0.62
  -2  -2  16   39.07    0.90
  -1  -4  12   11.12    0.56
  -7   2  13  175.72    1.18
  -7   4   7  420.19    1.08
  -6   0   8 1077.71    1.74
  -6   0  13    0.53    0.74
  -3  -2  15  101.44    0.98
  -2  -3  14   44.70    0.80
  -7   2   9  702.08    1.55
  -7   6  14   44.72    0.76
  -5   2  17  127.84    0.99
  -4   2  18  292.84    1.23
  -3  -3  12   90.49    0.84
  -2  -1  17   14.09    0.79
  -2   0  18    4.96    0.66
  -1  -4  11  274.72    1.07
   0  -3  15  135.83    1.01
  -7   3   8  247.03    0.97
  -7   4  14  121.18    1.01
  -7   5  14   64.46    0.84
  -6   0   9    0.69    0.56
  -6   0  12   70.36    0.88
  -6   3  16   10.77    0.75
  -6   6  16   20.44    0.70
  -5  -1  13  271.57    1.30
  -5   0  15  512.04    1.72
  -4  -1  15   69.13    1.11
  -3   1  18   57.68    0.87
  -7   3  13   73.29    0.96
  -6   0  10   26.12    0.71
  -6   0  11    3.59    0.70
  -6   1  14   17.42    0.81
  -6   2  15   89.78    1.10
  -5   1  16   16.38    0.79
  -3  -3   9    6.66    0.48
  -3  -3  10  119.09    0.86
  -3  -3  11   66.21    0.74
  -3  -1  16   13.96    0.98
  -1  -4   9  191.23    0.78
  -1  -4  10   13.39    0.47
  -1  -2  16    1.00    0.77
  -6   5  16   17.39    0.67
  -5  -1  12  431.05    1.58
  -5   3  17   42.60    0.77
  -4  -2  12   14.43    0.77
  -4   0  16   61.96    0.97
  -4   1  17   52.38    0.84
  -4   3  18   -0.43    0.66
  -2  -3  13   66.64    0.83
  -1  -3  14   85.16    0.92
  -1   0  18   -0.30    0.64
  -7   3   9  132.85    0.86
  -7   3  12  108.67    0.99
  -7   4   8   76.98    0.65
  -7   4  13   48.62    0.86
  -7   5  13   36.89    0.81
  -6   7  15   56.67    0.80
  -4  -2   8   54.38    0.59
  -3  -2  14   67.16    0.93
  -2  -2  15   86.93    1.06
  -1  -1  17    0.91    0.76
  -7   3  10  624.56    1.61
  -7   3  11    4.25    0.68
  -7   6  12   69.33    0.91
  -6   1  13  180.15    1.19
  -6   3  15  152.37    1.28
  -5  -1   9   23.24    0.62
  -5  -1  10  270.51    1.15
  -5  -1  11  322.43    1.29
  -5   0  14    1.07    0.79
  -5   4  17   18.97    0.74
  -4  -2   9   89.20    0.73
  -4  -2  11   20.04    0.72
  -4   4  18    4.75    0.59
   0  -4  11  301.64    1.11
   0  -2  16   23.89    0.81
  -7   4   9   27.28    0.69
  -7   4  12   88.12    0.93
  -7   5  12   57.01    0.96
  -7   6  11  192.53    1.13
  -5   2  16   -0.74    0.77
  -4  -2  10  967.35    1.87
  -4  -1  14   20.22    0.88
  -3   2  18   26.24    0.71
  -2  -3  12  400.57    1.46
   0   0  18    9.72    0.70
  -7   4  10   35.48    0.82
  -7   4  11 1153.62    2.25
  -7   5   9  285.98    1.10
  -6   1  12   32.73    0.87
  -6   6  15    1.00    0.73
  -5   1  15    8.02    0.85
  -4   2  17   10.59    0.89
  -2  -1  16   18.85    0.97
   0  -4  10   49.50    0.65
   0  -3  14   52.71    0.83
   0  -1  17  137.73    1.02
  -7   5  10    6.73    0.62
  -7   5  11  102.30    0.92
  -6   1   9  489.53    1.45
  -6   5  15   85.77    0.97
  -2   0  17    1.79    0.76
  -1  -3  13   58.01    0.90
   1  -1  17   18.29    0.76
  -6   1  10   77.72    0.87
  -6   1  11  112.12    1.02
  -6   7  14   38.46    0.84
  -5   0  13   66.71    0.97
  -5   3  16  177.49    1.33
  -5   7  16    5.48    0.70
  -4   0  15   -0.89    0.82
  -4   1  16   24.88    0.89
  -3   1  17  110.10    1.08
  -3   3  18   74.59    0.92
  -2  -3  11   10.32    0.65
  -1  -2  15  181.40    1.19
  -6   2   7  231.61    0.90
  -6   2  13   37.17    0.96
  -6   3  14  332.68    1.57
  -4  -1  13  180.58    1.24
  -2  -2  14  380.52    1.53
  -1   1  18    8.29    0.70
  -5   1  14   10.42    0.87
  -5   2  15   43.51    0.98
  -5   4  16   16.28    0.99
  -5   6  16    8.20    0.79
  -4   3  17   47.61    0.87
  -2  -3   9  569.27    1.35
  -2  -3  10    0.56    0.54
  -2   2  18  259.61    1.29
  -6   2  12   52.94    0.98
  -6   4  14  132.52    1.22
  -6   5  14    5.94    0.96
  -6   6  14   40.98    0.87
  -3   4  18   58.92    0.81
  -1  -3  12  261.00    1.27
  -1  -1  16   76.18    0.97
  -1   0  17   88.71    1.08
   0  -3  13   78.73    0.95
  -6   2   8  536.35    1.38
  -6   7  13  472.82    1.68
  -5   0   8    0.39    0.53
  -5   0  11  982.24    2.15
  -4  -1  12   62.75    0.98
  -4   4  17  137.24    1.11
   0  -2  15   14.40    0.78
   0   1  18   -0.80    0.64
  -6   2   9  198.72    1.12
  -6   2  11   66.18    0.98
  -5   0   9    5.25    0.63
  -5   0  10   -1.56    0.69
  -4   2  16    6.50    0.87
  -4   5  17  297.40    1.42
  -3   2  17   11.66    0.81
  -2  -1  15   12.95    0.91
  -6   4  13   -0.47    1.04
  -5   1  13  279.91    1.46
  -5   3  15   82.85    1.10
  -5   7  15  118.12    1.13
  -4  -1  11  356.63    1.42
  -4   1  15   70.63    1.10
  -2   3  18   12.90    0.74
  -1  -2  14   52.92    0.95
   0  -1  16    1.99    0.90
   0   0  17   -0.74    0.87
   1  -2  15  436.24    1.65
   1   1  18   11.73    0.66
  -6   5  13   75.94    1.17
  -6   6  13   61.33    0.97
  -5   2  14   18.62    0.95
  -4  -1   9  304.72    1.24
  -4  -1  10  396.85    1.39
  -3  -2   9   83.56    0.76
  -3   0  15   91.71    1.19
  -3   1  16   19.69    0.93
  -1  -3  11  264.06    1.16
  -6   7  12  367.96    1.50
  -5   4  15  162.39    1.35
  -5   6  15   49.63    1.06
  -5   8  14   63.16    0.96
  -4   0  13   -2.73    1.05
  -4   3  16   24.80    0.95
  -3   3  17   12.33    0.97
  -2   4  18    6.10    0.68
   0  -3  12   52.69    0.88
  -6   3   8  171.70    0.94
  -6   3  11  337.74    1.50
  -6   4   7  126.96    0.81
  -6   4  12  669.52    2.11
  -5   1  12  431.57    1.70
  -5   5  15  150.29    1.30
  -4   7  16    0.53    0.74
  -1  -3  10   73.63    0.74
   0   2  18  127.04    1.12
   1  -1  16   70.18    1.02
   1   0  17  132.20    1.12
   2   0  17    1.13    0.75
  -6   3   9   24.26    0.69
  -6   3  10  256.21    1.26
  -6   5  12   45.69    1.14
  -6   6  12   14.71    0.83
  -2  -2  12   10.42    0.79
  -2   2  17   18.47    1.10
  -1  -3   9   31.46    0.67
  -1  -1  15   32.32    0.98
  -1   1  17   -1.66    0.88
  -1   3  18   47.78    0.90
   0  -2  14   83.31    1.14
  -6   4  11   35.32    0.99
  -5   1  11  335.98    1.51
  -5   2  13   53.11    1.08
  -5   3  14  263.65    1.60
  -4   2  15   15.15    1.00
  -4   4  16  573.50    2.04
  -4   6  16    0.95    0.97
  -3   4  17  297.76    1.52
  -3   6  17   39.73    0.98
  -2  -1  14    2.41    0.97
  -1  -2  13  196.26    1.37
  -1   0  16   -2.55    0.91
  -6   4   8  658.32    1.61
  -6   6  11   -0.35    0.91
  -5   1   8  758.68    1.68
  -5   7  14    9.85    1.00
  -4   0  12  433.08    1.72
  -3  -1  12  970.94    2.33
  -3   0  14   -2.41    0.98
  -3   2  16    4.34    0.95
  -3   5  17   10.13    0.79
   1  -3  12   26.75    0.89
   1   2  18    2.68    0.72
  -6   4   9   48.03    0.80
  -6   4  10  361.10    1.49
  -6   5   8  153.90    0.99
  -6   5  11  752.76    2.10
  -5   1   9   27.91    0.75
  -5   1  10  279.28    1.33
  -5   8  13   54.15    1.03
  -4   8  15    0.49    0.86
  -3   1  15   60.66    1.15
  -2  -2  11   38.37    0.82
  -2   1  16   19.62    1.07
  -1   4  18   11.70    0.77
   0  -3  11  716.40    1.78
   0   1  17  141.21    1.34
  -6   5  10  657.39    1.92
  -6   6   9   50.66    0.91
  -6   6  10   99.09    0.99
  -5   2  12   29.25    1.04
  -5   5  14  227.04    1.53
  -5   6  14   32.89    0.99
  -4   3  15   20.85    1.07
  -2   3  17  370.31    1.72
   0  -1  15  233.25    1.57
   1  -2  14   33.41    0.90
  -5   3  13   26.91    1.10
  -4   0  11    4.67    0.87
  -4   1  13  178.32    1.38
  -3  -1  11  130.25    1.12
  -2  -2  10 1049.83    2.12
  -1   2  17   23.36    1.02
   0   0  16  200.73    1.42
  -4   2  14  419.27    1.92
  -4   7  15    8.87    0.96
  -3   3  16  203.37    1.52
  -1  -2  12  117.11    1.17
  -1  -1  14  113.66    1.37
   0  -3  10   17.77    0.61
   1   1  17   17.07    1.08
  -5   2  11   32.54    0.99
  -5   7  13    4.71    0.88
  -4   0  10  155.76    1.12
  -4   4  15    8.57    1.05
  -2  -2   9   59.02    0.76
  -2   4  17   26.85    0.94
   0  -2  13    4.07    0.87
   1  -1  15   -0.56    1.04
   2   1  17   10.05    0.97
   3   1  17   23.56    0.86
  -5   3  12   10.07    1.06
  -4   0   9    0.46    0.60
  -4   6  15    3.26    0.97
  -3  -1  10   35.94    0.84
  -3   2  15   99.66    1.33
  -3   4  16    5.78    0.99
  -3   7  16    6.95    0.91
  -2   2  16   35.21    1.11
  -2   6  17   70.69    1.08
  -1   0  15  149.87    1.62
   1  -3  11   58.81    0.84
  -5   2  10    3.09    0.84
  -5   5  13  367.50    1.83
  -5   6  13  457.79    1.93
  -4   1  12   60.27    1.11
  -4   8  14    5.23    1.01
  -3  -1   9  246.45    1.17
  -3   1  14  258.77    1.66
  -3   5  16  138.58    1.53
  -2   0  14   23.29    1.19
  -1   3  17   28.50    0.97
  -4   3  14   30.15    1.16
  -2   1  15    9.96    1.15
  -1  -2  11  887.30    2.22
   2   0  16   76.07    1.14
  -5   7  12  108.92    1.30
  -4   2  13    3.50    1.08
  -3   0  12   -0.96    1.01
   0  -1  14  306.09    1.82
   1  -2  13    6.05    0.85
  -4   1  11  340.32    1.65
  -3   8  15    6.36    0.95
  -2   8  16  251.71    1.40
  -1  -1  13  112.48    1.27
  -1   4  17  136.76    1.33
   0  -2  12   33.93    1.06
   0   1  16    1.73    1.06
   1  -3  10  555.08    1.62
   1   2  17   13.24    1.01
  -5   5  12  261.79    1.63
  -5   6  12    6.07    1.04
  -4   4  14    6.35    1.23
  -4   7  14   13.84    0.99
  -1   2  16    4.76    1.35
  -1   6  17   10.38    0.95
   0   0  15   -0.10    1.07
   0   3  17   81.29    1.36
  -5   7  11   20.93    1.08
  -4   6  14  443.93    2.08
  -3   1  13  380.93    1.92
  -3   2  14   65.28    1.31
  -2   0  13    2.71    1.34
  -1  -2  10    2.43    0.70
   2  -2  13  112.36    1.21
   2   2  17  107.69    1.21
   3   2  17    5.36    0.92
  -5   3   8 1381.80    2.47
  -5   3   9  222.95    1.28
  -4   1  10  399.21    1.66
  -4   2  12   17.72    1.12
  -4   3  13   27.65    1.24
  -4   8  13    1.06    1.09
  -3   0  11  188.26    1.38
  -3   4  15  135.76    1.52
  -3   7  15   77.80    1.26
  -3   9  14    7.15    0.88
  -2   2  15   83.69    1.40
  -2   4  16  143.78    1.50
  -1   1  15   28.02    1.54
   1  -1  14  129.97    1.47
   1   1  16   70.08    1.41
  -5   5  11   22.86    1.04
  -5   6  11  272.97    1.72
  -4   1   9  301.35    1.40
  -3   5  15  299.58    1.97
  -2   1  14    6.50    1.22
  -2   5  16   38.87    1.16
  -2   6  16   17.52    1.06
  -2   9  15   71.03    1.03
  -1  -2   9  214.63    1.22
   0   4  17    9.87    0.97
  -5   4  10    1.83    0.89
  -5   7  10  820.65    2.40
  -1   3  16   11.57    1.38
   0  -2  11    6.32    0.96
   1  -2  12  231.27    1.51
   1   0  15    4.31    1.12
  -5   4   9  178.63    1.33
  -4   2  11   15.18    1.12
  -4   4  13   11.56    1.26
  -4   7  13  107.47    1.52
  -3   1  12  963.59    2.76
  -3   3  14  357.11    2.08
  -1  -1  12  587.87    2.12
   0  -1  13   51.12    1.17
   0   5  17   37.70    1.05
   0   6  17    0.06    0.89
   2  -1  14   64.42    1.30
   2   1  16   16.52    1.11
   2   3  17  122.64    1.38
   4   1  16    0.05    0.94
  -5   4   8   36.15    0.82
  -5   5  10  275.57    1.60
  -5   6  10  808.68    2.37
  -5   7   9    0.01    0.94
  -4   3  12   21.57    1.25
  -4   6  13   71.87    1.58
  -3   8  14   13.61    1.25
  -2   3  15  104.73    1.55
   1   4  17  151.64    1.54
   3   1  16   78.58    1.28
   3   3  17   80.78    1.17
  -5   6   9  343.97    1.68
  -4   8  12  276.17    1.80
  -3   0   9  230.86    1.31
  -3   2  13  400.09    2.08
  -2  -1   9  284.44    1.36
  -2   8  15   60.94    1.28
   0   1  15  229.69    1.95
   3  -1  14  166.09    1.51
   3   0  15   48.23    1.35
  -5   5   8    8.95    0.75
  -5   6   8    0.41    0.90
  -4   2  10 1034.46    2.61
  -3   4  14    0.18    1.22
  -3   9  13   23.33    1.16
  -1   2  15  180.10    1.81
  -1   7  16   62.44    1.27
   1   2  16   16.80    1.49
   1   5  17    7.24    1.01
   2  -2  12   18.51    1.15
  -4   4  12  335.35    2.06
  -3   7  14  345.20    2.03
  -2   2  14  391.51    2.21
  -2   4  15  252.78    1.96
  -1  -1  11  147.88    1.47
  -1   5  16  105.69    1.48
   0  -2  10  863.36    2.19
   0   3  16   44.41    1.40
  -4   2   9  101.85    1.14
  -4   3  11  117.96    1.45
  -4   7  12   75.95    1.55
  -3   1  11  140.97    1.46
  -3   5  14    1.82    1.38
  -1   9  15   11.33    0.97
   1  -2  11  528.79    1.97
   1  -1  13    5.40    1.14
   2   5  17   49.01    1.23
  -4   5  12   32.14    1.38
  -3   3  13   51.66    1.47
  -2   0  11   -1.72    1.10
  -2   5  15   21.03    1.36
  -2   6  15   23.73    1.36
  -2  10  13   32.31    1.20
   0  -1  12   23.33    1.12
  -4   2   8   57.19    0.98
  -4   8  11    1.74    1.14
  -3   2  12    2.62    1.27
   1   0  14   -2.42    1.24
   3   2  16    5.39    1.34
   4   2  16   24.43    1.23
  -4   3  10   77.77    1.32
  -3   1  10   42.75    1.16
  -3   8  13   10.42    1.25
  -2   3  14   40.17    1.50
   0   7  16    4.37    1.12
   1   3  16   98.14    1.68
   2  -1  13    4.02    1.34
  -3   4  13    4.05    1.47
  -2   1  12    5.62    1.36
  -1  -1  10  115.07    1.23
  -1   8  15   73.01    1.46
   0   0  13   -0.57    1.55
   0   6  16   13.46    1.17
   2   1  15   69.59    1.48
  -4   7  11   40.29    1.31
  -2   0  10    9.15    1.04
  -2   8  14   49.76    1.35
  -1   2  14   61.31    1.63
  -1   4  15   21.60    1.49
   2   0  14   86.52    1.56
  -9  -4  14   23.04    0.61
  -9  -3  10   48.48    0.68
  -8  -6  15   23.03    0.60
  -8  -3   7  107.88    0.67
  -8   1   8   33.07    0.46
  -7  -6   7   38.82    0.58
  -7  -5   6   80.79    0.55
  -7  -2   5 1083.18    1.37
  -6  -8   8  145.92    0.79
  -5  -7   5   54.30    0.49
  -5  -6   4    2.19    0.25
  -4 -10  13   12.79    0.48
  -9  -4  12    7.46    0.58
  -9  -4  13    0.61    0.55
  -9  -1  10  190.48    0.86
  -9  -1  15   35.19    0.65
  -9   0  11 1843.16    2.21
  -9   0  14    1.79    0.55
  -8  -6  10  183.48    0.94
  -8  -2   7   41.99    0.52
  -8  -1   7  741.66    1.27
  -4 -10  12   42.88    0.61
  -9  -3  11   15.98    0.65
  -9  -2  15    6.98    0.53
  -9   0  13  100.69    0.80
  -8  -6  11   67.70    0.79
  -8  -6  14   21.47    0.60
  -8  -4  17    5.87    0.52
  -5  -9   9    0.21    0.58
  -4  -9   7  340.55    0.99
  -9  -3  12  106.11    0.88
  -9  -3  13   29.27    0.84
  -9  -1  11   13.70    0.57
  -9  -1  14    8.95    0.68
  -8  -6  12   92.10    0.84
  -8  -5   9  183.33    0.93
  -8  -4   8   65.59    0.69
  -7  -7  15   19.95    0.64
  -6  -8   9   26.64    0.72
  -9  -2  13  348.95    1.31
  -9  -2  14    0.64    0.58
  -9  -1  12  259.88    1.05
  -9  -1  13   35.98    0.73
  -8   0   8  210.60    0.84
  -8   0  17   -0.23    0.48
  -7  -4   6   73.89    0.61
  -6  -8  15   -1.08    0.52
  -6  -7   7   90.21    0.71
  -6  -5   5  413.27    1.00
  -5  -9  14   42.91    0.64
  -5  -8   7  166.88    0.88
  -8  -5  15  248.71    1.13
  -8  -3   8  176.60    0.90
  -8  -3  17  101.70    0.76
  -8   1   9   89.90    0.65
  -7  -7  14  324.00    1.26
  -7  -6   8  111.80    0.83
  -5  -9  10   27.60    0.64
  -8  -4  16  343.89    1.25
  -8  -2  17    1.94    0.52
  -8  -1   8   32.36    0.63
  -8  -1  17    3.35    0.57
  -7  -7  11    8.92    0.70
  -7  -5   7   38.10    0.64
  -6  -8  10   42.61    0.73
  -6  -8  14   17.96    0.71
  -5  -9  11   52.41    0.80
  -5  -9  13  100.47    0.82
  -8  -5  11  472.31    1.55
  -8  -5  14   69.47    0.91
  -8  -4   9   76.70    0.78
  -8  -2   8    4.94    0.55
  -7  -7  12  246.64    1.17
  -7  -7  13    0.66    0.63
  -7  -6  16    4.41    0.53
  -7  -3   6   56.12    0.57
  -5  -9  12  367.21    1.24
  -4  -9   8    0.06    0.57
  -8  -5  13   29.34    0.88
  -7  -5  17   44.51    0.65
  -7  -2   6    0.24    0.42
  -6  -8  11    7.73    0.68
  -6  -8  12  178.07    1.03
  -6  -8  13   13.07    0.66
  -5  -7   6   75.24    0.63
  -4  -8   6   40.81    0.54
  -8  -4  15    2.68    0.71
  -8   0   9   -1.03    0.57
  -8   0  16    5.65    0.63
  -8   1  15   10.85    0.66
  -7  -6   9  198.64    1.08
  -6  -4   5   20.53    0.47
  -5  -8   8   49.97    0.78
  -5  -6   5  677.13    1.30
  -3  -8   5   18.58    0.48
  -8  -4  10   51.66    0.81
  -8  -3   9  387.83    1.30
  -8  -1  16  109.88    0.95
  -7  -6  15    6.87    0.61
  -7  -4   7  414.75    1.21
  -7   1   7   20.09    0.41
  -7   2   8   31.29    0.48
  -3  -9   7   -1.66    0.58
  -8  -4  14   38.25    0.91
  -8  -2  16  134.33    0.93
  -8  -1   9   86.01    0.75
  -8   1  14   38.68    0.78
  -7  -6  10   14.90    0.79
  -7  -5   8   34.99    0.73
  -6  -5   6    2.29    0.52
  -4  -9   9  431.59    1.34
  -4  -7   5  288.30    0.91
  -8  -4  11   29.12    0.81
  -8  -4  12   47.11    0.98
  -8  -4  13   81.07    1.05
  -8  -3  10  414.61    1.50
  -8   0  15   -1.47    0.72
  -8   1  11   75.59    0.71
  -7  -6  14   44.39    0.81
  -6  -7  15   63.04    0.89
  -6  -6  17   41.78    0.66
  -6  -3   5   72.97    0.59
  -5  -8  15   36.23    0.69
  -4  -9  14    3.95    0.62
  -8   0  10  415.35    1.27
  -8   1  13  123.48    0.89
  -7  -6  11  191.72    1.16
  -7  -3   7  329.71    1.10
  -5  -8   9   20.54    0.70
  -4  -9  10  113.74    0.96
  -8  -3  14  168.75    1.16
  -8  -2  15   10.28    0.73
  -8  -1  15   10.98    0.67
  -7  -6  12   79.44    0.95
  -7   0   7  884.97    1.48
  -5  -7   7  407.70    1.26
  -4  -9  13    5.52    0.70
  -4  -8   7    0.27    0.56
  -8  -3  12  105.39    1.05
  -8  -3  13  250.94    1.33
  -8   0  11   -0.13    0.65
  -8   0  14    9.01    0.68
  -7  -4   8   83.84    0.83
  -7  -2   7    4.09    0.53
  -6  -7  14   38.27    0.81
  -5  -8  10   93.59    1.05
  -5  -8  14   73.73    0.87
  -4  -9  12   69.03    0.83
  -3  -9   8  408.40    1.32
  -8  -2  14  270.30    1.33
  -8  -1  11   75.31    0.98
  -8  -1  14   33.59    0.80
  -8   0  12   13.38    0.70
  -8   0  13   -0.99    0.68
  -7  -5  15   57.25    0.86
  -7   1   8  350.41    1.04
  -7   2   9  728.08    1.41
  -6  -7  13  489.65    1.68
  -6  -6   8   17.79    0.75
  -5  -8  13   54.24    0.99
  -5  -6   6    0.03    0.60
  -8  -1  12  171.19    1.20
  -8  -1  13  125.20    1.03
  -7  -5  10    9.02    0.79
  -7   0  17    1.50    0.60
  -6  -7  12  385.55    1.56
  -6  -4   6   50.27    0.64
  -5  -8  11  245.55    1.28
  -5  -8  12    3.31    0.76
  -3  -8   6    8.84    0.56
  -7  -5  14   64.20    0.95
  -7  -3   8  299.72    1.26
  -7  -2  17  119.78    0.98
  -7  -1  17    2.91    0.76
  -6  -5   7  805.42    1.72
  -6  -5  17    5.38    0.62
  -7  -5  11   96.01    1.03
  -7  -5  12   58.52    0.98
  -7  -5  13   36.51    0.91
  -7  -4   9   31.45    0.80
  -7   1  16   98.76    0.94
  -5  -7   8   57.22    0.81
  -4  -8   8  622.38    1.64
  -4  -7   6    0.14    0.53
  -3  -9   9  226.52    1.16
  -3  -9  14    5.86    0.67
  -7  -4  15  293.56    1.41
  -7  -3  16  127.07    1.10
  -7   0   8    0.33    0.51
  -7   2  10  806.80    1.62
  -6  -6   9   56.48    0.92
  -6  -6  15    6.65    0.74
  -4  -8  15    3.70    0.72
  -7  -2   8   37.59    0.71
  -7   1   9   50.18    0.69
  -5  -7  15  132.11    1.09
  -4  -6   5   23.56    0.53
  -3  -9  10  531.96    1.67
  -7  -4  10   39.97    0.89
  -7  -4  14  136.42    1.19
  -7  -3   9  150.75    1.08
  -7  -2  16   -0.47    0.76
  -7   0  16   -2.09    0.74
  -6  -6  10  107.40    1.10
  -6  -6  14   41.94    0.93
  -6  -5   8  164.75    1.10
  -6  -5  16   20.04    0.77
  -6  -4  17   26.72    0.83
  -6  -2  18   81.47    0.90
  -6   0  18    6.26    0.62
  -4  -8   9   25.85    0.93
  -3  -9  11    1.59    0.83
  -3  -7   5  312.10    1.00
  -7  -4  11 1182.92    2.48
  -7  -4  13   55.60    1.17
  -7  -3  15   76.16    1.19
  -7  -1  16  103.44    1.00
  -7   1  15   43.97    0.86
  -6  -6  11    3.87    1.08
  -6  -6  13   69.26    1.18
  -6  -4   7  144.70    0.93
  -6  -2   6 1016.63    1.69
  -4  -8  14    5.74    0.74
  -7  -4  12   91.54    1.09
  -7   0   9  729.36    1.70
  -6  -6  12   12.61    0.93
  -5  -7  14   13.61    0.94
  -5  -5   6  127.36    0.83
  -3  -8   7  349.04    1.23
  -7  -3  10  802.22    2.03
  -7  -2  15    7.59    1.12
  -7  -1   9   47.37    0.78
  -7   1  10  163.95    0.94
  -7   1  14   27.62    0.88
  -6  -5  15   93.69    1.22
  -5  -6  16    9.39    0.73
  -4  -8  10   55.40    0.92
  -4  -8  13    3.19    0.81
  -4  -7   7   56.57    0.79
  -7  -3  14   17.62    0.97
  -7  -1  15   42.89    0.94
  -6  -3  17   57.46    0.94
  -6   1  17  121.95    1.03
  -5  -4  18   12.28    0.69
  -4  -8  11    3.75    0.83
  -7  -3  11   -0.91    0.89
  -7   0  10   -1.67    0.79
  -7   1  13   61.71    0.97
  -6  -3   7   12.82    0.64
  -5  -5  17   59.19    0.88
  -3  -8  15    8.06    0.78
  -2  -9   9  409.99    1.52
  -2  -8   6    1.10    0.64
  -7  -1  10  157.82    1.08
  -7  -1  14   30.36    1.11
  -7   0  14    1.88    0.85
  -7   1  12    5.25    0.72
  -6  -5  14    4.49    0.93
  -6  -2  17   68.98    0.96
  -6   0  17   -0.94    0.84
  -5  -6  15   56.43    1.13
  -4  -6  17    0.44    0.74
  -2  -9  13   17.87    0.80
  -7  -2  11    4.53    0.90
  -7   0  13   63.57    1.14
  -6  -5  13   82.45    1.31
  -6  -1  17  129.00    1.11
  -4  -7   8   30.18    0.91
  -2  -9  10   51.95    1.01
  -2  -9  12   53.04    0.99
  -7  -1  12    9.77    1.05
  -7  -1  13   57.46    1.03
  -7   0  12    4.00    0.81
  -6  -5  12   50.22    1.07
  -6  -4  15   96.41    1.16
  -6  -3  16   15.98    1.10
  -5  -5   7    7.40    0.68
  -5  -4   6    3.17    0.58
  -5  -3  18  140.90    1.11
  -3  -8  14   17.50    0.82
  -3  -7   6  495.56    1.37
  -2  -9  11   85.73    1.07
  -1  -9  14  132.30    1.04
  -6  -4   9   54.82    0.95
  -6   1  16    4.34    0.92
  -5  -6  14   34.70    1.01
  -5  -5  16   22.47    0.89
  -6  -3   8  206.22    1.12
  -5  -4  17   23.80    0.86
  -3  -8  13   13.99    1.05
  -6  -4  14  148.93    1.35
  -6   0  16  213.84    1.40
  -5  -6  13  522.77    1.99
  -5   0  18   -0.12    0.72
  -4  -6  16    3.46    0.84
  -3  -8  10    9.51    0.99
  -2  -8   7   15.09    0.76
  -1  -9  13   28.39    0.97
  -6  -4  10  407.73    1.64
  -6  -4  13    0.01    0.97
  -6  -1  16    2.80    0.86
  -5  -6  12   10.64    1.04
  -4  -4  18    3.25    0.75
  -3  -8  12   52.47    1.02
  -6  -4  11   35.96    1.03
  -6  -4  12  715.73    2.20
  -6  -2   8  593.73    1.60
  -6   2  14  325.67    1.50
  -5  -5   8    8.06    0.79
  -5  -5  15  159.51    1.35
  -4  -7  10    7.78    0.92
  -4  -7  11   41.04    1.26
  -4  -7  12   87.01    1.26
  -4  -5  17  302.81    1.48
  -3  -6  17   42.51    0.91
  -1  -9  12  256.95    1.47
  -6  -3   9   30.84    0.88
  -6   0   8 1138.46    1.96
  -6   1  15  236.51    1.36
  -5  -4   7  370.75    1.32
  -5  -4  16   18.23    0.95
  -1  -9  11  160.21    1.30
  -6   0  15   -0.74    1.01
  -6   2  10  567.07    1.51
  -5   1  17    5.55    0.87
  -4  -6  15   -2.14    0.96
  -2  -8  14   42.65    1.05
  -6  -3  13   13.78    1.04
  -6  -1  15  231.99    1.49
  -6   2  11   82.23    0.91
  -6   2  13   40.36    0.89
  -5  -5  14  229.45    1.55
  -4  -3  18    0.09    0.85
  -2  -8   8  971.34    2.12
  -6  -3  12  292.24    1.62
  -6  -2   9  226.33    1.22
  -6   1  14   21.81    0.89
  -5  -5  13  399.90    1.97
  -2  -7  16   -2.02    0.83
  -1  -8  15   78.99    1.04
  -5  -5  10  314.64    1.58
  -5  -4  15  183.68    1.46
  -5  -3  16  195.45    1.44
  -4  -6  14  516.51    2.06
  -4  -5  16   16.37    0.95
  -4  -4  17  142.08    1.22
  -6  -2  10  548.36    1.79
  -6  -1  14   25.69    1.06
  -6   0  14   72.66    1.11
  -6   1  10   77.97    0.84
  -6   1  13  189.57    1.35
  -5  -5  11   18.26    1.05
  -5  -5  12  292.45    1.64
  -5  -4   8   39.61    0.84
  -4   1  18    0.72    0.71
  -3  -6   6  100.38    0.83
  -3  -4  18   58.37    0.98
  -2  -8   9   15.66    0.84
  -2  -8  12  167.63    1.45
  -2  -7   6    1.14    0.63
  -2  -6  17   71.88    1.07
  -6  -2  11   80.92    1.12
  -6  -2  12   55.92    1.13
  -6  -1  13  196.16    1.56
  -6   1  11  119.22    1.09
  -6   1  12   32.65    0.97
  -5  -3   7  178.58    1.02
  -4  -6  13   72.55    1.25
  -4  -1  18   -0.58    0.87
  -4   0  18    7.15    0.86
  -3  -7  13   32.87    1.31
  -3  -5  17    7.43    0.83
  -2  -8  10   29.79    1.07
  -2  -8  11   -0.59    1.10
  -6   0  13    2.62    0.88
  -5  -4  14    9.40    1.05
  -5   1  16   13.84    1.00
  -4  -5   7 1021.77    2.05
  -3  -7   9  255.99    1.36
  -2  -7  15  146.93    1.41
  -1  -8  14   51.00    1.09
  -6  -1  12   28.57    1.03
  -6   0  11   -1.60    0.77
  -6   0  12   76.63    1.03
  -5  -4   9  177.24    1.23
  -5  -3  15   77.51    1.21
  -5  -1  16   21.88    1.19
  -4  -6  11    2.97    1.05
  -4  -6  12  183.92    1.49
  -4  -5  15  519.61    2.07
  -4  -3  17   45.94    1.03
  -3  -7  10  139.31    1.36
  -3  -7  12  179.75    1.45
  -1  -7  16   64.44    1.04
   0  -8  15   24.31    0.86
  -5  -4  13   61.09    1.19
  -5   0  16    0.01    0.91
  -5   2  15   41.98    1.06
  -4  -4  16  594.19    2.16
  -3  -7  11  449.05    1.86
  -3  -6  15   75.64    1.20
  -5  -4  10   -1.18    0.90
  -5  -4  12   55.24    1.13
  -5  -3   8 1450.29    2.46
  -3  -3  18   73.33    1.07
  -1  -8  13  266.47    1.62
  -5  -3  14  267.19    1.65
  -5  -2  15   35.12    1.19
  -4  -5   8    9.74    0.79
  -4  -5  14    8.90    1.06
  -3  -6   7  113.65    0.91
  -3  -5  16  130.46    1.42
  -2  -7   7  124.85    0.95
  -2  -7  14   58.26    1.14
  -1  -8   8   32.93    0.92
  -4   1  17   51.91    1.04
  -3  -6  14   -0.41    1.08
  -3  -4  17  287.72    1.59
  -2  -4  18    1.54    0.79
   0  -8  14   25.72    1.05
   1  -8  15    4.00    0.71
  -5  -3   9  234.19    1.28
  -5  -3  13   21.12    1.28
  -5  -1  15    5.53    1.05
  -5   0  15  523.04    2.05
  -5   2  14   22.07    1.02
  -4  -5  13   28.14    1.11
  -4  -3  16   22.39    1.03
  -4  -1  17   53.41    1.07
  -4   0  17    3.40    0.98
  -2  -5  17    8.25    0.85
  -1  -8   9   58.36    1.01
  -1  -8  12   42.61    1.05
  -1  -7  15   41.07    1.14
  -5  -2   8    1.24    0.67
  -5  -2  14   19.44    1.13
  -4  -5   9    5.81    0.88
  -3  -6   8   77.31    1.04
  -3   1  18   52.16    0.97
  -2  -7  13   28.32    1.09
  -1  -8  10    4.19    1.02
  -1  -8  11  125.71    1.33
  -5  -3  10  114.73    1.17
  -5  -3  11   24.25    1.04
  -5  -3  12   11.20    1.05
  -4  -5  10   96.01    1.19
  -4  -5  12   28.67    1.11
  -4  -4   7  408.16    1.36
  -3  -6  13   38.62    1.21
  -3  -1  18   53.30    1.06
  -2  -7   8    2.32    0.76
  -5  -1  14    7.55    1.10
  -5   1  14   10.43    0.93
  -5   2   9 1107.52    1.95
  -5   2  13   57.19    1.06
  -4  -5  11  195.74    1.47
  -4  -2  16    3.37    1.27
  -3  -5  15  298.19    1.73
  -3  -3  17    9.50    0.92
  -2  -7  12   82.14    1.41
  -2  -6  15   18.87    1.09
   0  -8  13   90.06    1.25
  -5  -2   9 1147.48    2.29
  -5  -2  13   54.50    1.20
  -5  -1   8  743.31    1.72
  -5   0  14    0.43    0.96
  -4  -4  14   -0.29    1.06
  -3  -6   9  307.53    1.49
  -3  -6  12  247.40    1.68
  -3  -4  16    5.31    1.00
  -2  -7   9  536.07    1.82
  -2  -7  11  216.34    1.56
  -2  -3  18   11.60    0.82
  -1  -7   6  111.31    0.82
   1  -8  14   77.26    1.12
   1  -7  16    7.39    0.86
  -5  -2  12   26.95    1.10
  -5   2  10    3.81    0.67
  -5   2  12   25.75    0.93
  -4  -3  15   18.92    1.10
  -4   1  16   23.99    1.09
  -2  -7  10   19.96    0.95
  -2  -6   6 1622.04    2.38
  -1  -7  14   52.27    1.12
  -1  -4  18   14.84    0.83
  -5  -2  10    2.33    0.87
  -5  -2  11   34.82    1.03
  -5   1  13  293.90    1.52
  -5   2  11   39.36    0.86
  -4  -4   8  738.32    1.87
  -4  -1  16   22.89    1.13
  -4   0  16   65.98    1.30
  -2  -5  16   38.98    1.06
  -2  -4  17   28.25    0.97
  -1  -5  17  106.15    1.18
   0  -8  12  270.11    1.63
   0  -7  15   22.70    0.98
  -5   0  13   66.29    1.10
  -5   1   9   25.21    0.66
  -3  -5  14    4.71    1.07
  -3  -2  17   10.25    0.99
  -3   2  17   15.96    0.91
  -2  -2  18  269.06    1.51
  -2   2  18  252.27    1.35
   0  -8   8   23.24    0.96
  -5   0   9    3.10    0.62
  -5   1  10  287.91    1.29
  -5   1  12  438.14    1.67
  -4  -4   9  992.71    2.26
  -4  -4  12  310.81    1.71
  -4  -3  14   27.98    1.14
  -4  -2  15   10.99    1.15
  -1  -7  13  161.36    1.58
   0  -8  11   22.59    1.05
   1  -8  13  239.06    1.54
   2  -8  14    5.39    0.80
  -5   0  10    2.24    0.70
  -5   0  11  993.35    2.33
  -5   1  11  349.64    1.43
  -4  -4  10  129.22    1.24
  -4   2  15   16.25    0.98
  -3  -4  15  135.62    1.43
  -3  -3  16  210.93    1.56
  -3  -1  17  107.59    1.30
  -3   1  17  112.08    1.31
  -1  -7   7  526.10    1.54
   0  -8   9    6.88    0.81
   0  -8  10    7.73    1.00
  -3  -5  13  242.94    1.66
  -2  -6   7  289.98    1.23
  -2   0  18    2.68    0.91
  -2   1  18   17.51    0.90
  -1  -3  18   44.09    0.95
   0  -4  18   30.94    0.91
  -4  -3  13   29.74    1.11
  -4   0  15    1.44    1.21
  -4   1  15   72.37    1.16
  -2  -5  15   15.98    1.08
  -2  -3  17  341.01    1.74
  -1  -7  12   99.53    1.27
   0  -7  14  167.61    1.38
   0  -5  17   39.50    1.02
   1  -7  15    1.19    0.97
  -4  -3   8  449.44    1.48
  -3  -5  12   55.90    1.22
  -3  -2  16    1.31    1.28
  -2  -4  16  147.49    1.41
  -1  -7   8  220.11    1.21
  -1  -5  16  103.37    1.25
  -1  -4  17  141.08    1.30
  -4  -3  12   20.95    1.06
  -4   2  14  432.56    1.77
  -3  -5   9  187.49    1.25
  -3  -5  10   12.89    1.15
  -3  -5  11 1381.36    2.97
  -3  -4  14    0.10    1.08
  -2  -6   8   54.09    0.86
  -1  -7  11    5.01    0.96
   2  -8  13    6.95    0.90
  -4  -3   9  433.43    1.56
  -4  -3  11  108.92    1.38
  -3   2  16    2.61    1.04
  -2  -2  17   18.86    1.23
  -1  -7  10 1668.44    3.10
  -1  -2  18   80.62    1.11
   1  -8  11   26.65    1.10
   1  -6  16   14.07    1.02
   2  -7  15  150.23    1.28
  -4  -3  10   72.69    1.06
  -4  -2  13    6.74    1.10
  -4   1  14   20.59    1.16
  -2  -6   9   38.84    0.92
  -2  -6  10   44.75    1.06
  -2  -5  14   20.71    1.16
  -1   2  18   81.86    1.01
   0  -7  13  407.92    1.86
   0  -3  18   26.47    0.87
  -3  -4   7   52.51    0.77
  -3  -4  13    6.60    1.07
  -3   0  16    2.15    1.00
  -3   1  16   16.02    1.02
  -2   2  17   19.13    0.96
   1  -8   9  209.64    1.37
   1  -8  10   36.30    1.10
   1  -7  14  185.49    1.41
  -4  -2   8   54.45    0.81
  -4  -2  12   16.06    1.08
  -4   2  13    3.87    0.96
  -2  -4  15  232.58    1.65
  -2  -3  16    0.93    1.03
  -1  -3  17   30.55    1.00
  -1   1  18    6.43    0.92
   2  -8  12  277.51    1.53
   3  -7  15   16.14    0.81
  -3  -3  14  353.28    1.85
  -3  -2  15   98.68    1.38
  -2  -5  13  105.33    1.38
  -2   0  17    0.52    1.10
  -2   1  17   16.31    1.12
  -1  -5  15   57.73    1.25
  -1   0  18   -1.09    0.85
   0  -7  12  190.56    1.56
   0  -5  16  113.47    1.28
   0  -4  17   10.30    0.92
   2  -6  16   43.66    0.98
  -4  -2   9   96.15    0.96
  -4  -2  10 1004.21    2.26
  -4  -2  11   20.03    0.98
  -4   1  13  187.47    1.34
  -3  -4   8   95.99    0.93
  -3  -4  12   -1.27    1.02
  -1  -4  16    8.00    1.02
   0  -2  18  119.85    1.21
  -4   2  12   16.07    0.90
  -3  -4  11  397.73    1.76
  -3   2  15   91.94    1.24
   0  -7   7   30.24    0.69
   1  -3  18  140.34    1.13
   2  -8  11   61.93    1.18
   2  -7  14   33.25    1.11
  -3  -4   9  154.80    1.15
  -3  -4  10  466.56    1.74
  -2  -5   7  214.06    1.06
  -2  -5  12  312.48    1.74
  -2  -4  14    7.79    1.29
  -2  -2  16   35.58    1.12
  -2   3  16    2.52    0.90
  -1  -6  12  347.29    1.81
  -1  -2  17   26.31    1.15
   0  -7  11    9.78    0.98
   0  -6  14  299.54    1.77
   1  -7  13   31.48    1.06
   1  -6  15  235.95    1.53
  -4  -1   9  294.74    1.23
  -4  -1  11  347.02    1.55
  -4   1  12   60.58    0.99
  -4   2  11   18.69    0.82
  -3  -3  13   46.38    1.18
  -3  -2  14   65.30    1.28
  -3   0  15   86.46    1.26
  -3   1  15   59.13    1.14
  -2  -3  15   91.53    1.32
  -1  -6   7  801.83    1.84
  -1  -5  14    6.52    1.33
   0  -7   8   29.32    0.78
   0  -7  10  428.62    1.81
   0   2  18  121.42    1.10
   1  -4  17  147.66    1.31
  -4  -1  10  394.80    1.49
  -4   2  10  985.89    1.96
  -3   3  14  343.49    1.55
  -2  -5  11  334.08    1.68
  -1  -6  11  628.14    2.20
   0  -7   9   13.09    0.84
   0  -3  17   91.11    1.15
   3  -7  14  222.65    1.47
  -4   0   9   -1.40    0.60
  -4   0  11   -1.64    0.76
  -4   1  11  347.63    1.42
  -3  -3  12   78.18    1.18
  -2  -5  10  371.06    1.74
  -2   2  16   34.00    1.15
  -1  -4  15   17.04    1.10
  -1  -3  16    9.07    1.04
  -1  -1  17   -2.20    1.03
   0  -5  15   48.80    1.19
   0   0  18    9.29    0.91
   0   1  18    0.83    0.82
   1  -7  12  259.07    1.66
   1  -2  18    0.15    0.80
  -4   0  10  150.76    1.02
  -4   1   9  285.77    1.13
  -4   1  10  385.20    1.35
  -3  -1  14  236.98    1.65
  -2  -4  13  322.91    1.74
  -2   0  16  187.44    1.48
  -2   1  16   17.94    1.13
  -1  -6   8   51.34    0.85
  -1  -6   9  203.10    1.31
  -1  -6  10  185.80    1.30
  -1   2  17   27.12    0.96
   0  -6  13   88.54    1.30
   0  -4  16  197.77    1.48
   2  -7  13  106.58    1.30
   2  -6  15    1.80    0.87
  -3  -3  11   63.71    1.07
  -3  -2  13  387.48    1.82
  -3   2  14   64.95    1.04
  -2  -2  15   82.00    1.42
  -1   0  17   85.31    1.17
   1  -6  14   47.00    1.31
   2  -4  17   29.38    0.95
   4  -7  14   53.41    0.94
  -3  -3   8   20.10    0.74
  -3   0  14   -0.37    1.00
  -3   1  14  242.40    1.46
  -2  -3  14   38.61    1.16
  -1  -5  13   17.27    1.21
   0  -2  17   37.12    1.14
   1  -1  18   13.06    0.85
  -3  -3   9    7.92    0.75
  -3  -3  10  112.00    1.09
  -3   3  13   42.57    0.90
  -2   3  15   96.62    1.21
  -1  -2  16    2.17    0.99
   1  -7  11   33.84    1.02
   1  -3  17   11.09    0.90
   3  -6  15  313.75    1.58
  -3  -2  12    5.54    0.99
  -3  -1  13  359.77    1.74
  -2  -4  12  743.83    2.29
  -1  -4  14    8.25    1.26
   0  -6  12  315.36    1.69
   0  -5  14    6.35    1.10
   1  -5  15   -2.14    1.10
   3  -7  13    1.01    1.00
   3  -4  17  157.40    1.23
  -1  -5  12   13.01    1.09
  -1  -3  15  185.49    1.51
  -1   3  16   12.25    1.02
   0  -3  16   37.18    1.08
   1  -7   7  376.85    1.36
   1  -7  10   52.56    0.99
   1  -4  16   38.26    1.02
   2  -7  12  116.47    1.22
   3  -5  16  172.34    1.34
   4  -6  15   40.52    1.00
  -3  -2  11  164.55    1.24
  -3   0  13  400.70    1.74
  -3   2  13  368.33    1.55
  -2  -4  11  281.63    1.54
  -2  -3  13   62.53    1.16
  -1  -1  16   70.09    1.41
   0  -4  15   13.17    1.05
   1  -7   8   81.13    0.96
   1  -7   9   58.97    1.02
   1  -6  13  113.10    1.45
   2  -6  14  134.55    1.29
   2  -1  18   52.41    0.92
  -3   1  13  368.65    1.60
  -3   3  12   82.51    0.97
  -2  -2  14  351.05    1.79
  -2   1  15   10.56    0.97
   0  -6  11   42.84    1.05
   0   2  17   41.01    1.03
   2  -3  17  114.00    1.13
   4  -7  13   32.16    1.01
   4  -5  16   55.41    0.90
  -3  -2   9   82.71    0.87
  -3  -1  12  895.72    2.32
  -2  -4   8 1284.39    2.22
  -2  -4   9    1.57    0.75
  -2  -4  10    6.37    0.86
  -1  -5  11   50.92    1.14
  -1   2  16    0.15    1.02
   0   0  17    1.88    1.01
   0   1  17  126.22    1.28
   1  -2  17   13.78    0.93
   5  -7  13   -2.06    0.87
  -1  -4  13  293.08    1.68
  -1  -2  15  172.36    1.59
  -1   1  16   65.81    1.12
   0  -6   7    6.75    0.68
   0  -6  10 1318.07    2.65
   0  -5  13  104.63    1.35
   2  -7  11  505.10    1.86
   2  -4  16  114.62    1.22
   3  -7  12    5.90    0.99
  -3  -1  11  120.99    1.10
  -3   2  12    3.40    0.74
  -2  -3  12  374.71    1.69
  -2  -1  14    4.71    1.06
  -2   3  14   40.56    1.03
  -1  -5   7    4.56    0.58
  -1  -3  14   80.55    1.24
   0  -6   8   79.09    0.94
   0  -6   9  555.62    1.79
   0  -2  16   25.97    1.05
   3  -6  14    0.86    0.86
  -3   1  12  899.76    2.14
  -2  -2  13   31.67    1.10
  -1  -5   8  502.99    1.49
   1  -6  12   73.87    1.17
   1  -3  16   93.08    1.20
   1  -1  17   17.24    0.98
   1   3  17    5.43    0.82
  -3  -1  10   36.61    0.80
  -2   0  14   24.89    1.11
  -2   2  14  356.65    1.69
   0  -3  15  137.73    1.38
   1  -4  15    3.28    0.97
   2  -7  10   37.99    0.91
   2  -6  13    3.97    0.97
   2  -2  17  104.47    1.12
   3  -5  15   60.03    1.23
   3  -4  16    5.37    1.00
   4  -6  14   69.95    1.13
  -3  -1   9  233.20    1.07
  -3   0  11  184.52    1.15
  -3   2  11  173.30    1.02
  -3   3  10  111.83    0.80
  -2  -3  11    9.87    0.91
  -2   1  14    3.07    0.90
  -1  -4  12    9.32    1.02
  -1  -1  15   33.62    1.13
   0  -1  16    3.83    1.07
   4  -7  12  150.89    1.24
  -3   1  11  124.32    0.97
  -1   3  15  196.32    1.31
   0   3  16   39.74    1.04
   1  -6  11   75.40    1.21
   1   1  17   18.89    1.01
   1   2  17   14.40    0.90
   2  -7   9  489.76    1.63
   3  -7  11   60.39    1.00
   5  -6  14   19.02    0.87
   6  -6  14    2.14    0.73
  -2  -3  10   -0.27    0.78
  -2  -1  13  193.59    1.41
  -1  -3  13   54.55    1.11
  -1  -2  14   51.89    1.13
   2  -7   8  379.30    1.44
   2  -3  16   84.35    1.26
   3  -2  17    8.14    0.90
   4  -5  15    5.04    0.88
   5  -7  12  120.99    1.18
  -3   1  10   38.06    0.70
  -2  -3   8  453.89    1.35
  -2  -3   9  587.85    1.61
  -2   3  13   69.21    1.02
  -1  -4  11  293.34    1.50
  -1   1  15   34.35    1.18
  -1   2  15  168.64    1.31
   0   2  16   24.92    1.06
   1  -2  16   23.35    1.01
   2  -6  12  232.07    1.54
   2  -4  15   10.60    1.19
   2  -1  17    8.93    0.80
   3  -6  13    5.24    0.90
   5  -5  15    7.33    0.82
   0  -4  13    1.53    1.04
   0  -2  15   18.66    1.05
   0   1  16    3.32    0.93
   1  -6  10   26.58    0.99
   2   3  17  119.39    1.07
   3  -7  10   27.97    0.97
   4  -2  17    4.52    0.79
  -2  -2  11   37.86    0.93
  -2   2  13   36.90    0.92
   0  -3  14   51.15    1.14
   1  -4  14  118.08    1.32
   1  -3  15   63.79    1.16
   4  -7  11  158.41    1.25
  -2  -1  12    0.83    0.89
  -1  -4  10   12.45    0.84
  -1  -1  14  109.74    1.28
   1  -6   9  133.90    1.13
   1  -1  16   70.57    1.15
   2   1  17   10.20    0.98
   2   2  17  109.46    1.09
   3  -5  14  396.83    1.89
   3  -3  16    7.32    0.84
   3  -1  17   26.57    0.83
   4  -6  13   49.60    1.12
  -1  -3  12  256.31    1.45
  -1  -2  13  195.55    1.51
   0  -1  15  224.96    1.64
   2  -2  16  135.99    1.38
   3  -7   9   21.63    0.87
   3  -4  15    1.70    1.09
   5  -7  11    2.67    0.91
  -2  -2  10 1070.61    2.13
  -2   3  12  401.43    1.46
  -1  -4   8   37.33    0.69
  -1  -4   9  210.30    1.11
  -1   3  14   82.07    1.10
   0  -4  12   41.77    1.08
   1  -6   7 1541.54    2.26
   1  -6   8  106.64    0.88
   1   3  16  103.01    1.12
   3  -6  12    0.32    1.09
   3   3  17   80.22    0.93
   4  -3  16   36.42    0.98
   5  -6  13   10.98    0.96
   7  -6  13   20.52    0.75
   0  -5   9  412.14    1.43
   3  -7   8   53.23    0.91
   3   0  17  204.54    1.31
   4  -7  10   16.05    0.96
   4  -5  14   46.23    1.14
   6  -6  13   14.98    0.88
  -2  -2   9   65.87    0.79
  -2  -1  11 1204.68    2.33
  -2   1  12    2.92    0.88
  -2   2  12    7.18    0.84
  -1  -3  11  271.86    1.38
  -1   1  14  108.45    1.17
  -1   2  14   56.14    1.00
   0  -5   7 1017.28    1.81
   0  -5   8   10.54    0.61
   0  -3  13   76.27    1.13
   0  -2  14   84.04    1.18
   0   3  15  153.64    1.18
   1  -2  15  448.99    1.89
   1   1  16   66.80    1.09
   1   2  16   21.07    0.89
   2  -4  14  133.13    1.33
   2  -3  15   61.31    1.11
   3   1  17   27.71    0.92
   3   2  17    8.22    0.73
   5  -3  16   24.57    0.87
   0   1  15  228.98    1.56
   0   2  15   15.09    1.07
   1  -4  13  116.49    1.28
   1  -3  14   30.93    1.21
   2  -1  16   12.04    0.91
   2   4  16  117.34    1.06
   3  -2  16    3.88    0.84
   4   0  17    1.95    0.82
   5  -5  14   67.76    1.08
  -1  -2  12  118.62    1.16
  -1  -1  13  128.25    1.23
   0  -4  11  341.38    1.62
   1  -5  11 1251.69    2.60
   2  -6  10  171.35    1.19
   4  -6  12   49.10    1.15
   6  -5  14    0.13    0.79
   6  -4  15    5.38    0.81
  -2  -1  10    0.79    0.66
  -2   3  11    8.89    0.67
   3  -6  11  424.12    1.75
   3  -5  13   13.66    0.99
   0  -1  14  313.68    1.61
   1  -1  15    1.01    0.93
   1   4  15    4.62    0.88
   2  -5  12    0.50    0.96
   2   0  16   78.02    1.10
   2   3  16   82.60    1.07
   3  -3  15   89.87    1.13
   4  -2  16   19.04    0.85
  -2  -1   9  288.83    1.09
  -2   1  11 1201.25    2.16
  -2   2  11   33.56    0.69
  -1   3  13   55.03    0.86
   0  -3  12   47.57    1.17
   0   4  14   76.73    0.97
   1  -5  10  291.99    1.43
   2  -6   9  192.00    1.12
   2  -2  15  169.46    1.35
   3  -4  14    0.21    0.98
   3  -1  16   78.45    1.04
   5  -6  12    3.99    0.85
   5  -2  16    9.60    0.83
  -1  -3   9   36.38    0.72
  -1   1  13  127.86    1.11
  -1   2  13  192.38    1.30
   0  -4  10   53.32    0.88
   0  -2  13   -0.13    0.87
   1  -4  12    9.17    0.97
   2   1  16   12.94    0.93
   2   2  16  130.41    1.14
   3   4  16    8.14    0.72
   4  -5  13   28.44    1.10
   6  -6  12    6.96    0.85
   7  -6  12   63.35    0.93
  -2   3  10    0.03    0.56
  -1  -2  11  841.92    1.99
  -1  -1  12  586.43    1.80
   0   0  14   10.90    1.01
   1  -2  14   28.46    1.01
   1   0  15    1.75    0.97
   1   3  15   57.57    1.04
   2  -6   8    4.61    0.61
   2  -4  13   27.70    1.04
   4  -3  15  241.17    1.39
  -1  -3   8   45.64    0.67
   0   3  14   50.64    0.92
   1  -5   9   37.50    0.85
   1  -3  13   13.78    0.93
   1   1  15   -1.75    1.13
   2  -6   7   -0.96    0.60
   3  -6  10  201.68    1.22
   3   0  16    1.99    0.84
   4  -6  11   28.24    0.90
   4  -1  16    5.36    0.76
   8  -5  13   35.75    0.75
  -2   1  10    4.29    0.54
  -2   2  10 1098.63    1.85
   0  -4   9   10.89    0.68
   0   2  14   85.39    1.03
   1   2  15  471.34    1.74
   2  -5  11   51.21    0.97
   2  -1  15   64.72    1.21
   3  -5  12  291.06    1.50
   3   3  16    7.34    0.85
   5  -5  13    0.96    0.82
   5  -3  15  196.17    1.26
  -1  -2  10    4.27    0.68
  -1   0  12    2.39    0.84
   0  -3  11  730.65    1.92
   0  -1  13   49.36    1.16
   3  -2  15   79.65    1.13
   3   2  16    3.26    0.88
   4   4  16   10.98    0.69
   5  -1  16   22.66    0.77
   6  -5  13   26.51    0.91
   6  -3  15   38.37    0.93
   7  -5  13   58.24    0.91
  -1   3  12  255.30    1.19
   0  -2  12   36.90    1.04
   1  -5   8  415.99    1.26
   1  -4  11    7.81    0.85
   1  -1  14  131.20    1.21
   2   4  15   10.32    0.85
   3  -4  13  272.00    1.64
   4   0  16   17.64    0.77
   5  -6  11   60.30    1.03
   6  -4  14   11.92    0.77
   6  -1  16   18.19    0.68
   7  -4  14   12.14    0.74
  -1  -1  11  137.37    1.01
  -1   1  12  589.09    1.67
   1  -5   7    9.86    0.52
   2  -4  12  739.88    2.17
   3  -6   9    3.69    0.68
   3  -3  14   83.71    1.10
  -1  -2   9  228.35    1.00
  -1   2  12  119.27    0.96
   0   4  13    0.77    0.69
   1  -3  12   32.48    0.94
   1  -2  13    5.40    0.90
   2  -5  10  105.67    0.97
   2  -2  14  173.90    1.31
   2   0  15    0.76    0.91
   4  -6  10  303.17    1.36
   4  -5  12    3.00    0.86
   4   3  16   35.68    0.81
   5   0  16    0.71    0.67
   6  -6  11   37.13    0.95
   7  -6  11   23.26    0.88
  -1   4  11  285.62    1.11
   0  -3  10   18.37    0.73
   0   0  13   -0.34    0.86
   1   0  14    1.31    1.09
   1   4  14  119.76    1.05
   2  -3  13   29.18    0.94
   2   3  15   65.28    0.95
   3  -5  11   78.97    1.11
   3  -1  15   32.64    0.94
   4   2  16   17.33    0.80
   6   0  16    2.17    0.65
  -1   0  11    2.22    0.68
   2   2  15  173.52    1.21
   3  -6   8    3.80    0.66
   4  -3  14  304.83    1.52
   5  -2  15  220.90    1.28
   5   1  16   21.52    0.76
   5   3  16   23.03    0.68
   7  -2  15   38.81    0.82
  -1  -1  10  111.74    0.85
   0  -1  12   22.97    0.86
   0   1  13   49.25    0.94
   0   2  13    1.12    0.87
   0   3  13   81.25    0.91
   1   3  14   32.06    0.99
   5  -5  12   13.09    0.83
   5   2  16    8.37    0.74
   6  -2  15   41.66    0.81
   6   1  16   18.21    0.74
   0  -2  11    3.94    0.74
   1   2  14   34.66    0.90
   2  -5   9  211.19    1.05
   2  -1  14   67.63    1.04
   3  -6   7  447.10    1.24
   3  -2  14   26.66    1.08
   3   0  15   45.92    0.94
   3   4  15    0.43    0.79
   4  -1  15   36.58    0.91
   5  -6  10    5.18    0.72
   5  -3  14    6.87    0.99
   8  -5  12   31.77    0.82
   8  -3  14    3.54    0.72
  -1   1  11  146.73    0.91
  -1   2  11  879.66    1.79
  -1   3  11  273.01    1.05
   1  -1  13    3.37    0.84
   4  -6   9   30.90    0.73
   5  -4  13  366.35    1.60
   6  -5  12    0.09    0.77
   7  -5  12   95.14    1.09
   8  -4  13   83.90    0.93
   1  -3  11   65.22    0.93
   3  -3  13    3.51    0.88
   3   3  15   97.11    1.10
   4  -5  11   40.03    0.89
   5  -1  15   18.16    0.92
   6  -6  10   56.74    0.95
   6  -4  13   34.31    1.00
   6  -3  14   50.52    0.95
  -1   0  10   -1.63    0.55
  -1   4  10   13.02    0.53
   0   0  12 1012.37    2.11
   0   4  12   37.49    0.75
   1  -2  12  242.54    1.28
   2  -3  12  190.75    1.24
   2  -2  13  129.11    1.14
   3  -5  10   30.03    0.77
   3   2  15   86.21    1.01
   5   5  15    5.82    0.62
   7  -6  10  121.90    1.05
   7  -4  13   48.75    0.82
   7  -1  15    4.14    0.68
   0  -3   8  171.70    0.82
   2  -5   8    1.54    0.56
   2   0  14   74.70    1.06
   2   4  14  134.52    1.09
   4  -2  14   36.89    0.93
   4   4  15   -1.51    0.75
   6  -1  15   34.24    0.77
   0  -2  10  877.07    1.77
   0  -1  11  351.58    1.30
   1   4  13  125.82    1.00
   3  -1  14  170.39    1.24
   4  -6   8  248.24    1.07
   5  -6   9   40.11    0.85
  -1   1  10  112.69    0.75
  -1   3  10   78.55    0.67
   0   3  12   53.31    0.76
   2  -5   7   82.92    0.70
   2   3  14    2.35    0.91
   3   5  14  405.89    1.45
   4  -3  13  170.35    1.25
   4   1  15   34.68    0.89
   4   3  15  259.84    1.31
   5  -5  11   40.05    0.87
   5   0  15   13.80    0.76
   9  -5  11    3.91    0.70
  -1   0   9  152.77    0.77
  -1   2  10    3.23    0.49
   0   2  12   33.08    0.72
   1  -3  10  654.42    1.61
   4   2  15   10.31    0.81
   5  -2  14    6.07    0.80
   5   4  15   21.55    0.73
   6   0  15    1.31    0.66
   7   0  15   29.45    0.70
   8  -2  14   46.82    0.80
   9  -3  13    8.64    0.65
   1  -1  12  210.76    1.19
   1   2  13    5.99    0.75
   1   3  13   11.89    0.73
   2  -1  13    6.93    0.81
   3  -5   9   10.88    0.67
   3  -2  13   49.04    0.95
   4  -6   7   13.90    0.62
   4  -5  10   26.43    0.76
   5  -4  12  113.49    1.22
   5   1  15   19.67    0.79
   6  -6   9    8.35    0.80
   6  -5  11   25.81    0.83
   6  -2  14   46.47    0.85
   6   4  15    7.30    0.64
   7  -2  14    1.72    0.70
   8  -5  11   68.97    0.92
   9  -4  12    7.07    0.71
   0  -2   9    0.69    0.53
   0   0  11    0.44    0.65
   1  -2  11  525.93    1.54
   2  -3  11   24.99    0.83
   3  -3  12  663.94    1.88
   3   0  14    4.02    0.81
   4  -1  14  250.31    1.36
   5  -3  13    0.71    0.85
   7  -5  11  263.89    1.25
   2  -2  12   17.76    0.81
   3   4  14    1.80    0.77
   5  -6   8   14.12    0.70
   6  -4  12   10.20    0.93
   6   1  15   37.93    0.84
   6   3  15   46.76    0.80
   7   1  15    2.49    0.61
   8  -4  12   19.65    0.83
   8  -3  13   11.87    0.74
   0  -1  10    2.06    0.57
   3   1  14  179.94    1.23
   4   5  14   46.72    0.81
   7  -4  12   16.27    0.75
   7   2  15   38.90    0.74
   1  -3   9  303.76    1.07
   1   0  12    1.42    0.75
   2   0  13    0.62    0.80
   3  -5   8  732.29    1.54
   3   2  14   24.71    0.90
   3   3  14   89.96    0.95
   4  -4  11   -0.81    0.80
   4  -2  13    8.91    0.82
   5  -5  10   52.89    0.84
   5  -1  14  161.48    1.15
   8  -1  14   32.78    0.75
   0   3  11  767.79    1.60
   3  -4  10  253.26    1.18
   3  -1  13   40.21    0.89
   4  -3  12   10.08    0.85
   4   0  14  308.92    1.42
   6  -6   8  289.56    1.19
   6  -1  14    8.01    0.74
   0   2  11    4.34    0.55
   1  -1  11  286.70    1.26
   1   4  12   11.98    0.69
   2   4  13   28.00    0.73
   4  -5   9  453.55    1.38
   5  -6   7  575.37    1.40
   9  -5  10  330.96    1.27
  10  -4  11   22.45    0.61
  10  -3  12   21.07    0.64
   0   0  10  114.50    0.77
   1  -2  10   62.32    0.74
   2  -3  10  569.20    1.50
   2  -1  12  432.13    1.48
   2   2  13  134.96    1.13
   4   1  14  247.59    1.31
   4   4  14   80.64    0.87
   5  -2  13  275.48    1.35
   5   0  14   -0.61    0.87
   5   5  14   70.13    0.78
   6  -5  10  220.68    1.15
   1  -3   8   30.48    0.53
   1   2  12  252.49    1.12
   1   3  12   33.31    0.71
   3  -5   7  123.49    0.70
   3  -3  11  220.70    1.18
   3  -2  12    2.21    0.77
   4   3  14  323.56    1.41
   5  -4  11   41.48    0.86
   7  -5  10  113.47    1.00
   8  -5  10   -0.50    0.68
   2  -2  11  718.69    1.72
   3   0  13  733.61    1.90
   3   5  13   10.84    0.71
   4  -1  13  214.87    1.32
   6  -2  13   39.86    0.87
   6   5  14    0.34    0.57
   7  -2  13   29.43    0.93
   7   0  14   -0.87    0.75
   8  -2  13   45.45    0.81
   9  -4  11   31.47    0.84
   9  -3  12   18.26    0.75
   5  -5   9  176.22    1.08
   5   1  14  158.69    1.11
   5   4  14   51.36    0.80
   6  -4  11   23.76    0.81
   1   0  11   13.69    0.66
   2   0  12   38.93    0.82
   2   5  12    0.74    0.69
   3  -4   9  404.15    1.23
   4  -5   8  157.77    0.86
   4  -4  10   21.22    0.73
   5   3  14    5.21    0.82
   7  -4  11   45.58    0.82
   8  -4  11   29.52    0.76
   8  -3  12   17.17    0.73
   8   1  14   30.09    0.73
   2  -4   7   30.54    0.49
   3   1  13   44.11    0.88
   4  -2  12  199.96    1.16
   6   1  14   10.15    0.70
   6   4  14   10.18    0.66
   7   4  14   13.52    0.62
   9  -1  13  102.37    0.92
   0   0   9    1.66    0.44
   0   3  10   19.69    0.49
   1  -1  10  464.54    1.26
   2  -3   9  117.14    0.77
   3  -1  12   12.45    0.74
   3   2  13   54.32    1.03
   3   3  13    6.67    0.81
   4  -3  11 1052.02    2.11
   6  -5   9  260.14    1.18
   6   2  14   40.51    0.83
   6   3  14   57.39    0.90
   8   2  14   48.88    0.75
  10  -2  12  149.38    0.93
   2  -1  11   46.19    0.86
   2   1  12  433.24    1.48
   3  -3  10  314.16    1.19
   4   0  13    0.96    0.78
   4   5  13   29.78    0.77
   6  -1  13  253.26    1.26
   7   2  14    1.42    0.64
   7   3  14    6.12    0.69
   8  -1  13   30.93    0.80
   9  -5   9  108.18    0.93
   1   4  11    6.08    0.51
   2  -2  10  645.85    1.50
   2   4  12  789.54    1.69
   3  -2  11  242.81    1.15
   5  -4  10    9.43    0.69
   7  -5   9   79.75    0.87
   7  -1  13   70.28    0.87
   8  -5   9  171.96    1.06
  10  -3  11  100.05    0.86
   1   3  11   65.81    0.75
   2   2  12   12.53    0.70
   4  -5   7  152.21    0.74
   4   1  13  221.88    1.30
   5  -5   8  270.26    1.09
   5  -2  12  198.05    1.17
   6   6  13   15.85    0.60
   3  -4   8  220.21    0.87
   4  -4   9    2.59    0.57
   4   4  13   32.48    0.84
   9   0  13   18.45    0.61
   0   4   9   10.54    0.47
   1   0  10    1.01    0.53
   3   0  12    0.06    0.72
   4  -1  12    2.09    0.71
   4   3  13  170.45    1.14
   5   5  13    0.64    0.67
   6  -4  10  219.44    1.10
   6  -2  12  553.67    1.67
   9  -4  10  130.46    0.92
   9  -3  11   51.45    0.84
   0   2   9    0.62    0.45
   1  -1   9    4.19    0.47
   2  -3   8   60.59    0.57
   2   0  11   -0.03    0.64
   3   5  12  287.63    1.13
   6   0  13    0.12    0.72
   7  -4  10   -0.75    0.65
   7  -2  12   56.82    0.87
   7   0  13  648.34    1.74
   8  -4  10  356.83    1.31
   8   0  13   -0.12    0.61
  11  -2  11   21.71    0.58
   4  -5   6  526.08    1.10
   4  -3  10  459.57    1.39
   4  -2  11   76.17    0.86
   5   1  13  242.22    1.20
   6  -5   8  367.53    1.17
   6   5  13   24.74    0.72
   7  -3  11  231.24    1.20
   8  -3  11  167.00    1.04
   9   1  13  100.03    0.79
  11  -3  10   69.04    0.75
   2   5  11   51.33    0.70
   3  -3   9  399.55    1.17
   3  -1  11  157.13    0.95
   3   1  12   17.10    0.75
   5  -1  12  574.54    1.64
   5   2  13  265.52    1.25
   5   4  13  381.15    1.32
   7   5  13   61.47    0.79
   9  -5   8  152.12    0.96
   2  -2   9   28.38    0.56
   2  -1  10  471.95    1.26
   3  -4   7  411.02    1.01
   3  -2  10  270.58    1.07
   3   4  12   64.51    0.76
   4   0  12  457.60    1.45
   5  -5   7    5.82    0.52
   5  -4   9  687.49    1.55
   5   3  13   -0.78    0.70
   6   1  13  252.13    1.20
   7  -5   8  457.08    1.33
   8   1  13   29.59    0.68
   9  -1  12   30.11    0.80
   9   2  13   36.31    0.64
   9   3  13    6.98    0.58
   1   4  10   -0.16    0.46
   2   1  11   46.96    0.71
   3   3  12  637.20    1.57
   4  -4   8  105.50    0.74
   6  -1  12  368.69    1.38
   6   2  13   38.01    0.79
   6   4  13   32.19    0.68
   8  -5   8    3.77    0.62
   8   2  13   49.43    0.78
  10  -2  11   10.61    0.65
   1   2  10   61.72    0.59
   2   4  11  311.29    1.09
   5  -2  11 1317.69    2.27
   6   3  13  173.16    1.06
   7  -1  12   71.56    0.85
   7   2  13   30.89    0.74
   7   4  13   50.43    0.72
   8  -1  12    7.56    0.66
  10  -3  10   38.84    0.76
  10   0  12  118.97    0.82
  12  -3   9   26.48    0.52
   1   0   9  121.68    0.66
   1   3  10  644.84    1.29
   2   2  11  713.72    1.53
   2   3  11   25.15    0.68
   4   5  12    0.98    0.57
   5   6  12    5.67    0.62
   6  -4   9    1.35    0.59
   3   0  11  171.26    0.96
   4  -1  11    9.32    0.67
   4   1  12    0.86    0.69
   5   0  12    0.69    0.69
   6  -5   7   66.11    0.69
   6  -2  11   15.22    0.76
   9  -4   9  318.69    1.18
   2   0  10  361.88    1.09
   4   4  12   39.52    0.85
   5  -5   6   97.71    0.61
   6   6  12    6.61    0.61
   7  -4   9  109.37    0.86
   7  -2  11   59.15    0.97
   8  -4   9   30.18    0.70
   9  -3  10   15.35    0.66
  10   1  12   -1.23    0.56
   2  -2   8  120.17    0.63
   4  -2  10   13.46    0.66
   4   3  12    7.85    0.67
   6   0  12   20.73    0.74
   7   6  12   70.50    0.74
   8  -3  10  124.41    1.02
   8   0  12   91.71    0.96
   8   6  12  250.53    0.99
  11  -2  10   14.94    0.62
   2  -1   9  922.52    1.51
   3  -1  10  216.93    0.96
   3   1  11  157.41    1.00
   3   5  11   77.98    0.75
   5  -4   8    3.91    0.52
   5   1  12  573.85    1.58
   5   5  12    9.04    0.61
   7  -5   7    4.49    0.50
   7   0  12   -0.69    0.68
  10   2  12  148.19    0.88
  11  -3   9   34.66    0.68
   1   1   9    3.84    0.41
   3  -2   9  113.60    0.73
   4  -4   7    2.87    0.41
   5  -1  11   41.46    0.75
   8  -5   7  447.40    1.24
   9   1  12   30.63    0.68
   9   5  12   33.09    0.60
  10   3  12   22.99    0.58
  11   0  11   67.84    0.75
  12  -1  10   -0.42    0.50
   2   1  10  470.05    1.18
   2   5  10  115.24    0.71
   4   0  11    1.96    0.63
   4   6  11   33.58    0.65
   5   2  12  200.20    1.09
   5   4  12  116.02    0.88
   6   1  12  369.13    1.34
   6   5  12    0.90    0.70
  10  -4   8   24.44    0.70
   1   2   9   69.06    0.52
   1   4   9  931.55    1.37
   3   4  11    6.56    0.57
   5  -2  10   -0.07    0.65
   5   3  12  145.27    0.99
   6  -5   6   41.85    0.54
   6  -4   8  110.52    0.85
   6  -1  11  381.99    1.33
   7   1  12   71.75    0.84
   7   5  12  101.14    0.87
   8   5  12   33.85    0.64
   9  -1  11  147.91    0.97
   9   2  12   41.03    0.74
   9   4  12    3.06    0.64
  10  -2  10   26.04    0.76
  12  -2   9   34.37    0.63
   1   3   9  303.19    0.87
   3   3  11  217.24    0.96
   6   2  12  545.90    1.55
   6   4  12    8.17    0.75
   7  -1  11   60.13    0.91
   8  -1  11    5.15    0.80
   9   3  12   14.93    0.62
  10  -3   9   68.55    0.83
  12  -3   8  185.64    0.87
   2   2  10  619.55    1.30
   2   3  10  576.88    1.26
   2   4  10  312.70    0.96
   3   0  10    0.89    0.55
   7  -4   8   79.31    0.80
   7   2  12   55.47    0.77
   7   4  12   20.74    0.77
   8   2  12  346.11    1.26
   8   4  12   18.04    0.66
   8   7  11   88.88    0.69
   9  -4   8   98.51    0.85
  11   1  11    3.74    0.53
   2   0   9    0.25    0.44
   4  -1  10   96.97    0.79
   4   1  11    5.20    0.65
   4   5  11   39.69    0.72
   5   0  11  112.05    0.87
   6  -3   9   14.68    0.64
   6  -2  10   14.89    0.71
   7  -5   6  310.08    1.00
   8  -4   8    4.88    0.58
   8   3  12   13.33    0.66
   9  -2  10    7.06    0.70
   4  -4   6  170.59    0.65
   4  -2   9    6.64    0.55
   5  -4   7   32.90    0.51
   5   6  11   60.83    0.72
   7  -2  10  100.43    0.92
   9  -3   9   93.00    0.82
  11  -4   7   20.93    0.66
  11   2  11   22.52    0.54
   3  -2   8    0.37    0.42
   3  -1   9    6.36    0.49
   4   2  11   71.12    0.79
   4   4  11    2.24    0.64
   6   0  11    0.32    0.65
   7  -3   9  129.22    0.88
   8  -3   9  212.17    1.04
   9   0  11    4.45    0.62
  11   3  11   43.04    0.58
   3   1  10  212.46    0.96
   4   3  11 1025.84    1.84
   7   0  11   17.62    0.70
   9   6  11  148.31    0.82
  10   1  11  215.70    1.00
  11  -3   8   89.40    0.80
  11  -2   9   48.09    0.65
   5  -1  10    4.48    0.62
   5   1  11   37.44    0.75
   6  -5   5  501.38    1.03
   6   6  11   42.03    0.68
  10   5  11   10.57    0.51
  12   1  10    1.49    0.51
   2   1   9  903.08    1.42
   3   5  10   27.09    0.52
   4   0  10   42.31    0.65
   5  -3   8  433.94    1.13
   5  -2   9   34.99    0.73
   5   5  11   39.67    0.67
   6  -4   7   74.64    0.62
   7   6  11   27.85    0.70
   8   6  11    3.36    0.58
   9   1  11  139.20    1.00
  10  -4   7    8.81    0.61
  10   2  11   11.38    0.58
  11   0  10   -0.68    0.65
  12  -1   9    6.38    0.56
   2   5   9  229.02    0.79
   5   2  11 1336.04    2.15
   6  -1  10  369.34    1.25
   6   1  11  387.90    1.30
   9  -1  10   32.99    0.86
  10   3  11   99.99    0.76
  12   2  10   19.89    0.55
   3   3  10  316.88    1.03
   3   4  10  247.51    0.92
   4  -3   7  270.20    0.82
   4   6  10  324.50    1.07
   5   4  11   42.10    0.68
   6   5  11   28.75    0.76
   7  -4   7   42.96    0.66
   7   1  11   61.72    0.80
   8   1  11    8.52    0.66
   9  -4   7   44.83    0.70
   9   5  11    3.56    0.56
  10  -3   8    4.00    0.68
  10  -2   9   -0.44    0.60
  12  -3   7   47.77    0.64
  12  -2   8  246.41    1.01
   3   0   9 1937.10    2.12
   4  -1   9  188.82    0.85
   5  -4   6   85.33    0.54
   6  -3   8   57.67    0.65
   6  -2   9   20.84    0.76
   6   2  11   15.81    0.70
   7  -1  10  545.35    1.49
   7   5  11  267.50    1.13
   8  -4   7   15.97    0.56
   8  -1  10   82.48    0.86
   8   5  11   73.13    0.80
   9   2  11   91.61    0.81
  13  -1   8   52.54    0.58
   2   3   9  114.16    0.61
   2   4   9  177.58    0.70
   4  -2   8  258.07    0.87
   4   1  10   97.26    0.77
   5   0  10   -0.82    0.58
   6   4  11   20.04    0.67
   7   2  11   62.75    0.78
   8   2  11   50.17    0.75
   9  -3   8  273.23    1.15
   9   3  11   46.82    0.72
  10   0  10    8.73    0.62
  11   1  10   12.28    0.54
  13  -2   7   16.85    0.55
   6   7  10   23.97    0.60
   7  -3   8   12.29    0.57
   7   3  11  236.26    1.19
   7   4  11   42.78    0.74
   8  -3   8    9.94    0.70
   8   3  11  164.18    0.98
   9   7  10   16.04    0.49
  11  -1   9  309.37    1.16
   3  -1   8   82.36    0.57
   4   5  10   26.03    0.57
   7   7  10    6.39    0.60
   8   7  10   18.37    0.57
  11   5  10   34.44    0.59
   4   2  10   14.26    0.60
   5   6  10    5.49    0.59
   6  -4   6  658.78    1.24
   6   0  10  445.63    1.31
   9   0  10   -0.28    0.62
  10   6  10    4.02    0.48
  11  -3   7   15.31    0.66
  11  -2   8    0.00    0.55
  11   2  10   13.82    0.56
   3   1   9    7.83    0.47
   4   3  10  466.14    1.23
   4   4  10   23.67    0.56
   5  -3   7  184.51    0.74
   5  -1   9   -0.07    0.56
   5   1  10    4.96    0.61
   7   0  10    0.16    0.62
   8   0  10  568.00    1.53
  10  -4   6  422.29    1.23
  10   1  10    2.48    0.59
  11   3  10   67.74    0.67
  11   4  10   20.71    0.57
  13   0   8    0.06    0.52
   4   0   9   -0.22    0.51
   5  -2   8  733.63    1.40
  12  -1   8    7.14    0.56
  12   1   9    8.11    0.55
   3   5   9   10.98    0.48
   5   5  10   52.69    0.72
   6   6  10   56.48    0.73
   7  -4   6   11.04    0.51
   9  -4   6  125.67    0.82
   9   1  10   35.70    0.82
   9   6  10    3.79    0.59
  10   2  10   26.28    0.74
  10   5  10    0.47    0.56
  11   0   9   12.99    0.61
  12  -3   6    4.03    0.59
   6  -1   9    9.61    0.61
   6   1  10  370.19    1.22
   7   6  10  128.83    0.89
   8  -4   6  341.05    1.02
   8   6  10    4.04    0.65
   9  -1   9    3.22    0.68
  10  -3   7  200.51    0.96
  10  -2   8  339.48    1.20
  12  -2   7   -0.77    0.58
   2   5   8    0.70    0.38
   3   0   8   -0.28    0.40
   3   3   9  399.35    1.03
   3   4   9  390.75    1.03
   4  -1   8  210.57    0.80
   5   4  10   11.41    0.58
   6  -3   7  152.21    0.74
   7  -1   9  616.76    1.50
   7   1  10  539.64    1.46
   8  -1   9   54.45    0.78
   8   1  10   80.06    0.82
  10   3  10   36.59    0.65
  10   4  10  326.58    1.15
  12   2   9   33.49    0.57
  13  -1   7    0.81    0.50
   4  -2   7   81.00    0.54
   4   6   9   30.73    0.56
   6   2  10   15.90    0.77
   6   5  10  223.79    1.05
   9  -3   7   27.58    0.70
   9  -2   8   60.45    0.75
   9   2  10   10.83    0.65
   9   5  10  341.98    1.17
  10   7   9   60.49    0.65
  12   3   9   27.51    0.54
  12   4   9   10.37    0.50
  13  -2   6    5.16    0.54
  13   1   8   52.29    0.65
  14  -2   5   -0.05    0.47
  14  -1   6   20.13    0.52
   2   3   8   60.70    0.52
   4   1   9  195.68    0.83
   7  -3   7   10.76    0.50
   7   5  10  117.18    0.92
   8  -3   7  246.73    0.97
   8  -2   8  226.37    1.03
   8   2  10  243.73    1.17
   8   5  10    1.63    0.69
   9   3  10   15.95    0.63
  10   0   9    0.08    0.65
  11  -1   8  156.93    0.94
  11   1   9  305.07    1.14
  11   6   9  121.11    0.72
   6  -4   5  267.85    0.79
   6   4  10  217.90    1.00
   7   2  10  102.51    0.84
   5  -3   6  706.64    1.19
   7   4  10   -1.72    0.66
   8   3  10  120.66    0.91
   9   0   9  564.32    1.51
   9   7   9  216.65    0.96
  10  -4   5   -1.69    0.57
  11  -3   6  176.54    0.88
  11  -2   7  103.68    0.79
  13   2   8    4.58    0.47
   4   2   9    5.66    0.50
   5  -1   8   46.53    0.58
  11   2   9   50.18    0.68
  13   3   8  113.69    0.71
   3   1   8   73.75    0.53
   5   1   9    0.94    0.56
   5   6   9   41.75    0.64
   7  -4   5 1391.59    1.72
   7   0   9  475.07    1.34
   7   7   9    2.40    0.60
   8   0   9    1.49    0.62
   8   7   9   28.65    0.68
   9  -4   5  203.28    0.87
  10   1   9  421.15    1.34
  10   6   9   18.65    0.63
  10   8   8   10.76    0.50
  11   3   9   35.68    0.63
  11   4   9   83.62    0.81
  12  -1   7   27.86    0.71
  13   0   7   98.88    0.78
   4   0   8  519.99    1.13
   4   3   9  619.79    1.30
   4   4   9    0.87    0.47
   8  -4   5    3.75    0.52
  10  -3   6    0.44    0.62
  12  -3   5  119.80    0.83
  12   1   8    5.89    0.57
  14   0   6   62.51    0.63
   6  -3   6   57.67    0.57
   6  -1   8   17.08    0.58
   9   1   9    6.31    0.77
  10  -2   7   19.22    0.64
  11   7   8  140.24    0.78
  12  -2   6   24.21    0.60
   5   2   9   31.82    0.62
   6   1   9    7.55    0.60
   6   6   9    5.92    0.62
   9   6   9  100.44    0.76
   9   8   8    0.69    0.54
  10   2   9    0.75    0.62
  13  -1   6  130.05    0.84
   3   5   8  750.01    1.24
   4  -1   7  443.80    0.98
   5   5   9  184.26    0.86
   7  -3   6   79.64    0.67
   7  -1   8  297.52    1.09
   7   1   9  618.96    1.49
   8  -1   8   19.51    0.68
   8   1   9   58.81    0.76
   8   6   9   -1.25    0.65
   9  -3   6  362.87    1.13
   9  -2   7  218.85    1.06
  10   3   9   71.50    0.77
  10   4   9   35.48    0.69
  12   2   8  246.92    1.02
  12   5   8   13.47    0.59
  13  -2   5  129.68    0.83
  14  -2   4   56.28    0.61
   3   3   8   18.69    0.42
   3   4   8  216.92    0.77
   5   4   9  705.83    1.44
   7  -2   7  688.54    1.42
   7   6   9   59.81    0.71
   8  -3   6    5.05    0.52
   8  -2   7   32.31    0.71
   8   8   8   -0.57    0.55
   9   2   9   73.81    0.81
  10   0   8  259.86    1.22
  11  -1   7   50.36    0.85
  12   3   8  197.05    0.99
  12   4   8    8.50    0.59
   4   1   8  221.18    0.81
   5   0   8    1.33    0.49
   6   2   9   26.52    0.66
   6   5   9  267.89    1.08
   9   5   9  112.49    0.86
  11  -3   5   71.79    0.75
  11   1   8  162.14    0.95
   4   6   8  263.11    0.90
   5   7   8   78.32    0.70
   6   3   9   11.85    0.75
   7   2   9  150.65    0.92
   8   2   9   12.05    0.66
   8   5   9  170.13    1.04
   9   3   9  100.04    0.85
   9   4   9  332.21    1.24
  10   7   8   -1.54    0.54
  11  -2   6    3.25    0.68
  11   6   8   31.51    0.63
  11   8   7   55.95    0.59
  13   2   7   17.92    0.60
   6   0   8  516.76    1.28
   6   4   9    0.75    0.59
   7   3   9  132.24    1.00
   7   5   9   86.56    0.79
   8   3   9  221.88    1.08
   9   0   8   -0.57    0.67
  13   5   7   -0.54    0.47
   5  -1   7   11.66    0.46
   7  -4   4    1.10    0.34
   8   0   8    5.69    0.77
   9  -4   4   97.15    0.66
  11   2   8    2.09    0.61
  12  -3   4   14.19    0.64
  13   0   6   -0.76    0.64
  13   3   7   54.25    0.63
  13   4   7   90.71    0.73
  14   2   6   27.64    0.59
   4   2   8  278.48    0.88
   6   7   8   22.10    0.63
   7   0   8    0.22    0.60
   8  -4   4   55.98    0.51
   9   7   8   15.79    0.62
  10  -3   5  120.23    0.86
  10   1   8   41.56    0.74
  11   3   8  100.86    0.91
  12  -1   6    1.86    0.58
   4   0   7   -0.65    0.40
   4   5   8  161.30    0.73
   5   1   8   50.38    0.60
   6  -3   5  567.29    1.10
   8   7   8   69.50    0.76
  10  -2   6   17.99    0.63
  10   6   8   77.11    0.74
  11   0   7  395.32    1.41
  11   4   8   -1.00    0.56
  12  -2   5    1.23    0.56
  12   1   7   28.02    0.68
  14   3   6   12.66    0.49
  15  -1   3   15.19    0.48
   4   4   8  112.94    0.64
   5   6   8   16.45    0.57
   6  -1   7   93.74    0.68
   7   7   8  218.24    0.93
   9   1   8    8.12    0.70
  10   8   7    8.43    0.56
  12   6   7   26.86    0.60
  13  -1   5   50.49    0.73
   6  -2   6    7.15    0.45
   6   1   8   17.01    0.60
   7  -1   7    0.03    0.56
   8  -1   7   22.48    0.69
   9  -3   5  114.08    0.74
  10   2   8  345.52    1.27
  13  -2   4   30.85    0.62
  14  -1   4   46.29    0.64
   5   2   8  793.49    1.46
   7  -3   5    3.39    0.42
   7   1   8  300.69    1.10
   8  -3   5   12.76    0.50
   8   1   8   20.98    0.67
   9   6   8   17.01    0.63
  10   3   8    5.17    0.65
  11   7   7   38.68    0.61
  12   2   7    0.49    0.58
  13   1   6  134.57    0.90
   5   5   8  274.01    1.00
   6   6   8  322.47    1.08
   8  -2   6    5.45    0.54
   9   2   8   69.67    0.92
   9   8   7    6.69    0.60
  10   0   7    1.23    0.69
  10   4   8   27.95    0.73
  11  -3   4  223.91    0.97
  11  -1   6   78.76    0.81
  12   3   7   55.66    0.80
  12   5   7    4.32    0.57
  14   1   5   35.09    0.69
  15   1   4    6.94    0.49
   3   5   7  129.09    0.58
   5   0   7  196.45    0.78
   5   4   8    5.60    0.59
   7   6   8   83.52    0.78
  11  -2   5   56.33    0.81
  11   1   7   52.02    0.76
  12   4   7    2.88    0.55
   3   3   7   24.71    0.40
   4   1   7  471.24    1.02
   6   2   8  206.52    0.94
   7   2   8   75.79    0.88
   8   2   8  248.62    1.09
   8   8   7   48.51    0.67
   9   3   8  294.79    1.20
  13   2   6    4.56    0.54
   6   3   8   65.81    0.82
   8   5   8    1.59    0.66
  10   7   7  265.17    1.08
  11   6   7    5.51    0.59
  11   8   6    1.11    0.56
  12  -3   3   16.44    0.61
  12   7   6    8.20    0.54
  13   0   5   52.96    0.81
  13   5   6    7.50    0.53
   6   0   7   -0.25    0.51
   6   4   8  117.94    0.82
   7   3   8   17.25    0.69
   7   5   8  502.53    1.37
   8   3   8    8.44    0.70
   8   4   8    1.66    0.72
  10  -1   6   23.91    0.72
  12  -1   5  110.13    0.86
  13   3   6   60.63    0.69
  13   4   6    7.51    0.55
  14   2   5    1.90    0.53
   4   0  10   45.58    0.77
   5   2   9   35.92    0.86
   5   3   8  450.79    1.48
   6   4   7   72.11    0.90
   9  -1  11  158.30    1.20
  10  -4  11   19.15    0.69
  10   5   5   18.39    0.82
  11   0  10   -1.43    0.66
   6  -1  11  405.26    1.55
   6   1  10  376.65    1.56
   7   5   5  111.10    0.89
   9   1  10   36.96    0.93
  10  -3  11  106.50    0.96
  10   2   9    0.78    0.81
  10   3   8    3.02    0.81
  14   4   3   -1.22    0.66
   4   3   7  274.28    1.08
   5  -3  11  507.54    1.58
   5   4   6   83.01    0.78
   7  -1  11   63.34    0.98
   7   1  10  578.65    1.95
   7   4   7   44.95    0.90
   8  -1  11    1.88    0.83
   8   1  10   86.19    1.06
   8   4   7   17.26    0.88
   8   5   5  303.21    1.33
   9   5   5  218.77    1.20
  11   4   6    8.34    0.94
  11   5   4    4.33    0.69
  13   3   6   50.86    0.85
   4   1   9  193.31    1.05
   6   2   9   26.41    0.86
   6   3   8   55.26    0.88
   9  -2  11   85.61    0.96
   9   2   9   73.10    1.04
   9   3   8  262.31    1.50
  14   2   6   17.73    0.67
   2  -2   9   27.06    0.53
   3   0   9 1980.76    2.49
   4   2   8  273.64    1.12
   6  -2  11   11.63    0.79
   7   3   8   15.16    0.81
   8  -2  11   55.17    1.03
   8   3   8    6.94    0.96
   9  -4  11   31.61    0.81
   9  -3  11   49.88    0.97
  10   0  10    4.97    0.79
  11   1   9  294.19    1.42
  12   0   9   -1.31    0.64
  12   4   5    1.98    0.68
  13   4   4   11.30    0.72
   3   2   7 1481.15    2.01
   4  -1  10   99.64    0.87
   6  -4  11   18.40    0.80
   6  -3  11  349.91    1.44
   7  -2  11   62.53    0.94
   7   2   9  143.33    1.15
   8   2   9    8.98    0.84
  10   5   4   67.84    0.87
   3   1   8   70.74    0.67
   6   4   6  643.19    1.62
   7  -4  11   40.63    0.90
   7  -3  11  250.22    1.31
   7   5   4  455.99    1.35
   8  -4  11   31.80    0.86
   8  -3  11  173.62    1.13
  10   4   6  389.06    1.58
  11   2   8    1.50    0.76
   5   3   7  182.10    0.99
   6   5   3  226.37    0.89
   9   5   4   12.80    0.71
  13   0   8   -0.29    0.58
  14   3   4   34.09    0.75
   4   3   6 1475.04    2.04
   5   1   9    1.83    0.70
   7   0  10   -1.33    0.88
   7   4   6   10.23    0.76
   8   0  10  574.08    1.88
  10  -1  10   -2.13    0.82
  10   1   9  398.01    1.63
  11  -4  10   20.90    0.72
  11  -3  10   65.34    0.86
  12  -1   9    7.19    0.77
  12   1   8    3.61    0.73
  12   3   6    1.56    0.78
   3  -1   9    7.17    0.51
   5  -1  10    7.16    0.67
   5   2   8  738.23    1.70
  10   2   8  312.92    1.48
  10   3   7  189.94    1.28
  10   5   3   22.48    0.76
  11   0   9   13.25    0.80
  11   4   5   74.72    0.97
  12   2   7    0.74    0.74
  13   4   3   26.54    0.75
   4  -3  10  492.16    1.40
   4   0   9   -1.22    0.58
   6   1   9    8.86    0.79
   6   3   7  144.82    0.99
   7   5   3   31.04    0.57
   9   1   9    7.52    0.83
  14   2   5    1.23    0.65
   6   2   8  191.98    1.10
   8   1   9   59.17    0.95
   8   5   3   73.80    0.79
   9   3   7   26.14    0.89
   9   5   3   11.02    0.61
  10  -2  10   25.98    0.84
   4   1   8  217.17    0.98
   4   2   7   85.19    0.71
   6  -1  10  371.67    1.44
   7   1   9  602.62    1.81
   7   3   7    9.20    0.76
   8   3   7  238.01    1.28
   9   2   8   61.47    0.96
  10  -5  10    1.50    0.67
  11   1   8  153.80    1.26
  12  -2   9   31.86    0.77
  14   3   3   31.61    0.74
   3  -2   9  123.38    0.76
   3   0   8   -0.17    0.54
   5  -2  10    1.23    0.66
   7   2   8   73.64    0.92
   8   2   8  231.12    1.27
  10  -3  10   41.70    0.79
  10   0   9    3.21    0.80
  10   5   2  374.45    1.32
  11   2   7  102.26    1.18
  12   0   8   47.69    0.93
  13   4   2    9.66    0.67
   5   3   6  730.57    1.55
   7   5   2  141.53    0.73
   9  -2  10   13.14    0.83
   9   4   5  194.23    1.14
  11  -1   9  327.64    1.44
  11   4   4   10.19    0.75
  12  -4   9    9.07    0.63
  12  -3   9   27.89    0.76
  12   3   5  110.95    1.02
  12   4   3    1.13    0.73
  13   3   4    8.33    0.78
   5  -3  10   13.69    0.71
   6  -2  10   13.48    0.84
   8   5   2  292.53    1.07
   9   5   2   35.04    0.62
  13  -2   8    8.92    0.65
   3  -3   9  410.43    1.13
   4  -1   9  201.81    0.94
   5  -4  10    5.71    0.72
   8  -2  10  262.34    1.34
   9  -3  10   16.45    0.77
   9   0   9  571.06    1.83
  10   1   8   37.12    0.91
  12   1   7   27.22    0.80
  12   2   6   20.77    0.85
  13   0   7   90.82    0.90
  14   2   4   54.94    0.83
   5   1   8   46.12    0.74
   5   2   7  914.22    1.76
   6   3   6   51.56    0.73
   9  -4  10  127.73    1.02
  10   2   7   18.94    0.83
  10   4   4   37.83    0.89
  11  -2   9   44.76    0.89
  13  -3   8  109.47    0.93
  14   3   2   -1.19    0.63
   6  -3  10   24.09    0.73
   6   4   4  497.44    1.25
   7   0   9  466.85    1.61
   8  -5  10    2.14    0.77
   8  -3  10  125.87    1.05
   8   5   1  181.45    0.84
   9   3   6  338.53    1.43
  10  -1   9  433.35    1.64
  11   0   8   -2.56    0.90
  12  -1   8    7.20    0.72
  15   2   2   25.76    0.67
   6   1   8   18.16    0.74
   7  -3  10  220.84    1.20
   7   3   6   71.54    0.83
   8  -4  10  383.85    1.47
   8   3   6    5.04    0.74
   9   1   8    8.96    0.81
   9   2   7  206.07    1.31
  11  -3   9   32.68    0.89
  11   3   5   60.28    0.94
  11   4   3    6.40    0.77
  12   4   2  127.34    1.02
   4  -2   9    8.87    0.60
   5  -1   9    0.34    0.60
   6   2   7   11.98    0.67
   7  -4  10    0.48    0.66
   7   4   4   -0.52    0.52
   8   1   8   17.83    0.79
   8   4   4   53.23    0.80
   9   4   4   94.35    0.85
  11  -5   9   10.83    0.71
  11  -4   9   83.72    0.92
  12   3   4   14.66    0.87
  13   3   3   12.58    0.69
   5   3   5  793.44    1.48
   7   1   8  290.73    1.30
   7   2   7  676.78    1.72
   8   2   7   30.77    0.81
   9  -1   9    6.78    0.85
  11   1   7   49.65    0.91
  11   2   6    2.15    0.81
   4   1   7  444.29    1.16
   6  -1   9    7.02    0.71
  10   0   8  256.06    1.35
  12  -2   8  265.02    1.27
  12   0   7    1.47    0.72
  14  -1   6   18.29    0.63
  14   2   3   21.48    0.78
  14   3   1   25.93    0.69
  15   1   3   15.58    0.61
   4  -3   9  652.09    1.45
   6   4   3   40.16    0.53
  10  -6   9   13.26    0.68
  10   4   3    0.03    0.64
  11  -1   8  154.66    1.15
  12   4   1   50.06    0.83
  15   0   4   -1.66    0.58
   5  -2   9   40.67    0.77
   6   3   5  538.52    1.32
  10  -3   9   75.58    0.94
  11   4   2  105.56    0.93
  12   1   6   -1.47    0.73
  13   0   6   -1.36    0.64
  13   2   4   25.75    0.76
  14   0   5    0.94    0.75
  14   1   4   45.38    0.86
   4  -4   9    0.16    0.58
   5   2   6   73.33    0.67
   7   4   3    7.24    0.55
   9   0   8    2.45    0.78
   9   4   3   13.36    0.63
  10  -4   9   31.41    0.87
  10   1   7    6.06    0.79
  10   2   6   19.90    0.84
  11   3   4  203.36    1.18
  12  -5   8   15.25    0.64
  13  -2   7   14.03    0.66
  13   1   5   43.21    0.87
  13   3   2   30.89    0.82
   5   1   7   11.16    0.57
   7   3   5    2.42    0.59
   8   3   5   10.64    0.71
   8   4   3  403.25    1.22
  12  -4   8   10.98    0.68
  12   3   3   18.60    0.74
  14  -2   6   25.10    0.63
   4  -1   8  229.87    0.90
   6  -2   9   29.13    0.70
   6   0   8  514.62    1.48
   7  -2   9  165.79    1.16
   8  -2   9    6.41    0.81
   8   0   8    7.29    0.79
   9  -6   9  102.82    0.93
   9  -3   9  102.45    1.10
   9   1   7   13.04    0.77
   9   2   6   88.96    0.96
  10  -1   8   37.57    0.99
  11  -2   8    3.49    0.76
  11   0   7  378.04    1.53
  12  -1   7   25.73    0.78
  13  -3   7   54.71    0.85
   5  -3   9   18.22    0.60
   6   2   6    8.56    0.58
   7   0   8    0.80    0.78
  10   4   2  298.87    1.15
  14  -3   6   12.41    0.62
  14   2   2    3.05    0.70
  15  -1   4    9.38    0.64
  15   1   2    4.07    0.61
   6   1   7   92.63    0.81
   7   2   6   35.38    0.72
   8  -3   9  221.23    1.26
   8   1   7   25.51    0.78
   8   2   6    8.31    0.72
  10   3   4   33.01    0.78
  11   1   6   72.92    0.94
  11   4   1   18.67    0.62
  13  -1   6  128.66    1.07
   6  -3   9   21.83    0.69
   7  -3   9  137.11    1.06
   7   1   7    0.52    0.66
   9   4   2  245.29    1.04
  11  -6   8   33.42    0.75
  12   0   6  486.59    1.72
  12   2   4  477.66    1.61
  13   2   3    3.99    0.68
  14  -1   5   33.48    0.69
   5  -1   8   50.95    0.66
   7   4   2  187.29    0.77
   8  -4   9   31.50    0.88
   9  -1   8    8.94    0.81
  10   0   7    1.32    0.77
  11   3   3   44.41    0.88
  12  -2   7    2.33    0.68
  12   1   5   92.67    1.10
  14   1   3    9.50    0.65
   4  -2   8  285.60    0.99
   6  -4   9    2.09    0.59
   7  -5   9   84.88    0.88
   7  -4   9  118.55    0.99
   8   4   2  182.09    0.82
   9   3   4  208.97    1.07
  10  -2   8  350.77    1.48
  10   2   5   27.06    0.83
  11  -5   8   23.42    0.73
  11  -4   8    1.76    0.68
  12   3   2  164.86    1.02
  13   0   5   44.47    0.81
   8  -1   8   23.16    0.83
  10   1   6   25.37    0.80
  10   4   1    5.57    0.52
  11  -1   7   51.18    0.89
  14   2   1   17.13    0.73
  15  -2   4   -0.25    0.52
  15   1   1  168.78    1.00
   7  -1   8  296.13    1.26
   9   0   7  317.36    1.35
  12  -3   7   51.30    0.83
  13  -2   6    5.00    0.64
  14  -2   5    1.81    0.57
   5   0   7  185.44    0.86
   9  -2   8   59.79    0.97
   9   2   5   32.61    0.79
   9   4   1  286.54    1.01
  10   3   3   91.92    0.91
  12  -6   7   28.86    0.68
   5  -2   8  788.23    1.60
   5   1   6  474.73    1.17
   6   2   5  365.92    1.08
   8   0   7    1.00    0.84
   9   1   6   62.56    0.85
  10  -6   8   81.64    0.83
  10  -4   8   27.77    0.89
  11   0   6    0.44    0.75
  12  -5   7    4.86    0.69
  12  -1   6   -0.08    0.72
  15   0   2    0.18    0.61
   4  -3   8  214.84    0.83
   6   0   7    0.72    0.58
   7   0   7   49.14    0.77
   7   2   5   13.57    0.69
   8   2   5    0.96    0.63
   8   4   1   84.80    0.58
  10  -5   8   29.01    0.74
  10  -1   7    5.53    0.76
  10   4   0    9.17    0.59
  11  -2   7  104.59    0.99
  11   1   5    4.29    0.77
  11   3   2  179.48    1.06
  12   2   3   63.88    0.85
  12   3   1   69.92    0.77
  13  -3   6   51.07    0.74
  14  -3   5   12.36    0.64
  14  -1   4   40.81    0.85
   4  -1   7  445.45    1.11
   6  -2   8  196.33    0.97
   6   1   6  356.67    1.12
   7  -2   8   68.08    0.94
   8   1   6 1096.04    2.06
   9  -3   8  271.83    1.31
   9   3   3    2.85    0.66
  12   0   5   -0.82    0.84
  13  -1   5   44.86    0.79
  15   1   0  105.44    0.84
   4  -4   8  111.80    0.70
   7   1   6  295.94    1.13
  13  -4   6    7.28    0.63
  13   0   4   -1.97    0.82
  13   1   3    7.74    0.72
  14  -4   5   -0.56    0.57
   7   3   3  474.36    1.17
   8   3   3   11.12    0.52
   9  -6   8   16.67    0.78
   9  -1   7   10.76    0.75
   9   4   0  227.19    0.87
  10   0   6   11.35    0.75
  11  -7   7   36.34    0.65
  11  -3   7   14.18    0.79
  12  -2   6   24.51    0.89
  15  -2   3    7.98    0.65
   5  -3   8  473.10    1.24
   8  -3   8    9.06    0.72
   8   4   0   55.65    0.53
   9  -5   8  165.53    1.06
  10   1   5  187.70    1.13
  13   2   1   13.49    0.76
   6  -3   8   61.28    0.73
   7  -3   8   12.58    0.65
  10  -2   7   15.46    0.82
  10   3   2  221.83    1.02
  11  -6   7    5.97    0.71
  11  -1   6   77.82    0.94
  11   2   3  177.42    1.06
  12   3   0   43.62    0.67
  13  -2   5  117.95    0.96
  14  -2   4   54.58    0.74
  15  -1   2    2.93    0.66
  15   0   1   61.05    0.76
   5  -4   8    5.78    0.56
   8  -4   8    6.35    0.68
   8  -1   7   23.99    0.76
  11  -5   7   48.34    0.77
  11   3   1  347.52    1.21
  12   2   2  101.36    0.89
  15   1  -1   45.02    0.68
   5  -5   8  286.90    1.05
   6  -1   7   92.71    0.76
   7  -1   7    1.12    0.63
   8  -5   8    1.42    0.64
   9   0   6   -1.47    0.69
   9   1   5  763.83    1.83
  11   0   5  516.05    1.63
  11   1   4   52.55    0.90
  12  -7   6    8.31    0.61
  12  -3   6    2.07    0.67
  12  -1   5   97.22    0.99
   4  -2   7   90.63    0.60
   5   0   6    0.83    0.43
   6  -4   8  120.09    0.82
   6   2   4   62.01    0.56
   7  -6   8   80.55    0.80
   7  -5   8  503.08    1.46
   7  -4   8   87.67    0.83
   8   2   4  617.36    1.45
   9  -2   7  214.85    1.18
   9   3   2   43.33    0.62
  10  -7   7  265.63    1.17
  13  -1   4  249.45    1.29
  13   1   2  346.82    1.41
  14  -1   3    4.45    0.65
  14   0   2  505.66    1.56
   7   2   4  134.84    0.75
   8   0   6  115.48    0.89
  10  -1   6   23.46    0.77
  11  -2   6    1.45    0.72
  12  -6   6   30.60    0.74
  12  -4   6   80.66    0.89
  12   0   4    7.56    0.75
  13  -3   5  180.63    1.06
  14  -3   4   35.41    0.69
   6   0   6  302.96    1.02
   7   0   6    0.47    0.58
   8   1   5  187.47    0.98
  10  -4   7    3.78    0.75
  10   2   3   49.62    0.76
  11  -8   6   -0.16    0.55
  12  -5   6   37.16    0.76
  13   2   0    2.69    0.60
  15  -2   2   24.29    0.72
  15   0   0    0.09    0.62
   6   1   5  142.90    0.75
   7   1   5    3.33    0.53
   7   3   2  297.65    0.88
   8  -2   7   29.40    0.77
  10  -6   7   20.29    0.69
  10  -5   7   95.34    0.91
  10   3   1   47.00    0.63
  11   3   0  573.85    1.43
  13  -6   5  115.59    0.87
  13  -4   5   25.33    0.66
  14  -4   4   -0.46    0.53
  14   1   0   32.38    0.77
  15  -1   1  174.03    1.03
  16  -1  -1   55.86    0.64
   5  -2   7  960.33    1.59
  10   0   5   -0.98    0.67
  10   1   4   23.59    0.76
  11   2   2    9.73    0.63
  12  -2   5    2.35    0.71
  12   2   1   20.71    0.69
  13  -5   5   98.15    0.87
  14  -5   4    7.15    0.60
   9  -7   7   20.41    0.75
   9  -1   6   66.36    0.84
  11  -3   6  181.43    1.14
  11  -1   5    1.11    0.71
  13  -2   4   24.07    0.83
  14  -2   3   19.35    0.65
   4  -3   7  297.52    0.87
   9  -4   7   51.68    0.93
   9   3   1   31.06    0.58
  10  -2   6   17.48    0.76
  11  -7   6    4.35    0.66
  12  -8   5   -1.45    0.51
  13   2  -1   10.29    0.71
  14   0   1    0.28    0.74
  15  -3   2   68.53    0.72
   8  -3   7  259.17    1.17
  11   0   4   -0.64    0.70
   8  -1   6 1136.01    2.03
   9   0   5  141.12    0.95
   9   1   4  179.74    0.98
  10   3   0   61.41    0.66
  11  -6   6   32.64    0.69
  11  -5   6  168.79    1.15
  11   3  -1   10.72    0.55
  12  -3   5  120.18    0.98
  12  -1   4   22.45    0.75
  12   1   2   47.28    0.79
  13  -1   3    8.77    0.72
  14   1  -1    6.53    0.67
   4  -4   7    3.12    0.44
   5  -3   7  189.40    0.80
   5  -1   6  475.68    1.10
   7  -3   7    9.07    0.60
   8   3   1  631.21    1.23
  10  -8   6  490.82    1.41
  12   0   3   -0.46    0.71
  13  -3   4   10.87    0.67
  15  -4   2    3.65    0.54
  15  -1   0  109.64    0.90
  16  -2  -1   -0.75    0.50
   6  -3   7  161.23    0.83
   6  -1   6  369.83    1.08
   7  -1   6  304.64    1.09
   8  -4   7   16.31    0.67
   9  -2   6   90.31    1.01
  10  -3   6    2.03    0.75
  10  -1   5  196.70    1.17
  11  -2   5   50.62    0.95
  11   2   1   10.41    0.71
  12  -7   5    6.36    0.58
  12  -4   5    2.43    0.83
   8  -6   7   12.83    0.63
   8  -5   7  477.92    1.42
  12  -6   5   84.38    0.90
  13  -7   4   35.01    0.64
  14  -4   3    0.84    0.58
  15   0  -2   -0.04    0.59
  16  -1  -3   10.27    0.50
   5  -4   7   34.73    0.56
   7  -4   7   46.99    0.68
   7   0   5   57.14    0.64
   9   3   0  248.15    0.88
  10  -7   6    2.24    0.73
  10   0   4    7.36    0.69
  10   1   3  645.58    1.60
  13  -4   4   16.87    0.66
  13   1   0    5.78    0.76
  14  -6   3   -0.34    0.57
  14  -5   3  143.42    0.93
  14  -2   2    6.22    0.66
  14   0   0   23.35    0.78
  14   1  -2   10.35    0.70
   6   0   5    1.05    0.44
   6   1   4  390.88    0.99
   7  -5   7    4.63    0.66
   7   1   4   49.66    0.60
   9   2   2   10.89    0.51
  10   3  -1   90.13    0.65
  12  -2   4  477.16    1.56
  13  -5   4    2.89    0.61
  13  -2   3    1.79    0.66
  15  -3   1    2.23    0.58
  16  -2  -2    0.30    0.53
   5  -5   7    7.35    0.49
   6  -6   7   30.27    0.65
   6  -5   7   74.70    0.70
   8  -2   6    6.31    0.65
  10  -6   6   13.72    0.66
  10  -5   6   49.99    0.81
  11  -8   5   30.70    0.66
  11  -3   5   68.14    0.86
  11  -1   4   50.32    0.81
  11   1   2   10.78    0.68
  12   1   1    3.79    0.73
  15  -1  -1   43.00    0.76
   8   3   0  390.59    0.95
   9  -3   6  354.53    1.33
   9  -1   5  748.77    1.70
  11   0   3  810.80    1.85
  12   2  -1  295.39    1.09
  13  -1   2  343.39    1.43
  13   0   1   23.56    0.73
  15  -2   0    1.62    0.62
  15   0  -3    6.22    0.58
   5  -2   6   68.61    0.60
   7  -2   6   31.09    0.63
   8   2   2  155.58    0.73
   9   1   3    0.11    0.56
  10  -2   5   27.52    0.73
  11   2   0  193.19    0.97
  12  -1   3  167.23    1.04
  14  -3   2   -0.86    0.59
  15  -4   1   18.13    0.58
   9  -4   6  125.70    1.07
   9   0   4    0.38    0.61
  11  -7   5    6.17    0.71
  11  -4   5   92.63    0.94
  12  -8   4   12.80    0.64
  12  -3   4   12.79    0.71
  13  -3   3   12.80    0.67
  15  -5   1    5.47    0.55
   7   2   2   14.85    0.40
   8  -1   5  179.76    0.93
   9  -7   6    8.94    0.61
   9   3  -1   83.83    0.56
  13   1  -1   75.30    0.77
  14   0  -1   -0.65    0.60
   9  -6   6   10.08    0.76
   9  -5   6  115.81    0.91
  10  -1   4   22.84    0.81
  11  -6   5    3.68    0.65
  11  -2   4   12.09    0.71
  12  -4   4   42.62    0.87
  12   2  -2   18.49    0.62
  14  -4   2  250.44    1.12
  14  -2   1   16.32    0.68
  14  -1   0   35.67    0.83
  15  -3   0   78.81    0.85
  15  -1  -2    4.52    0.64
   8   1   3  162.64    0.79
  10  -3   5  114.64    0.95
  12  -7   4   13.41    0.59
  12   1   0   72.39    0.81
  13  -4   3   37.67    0.72
  14  -5   2   10.03    0.65
   7  -3   6   80.00    0.72
   7  -1   5    3.69    0.51
   8  -4   6  345.70    1.27
   9  -2   5   35.27    0.74
   9   2   1   61.12    0.57
  10  -8   5   63.30    0.80
  10   0   3   -1.08    0.64
  11  -9   4   33.77    0.60
  11   1   1  592.92    1.49
  12  -5   4   34.97    0.75
  12  -2   3   62.84    0.83
  13  -7   3   60.86    0.74
  13  -2   2   68.63    0.83
  13   0   0    0.33    0.76
  14  -6   2    4.54    0.58
  15  -2  -1   11.76    0.59
   5  -3   6  765.61    1.33
   6  -1   5  145.18    0.70
   7   1   3  226.73    0.80
   8  -7   6   22.89    0.67
  11  -1   3  161.85    1.01
  11   2  -1  395.53    1.17
  13  -6   3   59.41    0.74
  13  -5   3    0.31    0.58
  14   0  -2   14.74    0.69
  15  -4   0    2.05    0.64
   7   0   4    0.91    0.45
   8  -6   6   59.75    0.80
   8  -5   6  194.63    0.98
  10  -4   5   -1.46    0.72
  10   2   0  461.67    1.19
  12  -1   2   50.21    0.80
  13   1  -2   14.16    0.58
  14  -3   1   25.01    0.67
   6   0   4   32.69    0.48
   7  -4   6   13.14    0.63
   8  -2   5    2.63    0.69
   8   2   1 1131.68    1.59
   9  -1   4  176.98    0.94
  10  -7   5   35.02    0.72
  11  -3   4  209.65    1.12
  15  -5   0    9.39    0.55
  15  -1  -3    9.29    0.60
   7  -7   6   80.14    0.77
   9  -3   5  115.32    0.91
  10  -6   5   17.53    0.70
  10  -5   5   18.69    0.76
  10  -2   4  702.64    1.68
  11  -8   4   -0.76    0.65
  12  -3   3   18.17    0.71
  13  -3   2   28.58    0.72
  14  -1  -1    5.31    0.73
   5  -4   6   88.76    0.61
   6  -4   6  667.68    1.36
   7  -5   6  325.55    1.16
   9   0   3    8.49    0.58
  12   1  -1   18.01    0.68
  14  -4   1    7.04    0.60
  15  -2  -2   20.12    0.63
   7  -6   6    3.14    0.53
   9  -8   5  306.86    1.19
  10   1   1  735.89    1.55
  11  -4   4   11.74    0.71
  11   2  -2   66.11    0.65
  12  -8   3   21.10    0.61
  13  -8   2    1.27    0.52
  13   0  -1   30.71    0.77
  13   1  -3   21.93    0.67
  14  -7   1   45.23    0.67
  14   0  -3   -0.92    0.58
   6  -5   6   42.74    0.63
   9   2   0    4.81    0.41
  10  -9   4    1.02    0.63
  10  -1   3  638.53    1.61
  11  -7   4   57.86    0.75
  11  -5   4    6.28    0.76
  11  -2   3  175.31    1.02
  11   1   0    4.87    0.54
  12  -4   3    2.52    0.66
  13  -4   2   11.24    0.66
  13  -2   1   12.28    0.71
  14  -6   1    0.26    0.60
  14  -5   1    6.21    0.59
  15  -4  -1  125.01    0.91
   5  -6   6   28.41    0.53
   5  -5   6  107.29    0.61
   6  -6   6  194.40    0.84
   6  -2   5  368.45    0.98
   8  -3   5    9.65    0.64
   8  -1   4   99.39    0.75
   8   1   2  252.85    0.87
  10   0   2  776.61    1.63
  10   2  -1    9.00    0.44
  11  -6   4    9.61    0.71
  12  -7   3  270.48    1.20
  12  -2   2   97.87    0.88
  13  -1   0    2.87    0.70
   8   0   3   -0.79    0.48
   9  -7   5   69.46    0.77
   9  -5   5  245.69    1.11
  10  -3   4   31.29    0.72
  11  -1   2   14.87    0.79
  12  -6   3    2.76    0.79
  12  -5   3  111.38    0.92
  12   0   0  207.10    1.03
  13  -6   2   11.99    0.62
  13  -5   2  307.12    1.23
  14  -3   0    5.76    0.65
  14  -1  -2    9.67    0.70
  14   0  -4    8.47    0.64
  15  -5  -1  217.68    0.98
  15  -3  -2    3.17    0.65
   9  -6   5  115.83    0.87
   9  -2   4   -0.55    0.59
  11  -9   3   90.64    0.77
  12  -1   1    2.72    0.68
  15  -6  -1   73.81    0.66
   7  -1   4   48.61    0.55
   8  -8   5   22.30    0.69
   8   2   0  264.04    0.80
  10  -8   4   84.69    0.85
  12   1  -2    1.45    0.54
   7   0   3  288.80    0.86
   9   1   1   24.88    0.50
  10  -4   4   39.71    0.77
  11  -3   3   44.93    0.75
  12  -3   2  154.75    1.07
  13  -3   1  239.55    1.15
  13   0  -2   -1.59    0.59
  14  -4   0    9.89    0.61
   6  -1   4  391.88    0.95
   9  -9   4   68.45    0.77
   9  -1   3    2.05    0.57
  15  -2  -4    6.74    0.61
   6  -3   5  534.38    1.15
   8  -7   5  105.16    0.80
   8  -5   5  321.48    1.13
   8  -2   4  616.02    1.38
   9   0   2    1.59    0.51
   9   2  -1 1334.55    1.69
  10  -7   4  140.41    0.92
  10  -2   3   49.79    0.72
  10   1   0   22.81    0.52
  10   2  -2  254.05    0.87
  11  -8   3   33.73    0.73
  11   1  -1   15.58    0.56
  13  -2   0    0.51    0.68
  13  -1  -1   83.07    0.83
  14  -6   0   62.30    0.76
  14  -5   0  189.19    0.99
  14  -1  -3   40.89    0.77
  15  -3  -3   37.05    0.70
   8  -6   5   24.99    0.63
   9  -3   4  210.88    1.02
  10  -6   4    7.80    0.67
  11 -10   2   17.22    0.50
  11  -4   3    7.15    0.66
  12  -8   2  109.95    0.87
  12   0  -1    0.50    0.66
  13  -4   1  107.70    0.90
  14  -3  -1   65.65    0.81
  15  -6  -2   32.98    0.61
   7  -4   5 1423.40    1.97
  11  -2   2    8.50    0.64
  12  -4   2  128.27    0.95
  12  -2   1   19.07    0.69
  12   1  -3   73.86    0.67
  13  -7   1   23.56    0.72
  14  -2  -2   27.87    0.68
  15  -2  -5   64.58    0.72
  11  -7   3   54.21    0.76
  11  -5   3  123.03    0.95
  11  -1   1  587.71    1.55
  11   0   0   -0.55    0.55
  13  -6   1   36.49    0.68
  13  -5   1  104.24    0.87
   7  -7   5   41.83    0.65
   7  -5   5  117.24    0.75
   7  -2   4  134.71    0.71
   8  -1   3  159.28    0.78
   9  -4   4   93.12    0.83
  10  -9   3   43.63    0.74
  12  -6   2    7.38    0.66
  12  -5   2   -1.50    0.63
  14  -4  -1  126.12    0.96
  15  -3  -4   29.64    0.66
   6  -4   5  278.91    0.88
   7  -6   5   42.44    0.61
   8   0   2 2272.30    2.27
  13  -3   0  227.00    1.11
   5  -4   5 1903.93    1.93
   9  -7   4  343.03    1.27
   9  -2   3  265.60    1.02
   9   1   0  646.53    1.27
  10   2  -3    4.87    0.40
  11  -9   2  378.12    1.25
  11  -3   2  171.62    0.98
  12  -9   1   38.33    0.64
  12  -3   1   64.59    0.79
  12   1  -4   40.87    0.65
  13  -1  -2   13.19    0.64
  14  -7  -1  143.79    0.87
  14  -5  -1  136.38    0.96
   6  -7   5   11.45    0.56
   6  -5   5  539.15    1.20
   6  -2   4   59.59    0.50
   9  -6   4   32.28    0.68
   9   2  -2    2.41    0.37
  10   1  -1  129.05    0.75
  12   0  -2  613.25    1.51
  13   0  -4   -0.53    0.51
  14  -6  -1   16.60    0.57
  14  -2  -3    2.00    0.57
  15  -6  -3   36.23    0.59
   6  -6   5  143.90    0.75
   7  -1   3  220.62    0.78
  10  -8   3    3.46    0.60
  10  -4   3   -0.14    0.64
  14  -1  -5  263.50    1.08
  15  -4  -4    3.73    0.60
  15  -3  -5    4.19    0.61
   5  -5   5   28.05    0.47
   9  -1   2  165.75    0.83
   9   0   1 1217.94    1.76
  10 -10   2    6.30    0.61
  10  -2   2   38.94    0.67
  12 -10   0   89.28    0.70
  12  -1  -1   11.69    0.76
   5  -6   5    6.75    0.42
   7  -3   4  217.54    0.84
   8  -8   4   14.76    0.57
  10  -7   3   92.86    0.83
  10  -5   3   24.59    0.72
  11 -10   1   42.64    0.65
  11  -8   2    3.30    0.58
  11  -4   2  101.82    0.86
  11  -2   1    3.83    0.62
  11   0  -1   14.66    0.54
  12  -8   1    3.49    0.59
  12  -4   1   52.28    0.77
  13  -7   0  156.74    0.92
  13  -5   0  171.47    1.00
  13   0  -5  150.63    0.88
  14  -4  -2  260.57    1.13
   9  -9   3    3.66    0.62
  10  -1   1  706.18    1.51
  10   0   0    8.79    0.52
  11   1  -3  102.43    0.70
  13  -6   0   48.51    0.72
  13  -3  -1   94.73    0.87
  13  -1  -3   22.44    0.72
  14  -8  -2   32.99    0.54
  14  -1  -6    9.65    0.55
  15  -6  -4   57.94    0.67
   8  -7   4  220.84    0.98
   8  -5   4  186.70    0.90
   8   1   0  309.80    0.85
  11  -5   2   16.45    0.68
  12  -7   1    1.72    0.63
  12  -5   1  165.86    1.00
  13  -2  -2   98.71    0.96
  14  -5  -2   27.29    0.72
  14  -3  -3   32.07    0.69
  15  -4  -5   44.51    0.63
   8  -6   4  540.88    1.36
  11  -6   2   -1.03    0.65
  12  -6   1    4.75    0.62
  12   0  -3    0.74    0.53
  14  -7  -2   16.04    0.54
  14  -6  -2   29.12    0.60
  15  -3  -7   46.87    0.61
   8  -1   2  240.45    0.84
   9   2  -3    1.42    0.32
  10  -3   2  216.25    1.00
  10   1  -2   42.92    0.56
  12  -3   0   38.60    0.71
  15  -5  -5    5.30    0.55
   8   0   1   -0.32    0.37
   9  -8   3  184.11    1.01
   9   1  -1  286.79    0.85
  10  -9   2  121.38    0.83
  11  -3   1  333.83    1.20
  13  -8  -1   37.82    0.67
  14  -2  -5    2.08    0.63
   7  -2   3  317.16    0.90
  11  -9   1    6.54    0.53
  12  -2  -1  297.71    1.19
  12  -1  -2    0.87    0.57
  13  -1  -4   14.97    0.61
  14  -8  -3    1.27    0.44
   7  -7   4  553.30    1.33
   7  -5   4  517.55    1.21
   8  -3   3   10.41    0.51
   9 -10   2   -0.21    0.56
   9  -7   3   11.22    0.72
  11   0  -2   -0.65    0.48
  11   1  -4  624.11    1.27
  12 -10  -1   53.11    0.63
  12  -4   0   41.22    0.83
  13  -7  -1   47.84    0.67
  13  -5  -1   39.97    0.72
  13  -3  -2  158.37    1.09
  14  -3  -4   21.17    0.63
  15  -5  -6    4.21    0.51
  15  -4  -7    4.12    0.50
   6  -4   4  506.98    1.10
   7  -6   4   57.59    0.62
   9  -6   3  181.14    0.96
   9  -1   1   22.57    0.53
  10  -8   2  293.23    1.15
  10  -4   2  297.94    1.14
  10  -2   1  128.30    0.82
  10   0  -1    0.23    0.51
  11  -4   1   19.21    0.65
  11  -2   0  201.60    0.99
  12   0  -4   47.74    0.62
  13  -9  -2   81.34    0.74
  13  -6  -1   49.66    0.72
  13  -2  -3   93.78    0.82
  14  -7  -3   70.92    0.68
  14  -5  -3  291.28    1.15
  14  -2  -6    1.17    0.60
  10 -10   1    2.86    0.58
  10  -1   0   15.92    0.55
  11 -10   0   47.07    0.67
  11  -8   1  233.17    1.07
   7  -1   2  650.70    1.16
  10  -7   2   57.06    0.77
  10  -5   2  400.88    1.30
  12  -7   0    0.04    0.62
  12  -6   0  469.29    1.48
  13  -1  -5   44.06    0.69
   6  -5   4   68.48    0.60
   8  -4   3  378.84    1.11
   9  -3   2   42.95    0.64
  10 -11   0   -0.75    0.52
  10   1  -3   74.52    0.54
  11 -11  -1    7.63    0.46
  11  -5   1  135.41    0.91
  12  -3  -1   23.39    0.70
  13  -4  -2  160.74    0.98
  14  -8  -4    2.38    0.48
  14  -3  -5    6.38    0.55
  14  -2  -7    1.85    0.52
   6  -7   4    8.42    0.44
   6  -6   4  169.90    0.76
   7  -3   3  440.58    1.05
   8  -8   3   19.02    0.58
   8  -2   2  160.55    0.75
   9  -9   2  282.52    1.13
   9   1  -2  291.14    0.83
  12  -1  -3   69.55    0.70
  13  -8  -2    6.27    0.52
  10  -3   1   48.22    0.66
  11  -3   0  527.13    1.42
  11   0  -3  200.39    0.86
  13  -5  -2   42.00    0.71
  13  -2  -4   63.75    0.73
  13  -1  -6   39.37    0.70
  14  -7  -4   43.52    0.60
   7  -9   3    9.94    0.54
   8 -10   2   58.16    0.73
   8  -7   3  436.46    1.24
  10  -9   1  187.68    1.01
  11  -9   0   81.67    0.82
  12 -10  -2   27.97    0.57
  13  -7  -2   11.78    0.58
  13  -6  -2   35.37    0.68
  14  -6  -4  147.49    0.85
  14  -3  -6   60.31    0.75
   5  -7   4  209.06    0.76
   5  -5   4  165.36    0.63
   8  -6   3    4.13    0.52
   8  -1   1  852.18    1.37
   9  -4   2  235.89    0.98
   9  -2   1   59.91    0.62
  11  -2  -1  381.26    1.26
  12  -4  -1   95.94    0.84
  14  -4  -5   36.86    0.65
   5  -6   4  244.50    0.78
   9  -8   2   26.17    0.64
  10  -2   0  420.07    1.24
  10   0  -2   29.44    0.48
  11  -1  -2  263.86    0.99
  12  -8  -1  155.97    0.92
   6  -3   3  348.29    0.86
   9 -10   1  152.34    0.92
   9  -5   2   37.36    0.75
   9  -1   0  597.68    1.24
   9   0  -1   37.70    0.46
  10  -4   1    7.51    0.58
  10   1  -4    3.14    0.36
  11 -10  -1   14.77    0.58
  11  -4   0   15.01    0.62
  12  -7  -1   30.50    0.77
  12  -5  -1   81.52    0.82
  12  -1  -4   40.20    0.63
  13  -4  -3  180.70    1.02
  13  -2  -5   37.66    0.76
  14  -7  -5   11.74    0.56
  14  -3  -7   37.55    0.64
   7  -8   3    5.72    0.49
   7  -2   2   18.43    0.43
   8  -3   2  214.31    0.84
   9  -7   2  254.65    1.06
  10 -10   0  195.84    0.98
  10  -8   1   26.28    0.66
  11 -11  -2   11.11    0.52
  12  -6  -1   47.78    0.74
  12  -3  -2   63.68    0.78
  13  -8  -3    7.92    0.53
  13  -3  -4  114.18    0.95
  14  -6  -5   19.66    0.60
  14  -4  -6  236.08    1.00
  14  -3  -8   11.95    0.56
  10  -5   1  117.23    0.85
  11  -7   0  222.73    1.16
  11  -5   0    9.29    0.62
  11   0  -4    0.21    0.44
  12  -2  -3    1.40    0.59
  13  -7  -3   18.49    0.69
  13  -5  -3  556.36    1.52
   7  -7   3   81.68    0.72
   7  -5   3   31.67    0.50
   8  -9   2  399.64    1.19
   9 -11   0   71.44    0.70
   9   1  -3    3.34    0.36
  10 -11  -1   31.78    0.59
  10  -6   1    1.53    0.62
  11  -6   0   65.45    0.76
  13  -9  -4   21.50    0.54
  13  -6  -3  205.90    1.03
   7  -6   3 1315.54    1.83
   9  -3   1   34.37    0.58
  11  -3  -1   11.24    0.62
  12  -4  -2  392.21    1.37
  13  -2  -6   11.91    0.64
  14  -7  -6    3.84    0.53
  14  -5  -6   49.97    0.69
  14  -4  -7   18.27    0.63
   6  -4   3   38.07    0.45
   8  -4   2  173.36    0.81
  10  -3   0   52.06    0.66
  11  -9  -1   17.92    0.62
  11  -1  -3  100.60    0.71
  12  -8  -2  164.97    1.03
  12  -1  -5  276.44    1.01
   6  -8   3    1.31    0.49
   8  -8   2  140.34    0.89
   8  -2   1 1082.57    1.56
   9  -9   1   37.45    0.67
  10  -9   0   25.11    0.71
  10   0  -3    0.66    0.41
  13  -8  -4   48.23    0.64
  13  -3  -5  206.46    1.00
  14  -5  -7   13.06    0.60
  14  -4  -8   75.30    0.70
  11  -4  -1   10.13    0.70
  11   0  -5   12.42    0.47
  12  -7  -2    3.45    0.60
  12  -5  -2    8.74    0.64
  12  -2  -4  211.09    1.03
  13  -9  -5   83.28    0.69
  13  -5  -4   12.71    0.69
  13  -2  -7   54.45    0.73
  14  -7  -7    6.82    0.52
  14  -4  -9   23.17    0.51
   6  -5   3  254.73    0.82
   7  -3   2  284.02    0.84
   8 -10   1   10.89    0.64
   8  -7   2   22.13    0.65
   8  -1   0  288.20    0.82
   9  -4   1  265.31    1.00
   9  -2   0    2.01    0.46
   9   0  -2    0.79    0.35
  10  -2  -1    5.92    0.52
  10  -1  -2   42.22    0.62
  11 -11  -3    3.54    0.45
  11 -10  -2   49.37    0.63
  11  -8  -1   -2.09    0.75
  12  -9  -3    3.85    0.64
  12  -6  -2   67.66    0.78
  13  -7  -4   94.39    0.78
  13  -6  -4    1.68    0.58
  14  -5  -8   30.20    0.58
   6  -7   3  223.01    0.84
   7  -9   2  266.46    1.01
   8  -6   2  114.13    0.76
   9  -8   1  659.46    1.54
  10  -4   0   13.24    0.58
  12  -1  -6   69.32    0.66
  13  -2  -8   12.73    0.61
  14  -5  -9   10.92    0.53
   6  -6   3   11.57    0.42
   9 -10   0   83.47    0.79
   9   1  -4   27.58    0.40
  10 -10  -1    0.13    0.51
  10  -8   0   21.79    0.69
  11  -7  -1   80.75    0.81
  11  -5  -1  101.15    0.83
  13  -3  -6    5.67    0.56
   8 -11   0  107.34    0.79
   9  -7   1   98.10    0.81
   9  -5   1  248.20    1.00
  10 -11  -2    5.07    0.59
  10  -5   0  301.14    1.12
  11  -6  -1  128.03    0.89
  11  -3  -2  578.88    1.44
  11  -1  -4  637.84    1.38
  11   0  -6    0.69    0.51
  12  -4  -3   17.41    0.67
  13  -8  -5    8.88    0.53
   7  -4   2  175.25    0.72
   8  -3   1  583.92    1.21
   9 -12  -2    1.54    0.48
   9 -11  -1   -0.77    0.53
   9  -6   1   70.24    0.74
  10  -7   0  164.17    0.97
  10  -6   0   32.54    0.68
  10   0  -4   44.42    0.54
  11  -2  -3  159.94    0.94
  12  -8  -3   15.62    0.60
  12  -2  -5   83.18    0.73
  12  -1  -7  219.96    0.95
  13  -7  -5    7.61    0.64
  13  -5  -5   -1.45    0.62
   7  -8   2    0.81    0.55
   7  -2   1   29.98    0.43
  10  -3  -1   89.95    0.73
  12  -7  -3   55.90    0.83
  12  -5  -3  429.41    1.36
  13  -6  -5  177.37    0.95
  13  -3  -7    8.66    0.57
   5  -7   3    1.06    0.39
   8  -9   1  144.73    0.84
   9  -3   0  237.57    0.90
  11 -11  -4  120.48    0.74
  11 -10  -3   12.19    0.65
  12 -10  -5    8.71    0.56
  12  -9  -4    0.07    0.52
  12  -6  -3   59.12    0.76
  13  -8  -6    7.43    0.58
  13  -4  -6   17.28    0.66
   5  -6   3  523.48    1.02
   9  -9   0   46.06    0.67
  10  -9  -1  125.89    0.87
  11  -4  -2  164.14    0.93
  13  -3  -8   19.14    0.67
   7 -10   1   16.38    0.57
   7  -7   2   60.78    0.62
   7  -6   2    3.23    0.45
   8  -4   1   88.92    0.64
   9   0  -3 1065.96    1.47
   9   1  -5   16.87    0.39
  10  -2  -2  249.51    0.95
  10  -1  -3   80.69    0.61
  11  -8  -2    5.24    0.63
  11  -1  -5   22.85    0.61
  12  -4  -4   58.26    0.88
  12  -2  -6    5.75    0.67
  13  -7  -6   48.90    0.72
  13  -3  -9   65.89    0.71
   8  -8   1  354.75    1.17
   8  -2   0  253.24    0.81
   9  -2  -1 1233.84    1.72
  10  -4  -1   41.07    0.64
  11  -7  -2   15.25    0.75
  11  -5  -2  283.51    1.13
  12  -8  -4    9.90    0.59
  13  -6  -6   18.34    0.62
  13  -4  -7    3.15    0.55
   8 -10   0    5.94    0.61
   9  -4   0  211.35    0.90
  10 -11  -3    6.26    0.56
  10 -10  -2   68.94    0.71
  10   0  -5   -0.23    0.44
  11  -6  -2   17.80    0.66
  11  -3  -3   97.80    0.80
  11  -2  -4   14.11    0.65
  12 -10  -6   28.70    0.58
  12  -3  -5  108.32    0.83
  13  -8  -7   43.51    0.60
   8  -7   1  237.13    1.02
   8  -5   1  194.47    0.85
   8  -1  -1  330.92    0.85
   9 -10  -1   52.03    0.68
   9  -8   0   94.13    0.80
  10  -5  -1    3.94    0.68
  11 -11  -5    1.61    0.48
  11  -9  -3   58.52    0.74
  12  -9  -5   41.54    0.61
  12  -7  -4   38.57    0.70
  12  -6  -4  435.24    1.43
  12  -5  -4   15.92    0.67
  13  -5  -7  106.27    0.82
  13  -4  -8    0.53    0.64
   6  -8   2  283.22    0.94
   9 -11  -2    6.36    0.62
   9  -5   0   88.48    0.74
  10  -7  -1  453.25    1.37
  10  -6  -1    1.66    0.59
  12  -2  -7    0.01    0.53
  13  -8  -8   13.39    0.52
  13  -7  -7   11.82    0.55
   7  -9   1  124.82    0.83
   8 -12  -2  268.23    0.97
   8 -11  -1   92.67    0.78
   9  -6   0   21.99    0.63
  10  -3  -2  181.33    0.88
  11  -1  -6    6.96    0.55
  13  -4 -10  241.70    0.94
  13  -4  -9   15.34    0.58
   6  -5   2  794.82    1.29
  10  -1  -4    5.52    0.54
  11  -8  -3    7.13    0.61
  12  -8  -5    1.05    0.55
  12  -3  -6   34.89    0.66
  12  -2  -8  226.52    0.97
  13  -7  -8  137.32    0.82
  13  -6  -8   12.18    0.68
  13  -5  -8    7.24    0.55
   6  -7   2  449.73    1.07
   6  -6   2  751.91    1.31
   8  -3   0  357.18    0.96
   9  -3  -1   75.26    0.63
  12  -9  -6   12.00    0.53
  13  -5 -11    1.63    0.48
  13  -5  -9   16.61    0.59
   8  -9   0  105.27    0.80
   9  -9  -1   19.30    0.62
   9   0  -4   -0.50    0.33
  10 -11  -4    7.82    0.57
  10 -10  -3    4.83    0.67
  11  -7  -3   57.33    0.75
  11  -5  -3   20.48    0.64
  11  -2  -5  105.56    0.73
  12  -6  -5    2.02    0.71
  12  -5  -5   54.95    0.76
  12  -2  -9    5.43    0.59
  13  -7 -10   18.18    0.53
  13  -6  -9   66.47    0.73
  13  -5 -10   76.64    0.69
   7  -8   1  123.14    0.80
   7  -4   1  212.88    0.76
  10  -4  -2 1568.47    2.18
  11 -10  -5  112.88    0.85
  11  -9  -4    6.09    0.60
  11  -6  -3   16.54    0.65
  11  -1  -7  198.21    0.87
  12  -3  -7  155.32    0.94
  13  -6 -10   49.57    0.59
   9 -12  -4   48.00    0.60
   9  -2  -2    2.31    0.43
   9  -1  -3    4.72    0.45
  10  -8  -2   79.85    0.81
  12  -9  -7  104.35    0.77
  12  -8  -6  174.66    0.93
  12  -4  -6  302.30    1.17
   5  -8   2   84.24    0.58
   7 -10   0  126.79    0.78
   7  -5   1    6.16    0.44
   8  -8   0  130.40    0.88
   8  -4   0   52.26    0.56
   8  -2  -1  132.50    0.62
   9 -10  -2   20.30    0.60
   9  -4  -1  380.15    1.10
  10  -5  -2    0.91    0.57
   7  -7   1    1.97    0.46
   7  -6   1  253.08    0.88
   8 -12  -3   20.00    0.57
   8 -10  -1    1.53    0.55
   9 -11  -3    0.56    0.54
  10  -7  -2  144.95    0.92
  10  -6  -2  133.31    0.86
  10  -1  -5   88.63    0.67
  11  -8  -4   21.55    0.65
  11  -4  -4    8.67    0.63
  11  -1  -8   33.77    0.60
  12  -7  -6   16.23    0.62
  12  -5  -6   15.25    0.69
  12  -3  -8    0.78    0.65
   6  -9   1   23.20    0.50
   7 -11  -1   88.16    0.78
   8 -11  -2   97.44    0.80
   8  -5   0    2.46    0.57
   9  -5  -1   21.07    0.59
  10  -3  -3   17.67    0.57
  11  -3  -5   63.98    0.81
  11  -2  -6    3.65    0.52
  12  -9  -8   -0.46    0.48
  12  -6  -6   47.40    0.73
  12  -4  -7    4.11    0.70
   5  -7   2  710.78    1.21
   8  -6   0  415.82    1.16
   9  -7  -1    0.96    0.60
   9  -6  -1  254.53    1.03
   9   0  -5    6.76    0.38
  10 -11  -5   47.89    0.65
  10  -2  -4  686.15    1.39
  11 -10  -6  146.62    0.86
  11  -9  -5   40.08    0.66
  11  -7  -4   43.15    0.73
  11  -5  -4   44.21    0.72
  12  -8  -7    1.41    0.55
  12  -3  -9    7.62    0.62
   5  -6   2   65.45    0.47
   9 -12  -5  165.78    0.85
  11  -6  -4   35.29    0.70
  12  -9  -9   34.94    0.55
  12  -3 -10   28.85    0.65
   7  -9   0    9.48    0.64
   7  -3   0   95.90    0.56
   9  -9  -2   17.68    0.65
   9  -3  -2  350.99    1.02
  10  -4  -3  157.72    0.95
  12  -8  -8   69.97    0.74
  12  -7  -7   13.78    0.59
  12  -6  -7   19.45    0.76
  12  -4  -8   92.65    0.84
   6  -8   1   86.17    0.67
   8  -9  -1   69.24    0.71
  10  -8  -3   27.07    0.70
  11 -10  -7    8.62    0.50
  11  -8  -5   23.18    0.66
  11  -4  -5   15.21    0.67
  11  -2  -7   14.17    0.55
   9 -11  -4  279.11    1.11
   9 -10  -3    9.33    0.70
  10  -1  -6  541.18    1.19
  11  -9  -6   30.08    0.72
  11  -3  -6  109.87    0.86
  12  -8  -9   41.92    0.64
  12  -7  -8   16.60    0.71
  12  -5  -8   27.44    0.77
  12  -4  -9   81.77    0.80
   6 -10   0  444.07    1.18
   8 -12  -4   41.45    0.65
  10  -9  -4   23.88    0.79
  10  -7  -3   66.11    0.76
  10  -6  -3   62.41    0.73
  10  -5  -3   52.13    0.69
  11  -7  -5   45.08    0.73
  11  -5  -5   24.18    0.69
  12  -8 -10  113.42    0.75
  12  -4 -11   14.21    0.56
  12  -4 -10  116.14    0.83
   5  -9   1  932.61    1.52
   6  -7   1  411.04    1.04
   7  -8   0 1120.59    1.81
   7  -4   0   67.68    0.53
   8 -10  -2   30.14    0.71
   9 -12  -6   30.73    0.55
   9  -4  -2    1.28    0.51
   9   0  -6    0.45    0.37
  10  -2  -5  404.80    1.10
  11 -10  -8   42.00    0.60
  11  -6  -5  618.71    1.58
  11  -2  -8  143.66    0.80
  12  -7  -9   12.27    0.71
  12  -5 -12    9.65    0.50
  12  -5  -9    4.11    0.66
   6 -11  -1  295.91    1.07
   6  -6   1   34.82    0.45
   7 -12  -3   70.78    0.72
   7 -10  -1  356.30    1.14
   8 -11  -3  196.76    1.01
   8  -8  -1  362.88    1.18
   8  -4  -1    4.49    0.45
   8  -2  -2   23.95    0.42
  12  -7 -11   59.48    0.65
  12  -6 -12  163.79    0.81
  12  -6  -9   85.72    0.79
  12  -5 -10   38.84    0.69
   7 -11  -2   84.50    0.77
   8  -1  -3   51.15    0.44
   9  -7  -2   47.94    0.71
   9  -5  -2   39.17    0.62
  11 -10  -9   70.31    0.61
  11  -9  -7   27.71    0.63
  11  -8  -6   14.42    0.63
  11  -3  -7  442.65    1.31
  11  -2  -9   92.92    0.76
  12  -6 -11   18.43    0.57
  12  -6 -10    4.84    0.52
   7 -13  -5   67.07    0.63
   7  -7   0  254.27    0.92
   7  -5   0  135.41    0.68
   8  -5  -1  248.72    0.91
   9  -6  -2    0.45    0.57
  10  -8  -4   12.84    0.64
  10  -4  -4  313.79    1.11
   8  -6  -1  200.72    0.89
   9 -12  -7   60.74    0.61
   9 -11  -5   -0.13    0.56
   9  -3  -3  225.15    0.87
  10 -11  -8    0.70    0.51
  10 -10  -6   10.81    0.69
  11  -7  -6   27.28    0.69
  11  -6  -6  227.96    1.15
  11  -5  -6  372.65    1.28
   5  -8   1 1177.03    1.62
   6  -9   0    6.50    0.48
   8 -12  -5   12.45    0.60
   9 -10  -4  115.15    0.88
   9  -1  -5   21.57    0.44
   9   0  -7  108.79    0.61
  10  -9  -5   21.27    0.67
  10  -7  -4    2.33    0.62
  10  -5  -4    9.27    0.60
  10  -2  -6  252.80    0.99
  11  -9  -8   12.86    0.55
  11  -8  -7  234.93    1.08
  11  -3  -8  393.33    1.27
   5 -10   0    5.71    0.55
   7  -9  -1    2.90    0.64
   8  -9  -2    2.02    0.58
   9  -2  -4   75.62    0.59
  10  -6  -4  225.91    1.04
  10  -1  -8  173.18    0.77
  11  -4  -7  142.80    0.90
   8  -3  -2    5.69    0.42
   9  -8  -3   39.62    0.73
  11  -9  -9    1.89    0.50
  11  -7  -7   64.25    0.86
   5  -7   1  117.47    0.62
   7 -12  -4   57.14    0.71
   7  -3  -1   74.05    0.52
   8 -11  -4   18.08    0.59
   8 -10  -3   13.98    0.62
   9 -11  -6    3.93    0.66
   9  -4  -3  685.73    1.43
  10 -10  -7    4.25    0.56
  10  -8  -5  243.96    1.12
  11  -9 -10   67.05    0.65
  11  -8  -8   19.94    0.62
  11  -6  -7  312.13    1.23
  11  -3  -9   19.82    0.59
   6 -10  -1   49.66    0.69
   6  -8   0  150.39    0.80
   7 -13  -6    5.72    0.44
   9  -7  -3  100.53    0.83
  10  -9  -6   78.64    0.79
  10  -4  -5   50.60    0.70
  11  -3 -11  124.78    0.84
  11  -3 -10  309.89    1.07
   5  -6   1    4.06    0.35
   6 -12  -3   13.70    0.62
   7 -11  -3    1.11    0.62
   7 -10  -2    3.90    0.58
   7  -8  -1  579.76    1.40
   8 -12  -6   31.31    0.59
   9  -9  -4   25.61    0.72
   9  -6  -3  101.10    0.79
   9  -5  -3  108.43    0.77
  10  -7  -5   90.56    0.93
  10  -2  -7   15.41    0.53
  11  -8  -9   54.88    0.68
  11  -7  -8  199.56    1.09
   6 -11  -2  186.48    0.94
   8  -4  -2   16.80    0.49
   8  -1  -4   16.90    0.38
   9  -3  -4  712.97    1.44
   9  -1  -6   31.77    0.46
  10 -10  -8   81.89    0.71
  10  -6  -5   25.47    0.67
  10  -5  -5  162.90    0.94
  10  -3  -6    0.60    0.53
  11  -8 -10    9.05    0.65
  11  -6  -8   32.54    0.85
  11  -4  -9  189.80    1.02
   6  -7   0  569.14    1.20
   7  -4  -1    7.42    0.40
   8  -7  -2   26.67    0.63
  11  -8 -11   68.15    0.71
  11  -5 -13  155.32    0.80
  11  -4 -12   15.21    0.61
   4  -8   1  106.33    0.60
   5  -9   0   68.38    0.64
   6  -6   0  185.94    0.77
   6  -5   0  110.32    0.59
   8  -9  -3  385.13    1.35
   8  -6  -2   21.50    0.59
   8  -5  -2  798.62    1.49
   9  -8  -4   30.76    0.83
   9  -2  -5  207.90    0.80
  10 -10  -9    5.45    0.51
  10  -9  -7  206.06    1.04
  10  -8  -6   53.42    0.76
  10  -2  -8  473.77    1.24
  11  -7 -12    7.82    0.55
  11  -7  -9   43.01    0.71
  11  -6 -13  118.61    0.74
  11  -5  -9   87.44    0.81
  11  -4 -11  160.16    0.88
  11  -4 -10   14.06    0.60
   7  -6  -1  245.59    0.89
   7  -5  -1  112.18    0.65
   8 -12  -7   78.51    0.70
   8 -11  -5  214.21    1.01
  10 -10 -10   58.83    0.62
  11  -7 -11    0.95    0.54
  11  -6 -12    1.36    0.56
  11  -5 -12    9.48    0.63
  11  -5 -10   88.28    0.86
   6  -9  -1  291.94    1.06
   7 -12  -5   56.08    0.69
   7  -9  -2  258.92    1.09
   8 -10  -4   95.53    0.84
   9 -11  -8   11.53    0.56
   9 -10  -6    2.53    0.64
   9  -9  -5    3.19    0.78
   9  -4  -4    6.38    0.55
  10  -7  -6  216.89    1.08
  10  -3  -7   58.90    0.66
  11  -6 -11    4.15    0.64
  11  -5 -11   10.59    0.58
   8  -3  -3  525.93    1.14
   9  -7  -4  174.00    0.97
   9  -1  -7    1.22    0.43
  10  -9  -8    3.38    0.58
  10  -6  -6    4.69    0.62
  10  -5  -6  150.75    0.94
  10  -2  -9    4.96    0.54
   6 -13  -6   60.57    0.65
   6 -12  -4   77.86    0.75
   7 -11  -4  214.54    1.07
   8 -12  -8   13.13    0.53
   8  -8  -3   25.65    0.73
   9 -11  -9    5.75    0.53
   9  -6  -4  460.41    1.32
   9  -5  -4   41.96    0.65
  10  -8  -7   29.36    0.70
  10  -2 -10   25.01    0.62
   5 -10  -1  347.32    1.06
   5  -8   0   61.63    0.60
   7 -10  -3   65.80    0.72
   8 -11  -6    1.91    0.68
   8  -1  -5  308.90    0.85
   9 -11 -10    3.78    0.48
  10  -9  -9   58.23    0.72
   5 -11  -2  182.04    0.92
   6 -11  -3   45.96    0.71
   7 -12  -6   -1.00    0.60
   7  -3  -2   99.54    0.56
   8 -12  -9   -1.29    0.50
   8  -4  -3   65.99    0.60
   9 -10  -7    4.64    0.62
   9  -8  -5   41.58    0.72
   9  -2  -6   49.05    0.54
  10  -9 -12   47.74    0.61
  10  -9 -10    3.62    0.60
  10  -7  -7   74.47    0.81
  10  -3  -8   22.14    0.57
   6  -8  -1    1.08    0.46
   7  -8  -2  140.13    0.83
   8  -7  -3   39.73    0.68
   9  -9  -6  130.92    0.92
   9  -1  -8    6.67    0.49
  10  -8  -8   63.80    0.78
  10  -6  -7    0.84    0.64
  10  -5  -7  544.80    1.49
   6 -13  -7  124.67    0.77
   8  -5  -3  675.35    1.41
   9  -4  -5    3.28    0.54
  10  -3  -9   16.51    0.67
   4  -9   0  609.98    1.21
   5  -7   0  371.89    0.95
   7  -4  -2  144.75    0.68
   9 -10  -8    3.19    0.56
   9  -7  -5   51.00    0.73
  10  -8  -9   45.69    0.72
  10  -7  -8   92.47    0.85
  10  -4  -8   58.14    0.72
  10  -3 -12  401.08    1.22
   6 -12  -5    9.07    0.64
   6  -7  -1  128.05    0.74
   7 -12  -7  175.70    0.94
   7 -11  -5   12.03    0.71
   7  -9  -3  146.25    0.96
   9  -6  -5  874.71    1.78
   9  -5  -5    6.58    0.60
   9  -1  -9   19.64    0.53
  10  -8 -10  203.18    1.01
  10  -6 -14    5.29    0.53
  10  -5 -14  120.29    0.77
  10  -3 -11   67.12    0.73
  10  -3 -10  302.39    1.08
   5  -6   0   26.97    0.40
   7  -6  -2  265.80    0.94
   7  -5  -2   86.23    0.62
   8  -8  -4  226.37    1.07
   8  -3  -4   36.57    0.51
   9 -10  -9  314.08    1.17
   9  -9  -7   29.89    0.70
   9  -8  -6   30.50    0.71
   9  -3  -6  254.26    0.95
   9  -2  -7    4.30    0.47
  10  -8 -11   38.53    0.67
  10  -7 -13   56.12    0.67
  10  -6  -8   96.12    0.89
  10  -4 -13   41.83    0.68
  10  -4  -9   85.89    0.86
   5  -9  -1  182.55    0.81
   6 -13  -8    6.55    0.48
   6  -9  -2  142.41    0.81
   6  -5  -1   20.87    0.41
   7 -10  -4   16.22    0.65
   8  -1  -6  374.66    0.94
   9 -10 -10    9.60    0.54
  10  -7  -9  253.25    1.15
   4 -10  -1   38.74    0.62
   5 -13  -6  115.36    0.75
   5 -12  -4   92.04    0.81
   7 -12  -8   91.88    0.78
   8  -9  -5   38.82    0.76
   8  -2  -5   37.44    0.46
  10  -7 -12   42.04    0.66
  10  -7 -10   22.29    0.68
  10  -6 -13  137.36    0.87
  10  -5 -13    2.75    0.57
  10  -5  -9  208.52    1.07
  10  -4 -12   19.47    0.62
  10  -4 -11    1.90    0.66
  10  -4 -10  311.22    1.16
   6 -11  -4    1.20    0.58
   6 -10  -3   19.86    0.71
   8 -11  -9   22.00    0.69
   8  -7  -4  465.90    1.35
   8  -4  -4  247.26    0.91
   9  -9  -8  106.99    0.89
   9  -7  -6  476.60    1.44
   9  -4  -6   37.85    0.66
   9  -2  -8  237.95    0.94
  10  -6 -12   28.22    0.72
  10  -5 -12    4.13    0.67
  10  -5 -10    4.66    0.74
   4  -8   0 1013.36    1.47
   5 -11  -3   53.38    0.70
   5 -10  -2  337.36    1.13
   7 -12  -9   10.71    0.58
   7 -11  -6  413.21    1.40
   8 -11 -10   37.76    0.69
   9  -8  -7  403.90    1.39
   9  -6  -6   12.92    0.65
   9  -5  -6  220.16    1.03
  10  -6 -11    6.68    0.63
  10  -5 -11   76.47    0.78
   6 -12  -6   95.97    0.80
   7  -3  -3   96.98    0.57
   8 -11 -11    4.52    0.47
   8 -10  -7    6.26    0.66
   8  -6  -4   89.39    0.76
   8  -5  -4  263.39    1.00
   9  -9 -13   44.24    0.61
   9  -9  -9   10.71    0.64
   9  -3  -7   34.60    0.58
   5 -13  -7   25.76    0.59
   5  -8  -1  311.09    0.99
   6  -8  -2  193.84    0.87
   8  -8  -5    2.42    0.67
   9  -9 -12   18.32    0.61
   9  -9 -10   85.35    0.88
   9  -2  -9 1269.98    1.90
   7 -10  -5  601.33    1.60
   7  -7  -3   28.39    0.63
   8  -9  -6   43.23    0.79
   8  -1  -7  796.50    1.32
   9  -9 -11   18.68    0.59
   9  -8  -8   -0.77    0.65
   9  -7  -7   28.18    0.72
   4  -7   0   -0.48    0.34
   5 -12  -5   74.19    0.79
   7 -11  -7    4.85    0.65
   7  -4  -3 1672.47    1.94
   8 -10  -8   40.19    0.74
   9  -6 -15    6.65    0.48
   9  -6  -7   25.42    0.82
   9  -5 -15   11.49    0.53
   9  -3  -8  256.55    1.05
   9  -2 -11  317.19    1.10
   9  -2 -10  314.86    1.07
   6 -12  -7   -0.82    0.56
   6 -11  -5  311.39    1.19
   7  -6  -3  266.45    0.98
   7  -5  -3   36.85    0.55
   8  -7  -5    7.93    0.64
   8  -2  -6  147.00    0.69
   9  -8  -9   29.30    0.84
   9  -5  -7   47.44    0.75
   4 -12  -4  355.64    1.21
   4  -9  -1  199.06    0.83
   5  -7  -1   21.07    0.43
   6  -9  -3  570.20    1.44
   8 -10  -9   -0.37    0.70
   8  -4  -5   18.16    0.55
   9  -7 -14   55.43    0.66
   9  -7  -8  285.42    1.23
   5  -9  -2   16.31    0.61
   6 -10  -4   73.16    0.78
   7  -8  -4    9.78    0.65
   8 -10 -12    5.78    0.51
   8  -9  -7  101.70    0.91
   8  -8  -6  342.25    1.29
   8  -6  -5    0.84    0.58
   8  -1  -8   41.91    0.53
   9  -8 -12   23.89    0.65
   9  -8 -11   30.93    0.68
   9  -8 -10   26.97    0.71
   9  -4 -14   24.75    0.64
   9  -4  -8   48.73    0.71
   9  -3  -9   90.41    0.76
   5 -11  -4   59.21    0.71
   6 -12  -8   14.93    0.62
   6  -6  -2   31.54    0.51
   6  -5  -2 1119.76    1.58
   8 -10 -11   28.18    0.63
   8 -10 -10    5.04    0.58
   9  -7 -13  104.52    0.89
   9  -7  -9   10.39    0.81
   9  -6 -14   10.15    0.60
   9  -6  -8   -1.62    0.67
   9  -5 -14   20.02    0.65
   9  -5  -8   18.04    0.73
   4 -11  -3  159.78    0.90
   4 -10  -2   13.11    0.57
   5 -10  -3    5.66    0.58
   5  -6  -1  708.93    1.25
   7 -11  -9   27.54    0.81
   9  -3 -12  121.85    0.85
   9  -3 -11   19.57    0.69
   9  -3 -10   60.56    0.71
   3  -8   0   21.96    0.41
   4 -13  -7   79.84    0.75
   6 -12  -9   29.68    0.65
   7 -11 -11    6.87    0.65
   7 -11 -10    3.11    0.68
   7  -3  -4   12.06    0.41
   8  -9  -8   78.58    0.87
   8  -7  -6   13.82    0.78
   8  -2  -7   47.88    0.55
   8  -1  -9   92.93    0.64
   9  -7 -11  119.76    1.06
   9  -7 -10   79.22    0.89
   9  -6 -13  267.71    1.17
   9  -6  -9  256.17    1.20
   9  -4 -13    3.71    0.61
   9  -4  -9   49.06    0.72
   6 -12 -10   20.11    0.60
   7  -7  -4  490.09    1.36
   8  -8  -7    1.15    0.68
   9  -5 -13  101.27    0.83
   9  -4 -12   13.27    0.70
   9  -4 -10  194.04    1.08
   7 -10  -7   38.95    0.82
   7  -4  -4  315.25    1.01
   8  -9 -13   28.49    0.65
   8  -9  -9    6.93    0.68
   8  -6  -6    7.52    0.65
   8  -4  -6  251.64    0.99
   9  -6 -12   30.96    0.72
   9  -5 -12   58.25    0.85
   9  -5 -10   34.37    0.86
   9  -4 -11   88.08    0.84
   4 -13  -8   16.18    0.60
   4 -12  -5    4.09    0.60
   4  -8  -1   16.65    0.44
   5  -8  -2   37.42    0.55
   6 -10  -5  109.07    0.90
   6  -9  -4    3.53    0.62
   7  -8  -5    7.18    0.68
   7  -6  -4   21.27    0.60
   7  -5  -4  146.36    0.80
   7  -2  -5 1439.45    1.72
   8  -9 -12   35.21    0.65
   8  -9 -10   47.61    0.88
   8  -5  -6    0.95    0.61
   9  -5 -11   22.14    0.70
   5 -11  -5    2.49    0.76
   6 -11  -7   63.68    0.82
   7  -9  -6  166.98    1.06
   8  -9 -11  118.79    0.91
   8  -7 -15   11.85    0.52
   8  -2  -8    6.23    0.53
   6  -7  -3    2.04    0.54
   7 -10  -8   37.37    0.80
   8  -8  -8  852.39    1.97
   8  -7  -7    8.23    0.67
   8  -3  -7  143.76    0.78
   3  -9  -1  175.09    0.78
   5 -12  -8    3.14    0.66
   5 -10  -4  380.34    1.33
   5  -9  -3  166.86    0.89
   7 -10 -13  136.80    0.83
   8  -8 -13   72.48    0.88
   8  -6 -15   27.13    0.67
   4 -11  -4   38.60    0.74
   4  -9  -2   25.64    0.59
   5  -7  -2  658.51    1.33
   6  -6  -3   25.37    0.54
   7 -10 -12    7.28    0.64
   7 -10  -9    9.86    0.68
   7  -7  -5    6.24    0.65
   7  -3  -5   -0.97    0.43
   8  -8  -9   34.60    0.79
   8  -6  -7  150.05    0.98
   8  -5 -15  285.14    1.11
   8  -2  -9    1.03    0.56
   3 -11  -3    0.36    0.61
   4 -12  -6   12.75    0.73
   4  -7  -1 1722.63    1.93
   5 -12  -9   18.09    0.70
   6 -10  -6  152.96    1.05
   6  -5  -3  194.51    0.79
   7 -10 -11    4.31    0.60
   7 -10 -10    1.31    0.63
   7  -9  -7   68.66    0.90
   8  -8 -12  180.30    1.06
   8  -8 -10  157.54    1.06
   8  -7 -14   83.75    0.81
   8  -7  -8    6.78    0.70
   8  -5  -7  238.91    1.08
   3 -10  -2   22.15    0.55
   4 -10  -3   35.87    0.62
   5 -12 -11   78.48    0.79
   5 -12 -10   14.55    0.66
   5 -11  -6   78.98    0.94
   6 -11 -12   -0.74    0.53
   7  -9 -14    3.96    0.59
   7  -1  -7   25.72    0.42
   8  -8 -11    2.70    0.67
   8  -2 -10   16.15    0.58
   3 -13  -8   44.67    0.69
   6 -11 -11    7.29    0.62
   6 -11 -10    1.63    0.63
   7  -5  -5   74.46    0.71
   7  -4  -5   48.11    0.59
   7  -2  -6   -0.14    0.37
   8  -7  -9  517.41    1.60
   8  -4 -14   40.63    0.76
   8  -2 -11  210.14    0.93
   3 -12  -5  134.38    0.94
   7  -9  -8   67.01    0.88
   7  -8 -15   30.38    0.63
   8  -5 -14   79.47    0.83
   8  -5  -8  267.18    1.16
   8  -3 -13  260.40    1.14
   8  -3  -9  385.64    1.27
   5  -8  -3  593.70    1.40
   6  -7  -4  845.71    1.73
   7  -9 -13   21.26    0.63
   7  -7  -6  134.20    0.96
   8  -7 -11    5.81    0.74
   8  -7 -10  157.32    1.08
   4 -11  -5  170.88    1.05
   5 -11  -7   18.24    0.83
   5 -10  -5  497.65    1.49
   7  -9  -9   37.51    0.81
   7  -8  -7  160.20    1.04
   7  -6 -16    4.75    0.52
   8  -6 -13  166.13    1.03
   8  -6  -9    1.06    0.73
   8  -4 -13   89.84    0.91
   8  -4  -9   85.02    0.90
   8  -3 -12  110.40    0.89
   8  -3 -10  439.95    1.31
   3  -8  -1  384.26    0.98
   4  -8  -2   89.75    0.65
   5  -9  -4  139.56    0.90
   6  -9  -6  184.33    1.22
   7  -9 -12    1.92    0.62
   7  -9 -10   77.39    0.90
   7  -1  -8  366.95    0.95
   8  -6 -12  101.11    0.96
   8  -6 -10  218.50    1.19
   8  -5 -13   30.57    0.73
   8  -3 -11  509.99    1.41
   4 -12  -8   64.90    0.79
   6 -10  -8   82.19    0.95
   6  -8  -5   11.87    0.68
   6  -6  -4   76.70    0.70
   7  -7 -15   18.57    0.62
   7  -6  -6    6.75    0.63
   8  -5 -12    2.37    0.80
   8  -4 -12   49.59    0.78
   8  -4 -11   28.75    0.78
   8  -4 -10   53.77    0.75
   7  -8  -8   33.56    0.80
   7  -5  -6   98.26    0.79
   7  -4  -6   82.48    0.70
  -2   6   8   55.55    3.18
  -1  -1  12  637.95    5.06
  -1   5  13   13.67    4.23
   0  -3  11  745.48    4.67
   1   9  11    2.31    3.95
   2   1  16   15.17    3.82
   2   4  16  130.76    4.54
   3  -2  15   68.16    3.70
   3   9  13    6.33    3.42
  -2   6   7  327.95    3.27
   1   5  15   -5.68    3.74
   2  -1  15   74.96    4.46
   2   2  16  128.01    5.18
   3   0  16   -5.07    3.83
  -1  -2  10   -2.46    2.48
  -1   1  13  133.69    4.48
   0   5  14   17.25    4.03
   2   3  16   88.03    3.88
   2   6  15    9.94    3.60
   2   9  12   90.01    3.66
   3   5  16  187.19    3.88
   3   8  14    5.54    3.23
  -2   2  11   40.00    3.65
  -2   3  11    6.32    3.67
  -1   7  10 1700.50    7.28
   0  -2  12   24.49    3.13
   1  -3  12   22.59    3.57
   0   4  14   81.83    4.31
   0   7  12  207.05    4.52
   1  -1  14  142.40    4.27
   1   6  14   36.69    4.18
   1   8  12   14.23    4.27
   2  -2  14  184.78    4.11
   3   4  16   -1.20    3.13
   4   0  16   14.41    3.56
   4   5  16   61.22    3.14
   4   9  13   70.01    3.22
  -2   1  10    4.20    3.03
  -2   4  10    0.74    3.29
  -1  -1  11  141.95    3.30
  -1   6  11  662.22    5.55
   0  -3  10   14.89    2.48
   0   3  14   36.47    4.12
   0   8  10   -0.38    3.65
   1   2  15  468.50    5.62
   1   3  15   65.77    4.16
   1   7  13   35.42    4.61
   1   9  10  101.18    3.67
   2   7  14   45.48    4.05
   2   8  13   -3.08    3.31
   3   3  16    8.37    4.08
   4   8  14   82.56    3.37
   5   0  16   -1.96    3.06
   2   0  15    1.35    3.69
   2   5  15   91.13    3.91
   3  -1  15   35.48    3.80
   3   6  15  351.91    5.05
  -2   2  10 1129.98    5.67
  -2   3  10   -0.69    3.14
  -1   7   8  224.85    3.56
   4   1  16   11.14    3.53
   4   4  16    6.03    2.94
  -2   1   9  305.39    3.46
  -2   4   9   -5.61    2.81
  -1   1  12  618.82    5.28
  -1   4  12    5.73    3.83
   0   5  13  123.27    4.48
   1   5  14   78.48    4.11
   2   9  11   22.64    3.41
   3   9  12   87.90    3.52
   4   3  16   34.58    3.87
   5   1  16   24.20    3.26
  -1  -1  10  112.03    3.20
  -1   5  11   54.52    4.55
  -1   6  10  192.34    3.80
  -1   7   7  537.44    3.69
   0   7  11   19.19    3.50
   2   1  15   78.56    4.37
   2   4  15   10.22    3.69
   4  -1  15   26.15    3.88
   5   4  16   35.63    2.86
  -2   3   9  622.40    4.32
   0  -1  12   20.68    3.17
   1  -3  11   61.28    3.12
   1   8  11    9.66    3.43
   2  -1  14   67.51    4.27
   2   2  15  179.78    4.50
   2   3  15   67.84    3.95
   2   6  14  155.94    4.27
   3   5  15   53.84    4.08
   3   8  13  314.30    4.30
   4   6  15   44.14    3.31
   0   1  13   53.25    4.00
   0   4  13    1.71    3.68
   1   4  14  125.47    4.29
   1   6  13  107.03    4.40
   2   8  12  297.70    4.94
  -2   3   8  459.49    3.65
  -1   6   9  232.20    3.87
   0   2  13   -0.16    3.81
   0   3  13   72.42    3.92
   1  -2  12  248.50    3.99
   1   2  14   34.24    4.77
   1   3  14   31.71    3.88
   1   7  12  295.71    4.60
   2  -2  13  125.11    3.85
   2   7  13  112.59    4.05
   5  -1  15   21.77    3.09
   5   6  15   66.32    3.29
  -1   1  11  141.08    3.61
   0   7  10  449.24    4.98
   3   4  15   -3.16    3.40
   4  -2  14   39.92    3.70
  -1   2  11  882.77    5.47
  -1   3  11  273.92    4.14
   2   5  14   37.70    3.76
   3   9  11  116.64    3.88
   4   5  15    6.45    3.04
   4   8  13   20.34    3.25
  -1   6   8   52.51    2.63
   0  -2  10  882.86    4.40
   0   6  11   27.00    3.65
   1   5  13  208.16    4.47
   2   0  14   71.43    3.86
   3   2  15   74.65    4.00
   3   3  15   73.84    3.73
   0  -1  11  349.97    3.68
   1   0  13  452.85    4.82
   3  -1  14  168.32    3.95
   5   5  15   15.19    2.83
   5   9  12   45.11    2.88
  -1   6   7  821.24    4.09
   0   1  12   23.07    3.44
   0   4  12   36.75    3.66
   0   7   9   13.30    3.25
   1  -3  10  616.40    3.93
   2   4  14  118.96    4.08
   3   8  12   64.71    3.86
   4   4  15   -2.49    3.09
   5   0  15    9.49    3.27
   5   8  13   94.11    3.22
   6   5  15   -2.78    2.74
  -1   1  10  108.84    3.03
   0   3  12   36.06    3.49
   1   4  13  122.86    4.03
   1   7  11   28.44    3.36
   2   3  14   -6.57    4.18
   2   6  13   -1.74    3.72
   2   8  11   74.35    3.59
   4   3  15  228.39    4.04
   6   0  15   -2.30    3.28
  -1   0   9  145.09    2.78
  -1   2  10    7.38    2.82
  -1   3  10   75.49    3.13
   0   2  12   42.98    3.58
   1  -1  12  214.41    3.61
   1   1  13   -5.72    3.67
   1   8   9  231.52    3.78
   2  -1  13    6.19    3.22
   2   2  14  176.51    4.35
   2   7  12  126.54    3.93
   3  -2  13   38.57    3.06
   3   5  14  396.95    4.79
   4   6  14   84.87    3.52
   5   4  15   14.07    2.99
   6   8  13    3.42    2.41
   0   5  11    7.29    3.38
   0   6  10 1402.72    6.29
   1  -2  11  507.03    3.90
   1   3  13    6.77    3.50
   2  -3  11   13.95    3.00
   3   0  14    7.74    3.42
   3   9  10    9.32    3.55
   4   9  11  235.27    3.75
  -1   4   9  207.46    3.17
  -1   5   8  527.97    3.64
   0   7   8   28.32    2.78
   2  -2  12   15.56    2.79
   4   7  13   34.11    4.03
   5   3  15  168.24    3.69
   5   6  14   30.10    3.58
   6   1  15   37.13    3.11
   7   1  15    8.52    2.61
  -1   1   9  653.51    3.89
   0  -1  10    1.92    2.19
   1   5  12  775.07    5.69
   2   5  13  250.20    4.32
   3   4  14   -5.25    3.40
   4   8  12   34.45    3.07
   6   3  15   48.42    3.16
   7   3  15    6.46    2.76
  -1   3   9   30.36    2.56
   0   4  11  308.56    4.16
   1   7  10   49.23    3.08
   1   8   8  210.58    3.33
   2   8  10   14.97    3.40
   4   5  14   56.06    3.38
   5  -1  14  149.70    3.87
   5   9  11    8.32    3.08
  -1   2   9  223.79    3.05
   0   1  11  334.36    3.87
   0   7   7   34.10    2.11
   3   2  14   25.60    3.61
   3   3  14   74.33    3.81
   4  -2  13   12.88    3.51
   4   0  14  287.10    4.60
  -1   4   8   35.94    2.36
   0   2  11    0.09    3.02
   0   3  11  698.68    4.84
   0   6   9  583.84    4.17
   1   4  12   10.72    3.33
   2   7  11  518.73    5.19
   3  -1  13   35.58    3.21
   5   8  12    9.45    3.13
   6  -1  14   15.84    3.20
   7  -1  14  125.76    3.31
   0   7   6  110.58    2.23
   1  -1  11  250.94    3.58
   1   1  12  189.17    3.75
   2   3  13   20.63    4.02
   3   9   9    6.14    3.14
   4   4  14   70.54    3.47
   4   9  10   45.03    3.31
   5   5  14   59.87    3.27
   6   9  11   17.03    2.78
  -1   3   8   43.95    2.33
   1  -2  10   45.52    2.22
   1   2  12  234.90    3.99
   1   3  12   37.93    3.30
   2  -1  12  407.81    4.38
   2   2  13  125.20    3.86
   3   5  13    9.32    3.30
   4   6  13   54.08    3.43
   7   9  11    2.60    2.40
   0   4  10   48.69    3.40
   1   7   9   64.10    3.31
   2  -3  10  516.96    3.59
   3  -2  12    8.11    2.97
   4   2  14   37.41    3.53
   4   3  14  280.74    4.18
   6   8  12   17.84    2.77
   7   5  14   15.80    2.56
   7   8  12    4.75    2.50
   0   6   8   82.13    2.56
   1   5  11 1186.78    6.03
   2  -2  11  645.17    4.24
   2   5  12    3.87    3.35
   3   0  13  647.79    4.98
   4   8  11   28.55    3.56
   5   4  14   45.35    3.14
   6   0  14  254.55    4.10
   8   0  14  281.71    3.60
   1   6  10   20.22    2.94
   5   1  14  146.60    3.64
   5   6  13   17.71    3.63
   6   4  14   10.34    3.16
   0   2  10  834.45    4.50
   0   3  10   12.79    2.67
   3   8  10    6.00    2.90
   5   9  10  173.38    3.63
   0   6   7    8.56    2.20
   1   4  11    8.22    3.02
   2   7  10   40.70    2.88
   3   3  13    9.72    3.20
   3   7  11   59.25    3.26
   4   5  13   31.60    3.20
   6   1  14    4.02    2.85
   6   3  14   43.35    2.88
   6   6  13   17.50    3.29
   7   1  14  127.96    3.40
   8   1  14   31.19    2.51
   1   7   8   76.16    2.81
   3   2  13   41.07    3.41
   5   8  11   55.37    3.28
   7   3  14    8.24    2.71
   8   6  13    2.70    2.43
   0   4   9   17.02    2.39
   1  -1  10  409.58    3.19
   1   1  11  242.45    3.42
   1   2  11  488.39    4.50
   1   3  11   53.65    2.88
   2   1  12  368.70    4.11
   2   3  12  161.77    3.48
   3  -1  12   12.69    3.08
   4  -2  12  164.10    3.31
   4   0  13    1.62    3.04
   0   5   8    3.76    2.06
   1   5  10  279.64    3.62
   1   6   9  127.85    3.17
   2   2  12   20.70    3.09
   3   5  12  262.83    4.00
   4   4  13   23.25    3.16
   4   6  12   47.33    3.88
   0   1   9  130.08    2.38
   0   3   9  365.55    3.21
   2  -1  11   53.41    2.61
   2   5  11   58.12    3.71
   6   8  11    3.73    2.54
   7   9  10   30.69    2.40
   8   9  10   39.58    2.32
   0   2   9    9.23    2.15
   1   7   7  405.95    3.15
   3  -2  11  229.68    3.17
   4   7  11  153.64    3.48
   6   5  13   26.99    2.78
   7  -1  13   62.50    3.01
   7   8  11    9.65    2.58
   8  -1  13   25.74    2.46
   8   8  11   28.53    2.36
   2  -2  10  566.12    3.40
   2   6  10  174.89    3.37
   2   7   9  529.05    3.99
   3   0  12    3.10    2.74
   5  -2  12  190.16    3.27
   5   0  13  427.05    4.17
   5   4  13  367.47    4.17
   5   9   9   55.72    3.04
   7   5  13   50.24    2.61
   8   5  13   31.69    2.41
   0   4   8 1568.85    4.86
   0   5   7 1032.94    3.88
   2   8   7    3.95    1.95
   3   4  12   54.15    3.24
   3   7  10   18.98    2.75
   4   9   8  357.44    3.71
   9   4  13   20.27    2.32
   2   4  11  298.15    3.71
   4  -1  12   -4.04    2.57
   4   5  12   -0.09    2.88
   5   3  13    6.81    2.90
   6   0  13    0.13    2.67
   6   4  13   26.21    2.82
   1  -1   9    2.71    1.78
   1   1  10  423.81    3.36
   1   3  10  636.62    4.04
   1   6   8  104.23    2.32
   1   7   6  733.55    3.43
   3   2  12   16.11    2.96
   3   3  12  625.32    4.68
   5   2  13  264.29    3.85
   5   7  11    4.64    2.85
   5   8  10   49.52    2.79
   6   6  12   12.92    3.28
   7   0  13  619.94    4.66
   7   4  13   39.00    2.62
   8   0  13   -5.96    2.59
   8   4  13   79.87    2.61
   9   1  13   96.52    2.71
   0   3   8  155.19    2.34
   1   2  10   49.93    2.48
   2   1  11   51.44    2.75
   2   3  11   20.01    2.65
   6   3  13  162.04    3.29
   2   2  11  650.69    4.32
   3  -1  11  153.65    3.20
   3   5  11   68.22    3.06
   4   4  12   48.62    3.49
   4   6  11   16.83    3.58
   4   8   9   -4.25    2.94
   6   2  13   28.45    2.98
   7   1  13   63.81    3.29
   7   6  12   67.29    2.86
   8   1  13   31.64    2.54
   2  -1  10  443.94    3.11
   2   5  10  103.69    2.91
   2   7   8  381.84    3.22
   4  -2  11   74.36    2.67
   4   0  12  422.49    3.87
   5  -1  12  533.63    4.34
   5   5  12    9.85    2.78
   6   7  11   92.33    3.03
   7   9   9   68.05    2.47
   8   9   9   83.05    2.51
   1   4   9  889.74    4.16
   2   6   9  193.28    2.89
   4   7  10   13.20    2.67
   5   9   8  196.13    3.00
   9   7  11   40.11    2.29
   9   8  10    3.37    2.10
   1   6   7 1517.46    4.59
   2  -2   9   26.66    1.67
   3   7   9   23.37    2.40
   4  -3  10  434.62    3.30
   4   2  12  169.72    3.33
   6   5  12    2.31    2.65
   7   8  10    3.72    2.35
   8   7  11   87.72    2.84
   8   8  10   28.32    2.43
   2   4  10  299.47    3.30
   3  -3   9  372.84    2.68
   3  -2  10  238.87    2.54
   3   0  11  158.95    2.83
   3   4  11    2.95    2.61
   5   4  12  107.13    3.11
   6  -1  12  346.56    3.54
   7   5  12   91.91    3.17
   1   1   9    0.19    1.81
   1   3   9  287.62    2.78
   4   5  11   44.12    2.85
   8   5  12   32.90    2.33
  10   0  12  106.88    2.47
   1   2   9   66.31    2.08
   2   7   7  138.13    2.40
   3   1  11  144.06    2.92
   3   3  11  209.35    3.15
   3   8   7   41.67    2.02
   5  -2  11 1270.03    5.11
   5   3  12  146.92    3.14
   6   9   8   19.07    2.63
   7  -1  12   72.42    2.59
   8  -1  12    8.13    2.40
   2   1  10  438.10    3.22
   2   3  10  543.20    3.66
   3   2  11  219.00    3.17
   4  -1  11   14.89    2.30
   4   8   8   20.03    2.55
   5   2  12  190.05    3.34
   6   4  12   12.14    2.64
   6   6  11   37.52    2.77
  10   1  12   -2.61    2.03
   2   2  10  583.27    3.62
   2   5   9  207.33    2.83
   2   6   8    9.34    2.24
   3   5  10   28.30    2.60
   7   4  12   23.57    2.54
   7   9   8   18.81    2.43
   8   4  12   12.41    2.29
   9   0  12    0.01    2.58
   3   7   8   49.06    2.59
   4   4  11   12.55    2.50
   4   7   9   13.78    2.30
   5   5  11   36.65    3.05
   6   3  12    8.03    2.55
   6   7  10   30.76    3.06
   6   8   9    5.16    2.31
   7   0  12   -4.46    2.37
   7   6  11   20.64    2.52
   8   0  12   81.18    2.85
   8   6  11    3.21    2.23
   9   9   8    2.14    1.92
   1   5   7    8.49    1.53
   2  -1   9  857.72    3.43
   3  -1  10  193.29    2.47
   3   6   9    2.72    2.27
   6  -2  11   17.71    2.08
   6   2  12  521.28    4.13
   7   3  12  253.09    3.26
   8   3  12   17.14    2.67
   8   9   8   -2.73    1.92
   3   8   6   21.60    1.97
   4  -2  10   10.79    2.00
   4   3  11  980.26    4.98
   5  -1  11   37.40    2.57
   7   2  12   50.84    2.89
   7   7  10    9.46    2.42
   7   8   9  110.50    2.96
   8   1  12   14.76    2.41
   9   7  10   11.33    2.35
   9   8   9   24.73    2.29
   1   3   8   28.97    1.73
   2   4   9  174.85    2.51
   2   7   6  203.70    2.00
   3   4  10  243.81    3.04
   6   5  11   34.21    2.56
   7  -2  11   63.28    2.48
   8  -2  11   55.41    2.61
   8   7  10   18.23    2.42
   8   8   9    5.10    2.25
   3  -2   9  113.11    1.98
   4  -3   9  602.80    3.05
   4   2  11   73.09    2.68
   5   4  11   33.72    2.52
   5   8   8  108.95    2.48
   6   9   7    5.61    2.28
   9   5  11    3.74    2.36
  11   0  11   65.93    2.13
   3   3  10  309.10    2.98
   4   5  10   12.29    2.44
   4   8   7   53.99    1.99
   5   7   9  160.63    2.82
   7   5  11  243.49    3.16
   8   5  11   70.93    2.74
  10  -1  11  207.71    2.58
  11   3  11   47.60    2.14
   2   3   9  118.43    2.21
   2   6   7   -0.24    1.59
   3   1  10  206.50    2.59
   5   0  11  115.59    2.59
   6  -1  11  371.93    3.24
  10   4  11   20.66    1.92
  10   9   7    2.17    1.78
  11   1  11    2.62    1.86
   2   1   9  890.58    3.52
   2   2   9   32.37    1.85
   3   2  10  247.26    2.79
   3   7   7  131.70    2.14
   4   7   8    2.86    2.26
   7   9   7   20.58    2.32
   9  -1  11  145.42    2.70
  10   6  10    5.88    1.99
   3   6   8   -0.23    1.81
   4  -1  10  100.12    2.17
   5  -2  10    2.36    1.75
   5   2  11 1231.29    5.09
   6   8   8   31.91    2.20
   8  -1  11    6.22    2.43
   8   9   7   25.10    2.20
   9   4  11   27.33    2.11
  10   0  11    4.26    2.18
   4   4  10   21.35    2.29
   5   5  10   49.76    2.50
   6   0  11    3.59    2.19
   6   7   9   87.16    2.51
   7   4  11   39.43    2.44
   7   6  10  115.44    2.75
   9   6  10   -1.66    2.01
  10   3  11   86.39    2.23
  10   7   9   56.89    2.24
  10   8   8   13.27    1.94
  11   5  10   32.18    1.77
   3  -1   9    4.68    1.82
   7   8   8  234.84    3.08
   8   6  10    0.50    2.30
   9   0  11    7.54    2.30
  10   1  11  202.39    2.57
   2   4   8 1193.10    3.88
   3   4   9  379.94    2.93
   4   0  10   36.26    1.99
   4   3  10  458.35    3.25
   4   8   6    6.92    1.84
   5   8   7   12.61    1.88
   6   2  11   19.13    2.39
   7   3  11  225.44    2.99
   7   7   9    4.47    2.22
   8   0  11    3.02    2.47
   8   8   8    7.09    2.31
   9   3  11   48.35    2.19
   9   7   9  191.32    2.67
   2   6   6  439.69    2.48
   6  -2  10   14.24    1.81
   6   5  10  209.10    2.90
   7   2  11   65.16    2.91
   8   3  11  157.86    2.70
   8   7   9   22.75    2.18
   9   2  11   83.96    2.46
  10   5  10   -2.37    2.05
   2   5   7   73.12    1.64
   3   7   6   64.84    1.76
   4  -2   9    8.73    1.44
   4   1  10   92.50    2.28
   4   2  10    7.97    2.11
   4   5   9  457.18    3.24
   5  -1  10    9.01    1.89
   5   4  10    4.75    2.10
   5   7   8   82.79    2.19
   8   2  11   60.51    2.44
  11  -1  10   14.21    1.90
  11   4  10   17.76    1.98
  11   6   9  121.57    2.28
  12   1  10   -2.02    1.58
   2   3   8   61.93    1.70
   3   3   9  395.68    2.81
   7  -2  10  104.62    2.40
   7   5  10  120.89    2.57
   7   9   6   69.26    2.29
   9  -2  10   16.44    2.08
   9   5  10  332.99    3.04
   4  -3   8  194.41    1.84
   4   6   8  263.75    2.58
   4   7   7  197.85    2.30
   6   8   7   90.83    2.32
   8  -2  10  265.71    2.81
   8   5  10    5.80    2.09
  10   9   6   -2.73    1.50
  11   7   8  130.95    2.25
   2   1   8  146.52    1.75
   3   1   9    9.70    1.63
   3   2   9  112.30    2.01
   3   6   7  475.39    2.65
   5   0  10    2.59    1.86
   5   3  10   15.67    2.10
   6   4  10  224.65    3.07
   8   9   6   -3.44    1.93
   9   9   6   88.36    2.14
  10   6   9   22.66    2.25
   4   8   5  163.52    2.01
   6  -1  10  382.98    2.88
   2   4   7   30.65    1.37
   4  -1   9  216.14    2.07
   4   4   9    9.63    2.10
   5   2  10    3.97    2.05
   5   5   9  188.87    2.61
   5   8   6   77.37    1.97
   7   6   9   61.20    2.43
   7   8   7    8.83    2.19
   9   4  10  131.52    2.45
   9   6   9  108.43    2.34
  10   7   8   -4.45    2.01
  10   8   7    1.88    2.01
  11   1  10   13.79    1.89
  11   2  10   14.11    2.01
   6   3  10   29.15    2.12
   7   7   8  227.09    2.95
   8   4  10  375.86    3.20
   9  -1  10   39.80    2.02
   9   8   7   13.05    2.11
  10   3  10   44.66    1.98
  11   5   9   11.92    1.67
  12   4   9    8.38    1.51
  12   6   8  155.76    2.07
   3   7   5  250.68    1.91
   8   7   8   72.13    2.51
   8   8   7   44.16    1.98
   9   7   8   14.89    1.93
  10   0  10    8.32    1.80
  12  -1   9    6.88    1.67
   3  -1   8   84.30    1.46
   5   6   8   14.37    1.97
   6   1  10  391.05    3.09
   6   2  10   18.86    2.10
   6   5   9  271.72    2.79
   7   3  10  227.80    2.74
   9   3  10   17.47    2.01
   4   5   8  159.40    2.19
   4   7   6  159.94    2.04
   5   4   9  727.05    3.53
   7   0  10    4.42    1.92
   8   3  10  118.67    2.40
   9   0  10    2.84    1.83
  10   5   9  187.45    2.40
  10   9   5   43.99    1.82
  12   3   9   28.78    1.65
   3   3   8   15.05    1.49
   3   6   6   72.49    1.48
   4   1   9  220.11    2.19
   4   6   7    9.77    1.49
   6  -2   9   31.24    1.82
   7   5   9   89.09    2.61
   9   2  10   11.33    2.04
  11   4   9   83.66    2.15
  11   6   8   31.24    1.80
   4  -2   8  293.86    1.89
   5  -1   9   -1.43    1.50
   9   5   9  115.02    2.27
  11   7   7   44.24    1.88
  11   8   6   -2.17    1.56
  12   1   9    4.88    1.65
  12   2   9   31.85    1.91
   3   1   8   80.22    1.68
   3   2   8    0.34    1.36
   5   8   5  308.70    2.31
   6   7   7  179.65    2.23
  12   5   8   18.02    1.56
   5   3   9   11.35    1.75
   7  -2   9  164.86    2.02
   7   8   6    4.83    1.89
  10   4   9   28.82    1.93
  10   6   8   76.99    2.10
  10   8   6  486.07    2.98
  11   3   9   35.57    2.00
   4   4   8  119.91    1.90
   5   0   9  125.71    1.90
   5   2   9   39.40    2.14
   5   5   8  289.16    2.49
   8  -2   9    8.78    1.59
   9   6   8   10.98    1.97
  10   7   7  255.71    2.66
  12  -2   8  272.62    2.33
   5   1   9    1.38    1.63
   6  -3   8   62.22    1.61
   6  -1   9    9.25    1.60
   7   4   9  117.54    2.21
   8   8   6  170.31    2.16
   9   8   6   -1.59    1.59
  13   0   8    0.70    1.47
   6   3   9   17.82    1.81
   8   4   9   26.63    1.95
   9   7   7   22.71    1.80
  12   4   8   10.16    1.50
  13   1   8   53.42    1.68
  13   5   7    0.30    1.33
   4   3   8  214.14    2.01
   4   7   5   56.46    1.29
   6   5   8  383.11    2.98
   6   8   5    5.24    1.56
   9  -1   9    7.43    1.99
   3   5   6  160.45    1.51
   3   6   5   88.35    1.26
   4   6   6  122.47    1.71
   5  -2   8  801.68    2.74
   6   2   9   26.80    1.83
   7  -3   8    8.61    1.53
   7   3   9  141.86    2.18
   8  -1   9   57.97    1.84
   9   3   9  102.37    2.14
  10   0   9    2.75    1.69
  10   2   9    1.72    1.78
   3   3   7   23.57    1.22
   5   4   8    8.02    1.63
   5   8   4   51.48    1.53
   6   1   9   -0.06    1.66
   8   3   9  224.27    2.46
  10   5   8   34.31    1.78
  11   8   5   31.51    1.62
  12  -1   8    9.05    1.58
  12   3   8  209.39    2.28
   6   6   7   26.04    1.72
   7   2   9  168.90    2.26
   7   5   8  503.98    3.03
   8  -3   8    2.96    1.47
   8   0   9   -2.03    1.99
   9   2   9   81.86    2.12
   9   5   8  175.68    2.28
  11   7   6    6.53    1.53
  13  -2   7   10.61    1.38
   7   8   5  554.09    2.72
   8   2   9   13.85    1.87
   8   5   8   -1.34    1.82
  10   8   5   73.12    1.85
  12   2   8  276.30    2.52
  12   5   7   -0.37    1.41
  13   4   7  100.21    1.65
   5  -1   8   53.98    1.49
   6   4   8  130.96    1.97
  12   8   4   14.51    1.43
   4   4   7    1.16    1.28
   7   7   6   83.63    1.74
   9   8   5  315.97    2.33
  10   4   8   31.12    1.76
  10   7   6   -3.60    1.49
   4   7   4   90.15    1.29
   5   7   5   56.04    1.34
   8   7   6   21.29    1.87
  11  -1   8  171.38    2.01
  11   3   8   97.99    1.89
  13  -1   7    0.95    1.44
  13   3   7   52.90    1.46
   3   4   6    0.81    1.01
   5   2   8  788.40    2.92
   5   6   6   34.57    1.32
   6   8   4  120.74    1.64
   7  -2   8   72.61    1.48
   7   4   8   79.97    1.85
   8   4   8   10.21    1.64
   9  -2   8   62.25    1.82
  11   5   7   39.14    1.62
  12   7   5    3.45    1.34
  13   5   6    6.79    1.35
   5   1   8   54.08    1.45
   6   3   8   61.06    1.62
   8  -2   8  253.30    2.03
  11   0   8   -1.12    1.47
  11   2   8    5.77    1.62
  12   4   7   -1.90    1.43
  13   0   7  103.75    1.71
  13   2   7   15.04    1.41
   4   3   7  301.00    1.84
   4   6   5    2.45    1.00
   6  -1   8   19.10    1.25
   6   5   7   72.58    1.68
  10  -1   8   41.90    1.63
  10   3   8    4.04    1.61
  11   8   4    3.50    1.36
  12  -2   7    0.97    1.32
  13   7   4   30.58    1.31
  14   3   6   10.68    1.16
   6  -3   7  165.65    1.53
   6   2   8  206.31    2.18
   7   3   8   12.70    1.55
   9   3   8  272.65    2.36
  10   5   7   96.78    1.85
  14  -1   6   19.50    1.19
   5   4   7   35.70    1.37
   6   0   8  508.42    2.41
   6   1   8   13.69    1.65
   6   6   6  195.17    1.83
   6   7   5   10.41    1.26
   7  -1   8  313.11    2.08
   7   5   7    8.72    1.59
   7   8   4   54.37    1.38
   8   3   8    4.62    1.54
   9  -1   8   13.18    1.54
  10   2   8  334.09    2.52
  10   8   4   80.13    1.73
  11   7   5    7.44    1.35
  12   3   7   55.20    1.78
   4   2   7   88.74    1.29
   5  -2   7  969.21    2.56
   8  -1   8   20.00    1.39
   8   5   7  464.57    2.72
   8   8   4   13.48    1.43
   9   5   7  169.70    2.13
  10  -3   7  193.28    1.88
  11   4   7   23.62    1.57
  12  -1   7   28.99    1.63
  12   5   6   41.17    1.65
  12   8   3   20.23    1.33
  14   0   6   65.73    1.36
   4   1   7  461.50    1.92
   7  -3   7    8.53    1.15
   7   2   8   69.52    1.70
   8   2   8  249.11    2.23
   9   0   8    2.50    1.50
   9   2   8   67.69    1.78
   9   8   4  151.43    1.73
  10   7   5   26.71    1.73
   5   7   4  228.93    1.52
   6   4   7   73.69    1.57
   7   1   8  301.60    2.17
   7   6   6    0.97    1.39
   7   7   5   41.99    1.42
   8   1   8   20.54    1.61
   9  -3   7   27.03    1.48
  12   0   7    1.66    1.56
  12   2   7    2.38    1.45
  13  -2   6    8.93    1.23
   5   3   7  189.51    1.66
   8   7   5  111.23    1.66
  10   4   7    5.61    1.50
  12   7   4   17.62    1.33
  14   4   5    2.12    1.09
   5   6   5   10.70    1.03
   7   4   7   51.41    1.78
  11   3   7   15.54    1.51
  11   5   6  172.54    2.16
  11   8   3   36.30    1.42
  13   3   6   64.18    1.44
  13   5   5  111.83    1.63
   5  -1   7   13.11    0.93
   6  -2   7    9.99    0.98
   8   4   7   15.57    1.50
   9   4   7   51.13    1.63
  10  -2   7   20.33    1.50
  12   4   6   84.25    1.81
  13   7   3   60.75    1.35
   4   5   5   14.01    0.89
   4   6   4   22.11    0.87
   5   2   7  946.30    2.72
   6   3   7  159.76    1.66
   7   8   3   -0.96    1.18
  11   2   7  101.56    1.74
  13   2   6    1.20    1.27
  14   5   4    1.76    1.13
   5   1   7   11.22    1.05
   6   7   4    8.71    1.05
   7  -2   7  723.59    2.50
  10   3   7  210.10    2.07
  10   5   6   55.43    1.68
  10   8   3    5.47    1.47
  11   7   4   57.18    1.46
  12   8   2  116.73    1.53
  13   0   6   -0.11    1.42
  14   3   5   12.25    1.12
  14   6   3   -0.20    1.18
   8   8   3   19.91    1.36
   9   3   7   29.56    1.75
   9   8   3  190.13    1.82
  12  -2   6   32.48    1.46
   5   4   6   94.63    1.29
   6   2   7   12.86    1.22
   7   3   7    8.57    1.29
   8   5   6  201.85    2.15
   9   5   6  126.29    1.83
  10  -1   7   10.19    1.33
  11   4   6   11.86    1.67
  12   3   6   -3.05    1.33
  14   2   5    0.66    1.37
   5   7   3    0.43    0.87
  10   0   7   -1.36    1.41
  10   1   7    1.76    1.48
  10   7   4  150.17    1.72
  14   0   5    1.64    1.24
   6   1   7  103.17    1.38
   7  -1   7    1.08    1.05
   7   2   7  729.17    2.67
   8   7   4  235.50    1.96
   9  -1   7   15.84    1.28
   9   6   5  121.86    1.76
   5   5   5   30.23    1.03
   6   4   6  722.87    2.57
   8  -1   7   26.19    1.22
   8   6   5   22.43    1.36
   9   1   7   12.25    1.70
  10  -3   6   -1.16    1.29
  11   8   2    2.58    1.18
  12  -1   6   -1.18    1.23
  12   2   6   26.55    1.39
  14   4   4    1.27    1.07
   4   4   5    5.02    0.85
   7   1   7    2.88    1.18
   8   0   7    3.63    1.27
   8   1   7   23.53    1.37
  10   4   6  455.38    2.48
  11  -2   6    5.62    1.35
  11   3   6  179.36    2.07
  11   5   5  167.68    2.06
  12   1   6   -2.74    1.42
  13  -2   5  133.12    1.59
  13   3   5  188.22    1.77
  13   5   4    1.16    1.19
  13   7   2   85.44    1.38
   5   3   6  769.92    2.29
   7   8   2   -1.13    1.07
   9   4   6  120.95    1.83
  12   8   1    3.71    1.19
  13   6   3   57.35    1.32
   7  -3   6   86.76    1.14
   7   4   6   12.13    1.26
   8   4   6  354.81    2.13
   9  -3   6  373.12    1.88
  10   8   2  316.97    1.93
  11   6   4    6.66    1.63
  11   7   3   49.77    1.32
  12  -3   5  126.71    1.60
  12   4   5    4.77    1.28
  13   8   0   -2.35    0.96
  14   5   3  149.64    1.56
   6   7   3  228.34    1.40
   8  -3   6    7.82    0.93
   8   8   2  143.57    1.53
   9   8   2   30.80    1.35
  11  -1   6   78.08    1.64
  11   2   6    5.54    1.32
  13  -1   5   46.91    1.45
  13   2   5  134.51    1.60
   5   2   6   75.76    1.07
   6   3   6   52.56    1.18
  10   3   6    6.34    1.33
  10   5   5   24.47    1.45
  13   1   5   42.82    1.65
  15   3   3   95.49    1.25
   6  -2   6    9.54    0.88
   9   5   5  251.62    2.12
  10   6   4    3.88    1.56
  10   7   3   95.29    1.48
  11   1   6   72.76    1.58
  12   5   4   31.62    1.36
  12   7   2    3.09    1.24
  13   0   5   54.08    1.36
  13   4   4   15.60    1.19
   5   1   6  474.45    1.71
   5   4   5 1838.14    3.16
   5   7   2  719.03    1.91
   7   3   6   73.10    1.32
   7   7   3   75.44    1.16
   8   5   5  315.90    1.97
   9   3   6  363.22    2.11
  10   2   6   15.93    1.52
  11   4   5   89.64    1.56
  11   8   1  244.74    1.79
  12   3   5  122.21    1.63
  14  -1   4   45.75    1.32
  14   2   4   55.91    1.26
   7   6   4   57.82    1.14
   8   3   6    2.37    1.16
   8   7   3  446.26    2.04
   9  -2   6   88.83    1.31
   9   6   4   20.42    1.48
   9   7   3   10.92    1.16
  10  -1   6   23.65    1.24
  12  -2   5    0.96    1.10
  12   6   3    3.14    1.28
  13  -3   4   10.72    1.10
  13   7   1   21.21    1.16
  14   1   4   38.78    1.47
  14   4   3    2.92    0.99
  15   2   3    8.20    0.97
   6   2   6    9.24    0.97
   8  -2   6    6.79    0.98
  10   1   6   26.42    1.38
  11  -3   5   72.44    1.32
  12   8   0   80.09    1.25
  13   5   3    0.08    1.12
   6  -1   6  366.31    1.53
   9   2   6   88.02    1.46
  10   4   5    0.36    1.22
  10   8   1   28.30    1.28
  11   5   4    7.14    1.55
  12   2   5   -0.20    1.21
  13   6   2   14.55    1.16
  14  -3   3   29.31    1.12
  15   0   3  397.13    1.94
   5   5   4  164.18    1.13
   5   6   3  531.42    1.68
   6   1   6  349.16    1.62
   6   4   5  264.64    1.52
   7   2   6   34.49    1.15
   8   2   6    9.92    1.18
   9  -1   6   66.99    1.25
   9   1   6   66.29    1.61
  11   3   5   67.22    1.46
  11   7   2   22.98    1.18
  12  -1   5  109.13    1.47
  12   1   5   91.14    1.54
  13   3   4    7.84    1.22
  14   5   2    6.36    1.06
   7  -1   6  302.97    1.54
   7   1   6  288.98    1.64
   8  -1   6 1119.10    2.79
   9   4   5  195.48    1.71
   9   8   1  665.06    2.28
  11   6   3   50.92    1.36
  12   4   4   38.99    1.31
  13  -2   4   28.42    1.25
   5   3   5  788.01    2.03
   6   7   2  433.23    1.59
   7   4   5 1361.99    3.06
   8   1   6 1085.28    2.89
   8   4   5    2.97    1.15
  10  -3   5  116.26    1.29
  11  -2   5   57.24    1.39
  14   3   3   29.93    1.11
  15   3   2   63.67    1.14
  10   5   4   76.75    1.46
  10   7   2   60.71    1.28
  11   2   5   42.62    1.32
  11   8   0   22.79    1.18
  12   7   1    2.99    1.04
  13   2   4   27.36    1.21
   6   5   4   64.18    0.99
   6   6   3    9.61    0.89
  10   3   5  109.84    1.49
  10   6   3  297.72    1.88
  12  -3   4   15.15    1.25
  12   5   3  123.47    1.57
  13  -1   4  270.40    1.78
  13   1   4  274.01    2.02
  13   4   3   37.06    1.21
  13   7   0  148.07    1.48
  14  -2   3   24.79    1.11
  15  -2   2   23.71    1.04
   7   7   2   59.38    0.95
   9  -3   5  110.68    1.18
   9   5   4    9.43    1.22
   9   7   2  261.10    1.65
  11  -1   5    1.84    1.13
  11   1   5   -1.29    1.24
  11   4   4    8.56    1.19
  12   3   4   16.20    1.23
  12   6   2    7.59    1.14
  13   0   4   -1.77    1.18
  14   2   3   17.09    1.06
  15   2   2   24.68    1.11
   6   3   5  509.08    1.79
   7  -3   5    4.55    0.75
   8  -3   5   11.90    0.94
   8   7   2   22.89    0.97
   9   3   5  103.26    1.40
   9   6   3  173.82    1.64
  10  -2   5   29.36    1.29
  10   8   0   17.33    1.14
  13   5   2  313.35    2.04
  14  -1   3    5.75    1.11
   7   3   5    2.34    0.96
   7   6   3 1276.90    2.77
   8   3   5   13.46    1.06
   8   6   3    3.15    0.92
  13   6   1   36.24    1.11
  14   1   3   12.05    1.07
  14   6   0   58.78    1.15
  15  -1   2    4.42    0.92
  15   1   2    2.31    1.12
   5   4   4   17.13    0.76
  11   5   3  110.43    1.69
  11   7   1   17.55    1.10
  12  -2   4  505.61    2.24
  12   2   4  488.81    2.39
  13  -3   3   11.61    1.15
  15   0   2   -2.87    1.04
   6  -2   5  346.80    1.37
   9  -2   5   33.58    1.14
   9   2   5   35.26    1.37
  10  -1   5  189.37    1.52
  10   1   5  180.64    1.62
  10   4   4   38.74    1.24
  11   6   2    3.61    1.31
  13   3   3   12.61    1.13
  14   7  -2   13.43    0.88
   6   2   5  333.64    1.45
  11  -3   4  199.82    1.45
  11   3   4  194.65    1.67
  12  -1   4   25.69    1.36
  12   1   4   22.16    1.46
  12   4   3   -0.20    1.10
  12   7   0   -1.08    1.09
  14  -3   2    1.07    0.95
  14   3   2    1.82    0.97
  15  -3   1   -2.02    0.83
  15   3   1    4.87    0.89
   6   4   4  484.94    1.67
   6   7   1  398.13    1.45
   8  -2   5   -0.40    0.79
   8   2   5    0.65    1.00
   9   4   4   92.68    1.33
  10   7   1  496.01    2.11
  13   7  -1   38.41    1.06
   6  -1   5  133.37    1.03
   6   1   5  133.41    1.04
   9  -1   5  717.87    2.26
   9   1   5  726.42    2.40
  12   6   1    7.21    1.23
  13  -2   3    4.27    1.14
  13   2   3    3.53    1.09
  13   4   2   13.02    1.26
  16   2   0  133.04    1.21
   7   4   4    0.16    0.86
   8  -1   5  180.26    1.37
   8   1   5  183.87    1.38
   8   4   4   50.49    1.12
   9   7   1  105.97    1.28
  10   6   2    9.72    1.05
  11   2   4   14.19    1.15
  14   6  -1   14.63    0.98
  15   4   0    1.40    0.91
   6   5   3  253.45    1.24
   6   6   2  725.62    1.88
   7  -1   5    2.78    0.71
   7   1   5    5.09    0.84
   7   7   1   -0.42    0.72
   8   7   1  236.20    1.42
  10  -3   4   36.34    1.05
  10   3   4   31.21    1.14
  11  -2   4    9.46    1.05
  12   3   3   18.38    1.36
  13  -1   3   13.67    1.25
  13   1   3    7.71    1.15
  13   6   0   40.70    1.07
  14  -2   2    2.06    1.08
  14   2   2    6.72    1.01
  14   4   1    6.49    0.99
  15  -2   1  234.95    1.55
  16   1   0   30.75    0.96
   9   6   2   78.28    1.29
  11   4   3    8.97    1.14
  11   7   0  215.07    1.60
  12  -3   3   18.73    1.06
  14   7  -3   69.12    0.99
   7   5   3   30.67    0.88
   7   6   2    1.33    0.87
   9   3   4  202.75    1.61
  11  -1   4   51.45    1.19
  11   1   4   54.74    1.29
  14  -1   2   71.43    1.32
  14   1   2   70.28    1.26
  15  -1   1  146.44    1.38
  15   1   1  149.53    1.37
   8   6   2  109.71    1.14
  10   2   4  720.54    2.44
  11   6   1  658.29    2.44
  12   7  -1   29.35    1.13
  13   3   2   24.45    1.13
  13   7  -2   14.75    1.02
   6   3   4  117.10    0.99
   8   3   4  215.08    1.44
   9  -3   4  207.10    1.33
  10  -2   4  706.54    2.29
  10   4   3    1.34    1.28
  12   2   3   61.34    1.28
  14   3   1   24.32    1.21
  15   3   0   66.28    1.11
   7   3   4  209.25    1.28
  10   7   0  169.75    1.35
  12  -2   3   68.26    1.35
  12   4   2  129.33    1.43
  13  -3   2   33.00    1.17
  14   7  -4   40.93    0.90
  16   2  -1    0.71    0.79
   8  -3   4  214.97    1.22
   9   2   4    2.41    0.99
  10  -1   4   23.85    1.18
  10   1   4   20.18    1.12
  11   3   3   42.71    1.19
  12   1   3  183.92    1.61
  12   6   0  456.20    2.01
  14  -3   1   27.78    1.05
  14   6  -2   22.94    0.95
  15  -3   0   72.12    0.99
  15   4  -1  104.79    1.21
   7  -3   4  232.79    1.16
   9   4   3   12.45    1.09
  10   6   1    0.72    1.11
  12  -1   3  189.33    1.54
  13   2   2   72.71    1.28
  13   4   1  102.43    1.32
  13   6  -1   46.74    1.03
  14   4   0   11.04    1.01
  15   2   0    3.27    1.02
  16   1  -1   52.58    1.06
   6   2   4   62.34    0.84
   8   2   4  584.00    1.95
   9  -2   4   -0.86    0.83
   9   7   0    9.43    0.86
  11  -3   3   48.74    1.04
  11   7  -1   75.20    1.24
  14   2   1   18.05    1.03
  16  -1  -1   51.81    1.03
  16   3  -2   10.07    0.81
   7   2   4  127.59    1.08
   7   7   0  269.75    1.28
   8   4   3  385.47    1.67
   8   7   0   71.53    1.01
   9   1   4  171.30    1.39
  11   2   3  180.07    1.52
  13  -2   2   71.38    1.19
  13   1   2  335.32    2.01
  15  -2   0    3.23    0.95
   7   4   3    4.24    0.76
   9  -1   4  188.89    1.31
   9   6   1   74.74    1.19
  10   3   3   89.04    1.25
  11   4   2  115.07    1.40
  12   3   2  168.99    1.53
  12   7  -2    0.62    0.91
  13  -1   2  346.74    1.96
  14  -2   1   15.79    1.00
  15   1   0   91.33    1.16
   6   5   2  754.45    1.82
   6   6   1   35.01    0.67
   8  -2   4  590.24    1.77
   8   1   4   95.66    1.08
  11  -2   3  185.49    1.55
  11   6   0   61.90    1.31
  14   1   1  167.52    1.45
  14   6  -3   -2.19    1.00
  15  -1   0   92.99    1.15
  15   3  -1    0.29    0.83
  15   5  -3   12.52    0.92
   6   1   4  361.35    1.33
   7  -2   4  131.98    0.95
   7   1   4   47.68    0.86
   7   6   1  254.47    1.28
   8   5   2  286.30    1.45
   8   6   1   57.75    0.96
  11   1   3  152.91    1.47
  13   3   1  220.62    1.63
  14  -1   1  186.12    1.48
  14   3   0    4.59    1.13
  15   4  -2   29.71    1.09
   7   5   2  144.19    1.05
   8  -1   4   95.62    0.98
   8   0   4  436.07    1.66
   9   3   3    3.96    0.96
  10  -3   3   95.39    1.18
  10   7  -1  427.66    1.76
  11  -1   3  152.93    1.39
  12  -3   2  169.54    1.36
  12   2   2  105.49    1.51
  12   4   1   53.05    1.25
  12   6  -1   38.35    1.20
  13   6  -2   29.55    1.08
   7  -1   4   50.26    0.76
  10   2   3   49.99    1.12
  10   4   2  288.00    1.68
  13   7  -4   86.89    1.15
  14   4  -1  105.91    1.42
  14   5  -2   18.52    1.13
  16  -2  -2    0.62    0.81
  16   3  -3   28.92    0.86
   8   3   3   11.21    0.87
  11  -4   2  109.12    1.14
  11   3   2  178.53    1.48
  15  -3  -1   -1.36    0.80
  15   2  -1   14.58    0.91
   6   3   3  310.49    1.24
   9   7  -1    0.40    0.76
  10   6   0   31.04    0.98
  12  -2   2  104.96    1.25
  12   1   2   46.67    1.19
  13  -3   1  221.28    1.45
  13   2   1    9.27    1.04
  14  -3   0    4.47    0.96
  14   2   0  165.78    1.45
  16  -1  -2    2.29    0.81
  16   0  -2  159.37    1.31
   7   3   3  423.54    1.52
  10  -2   3   47.95    1.01
  10   1   3  594.68    2.13
  12   0   2  432.46    2.15
  14   6  -4  141.30    1.25
  15   5  -4    6.99    0.82
   8   7  -1  227.12    1.21
   9  -3   3    3.19    0.70
   9   2   3  233.92    1.44
   9   4   2  228.86    1.44
  10  -1   3  574.03    2.01
  12  -1   2   53.79    1.18
  13   1   1   36.79    1.29
  15  -2  -1   12.85    0.91
  15   1  -1   38.41    1.03
  15   3  -2    3.22    0.83
   9   6   0   22.47    1.05
  11   2   2   11.35    1.02
  11   4   1   18.95    1.11
  11   6  -1  120.25    1.34
  12  -4   1   52.86    1.10
  13  -2   1   11.12    0.97
  13   7  -5    3.76    0.79
  14  -2   0  182.44    1.51
  14   1   0   29.82    1.05
  15  -1  -1   41.90    1.16
  15   0  -1  161.14    1.38
  16   3  -4    3.54    0.87
   8   2   3   38.32    0.91
   8   4   2  165.82    1.20
   9   5   1  256.06    1.46
  10   3   2  207.03    1.48
  10   7  -2  123.85    1.20
  11  -3   2  189.71    1.35
  11   5   0    7.70    1.08
  12   6  -2   57.83    1.22
  13  -1   1   35.79    1.14
  13   0   1   14.65    1.12
  13   3   0  184.64    1.52
  13   6  -3  178.86    1.37
  14   0   0   15.85    1.26
  14   3  -1   55.95    1.13
   8  -3   3   10.74    0.70
   9  -2   3  226.99    1.38
   9   1   3    2.44    0.89
  10  -4   2  296.73    1.49
  12   4   0   38.21    1.36
  12   7  -4   33.50    1.04
  13  -4   0  257.39    1.57
  14  -4  -1  108.89    1.22
  14  -1   0   28.79    1.08
  16   1  -3    9.21    0.82
   6   6   0  175.30    0.98
   7   2   3  295.99    1.31
   8   5   1  174.60    1.23
   8   6   0  417.32    1.56
   9   0   3    1.94    1.04
  11   1   2   17.71    1.08
  11   7  -3   50.76    1.04
  12   5  -1   66.24    1.23
  13   5  -2   31.13    1.24
  14   6  -5   16.51    0.87
  15   2  -2   14.31    0.91
  16  -2  -3    3.07    0.74
   7   6   0   52.32    0.76
   9  -1   3   -0.12    0.78
  11  -2   2   10.88    0.92
  12   2   1   19.57    1.08
  15  -3  -2    3.46    0.88
  16  -1  -3   10.79    0.89
   7   5   1    3.31    0.62
   8   1   3  149.79    1.14
   9   3   2   40.60    1.02
   9   7  -2   46.26    0.87
  10   2   2   37.94    1.04
  10   4   1    4.07    1.00
  10   6  -1   -0.58    0.87
  11  -1   2   14.05    1.02
  11   0   2   -0.17    1.03
  12  -3   1   66.42    1.09
  13   2   0    2.36    1.02
  14   2  -1  142.25    1.40
  15   3  -3   24.88    0.91
  16   2  -4  164.74    1.26
   8  -2   3   42.43    0.79
  10   5   0  298.15    1.62
  11   3   1  330.41    1.78
  13   6  -4    3.81    1.01
   7   1   3  189.91    1.08
   8  -1   3  133.32    1.02
   8   0   3    0.73    0.73
   8   7  -2   23.77    0.85
   9  -4   2  230.97    1.26
  10  -3   2  207.03    1.36
  12   1   1    9.22    1.02
  13  -3   0  192.70    1.42
  14  -3  -1   56.07    1.07
  14   5  -4   12.83    1.04
  14   6  -6    1.01    0.75
  15  -2  -2   16.82    0.93
  15   5  -6    1.87    0.75
   7  -2   3  287.63    1.17
   8   3   2  198.92    1.25
  10   7  -3   50.84    1.06
  11  -4   1   20.20    0.99
  11   6  -2   17.43    0.99
  12  -2   1   18.81    1.00
  12   0   1    1.85    1.25
  12   3   0   37.06    1.11
  12   6  -3   40.94    1.04
  13   1   0    2.56    1.01
  14   1  -1    2.82    0.97
  14   3  -2    1.51    0.95
  15  -4  -3   20.50    0.79
  15   0  -2    1.85    0.91
  16   1  -4   27.26    0.87
   7  -1   3  192.67    1.09
   7   0   3  252.74    1.16
   9   4   1  256.22    1.47
   9   6  -1  234.68    1.37
  10   1   2   72.10    1.15
  11   4   0   16.75    1.09
  11   5  -1   91.78    1.39
  11   7  -4   38.17    1.05
  12  -1   1    3.38    1.06
  13  -2   0    4.75    1.14
  13   3  -1   73.63    1.23
  14  -2  -1  148.22    1.46
  14   4  -3   45.81    1.17
   7   3   2  260.61    1.22
   9   5   0   86.90    1.18
  10  -2   2   38.44    0.94
  11   2   1    5.82    0.98
  13   0   0    4.92    1.08
  14   0  -1    1.65    1.01
  14   6  -7   43.61    0.89
  15   2  -3   77.45    1.14
  16   0  -4   97.20    1.16
  16   2  -5    6.78    0.86
  10  -1   2   70.13    1.10
  10   0   2  753.01    2.27
  10   3   1   45.49    1.10
  12  -4   0   38.12    1.10
  12   4  -1   79.30    1.33
  12   5  -2    9.15    1.02
  13   4  -2  132.88    1.43
  15   3  -4   26.94    1.01
   8  -4   2  165.00    0.98
   8   6  -1  198.21    1.23
   9  -3   2   45.49    0.91
   9   7  -3   84.02    1.09
  13  -4  -1  282.95    1.66
  13   6  -5  154.42    1.33
  14   2  -2   17.30    1.23
  15  -3  -3   35.06    1.06
   8   2   2  140.33    1.11
   9   1   2  155.83    1.25
  10   6  -2  118.31    1.21
  11  -3   1  340.92    1.65
  11   1   1  595.66    2.21
  12   2   0  222.20    1.61
  13   2  -1    6.09    1.23
  15   1  -3    5.40    0.91
   7   6  -1  254.22    1.19
   8   5   0    1.92    0.72
  10   4   0    9.21    1.00
  16   1  -5   42.30    0.93
   9  -2   2   10.02    0.95
  10  -4   1    4.09    0.89
  10   5  -1    4.42    0.92
  10   7  -4   -0.72    0.84
  11  -2   1    6.18    0.92
  11   0   1   33.43    1.14
  11   3   0  550.37    2.17
  11   6  -3   15.04    0.97
  14  -3  -2    0.42    1.07
  14   3  -3   24.11    1.05
  15  -4  -4    6.31    0.83
  15  -2  -3   84.14    1.16
  15   0  -3    8.15    0.98
  15   4  -6   40.14    1.03
  16  -2  -5    5.82    0.84
  16   2  -6    1.37    0.78
   7   2   2   17.25    0.76
   7   5   0  141.63    0.98
   9  -1   2  154.18    1.19
   9   0   2   -1.38    0.84
   9   3   1   34.37    0.98
  10   2   1  131.32    1.27
  12  -3   0   38.25    1.07
  12   1   0   72.74    1.24
  13   5  -4    7.75    0.98
  14   1  -2    6.46    1.04
  15   2  -4    2.21    0.90
  15   3  -5    6.59    1.09
   8  -3   2  210.45    1.15
   8   1   2  239.66    1.30
  11   4  -1    2.73    1.09
  13  -3  -1   80.89    1.22
  13   1  -1   62.60    1.24
  13   3  -2  126.51    1.41
  14   5  -6   41.93    1.04
   9   6  -2    1.35    0.80
  12  -2   0  225.08    1.57
  12   0   0  199.94    1.61
  12   4  -2  289.18    1.81
  14  -2  -2   19.89    1.04
  14   0  -2   12.85    1.12
   8   3   1  592.50    1.91
  10   1   1  714.67    2.36
  13  -2  -1    2.58    1.02
  13   0  -1   22.33    1.17
  14   2  -3    3.01    1.23
  15  -3  -4   25.15    1.05
  15   1  -4   66.70    1.15
   7   1   2  669.78    1.76
   8  -2   2  159.59    1.06
   8   0   2 2118.60    3.16
   9   5  -1   24.94    0.89
  10  -3   1   52.20    0.98
  11  -4   0   18.95    1.03
  11   2   0  197.82    1.54
  12   6  -5   -1.10    0.90
  13   6  -7    7.00    0.90
  14  -4  -3   52.50    1.07
   8  -1   2  238.92    1.24
   9   2   1   66.34    1.08
  10   3   0   65.77    1.19
  10   6  -3   59.25    1.06
  12   2  -1  252.28    1.72
  13   2  -2   85.97    1.35
  14   3  -4   23.69    1.11
  14   5  -7   16.28    0.98
  15  -2  -4    5.09    1.08
  15   0  -4   -0.25    0.91
  15   2  -5   48.37    1.22
  15   3  -6   60.46    1.24
  16  -1  -6   10.32    0.99
  16   0  -6  144.55    1.25
   8   6  -2   21.27    0.76
   9  -4   1  281.69    1.32
  10   0   1    1.42    0.97
  12  -4  -1   86.93    1.28
  13  -4  -2  154.08    1.49
  15  -4  -5   33.90    0.95
  15   4  -8   17.92    0.84
  10   5  -2   -0.01    1.08
  11   1   0    6.37    1.07
  13   6  -8   10.95    0.96
  14   1  -3   34.10    1.18
  16   1  -7    5.67    0.78
   7   6  -2  290.29    1.30
   8   5  -1  274.14    1.37
  11  -3   0  577.91    2.11
  11   3  -1    8.79    1.10
  12   5  -4   15.21    1.08
  13   3  -3  135.21    1.51
  14  -3  -3   28.73    1.08
  14   5  -8   27.68    1.04
   9   1   1   27.52    0.97
  11   5  -3   12.99    1.03
  12   1  -1   14.18    1.12
  12   3  -2   49.98    1.25
  12   6  -6   42.46    1.14
  13   1  -2   11.14    1.15
  14  -2  -3    7.44    1.27
  14   0  -3   -0.78    1.05
  14   4  -6  216.24    1.63
  15   1  -5  102.57    1.30
  16   0  -7   -0.91    0.78
   7   4   0   67.98    0.86
   8   2   1 1130.67    2.45
   9  -3   1   39.21    0.96
   9   3   0  254.69    1.49
   9   6  -3   96.61    1.16
  10   2   0  481.90    1.99
  12  -3  -1   21.78    1.12
  13  -3  -2  144.78    1.45
  13   5  -6   47.83    1.28
  14   2  -4   80.92    1.34
  14   5  -9   10.16    0.92
  15  -3  -5    3.78    0.94
  15   2  -6   16.93    1.14
  16  -1  -7    1.09    0.88
   7   5  -1  127.98    0.99
  12   0  -1    0.69    1.14
  13   0  -2    4.68    1.15
  14   3  -5    1.41    1.10
  15   0  -5    5.70    0.98
   8  -4   1   89.52    0.89
   9   0   1 1251.50    2.74
  10  -4   0   12.57    0.97
  10   6  -4  199.67    1.43
  12  -2  -1  275.25    1.77
  13  -2  -2   90.89    1.39
  14  -4  -4   28.11    1.09
  15  -4  -6   38.77    1.04
  15  -2  -5   61.28    1.18
  15  -1  -5  106.47    1.36
   7   2   1   23.13    0.80
   9  -2   1   67.07    0.98
   9   5  -2   33.79    0.96
  11   2  -1  369.57    1.94
  12   6  -7   14.61    1.08
  13   2  -3   87.43    1.42
  14   1  -4   22.95    1.41
  14   4  -7   17.86    1.22
  10   1   0   20.98    1.09
  10   3  -1   93.60    1.32
  12   2  -2   17.11    1.17
  12   5  -5   51.98    1.22
  13   3  -4  109.67    1.52
  14  -5  -5  166.19    1.38
  15   1  -6  151.74    1.46
   8   3   0  394.47    1.62
   8   6  -3   23.89    0.80
  10   5  -3   51.55    1.24
  11  -4  -1   11.19    1.10
  13  -4  -3  166.14    1.57
  13   5  -7  100.51    1.31
  14  -3  -4   19.47    1.08
  15   2  -7  187.95    1.52
   8  -3   1  613.25    1.82
   9   2   0    2.90    0.96
  10  -3   0   60.27    1.09
  11   3  -2  505.33    2.24
  11   5  -4   43.70    1.18
  12  -4  -2  347.51    1.95
  12   3  -3   15.27    1.25
  13   1  -3   20.91    1.26
  14   0  -4   10.05    1.17
  14   2  -5    0.93    1.11
  14   3  -6   57.38    1.30
  15  -3  -6   63.48    1.19
  15   3  -9   16.33    0.96
   8   0   1   -1.13    0.77
  10   0   0   13.97    1.08
  11   6  -6  199.28    1.51
  12   1  -2    3.22    1.37
  12   6  -8   62.13    1.17
  14  -2  -4   77.84    1.42
  14  -1  -4   24.48    1.29
  14   4  -8   68.68    1.25
  15  -2  -6   21.45    1.32
  15   0  -6    1.42    1.01
   7   6  -3  266.55    1.34
   8   4  -1   -0.41    0.84
   8   5  -2  842.98    2.24
   9   6  -4  421.04    1.78
  10  -2   0  497.33    1.99
  10   6  -5   20.87    1.12
  13  -5  -4   12.10    1.18
  13  -3  -3  138.63    1.67
  13   5  -8    9.92    1.18
  15  -1  -6  165.95    1.56
  15   2  -8    6.78    1.17
   7   3   0  116.96    1.03
   8  -2   1 1151.87    2.45
  12   5  -6   18.17    1.36
  13   0  -3  213.79    1.81
  13   2  -4   62.35    1.63
  13   4  -6   14.80    1.24
  14  -4  -5   38.01    1.26
  15   1  -7   35.36    1.13
   9  -4   0  243.96    1.37
  10   2  -1   10.59    1.13
  11   0  -1   18.15    1.23
  12  -3  -2   59.08    1.29
  12   0  -2  553.04    2.47
  13  -2  -3   84.62    1.51
  13  -1  -3   19.17    1.36
  13   3  -5  200.25    1.84
  14  -5  -6   48.60    1.19
  14   1  -5  250.92    1.92
  14   4  -9   23.24    1.09
   9   3  -1   90.49    1.25
  11  -5  -2  279.42    1.77
  11  -2  -1  407.09    2.04
  12  -5  -3  423.69    2.04
  12  -2  -2   17.96    1.47
  12   2  -3    8.64    1.44
  13   5  -9   17.37    1.18
  14   2  -6    0.25    1.18
  15  -3  -7   38.21    1.16
  15   2  -9   13.96    1.05
   7   4  -1    8.51    0.86
   9   5  -3  112.82    1.29
  11   2  -2   60.54    1.35
  11   5  -5   20.23    1.35
  11   6  -7  292.49    1.84
  14  -3  -5    1.43    1.11
  14   0  -5    0.65    1.24
  14   4 -10   77.06    1.18
  15  -1  -7   39.10    1.42
  15   1  -8   61.01    1.37
   8   6  -4   96.39    1.21
   9   4  -2   -0.45    1.03
  10   5  -4    6.82    1.04
  12   3  -4   88.32    1.59
  12   4  -5   25.39    1.40
  13  -4  -4    3.54    1.35
  13   1  -4   17.59    1.35
  13   4  -7    6.69    1.43
  13   5 -10   70.39    1.27
  14  -1  -5  262.09    2.19
  15   2 -10    2.11    1.12
   9   0   0   -2.19    0.99
  10   3  -2  194.50    1.66
  10   6  -6    3.24    1.13
  11   3  -3   85.14    1.53
  12   5  -7   18.84    1.23
  13   5 -11    1.36    0.99
   9   6  -5  827.02    2.56
  10   1  -1  142.86    1.53
  10   4  -3  156.65    1.59
  11   4  -4    3.18    1.28
  11   6  -8   31.56    1.34
  14  -4  -6  231.47    1.87
  15  -3  -8  135.03    1.49
  15   0  -8    3.00    1.08
   9  -2   0    3.66    0.91
  11  -4  -2  172.33    1.74
  11   1  -2  256.46    1.89
  12  -4  -3   15.78    1.20
  12   1  -3   61.17    1.48
  13  -5  -5   -2.90    1.31
  13  -3  -4  114.92    1.80
  13   0  -4   -2.40    1.31
  13   2  -5   40.45    1.46
  13   3  -6   -0.85    1.36
  14  -5  -7   13.40    1.12
  14   2  -7    3.35    1.22
  13  -1  -4   20.07    1.78
  13   4  -8    5.54    1.45
  14   3  -9   94.78    1.54
  15  -1  -8   61.43    1.37
   7   6  -4   14.64    0.93
  10   0  -1    0.77    1.17
  11   5  -6  350.52    2.14
  12   0  -3    1.31    1.36
  12   4  -6  306.72    2.15
  12   5  -8   29.55    1.28
  14  -3  -6   60.93    1.43
  15   0  -9  133.10    1.59
  15   1 -10   40.92    1.18
   8   4  -2   19.96    0.97
  10  -2  -1    9.01    1.34
  10  -1  -1  153.04    1.63
  11   0  -2    0.33    1.33
  12  -3  -3   14.65    1.33
  12   2  -4  207.95    1.95
  14  -1  -6   10.29    1.43
  14   3 -10   16.43    1.36
   9   5  -4   37.37    1.19
  10   2  -2  274.19    1.94
  10   5  -5  150.87    1.60
  10   6  -7    3.47    1.17
  11   2  -3  169.71    1.82
  12  -2  -3   -0.79    1.43
  12   3  -5  112.59    1.79
  13   1  -5   45.42    1.57
  14   1  -7  100.56    1.67
  -5  -7   8   38.16    3.68
  -5  -1  13  267.00    4.84
  -4  -9   8    0.28    2.93
  -4  -2  16   -0.14    4.12
  -3 -10  12   11.56    3.38
  -3   0  16   -3.81    3.58
  -3   1  15   44.78    3.69
  -2  -2  18  250.59    3.89
  -5  -5   6  111.47    2.60
  -4  -9   9  424.78    4.83
  -4  -9  11  493.71    4.79
  -4  -7  15    7.62    3.20
  -2 -10  14   75.73    3.12
  -5  -7   9   -1.28    4.11
  -5  -6   7   13.42    2.83
  -5  -4  14   11.28    4.69
  -5  -3  14  278.45    4.82
  -4  -9  10  120.86    3.82
  -4  -7   5  281.59    3.25
  -4  -4  16  667.58    5.99
  -3 -10  11  193.19    4.33
  -3  -9  14    1.32    3.45
  -5  -7  10  884.68    5.92
  -5  -1   8  728.06    4.03
  -4  -8  13    6.11    4.91
  -4   0  14   58.59    3.72
  -4   1  12   60.92    3.60
  -3 -10  10  155.95    4.40
  -3  -7  16    5.08    3.57
  -5  -6   8    9.19    3.51
  -5  -6  12   16.14    4.49
  -5  -5  13  345.19    5.18
  -5  -1  10  287.69    4.54
  -4  -8   7    1.27    3.70
  -4  -7  14    7.12    4.17
  -4   1  11  369.09    4.09
  -2  -9  15   69.94    3.48
  -2  -8  16  241.97    4.23
  -5  -6  11  263.95    5.76
  -5  -4  13   57.42    4.50
  -5  -3   7  148.26    3.28
  -5  -3  13   35.72    4.58
  -4  -8  12  272.05    5.75
  -4   1  10  375.98    3.80
  -3  -9  13   25.51    3.69
  -3  -1  16   18.57    3.91
  -2 -10  13   34.34    3.72
  -5  -6  10  863.46    6.35
  -5  -5  12  276.54    5.14
  -5  -4   7  330.80    3.70
  -5  -2   8    5.79    3.02
  -5  -2  12   19.98    4.49
  -4  -5  15  516.68    5.58
  -3   1  14  261.44    4.15
  -1  -2  18   78.23    3.76
  -5  -4  12   55.60    5.45
  -5  -3  12   -0.40    4.58
  -4  -8  11    7.15    5.31
  -4  -7   6   -4.71    3.28
  -4  -3  15   21.82    4.76
  -4  -1  14   19.71    4.28
  -3   0  15  105.03    4.12
  -5  -5  11   21.38    4.82
  -5  -4   8   49.75    3.68
  -5  -2   9 1165.26    5.61
  -5  -2  10    8.00    3.85
  -4  -7  13  119.94    5.13
  -4  -6  14  462.12    5.74
  -3  -9  12   45.64    4.98
  -2   0  16  208.21    4.88
  -5  -5  10  271.95    5.36
  -5  -4  11   41.51    4.73
  -5  -3  11   31.86    4.72
  -4   0  12  445.78    5.34
  -2 -10  12   42.15    4.18
  -2  -9  14   61.50    4.60
  -5  -4   9  183.32    4.48
  -5  -3   9  244.21    4.45
  -5  -3  10  110.94    4.60
  -3  -4  16   10.30    4.60
  -2  -7  16   -1.21    3.74
  -2  -3  17  337.73    5.57
  -4  -7   7   51.23    3.80
  -4  -7  12   77.69    5.51
  -4  -1  13  184.36    5.01
  -3   1  13  375.14    4.56
  -2 -10  11   54.89    4.95
  -1  -9  15   10.20    3.65
  -1  -8  16  -11.00    3.76
  -4  -6  13   70.16    5.15
  -4  -4  14    3.09    5.00
  -4  -3  14   25.33    5.35
  -4   0  11    6.16    3.58
  -3  -9   8  404.31    4.92
  -3  -9   9  192.28    5.30
  -3  -9  10  479.14    6.11
  -3  -6  15   64.00    4.76
  -3  -1  15   62.45    4.65
  -1  -1  17   -2.73    4.54
   0  -2  18  126.14    3.73
  -4  -6   6  743.30    4.51
  -4   0   9    1.39    3.52
  -4   0  10  175.50    3.66
  -3  -7  14  327.33    6.44
  -3   0  14  -11.52    4.46
  -2 -10  10  218.67    5.30
  -2  -1  16   15.89    5.06
  -1 -10  13   16.59    4.19
  -1  -6  17    8.21    3.89
   0  -3  18   18.16    3.84
  -2 -10   9   16.17    4.94
  -2  -9  13   17.96    4.34
  -2  -6  16   21.22    4.42
  -4  -6  12  169.70    5.83
  -3  -8   6   17.85    3.74
  -3  -8  12   49.55    6.20
  -3  -5  15  306.87    5.65
  -3  -2  15  104.18    5.32
  -3   1  12  958.08    5.47
  -4  -6   7   33.20    4.14
  -4  -5   6  217.68    3.94
  -3  -4  15  128.72    5.22
  -2   0  15   -7.63    4.93
  -1   0  16   -5.52    4.81
  -1 -10  12    7.87    4.78
  -1  -9  14  119.78    4.90
  -1  -3  17   31.09    4.97
  -4  -5  12   38.15    5.18
  -4  -2  12   10.83    5.04
  -3  -8  11  133.72    5.33
  -3  -7  13   27.12    5.32
  -2  -9  12   40.09    4.65
  -2   2  12    8.13    3.44
  -4  -4  12  308.25    5.82
  -4  -3  12   25.41    5.28
  -4  -1   9  297.97    3.89
  -3  -8   7  329.62    4.44
  -3  -7   5  290.25    3.39
   0  -6  17   11.79    3.68
  -4  -5  11  192.72    5.61
  -4  -2  11   28.09    4.59
  -3  -8   8  148.06    5.30
  -3  -8  10    0.17    4.78
  -3  -5  14    0.73    5.14
  -3   1  10   37.50    3.47
   0 -10  13   18.61    4.64
  -3  -8   9  918.69    6.39
  -1 -10  11    7.97    4.55
  -1  -6  16   10.59    4.34
  -4  -5  10   93.18    5.15
  -4  -4   7  401.52    4.01
  -4  -3  11  101.74    5.05
  -4  -2   8   58.71    3.48
  -4  -2   9   97.20    4.39
  -2  -7  14   46.94    4.80
  -2   1  13  191.20    4.68
  -2   2  11   28.51    3.33
  -1  -9  13   19.65    4.36
   0  -5  17   38.08    4.33
   0  -2  17   41.16    5.02
  -4  -4   8  726.00    5.29
  -4  -4  10  126.49    4.91
  -4  -3  10   72.76    4.41
  -3  -7   6  476.51    4.47
  -2  -9   7  184.90    4.84
  -2  -9  10   43.15    4.72
  -2   0  14   29.32    4.43
  -1 -10  10    1.35    4.70
   0  -7  16    8.82    3.75
   0  -3  17   75.17    4.95
  -4  -3   8  461.22    4.32
  -4  -3   9  411.20    4.64
  -2  -9   8   75.95    4.77
  -2  -9   9  379.30    5.70
  -1  -7  15   33.70    4.33
  -1  -5  16  104.83    4.56
   0  -9  14   52.88    4.56
   0   0  16  207.65    5.16
  -3  -6  12  268.19    6.66
  -3  -5  13  222.25    5.54
  -2  -4  15  227.28    5.47
  -1 -10   9  136.13    4.57
  -1  -4  16   10.75    5.42
  -1   0  15  146.17    4.46
  -3  -7   7  118.52    3.79
  -3  -7  10  108.51    5.20
  -3  -4  13    9.13    4.90
  -3  -3  13   51.27    5.24
  -2  -6  14  219.22    5.38
  -1   1  14  120.51    4.16
  -3  -7   8  166.59    4.23
  -3  -7   9  224.97    4.82
  -3  -1  12  876.29    5.92
  -2  -7  13   30.38    5.07
  -2  -1  14    4.50    4.40
  -2   1  12    4.89    3.78
  -1  -9  12  223.29    4.95
   0  -6  16   12.42    3.84
   1 -10  13   51.85    3.94
   1  -2  17   14.21    4.46
  -3  -5  12   49.49    5.66
  -2  -8  11   -2.55    5.57
   0  -1  16    4.74    4.45
   1  -7  16    6.83    3.56
  -3  -6   6   89.77    3.41
  -3  -2  12    5.81    4.72
  -2  -5  14   14.91    4.80
  -2   0  13    2.82    4.09
   0 -10  11    9.57    4.58
   2  -1  17    7.14    3.67
  -3  -4  12   -3.75    4.62
  -3  -3  12   93.28    5.72
  -1  -9  11  147.70    5.25
   0  -7  15   23.81    4.63
   1  -9  14    3.91    4.08
   1  -8  15    7.71    3.72
   1   0  16   -8.83    4.08
  -3  -6  10  274.64    5.15
  -1  -5  15   53.15    4.55
   0  -8  14    5.31    4.35
   0  -2  16   15.24    4.75
   2  -5  17   25.03    3.67
  -3  -6   7  114.42    3.24
  -3  -5  11 1459.31    7.20
  -2   1  11 1191.81    4.98
   0 -10  10   57.13    4.65
   1 -10  12    5.08    4.48
   2 -10  13   15.07    3.50
   2  -2  17  105.15    4.24
  -3  -2  11  152.98    4.21
  -2  -8   8  828.49    5.84
  -2  -1  13  186.03    4.45
  -1  -9  10   20.97    4.82
  -1  -4  15   16.31    4.59
  -1   1  13  117.60    3.67
   1  -6  16    8.37    3.61
  -3  -3  11   74.56    4.31
  -2  -5  13  121.41    4.78
  -2   0  12 1133.06    5.62
  -1  -6  14  218.79    4.94
  -2   1  10    2.95    2.73
  -1  -9   9   48.09    4.67
  -1  -7  13  163.54    4.95
  -1   2  11  826.61    4.25
   0 -10   9   60.63    4.46
   0  -6  15    6.83    3.98
   0   1  14  283.64    4.57
   2  -8  15   -0.51    3.62
  -3  -5   8  141.87    3.96
  -3  -5   9  201.68    4.05
  -3  -4  10  454.57    4.76
  -2  -6  12  178.20    4.87
  -2  -4  13  321.07    5.06
  -2  -3  13   62.70    5.40
  -1  -9   7   87.82    3.81
  -1  -9   8  235.15    4.38
   0 -10   8  -10.25    3.94
   1  -9  13    4.48    3.60
   1  -7  15   -0.23    3.68
   1  -5  16  154.80    3.94
   3  -3  17   76.24    3.46
  -3  -3  10  117.16    3.72
   2  -6  16   44.56    3.30
  -3  -4   9  156.82    3.59
  -3  -2   9   87.85    3.00
  -2  -1  12    2.11    3.50
  -1  -8  11  114.19    4.48
   0  -5  15   47.70    4.06
   1  -3  16  100.52    4.69
   2 -10  12   69.03    4.05
  -3  -3   9    5.10    2.97
  -2  -7   9  492.32    5.26
  -2  -6  11    4.18    4.26
  -1  -4  14    7.69    4.12
  -1   0  13  908.25    5.35
   0  -9  11  146.93    4.13
   3  -9  14   -2.23    3.17
   3  -8  15   29.77    3.17
  -3  -3   8   17.14    2.79
  -1  -7  12   91.60    4.56
  -1  -6  13   43.04    4.22
  -1  -3  14   88.35    4.48
   1   0  15    5.02    3.91
   2  -1  16    9.71    3.76
  -2  -7   7  116.40    3.11
  -2  -4  12  753.72    5.54
  -2  -3  12  368.92    5.38
  -1  -8  10    9.77    4.50
   0   0  14   10.85    3.95
   1  -6  15  225.82    4.19
   2  -7  15  147.86    3.68
   2  -5  16   30.69    3.54
   3  -6  16   70.06    3.26
  -2  -6  10   49.52    4.67
  -2   0  10    9.79    2.37
   2  -2  16  119.89    4.06
  -2  -5  11  360.90    4.66
  -2  -1  11 1131.52    5.07
  -1  -1  13  116.60    3.73
   0  -9  10   59.23    3.90
   0  -7  13  388.87    4.90
   0   1  13   50.94    3.03
   1  -7  14  160.99    3.98
   2 -10  11    9.70    3.85
   1 -10   9    2.66    3.97
   1  -5  15   -8.90    3.47
   1  -1  15    0.87    3.48
   3  -5  16  171.34    3.96
  -2  -4  11  268.12    4.16
  -2  -2  11   33.44    3.24
  -1  -4  13  275.67    4.42
   0  -9   9   38.04    3.87
   0  -5  14   13.49    3.81
   0  -1  14  258.56    4.05
   3  -7  15    8.98    2.87
  -2  -6   6 1438.31    4.74
  -2  -3  11    8.05    3.45
  -1  -8   7    7.48    3.06
  -1  -8   8   25.30    3.22
  -1  -3  13   50.53    3.95
   1  -4  15   10.80    3.67
   2  -6  15   12.19    3.17
   2   0  15    9.76    3.39
  -2  -6   7  255.55    2.93
   0  -8  11   12.52    3.73
   0  -4  14   76.95    3.84
   0  -2  14   68.66    3.83
   1  -9  11    6.27    3.37
   3  -8  14    9.05    3.05
   3  -3  16   10.13    3.43
   3  -2  16   17.03    3.22
   4  -1  16   -3.77    2.93
   0  -6  13   83.52    3.85
   0  -3  14   21.66    3.86
   1  -6  14   40.62    3.58
   2  -9  12   70.72    3.35
   4  -7  15   65.43    2.88
  -2  -5   9   17.74    2.95
  -2  -4  10   11.63    3.05
  -2  -2  10  996.19    4.47
  -1  -1  12  529.33    4.11
   0  -9   7   63.64    2.82
   1   0  14    0.35    3.36
   2  -7  14   34.07    3.21
  -2  -3  10   -2.26    2.77
  -1   1  10   92.41    2.14
   1  -7  13   30.12    3.42
   4  -9  13   61.13    3.02
   4  -3  16   28.37    3.02
   4  -2  16   16.98    2.90
  -2  -5   8   21.41    2.48
  -1  -7   9    6.50    3.09
  -1   0  11    6.75    2.43
   0  -8  10   -2.63    3.27
   0  -5  13  108.16    3.78
   1  -9  10   98.25    3.49
  -2  -4   9    2.35    2.56
  -1  -3  12  234.25    3.94
   0  -1  13   50.55    3.43
   1  -5  14   78.30    3.57
   1   1  13    3.55    2.99
   5  -3  16   21.96    2.60
  -1  -5  11   44.98    3.41
   1  -1  14  108.01    3.32
   2  -9  11    4.65    3.45
   3  -9  12   81.18    3.06
  -2  -4   8 1264.96    4.34
   0  -7  11   12.55    3.58
   0  -4  13    5.65    3.23
   2  -6  14  125.43    3.45
   3 -10  10    2.05    3.25
   3  -5  15   57.02    2.94
   4 -10  11   32.27    2.91
  -1  -7   7  509.65    3.38
   1  -9   9    6.91    2.93
   1  -8  11   17.50    3.39
   1  -6  13  115.57    3.57
   1  -2  14   30.35    3.26
   2 -10   8   66.03    3.26
   3  -1  15   32.51    3.13
   4   0  15   -2.40    2.80
   5  -6  15   65.57    2.55
  -1  -4  11  282.79    3.63
  -1   0  10    4.97    2.17
   0   0  12  889.27    4.27
   1  -7  12  254.61    3.98
   2  -7  13   95.97    3.26
   2   0  14   62.09    3.15
   3  -4  15   -0.60    2.88
  -1  -3  11  270.62    3.44
  -1  -2  11  768.10    4.12
   0  -8   8   19.60    3.11
   0  -5  12  244.27    3.70
   0   1  11  320.60    2.88
   2  -5  14   39.99    3.66
   3  -3  15   74.29    3.18
   3  -2  15   73.14    2.96
   4  -7  14   44.51    2.58
   4  -5  15    2.24    2.47
   5 -10  11  120.07    2.79
  -1  -5  10   21.14    2.90
   1  -9   8  147.15    2.98
   1   0  13  409.88    3.54
   3  -6  14    0.03    3.28
   0  -8   7    5.82    2.58
   1  -5  13  171.44    3.51
   2  -9  10   53.48    2.94
   2  -1  14   61.96    3.33
   4 -10  10   35.48    2.92
   4  -1  15   41.49    2.83
   5  -7  14   74.40    2.46
   5  -5  15    9.53    2.45
   0  -8   5   17.09    1.79
   0  -4  12   37.87    3.01
   0  -1  12   17.03    2.51
   1  -9   7  277.27    3.31
   1  -8  10   32.99    3.02
   2  -4  14  118.10    3.30
   6  -5  15    1.75    2.43
   1  -9   6   63.00    2.64
   1  -6  12   74.38    3.13
   1  -4  13  109.28    3.19
   1  -1  13   -4.83    2.52
   1   1  12  176.52    2.52
   2  -6  13    6.30    2.91
   2  -2  14  174.29    3.30
   3  -7  13   -1.39    2.66
   4  -3  15  229.50    3.23
   4  -2  15   11.72    2.49
   5  -8  13   90.19    2.74
  -1  -6   7  810.21    3.40
  -1  -5   9  494.85    3.42
  -1  -3  10   76.92    2.46
  -1  -2  10    0.62    2.10
   0  -7   9    4.40    2.65
   1  -7  11   23.85    3.14
   2  -8  11   60.01    3.21
   3  -5  14  364.26    3.70
   4  -6  14   73.66    2.69
   6  -9  12   73.40    2.27
  -1  -6   6   71.46    1.89
   0  -5  11   -0.57    2.77
   0   0  11    2.33    1.98
   1  -3  13    7.91    2.91
   2  -9   9   16.27    2.66
   2  -7  12  122.45    3.33
   5 -10  10   44.78    2.56
   5  -3  15  167.54    3.10
   5  -2  15  221.92    3.20
   6  -1  15   40.09    2.34
   0  -6  10 1349.37    5.14
   0   1  10    2.16    1.50
   1  -8   9  207.92    3.02
   4  -9  11  225.64    3.02
   6  -3  15   34.06    2.46
   6  -2  15   26.24    2.48
  -1  -5   8  526.95    3.00
  -1  -4   9  202.85    2.52
   0  -7   8   22.33    2.20
   1  -5  12  740.92    4.35
   2  -5  13  261.00    3.45
   2   0  13   -1.14    2.57
   3  -9  10    7.49    2.51
   3  -4  14    8.46    2.80
   4  -7  13   23.14    2.46
   5  -6  14   26.77    2.23
   0  -4  11  310.13    3.24
   0  -1  11  304.18    2.96
   1   0  12   -1.83    2.10
   3  -6  13    7.35    2.66
   3  -2  14   33.93    3.08
   4  -5  14   41.24    2.53
   6 -10  10   82.83    2.30
   6  -6  14   -0.46    1.94
  -1  -3   9   32.59    1.92
  -1  -2   9  226.10    2.20
   1  -6  11   72.65    2.91
   2  -9   8   63.44    2.48
   3   1  13   38.08    2.49
   5  -9  11    2.01    2.47
  -1  -4   8   40.33    1.83
   0  -7   7   32.69    1.95
   0  -6   9  562.25    3.49
   0  -5  10   65.07    2.60
   0  -3  11  718.09    3.82
   1  -8   8  222.49    2.81
   1  -4  12    9.47    2.58
   2  -6  12  222.30    3.20
   2  -4  13   25.43    2.61
   3  -7  12   -4.36    2.55
   5  -7  13    3.03    2.12
   1  -1  12  197.49    2.61
   1   1  11  241.73    2.16
   2  -7  11  498.15    3.83
   4 -10   8   33.04    2.62
   5 -10   9   47.83    2.43
   5  -5  14   57.82    2.31
   0  -7   6  116.21    1.81
   0   0  10  103.41    1.80
   1  -3  12   29.44    2.61
   2  -9   7   99.00    2.52
   2   1  12  368.07    2.65
   3  -9   9    5.90    2.34
   3  -5  13    1.68    2.61
   4  -6  13   49.40    2.92
   5   0  14    0.55    2.29
   6  -9  11    6.84    2.14
   6  -7  13    7.27    1.96
   6  -5  14    4.79    2.19
   7  -7  13    7.57    2.01
  -1  -3   8   48.44    1.42
   0  -7   5  620.24    2.56
   1  -8   7   35.36    2.06
   4  -2  14   36.61    2.37
   7  -9  11    0.38    1.78
   7  -5  14   22.16    2.08
   0  -4  10   48.88    2.20
   1  -7   9   64.78    2.48
   1  -5  11 1201.74    4.61
   2  -8   9  264.28    3.21
   2  -5  12    3.12    2.41
   3   0  13  658.35    3.47
   5  -4  14   46.04    2.33
   6 -10   9    4.73    2.00
   6   0  14  256.00    2.73
   7  -8  12    1.55    2.14
   0  -5   9  418.51    2.83
   1  -8   6    3.87    1.82
   1  -6  10   26.66    2.44
   2  -9   6  149.08    2.09
   3  -4  13  286.50    3.09
   4  -7  12  152.50    2.71
   5  -6  13    3.33    2.51
   5  -1  14  146.82    2.43
   0  -3  10   16.55    1.92
   0  -2  10  895.69    3.33
   1  -8   5   13.74    1.51
   1   0  11   10.85    1.70
   2   0  12   31.72    2.26
   3  -8  10    8.02    2.36
   3  -6  12    2.61    2.33
   5 -10   8   27.92    2.28
   5  -9  10  174.16    2.51
   5  -2  14    4.84    2.03
   1  -4  11   11.72    2.22
   2  -4  12  742.36    4.15
   3  -9   8   47.93    2.14
   3  -7  11   67.88    2.60
   3  -1  13   36.77    2.14
   4  -5  13   25.94    2.30
   6  -6  13   17.56    2.27
   6  -3  14   41.04    2.47
   6  -1  14    8.34    2.01
   7  -1  14  120.38    2.31
   8  -3  14    2.69    1.75
   1  -7   8   83.12    2.05
   3  -2  13   35.83    2.34
   5  -7  12  131.02    2.42
   6  -2  14   41.50    1.92
   7  -6  13   17.03    1.77
   7  -3  14    3.66    1.99
   7  -2  14    3.22    1.91
   8  -6  13    1.44    1.58
   8  -2  14   49.58    1.82
   0  -4   9   20.19    1.72
   1  -3  11   64.41    2.22
   1  -1  11  253.98    2.30
   1   1  10  405.96    2.09
   2  -8   8   46.54    1.99
   2  -3  12  192.70    2.69
   2  -1  12  407.34    2.81
   3   1  12   11.67    1.87
   4   0  13   -1.95    2.15
   6  -9  10   80.89    2.10
   0  -6   6 1466.82    3.46
   0  -5   8   13.38    1.61
   1  -6   9  137.52    2.32
   1  -5  10  302.61    2.73
   1  -2  11  510.29    2.99
   3  -5  12  261.81    2.86
   4  -6  12   49.11    2.29
   4  -4  13   34.13    2.21
   5  -5  13    4.12    2.04
   6 -10   8  483.88    3.05
   6  -7  12   37.31    1.94
   7  -9  10   29.03    1.91
   2  -5  11   46.20    2.20
   2   1  11   42.99    1.48
   3  -9   7   32.60    1.82
   3  -8   9  570.97    3.54
   4  -8  10  266.20    2.84
   5 -10   7  115.93    2.31
   8  -9  10   44.75    1.65
   8  -7  12   30.60    1.64
   0  -2   9    1.77    1.35
   1  -7   7  442.73    2.44
   4  -7  11  162.24    2.59
   4  -3  13  172.46    2.66
   4  -2  13   10.72    2.45
   4  -1  13  196.62    2.39
   5  -9   9   60.65    2.42
   6  -5  13   27.47    1.91
   7 -10   8   23.72    1.73
   2  -6  10  173.08    2.49
   3  -6  11  392.66    3.00
   4  -9   8  358.49    2.73
   7  -5  13   55.44    1.80
   8 -10   8   21.26    1.60
   0  -5   7 1062.05    3.02
   0  -4   8 1660.44    3.71
   1  -4  10    4.22    1.61
   1   0  10    2.23    1.24
   3  -9   6   87.37    1.94
   3  -4  12   68.44    2.29
   3   0  12   -2.46    1.73
   5  -6  12    7.64    2.00
   1  -7   6  836.19    2.77
   2  -4  11  312.18    2.62
   2   0  11   -0.98    1.71
   4  -5  12    2.58    2.00
   5  -8  10   42.35    2.16
   5  -1  13  233.77    2.63
   6 -10   7    1.47    1.82
   6  -4  13   33.52    2.10
   1  -5   9   40.48    1.77
   1  -3  10  608.34    2.78
   1  -1  10  415.98    2.22
   2  -8   6    7.98    1.58
   3  -3  12  623.70    3.30
   3  -1  12    8.25    1.71
   4   1  12   -0.41    1.50
   5  -7  11    4.55    2.00
   5  -2  13  264.13    2.56
   6  -9   9  135.87    2.05
   6  -6  12    7.58    1.81
   6   0  13    1.64    1.71
   7  -4  13   45.23    1.93
   8  -4  13   79.75    1.82
   9  -6  12    4.67    1.39
   0  -3   8  175.92    1.66
   1  -2  10   56.07    1.59
   2  -3  11   31.00    1.94
   3  -8   8  675.23    3.11
   4  -8   9    2.17    2.22
   7  -6  12   71.71    2.12
   7   0  13  633.65    3.02
   8  -6  12  256.97    2.36
   8   0  13    2.03    1.43
   9  -3  13    9.98    1.47
   9  -1  13   96.88    1.66
   1  -7   5    4.91    1.06
   2  -7   8  448.62    2.66
   2  -5  10  113.02    2.09
   2  -1  11   48.92    1.62
   3  -5  11   83.64    2.07
   4  -9   7    5.70    1.61
   4  -6  11   33.13    1.98
   4  -4  12   40.77    2.28
   5  -9   8  226.85    2.51
   6  -8  10  448.21    2.95
   6  -7  11  112.88    2.17
   6  -2  13   41.53    2.17
   6  -1  13  253.38    2.33
   7 -10   7  211.12    2.24
   7  -9   9   80.55    1.87
   8  -9   9   83.06    1.80
   8  -3  13    7.93    1.84
   2  -8   5   88.89    1.51
   2  -6   9  202.66    2.21
   5  -5  12   16.36    1.89
   8 -10   7    0.31    1.44
   8  -2  13   48.37    1.77
   8  -1  13   28.50    1.66
   9  -7  11   35.75    1.59
   2   1  10  470.62    2.10
   3  -6  10  221.75    2.39
   3   1  11  158.11    1.62
   4   0  12  461.84    2.58
   7  -7  11   16.89    1.71
   7  -2  13   34.82    1.66
   2  -8   4  565.21    2.14
   3  -4  11   -0.13    2.08
   4  -3  12    9.26    1.89
   5   1  12  573.13    2.62
   6  -5  12   -0.19    1.75
   9  -5  12   37.53    1.63
   1   0   9  119.26    1.30
   2  -7   7  165.00    1.92
   2  -4  10  324.92    2.30
   3  -8   7   49.01    1.63
   4  -9   6   20.21    1.63
   5  -8   9  276.17    2.43
   5  -6  11   71.34    1.96
   5  -4  12  112.36    2.06
   7  -5  12  102.59    2.15
   8  -5  12   38.46    1.79
   1  -3   9  308.00    1.90
   3   0  11  175.78    1.94
   4  -8   8   35.28    1.95
   4  -5  11   38.26    1.84
   5  -7  10  149.66    2.21
   3  -3  11  232.39    2.21
   5  -9   7   29.52    1.58
   5   0  12    0.33    1.67
   6   1  12  386.32    2.27
   7  -9   8   16.19    1.77
   2  -5   9  238.91    2.02
   3  -5  10   32.05    1.69
   3  -1  11  163.50    1.79
   5  -3  12  150.07    2.14
   6  -8   9   16.95    2.00
   6  -4  12    6.42    1.63
   8  -9   8   -0.64    1.54
   9  -9   8   -1.65    1.43
   9  -4  12    2.05    1.46
  10   0  12  113.74    1.51
   1  -4   8    9.17    1.17
   3  -8   6   23.86    1.55
   3  -7   8   57.04    1.69
   5  -2  12  196.65    2.18
   5  -1  12  589.97    2.76
   6  -7  10   25.25    1.74
   7  -4  12   15.70    1.56
   7   1  12   71.87    1.63
   8  -4  12   14.73    1.77
   9  -6  11  151.93    1.74
  10  -8   9   15.67    1.31
  10  -7  10    4.08    1.27
   1  -5   7   13.43    1.08
   2  -7   6  219.56    1.62
   3  -6   9    3.08    1.63
   4  -4  11    6.95    1.59
   4   1  11    5.46    1.16
   5  -5  11   45.06    1.77
   6   0  12   26.69    1.71
   7  -8   9  126.37    2.14
   8  -6  11    1.79    1.39
  10  -2  12  147.46    1.58
  10  -1  12    1.13    1.18
   5  -8   8  122.49    2.10
   6  -9   7    3.52    1.43
   7  -7  10    6.30    1.57
   8  -8   9    7.60    1.71
   9  -8   9   13.95    1.48
   9  -7  10   23.05    1.42
   4  -8   7   62.64    1.56
   7   0  12   -2.51    1.27
   8  -7  10   22.09    1.48
   9  -2  12   52.21    1.58
   9  -1  12   32.29    1.59
  10  -5  11   13.50    1.19
   1  -3   8   32.40    0.99
   3  -8   5 1282.26    2.99
   3   1  10  225.61    1.46
   4   0  11    1.67    1.27
   5  -6  10    9.29    1.55
   6  -5  11   25.81    1.63
   7  -2  12   58.67    1.91
   7  -1  12   71.71    1.79
   2  -7   5   35.82    0.99
   2  -5   8    5.18    1.21
   3  -7   7  154.39    1.76
   4  -5  10   27.11    1.54
   4  -1  11   12.90    1.58
   7  -9   7   33.07    1.45
   8  -2  12  359.54    2.22
   8  -1  12   11.12    1.35
   9  -5  11    3.27    1.24
  10  -9   7    6.55    1.16
   1  -4   7    4.12    0.96
   4   2  10    8.90    1.13
   5   1  11   41.85    1.37
   8  -9   7   29.66    1.55
   8  -5  11   81.13    1.61
   9  -9   7   18.84    1.45
   2  -3   9  124.63    1.41
   3  -6   8   -1.00    1.35
   3  -5   9   17.73    1.41
   4  -6   9   30.48    1.56
   6  -6  10   62.69    1.65
   2   0   9   -2.41    0.84
   3  -8   4    2.09    0.97
   4  -8   6   10.60    1.43
   5  -9   5   45.03    1.27
   6  -7   9   96.40    1.81
   6  -4  11   15.10    1.49
  11   0  11   65.51    1.24
   2  -2   9   30.21    1.07
   3  -1  10  224.09    1.57
   3   2   9  116.92    1.09
   4  -4  10   24.47    1.42
   5  -8   7   17.51    1.32
   5   0  11  116.94    1.51
   7  -6  10  133.40    1.77
   8  -6  10    5.45    1.58
   9  -6  10    4.36    1.21
   9  -4  11   32.23    1.51
  10  -7   9   69.03    1.40
  11  -2  11   24.84    1.09
  11  -1  11    5.64    1.08
   2  -6   6  511.97    1.80
   5  -1  11   40.57    1.37
   6   1  11  407.62    1.95
   7  -4  11   48.44    1.52
   8  -8   8    1.30    1.29
   8  -4  11   31.25    1.40
   9  -8   8   -2.62    1.17
   9   1  11  149.43    1.57
  10  -9   6   -0.55    1.19
   2  -5   7   85.17    1.12
   5  -6   9   40.92    1.50
   7   1  11   66.45    1.45
   8  -9   6    1.29    1.35
   8   1  11    6.12    1.33
  10  -2  11   13.35    1.31
  10   0  11    3.24    1.17
   4  -8   5  189.20    1.49
   4  -7   7  222.05    1.65
   4  -3  10  495.57    2.23
   6  -9   5   59.04    1.24
   6  -8   7  104.26    1.52
   6  -5  10  229.39    1.92
   6   0  11   -1.86    1.18
   7  -3  11  246.95    1.99
   9  -9   6  108.46    1.43
   9  -3  11   45.64    1.44
  10  -5  10    0.90    1.04
  11  -8   7   58.83    1.15
   5  -4  10    7.52    1.28
   7  -5  10  120.49    1.83
   9  -2  11   95.78    1.59
   9   0  11    3.47    1.23
  11  -4  10   22.55    1.15
   2  -6   5   46.35    0.99
   3   1   9    3.68    0.73
   4  -2  10    9.93    1.23
   4   0  10   47.65    1.11
   6  -6   9   10.76    1.35
   7  -1  11   65.58    1.61
   7   0  11   17.15    1.21
   8  -5  10    3.79    1.28
   8  -2  11   49.47    1.69
   8   0  11    4.31    1.31
   9  -1  11  155.65    1.67
  11  -9   5   15.32    0.98
   3  -7   5  242.69    1.33
   7  -9   5    0.81    1.19
   7  -8   7    5.23    1.23
   8  -1  11    2.98    1.19
  10  -8   7    5.93    1.16
  10  -6   9   21.47    1.10
   2  -2   8  128.32    1.06
   3  -2   9  122.77    1.22
   5  -3  10   17.27    1.38
   6  -4  10  230.58    1.80
   7  -6   9   63.44    1.43
   8  -8   7   42.01    1.28
   9  -8   7    7.25    1.11
   4  -4   9    2.12    1.13
   5  -5   9  188.29    1.65
   5   1  10    6.25    0.90
   6  -9   4   37.54    1.12
   8  -6   9   -1.01    1.22
   9  -6   9  111.47    1.45
  11  -3  10   66.75    1.29
  12  -6   8  164.98    1.35
   3  -4   8  230.25    1.43
   4  -7   6  177.11    1.35
   5  -6   8   13.13    1.26
   7  -4  10   -0.40    1.23
   9  -9   5    6.02    1.23
  11  -5   9   12.31    1.12
   3  -6   6   72.42    1.00
   5  -8   5  325.38    1.74
   5   0  10    0.84    1.00
   8  -4  10  369.79    2.04
  11  -8   6    2.18    1.00
  11  -2  10   15.64    1.21
   3  -7   4    6.96    0.68
   3  -5   7  129.39    1.17
   5  -1  10    3.11    1.03
   6  -5   9  273.83    1.79
   6  -3  10   23.05    1.27
  10  -3  10   39.02    1.18
  11  -1  10   11.45    1.08
   4  -8   3   58.97    0.95
   4  -3   9  657.47    2.13
   6  -7   7  181.46    1.74
   6   1  10  400.93    1.70
   7  -8   6    6.80    1.31
  10   1  10    3.61    1.07
  11  -9   4   36.55    0.94
  11  -6   8   35.04    1.05
   4   1   9  205.99    1.14
   7  -5   9   88.50    1.41
   7  -3  10  224.48    1.73
   9  -3  10   18.14    1.20
  10  -8   6  507.34    2.00
  10  -2  10   25.85    1.36
   3  -3   8   17.27    0.86
   4  -2   9    8.15    0.96
   6  -1  10  401.23    1.84
   6   0  10  469.16    1.87
   8  -9   4   -2.22    1.11
   8  -5   9  178.54    1.61
   9  -8   6   -0.73    1.14
   9  -5   9  117.74    1.43
   9   1  10   35.06    1.14
  10  -9   4    2.21    1.07
  10  -1  10    4.55    1.14
  11  -4   9   85.67    1.31
  12  -8   5   -1.61    0.85
  12  -3   9   28.03    1.00
   4  -7   5   53.52    0.94
   4   0   9   -0.77    0.87
   5   2   9   33.78    0.86
   8   1  10   86.86    1.15
   9  -9   4   64.88    1.25
  10  -6   8   87.96    1.25
  12  -5   8   14.90    0.91
   4  -4   8  113.91    1.18
   5  -8   4   64.64    0.93
   5  -5   8  284.25    1.64
   6  -4   9    2.12    1.06
   7   0  10    0.93    1.02
   9  -6   8   15.18    1.10
   9  -1  10   34.91    1.31
   9   0  10    3.79    1.15
  12   1   9    5.93    0.87
   3  -6   5   89.57    0.85
   3  -2   8   -0.01    0.71
   5  -6   7  595.87    2.07
   5  -3   9   19.32    1.08
   8  -1  10   88.84    1.29
  10  -4   9   36.25    1.12
  12  -7   6    8.14    0.95
  12  -2   9   33.50    1.03
   7  -4   9  118.27    1.52
  11  -8   5   32.85    1.07
  11  -3   9   36.17    1.23
  12  -1   9    9.70    0.89
  12   0   9    0.24    0.86
   3  -5   6  162.30    1.03
   4  -5   7  171.29    1.23
   5   1   9   -0.91    0.79
   7  -8   5  561.72    1.99
   8  -4   9   31.38    1.18
  11  -5   8   28.89    1.00
  13  -5   7   -0.18    0.75
   5  -2   9   39.28    1.05
   6  -3   9   17.51    1.07
   6   2   9   27.09    0.94
  10  -9   3   37.51    1.05
  10  -8   5   65.03    1.22
  11  -7   6   -0.35    1.10
  12  -4   8    8.26    0.86
  13  -6   6   -1.48    0.78
   4  -7   4   91.81    0.87
   4   2   8  272.24    1.10
   5  -8   3   23.45    0.83
   5   0   9  122.23    1.04
   6  -8   4  123.33    1.18
   6  -6   7   26.00    1.11
   8  -8   5   23.71    1.07
   9  -8   5  320.76    1.65
  10  -5   8   34.52    1.14
  10  -3   9   76.70    1.22
  11  -6   7    4.65    0.95
  12  -8   4   11.83    0.86
   5  -7   5   63.89    0.98
   5  -4   8    5.61    0.93
   7  -5   8  504.64    1.99
  11   0   9   12.84    1.01
   6  -2   9   25.21    1.03
   7  -7   6   76.20    1.18
   7  -3   9  127.73    1.35
   7   2   9  152.96    1.18
   8  -5   8   -1.44    1.03
   8  -3   9  223.36    1.55
   9  -5   8  172.42    1.45
   9  -3   9   96.54    1.29
  10  -6   7   23.51    1.08
  13  -1   8   56.92    0.94
   4  -2   8  289.27    1.27
   5  -5   7   11.05    0.92
   6   1   9    7.32    0.77
   8  -7   6   21.19    1.08
   8   2   9   10.78    0.95
   9  -7   6    4.02    1.05
  10   1   9  448.68    1.79
  11  -4   8   -0.84    0.90
  12  -7   5    2.39    0.91
  12  -5   7    5.91    0.81
  12  -3   8  206.71    1.35
  13  -4   7   96.31    1.09
   4  -4   7    3.31    0.75
   4   1   8  229.97    0.99
   6  -1   9    2.63    0.91
   6   0   9    0.90    0.80
   7  -2   9  161.21    1.50
   8  -6   7   17.59    1.11
  11  -8   4    4.02    0.91
  12  -6   6   30.87    1.07
   3  -4   6    5.77    0.61
   4  -6   5    3.59    0.64
   5  -3   8  461.10    1.63
   6  -4   8  113.75    1.18
   7   1   9  638.06    1.91
   9  -2   9   80.66    1.25
  10  -1   9  450.11    1.83
  10   0   9   -1.14    0.89
   4  -5   6  566.64    1.58
   4   0   8  532.47    1.41
   6  -8   3    2.02    0.81
   6  -7   5    9.23    0.81
   7  -1   9  626.89    1.98
   8  -8   4   15.44    1.04
   9  -1   9    3.37    1.14
   9   1   9    6.99    0.84
  10  -8   4   81.46    1.07
  10  -4   8   29.78    1.04
  13  -7   4   40.36    0.83
  13  -5   6    5.21    0.82
   5   2   8  768.02    1.63
   6  -5   7   72.43    1.07
   7  -4   8   84.95    1.13
   7   0   9  467.86    1.67
   8  -1   9   59.73    1.10
   8   0   9   -0.71    1.01
   9  -8   4  149.85    1.24
   9  -4   8  102.59    1.24
   9   0   9  574.55    1.91
  11  -7   5    5.92    0.87
  11  -5   7   41.41    1.00
  11  -3   8   94.02    1.13
  12   1   8    7.11    0.79
   5  -7   4  226.69    1.12
   8  -4   8    6.60    0.97
  11  -6   6   33.83    0.99
  12  -4   7    2.18    0.95
  12  -1   8    5.85    0.80
  12   0   8   50.78    1.01
  13  -3   7   55.84    0.89
   5  -2   8  774.19    1.88
   6  -3   8   62.01    1.03
   7  -7   5   44.44    0.95
   4  -3   7  278.79    1.15
   5  -4   7   34.91    0.85
   7  -8   3    7.89    0.81
   7  -5   7    5.99    0.95
   8  -7   5  104.93    1.26
  10  -7   5   34.27    0.99
  10  -3   8    1.22    0.91
  11  -8   3   33.57    1.00
   5  -6   5    6.71    0.68
   5   1   8   47.70    0.67
   7  -3   8   11.02    0.93
   8  -5   7  474.76    1.81
   9  -7   5   72.82    1.09
   9  -5   7  181.03    1.36
  10  -6   6   10.91    0.98
  12  -7   4   15.62    0.82
   4  -6   4   19.02    0.59
   5  -5   6  104.06    0.95
   5   0   8   -1.14    0.58
   6  -8   2  291.01    1.22
   6   2   8  189.84    1.02
   8  -6   6   52.17    1.10
   8  -3   8   10.44    0.94
   9  -6   6    7.84    0.98
   9  -3   8  276.64    1.51
  10  -8   3   -1.61    0.86
  11  -4   7   19.24    1.07
  11  -1   8  163.07    1.36
  11   1   8  159.00    1.23
  12  -5   6   41.70    0.90
  13  -4   6    8.52    0.83
   4  -4   6  172.47    0.94
   6  -7   4    9.48    0.74
   6  -2   8  192.90    1.19
   8  -8   3   19.70    0.82
   9  -8   3  181.34    1.29
  10  -2   8  331.01    1.72
  10   2   8  325.85    1.44
  11   0   8   -1.81    0.78
  12  -8   2  111.77    0.98
  12  -3   7   53.33    0.94
  13  -8   1    0.52    0.65
  13  -7   3   64.05    0.86
  13   1   7    1.49    0.69
   4  -2   7   82.62    0.75
   5  -7   3    0.59    0.62
   6  -4   7   73.03    0.97
  11  -7   4   57.07    1.08
  13   0   7   97.54    0.96
  14  -2   6   25.05    0.84
   5  -3   7  184.73    1.05
   6   1   8   17.34    0.66
   7  -2   8   68.66    1.02
   7   2   8   65.48    0.84
   9  -2   8   62.68    1.08
   9   2   8   60.38    0.92
  10  -4   7    8.40    0.91
  11  -5   6  158.66    1.24
  13  -5   5  101.76    0.98
   4  -1   7  424.19    1.24
   6  -6   5  136.42    1.03
   6  -5   6   42.51    0.87
   6   0   8  483.56    1.45
   7  -8   2    0.09    0.75
   7  -7   4  547.30    1.65
   7  -4   7   46.07    0.94
   8  -2   8  223.19    1.35
   8   2   8  223.20    1.19
  10   0   8  244.41    1.44
  10   1   8   35.88    0.86
  11  -8   2    1.12    0.80
  12  -2   7    0.64    0.95
  14  -1   6   19.05    0.76
   8  -4   7   16.65    0.88
   9  -4   7   46.69    1.00
  10  -7   4  145.61    1.17
  11  -3   7   12.92    0.87
  13  -3   6   56.88    0.86
  14  -5   4    6.28    0.69
  14   0   6   59.23    0.80
  14   1   6   19.57    0.65
   7   0   8    3.37    0.70
   7   1   8  273.88    1.20
   8  -7   4  222.41    1.25
   8   1   8   18.81    0.87
   9  -7   4  333.90    1.48
   9   0   8   -2.43    0.93
   9   1   8    8.68    0.78
  10  -5   6   44.78    0.98
  12  -8   1    5.61    0.73
  12  -7   3  277.02    1.31
  12  -4   6   77.54    1.00
   5  -6   4  249.17    1.02
   5  -4   6   86.78    0.82
   6  -3   7  147.79    1.05
   7  -5   6  305.75    1.40
   8  -8   2  144.38    1.00
   8   0   8    6.28    0.76
   9  -8   2   30.02    0.86
   9  -5   6  120.36    1.28
  10  -8   2  303.23    1.35
  12  -1   7   24.57    0.89
  12   1   7   27.22    0.88
  13  -7   2   83.33    0.94
   4  -3   6 1441.30    2.04
   5  -2   7  865.15    1.75
   6  -7   3  220.27    1.04
   8  -5   6  192.19    1.26
  10  -3   7  190.22    1.29
  12  -5   5    4.42    0.76
  12   0   7   -1.37    0.71
  14  -3   5   14.70    0.66
   5  -7   2  701.75    1.43
   5  -5   5   20.56    0.65
   5   2   7  841.63    1.50
   7  -3   7   10.07    0.80
  11  -4   6   15.34    1.01
  11  -2   7   98.83    1.10
  13  -4   5   25.88    0.77
  13  -2   6    7.15    0.77
   8  -3   7  224.49    1.28
  11  -8   1  247.13    1.28
  11  -7   3   54.62    0.90
  11   2   7   98.65    1.01
  12  -3   6    6.26    0.92
  13  -6   3   54.87    0.96
  13   2   6    6.07    0.72
   4  -4   5    6.70    0.51
   5  -1   7   10.11    0.58
   6  -4   6  624.98    1.63
   6  -2   7   11.95    0.81
   7  -7   3   74.65    0.94
  13  -5   4    3.45    0.72
  14  -6   2    2.08    0.62
  14  -4   4    2.65    0.70
   5   0   7  166.49    0.82
   5   1   7    9.31    0.49
   6  -6   4  166.74    0.95
  10  -8   1   26.75    0.88
  10  -7   3   93.39    0.99
  10  -4   6  404.04    1.63
  11  -5   5  150.34    1.17
  11   0   7  358.92    1.56
  11   1   7   48.49    0.87
  12  -7   2    8.03    0.82
  13   1   6  129.62    1.05
  14  -5   3  140.04    1.05
  14  -2   5    2.17    0.68
   8  -8   1  354.85    1.29
   8  -7   3  432.28    1.47
   9  -8   1  672.73    1.76
  13   0   6    0.47    0.66
  14  -7   0   -0.61    0.54
   6   2   7   12.61    0.55
   7  -4   6   10.70    0.77
   7  -2   7  639.07    1.71
   8  -4   6  324.46    1.48
   8  -2   7   33.40    0.88
   9  -4   6  116.87    1.08
   9  -2   7  193.86    1.24
  10   2   7   16.57    0.79
  12  -4   5    4.91    0.92
  12  -2   6   25.35    1.02
  13  -7   1   19.70    0.75
  13  -3   5  174.97    1.22
  14   2   5    0.04    0.58
   5  -6   3  511.57    1.25
   6  -7   2  435.79    1.22
   7  -6   4   54.71    0.81
  10  -5   5   20.77    0.91
  11  -8   0   24.29    0.81
  11  -3   6  169.61    1.21
   6   0   7   -1.09    0.53
   6   1   7   86.01    0.70
   7  -5   5  103.70    0.95
   8  -6   4  519.55    1.62
   9  -5   5  234.37    1.32
   9   2   7  195.62    1.12
  10   0   7    1.95    0.78
  10   1   7    3.92    0.77
  11  -7   2   22.68    0.93
  12  -6   3    5.88    0.81
  12  -5   4   37.18    0.90
  14   1   5   33.71    0.73
   5  -4   5 1758.50    2.26
   7   2   7  632.56    1.45
   8  -5   5  310.22    1.38
   8   2   7   30.79    0.76
  12   2   6   26.92    0.81
  14  -3   4   35.44    0.76
  15  -3   3   91.24    0.85
   6  -3   6   52.80    0.75
   7  -7   2   60.44    0.79
   7   0   7   45.47    0.72
   7   1   7    2.14    0.71
   9   0   7  309.50    1.33
   9   1   7   12.17    0.73
  10  -3   6    2.49    0.81
  11  -4   5   91.90    1.16
  13  -6   2   11.70    0.74
  13  -4   4   16.47    0.75
  14  -7  -1  144.28    0.92
  14  -6   1   -0.30    0.64
   5  -2   6   67.68    0.66
   8   0   7   -1.74    0.67
   8   1   7   25.01    0.72
  10  -7   2   64.42    0.92
  11  -6   3   49.70    1.08
  11  -2   6    3.15    0.82
  12  -7   1    2.81    0.72
  12   0   6  478.11    1.63
  12   1   6    0.91    0.71
  13  -7   0  158.32    1.07
  14  -4   3    4.26    0.74
  15  -4   2    2.64    0.67
   6  -6   3    9.72    0.56
   7  -3   6   76.05    0.87
   8  -7   2   18.13    0.79
   8  -3   6    8.00    0.75
   9  -7   2  266.67    1.32
   9  -3   6  333.78    1.42
  11  -5   4    4.99    0.84
  12  -3   5  114.42    1.07
   6  -4   5  255.83    1.07
  10  -4   5    3.53    0.95
  14  -2   4   57.32    0.79
   6  -7   1  420.24    1.12
  10  -6   3  302.62    1.48
  11   2   6    5.00    0.78
  13   2   5  124.44    0.98
  15  -2   3    7.55    0.64
   5  -6   2   61.38    0.61
   6  -2   6    8.16    0.60
   7  -6   3 1321.27    2.15
   7  -4   5 1333.35    2.24
   9  -4   5  199.82    1.20
  10  -5   4   80.38    1.02
  11  -7   1   15.96    0.77
  11   0   6   -0.49    0.92
  12  -6   2    6.94    0.77
  12  -4   4   43.93    0.89
  13  -3   4    8.73    0.75
  13   0   5   48.58    0.85
  13   1   5   48.46    0.88
   5  -3   5  765.94    1.48
   8  -6   3    3.67    0.68
   8  -4   5    2.71    0.77
   9  -6   3  180.65    1.13
   9  -2   6   86.59    0.98
  10   3   6   -1.62    0.65
  11  -3   5   66.03    0.97
  11   1   6   72.78    0.89
  12  -5   3  125.01    1.10
  12  -2   5    0.46    0.76
  13  -6   1   32.49    0.86
  14  -6   0   60.00    0.79
  14  -1   4   41.20    0.79
   7  -7   1    0.92    0.59
   7  -5   4  510.16    1.46
   7  -2   6   34.35    0.74
   8  -5   4  172.41    1.20
   8  -2   6    3.48    0.75
   9  -5   4   16.97    0.84
  12  -7   0    0.90    0.72
  13  -7  -1   47.05    0.75
  14  -3   3   29.48    0.74
  14   2   4   57.51    0.81
  15  -5   0   10.26    0.65
  15  -3   2   70.03    0.85
  15  -1   3   14.40    0.70
   6  -1   6  342.37    1.15
   9   3   6  332.20    1.22
  10  -7   1  515.76    1.58
  10   2   6   18.75    0.80
  12   3   5  116.69    0.98
  13  -4   3   34.91    0.82
  14   0   4   25.24    0.73
  14   1   4   39.96    0.79
  15  -4   1   19.75    0.75
  15   2   3    7.92    0.60
   5  -5   3   61.11    0.57
   7   3   6   69.72    0.67
   8  -7   1  243.44    1.13
   9  -7   1  110.84    0.98
  10  -3   5  103.02    1.02
  10   0   6    7.33    0.78
  10   1   6   21.42    0.84
  11  -6   2   -1.78    0.76
  11  -4   4   13.70    0.82
  12  -1   5   93.26    1.04
  14  -4   2  237.13    1.20
   6  -6   2  770.86    1.52
   6  -3   5  508.42    1.32
   7  -1   6  286.03    1.13
   8  -1   6 1060.42    2.11
   8   3   6    2.42    0.54
  11  -5   3  118.57    1.10
  13  -2   4   31.33    0.81
   6   0   6  276.54    0.98
   6   2   6    7.11    0.43
   9  -3   5  101.04    0.98
   9   2   6   87.32    0.91
  11  -7   0  226.38    1.21
  11  -2   5   51.30    0.91
  12  -3   4   16.46    0.82
  12   2   5    2.12    0.68
   6   1   6  331.84    1.01
   7  -3   5    2.66    0.65
   8  -3   5   11.40    0.70
   9   1   6   61.98    0.80
  10  -6   2   10.79    0.77
  10  -4   4   31.88    1.00
  12  -7  -1   31.04    0.85
  12  -6   1    8.69    0.74
  12   1   5   98.61    0.96
  13  -7  -2   13.90    0.67
  14  -6  -1   17.38    0.71
  14  -2   3   20.17    0.72
   5  -2   5    4.49    0.49
   6  -5   3  250.88    1.02
   6  -4   4  493.12    1.28
   7  -6   2   -0.39    0.67
   7   0   6    0.23    0.56
   7   1   6  282.21    1.08
   7   2   6   31.55    0.56
   8   0   6  101.16    0.87
   8   2   6    7.40    0.57
  10  -5   3   11.50    1.02
  12  -4   3    1.58    0.91
  13  -6   0   45.93    0.78
  13  -1   4  265.19    1.33
  13   3   4   10.45    0.73
  15  -5  -1  225.24    1.10
   7  -7   0  283.92    1.04
   8  -6   2  119.23    0.96
   8   1   6 1032.00    1.91
   9  -6   2   83.65    0.89
  10  -7   0  179.83    1.11
  10  -2   5   27.14    0.85
  11  -1   5    1.58    0.83
  11   3   5   62.63    0.90
  13  -3   3   15.55    0.79
   7  -4   4    2.42    0.63
   9  -4   4   90.90    0.97
  11  -3   4  199.71    1.24
  12  -2   4  515.84    1.80
  13   2   4   27.61    0.81
  14  -5   0  179.68    1.18
  14  -1   3    6.02    0.72
  15  -4   0    0.95    0.71
  15  -3   1    2.19    0.61
   6  -2   5  344.65    1.09
   8  -7   0   77.46    0.79
   8  -4   4   54.58    0.84
   9  -7   0    7.32    0.63
   9  -2   5   30.82    0.96
  11  -6   1  650.38    1.82
  11   2   5   48.51    0.90
  13  -4   2   15.60    0.77
  13   1   4  265.51    1.26
  14  -4   1    4.54    0.84
  14   3   3   29.99    0.66
  15  -1   2    3.66    0.66
  11  -7  -1   80.38    0.92
  11   1   5    1.85    0.74
  14  -6  -2   27.66    0.73
   7  -2   5   12.23    0.63
   8  -2   5    3.08    0.71
  10  -1   5  190.11    1.19
  11  -4   3    7.55    0.83
  12  -7  -2   -1.25    0.67
  14   1   3   10.84    0.80
  14   2   3   19.99    0.75
  15   2   2   25.48    0.68
  16  -2   0  138.73    0.89
   6  -6   1   31.62    0.53
  10  -6   1    4.22    0.87
  10  -3   4   32.28    0.84
  10   3   5  106.83    0.86
  12  -1   4   22.68    0.88
  13  -6  -1   53.61    0.85
  13  -2   3   -0.97    0.76
  15  -5  -2  116.75    0.89
  15   1   2    3.93    0.67
   9  -1   5  733.03    1.85
  11  -2   4   10.50    0.82
  12  -3   3   20.42    0.85
  12   3   4   15.40    0.79
  14  -2   2    1.98    0.71
  15  -2   1  229.94    1.18
   6  -1   5  134.90    0.76
   9  -6   1   82.89    0.93
   9  -3   4  202.49    1.15
  10  -4   3    2.97    0.81
  10   1   5  192.19    1.19
  10   2   5   27.65    0.76
  12  -4   2  147.77    1.27
   7  -6   1  278.24    1.03
   7  -1   5    2.59    0.58
   8  -6   1   60.90    0.87
   8  -1   5  182.85    1.04
   9  -7  -1    1.29    0.71
   9   3   5  103.51    0.88
  11  -7  -2   15.45    0.81
  12   2   4  520.97    1.71
  13  -5   0  172.10    1.28
  13  -3   2   28.33    0.86
  13  -1   3   13.04    0.96
  14  -6  -3   -1.32    0.63
  14  -5  -1  132.72    1.03
  15  -3   0   70.67    0.84
  16  -1   0   32.42    0.67
   6  -5   2  814.39    1.51
   7  -3   4  223.16    1.02
   8  -3   4  225.81    1.13
  11  -6   0   72.35    0.91
  12   1   4   23.29    0.83
  13  -4   1  108.59    1.20
  14  -4   0   10.11    0.88
  14  -3   1   25.63    0.79
   6  -4   3   41.65    0.59
   8   3   5   10.03    0.61
   9  -4   3   15.53    0.82
   9   1   5  761.96    1.82
   9   2   5   33.90    0.83
  10  -2   4  728.78    1.92
  11  -3   3   47.11    0.93
  11  -1   4   53.38    0.97
  13  -6  -2   36.52    0.89
  13   3   3   14.73    0.82
  14  -1   2   67.41    0.90
  15  -1   1  154.61    1.03
  16  -2  -1    2.45    0.64
  16   0   0   50.03    0.80
   7  -5   2  162.67    0.89
   7  -4   3    6.74    0.61
   7   3   5    3.78    0.50
   8  -5   2  315.97    1.23
  12  -6  -1   49.17    0.87
  12  -2   3   70.01    1.00
  16  -3  -2   10.51    0.69
   6   1   5  142.41    0.74
   8   1   5  190.20    1.02
   8   2   5    4.38    0.66
  10  -7  -2  160.06    1.08
  13   1   3   10.48    0.81
  13   2   3    2.18    0.83
  14  -6  -4  183.84    1.04
  14   3   2    2.10    0.73
  15   0   1   58.05    0.96
  15   3   1    2.22    0.66
   6  -6   0  218.14    0.88
   7   1   5    4.99    0.50
   7   2   5   11.30    0.50
   9  -2   4    2.03    0.75
  11   3   4  220.08    1.15
  14  -5  -2   26.86    0.87
  14   0   2  490.28    1.70
  15  -2   0    3.14    0.67
   6  -2   4   62.01    0.67
  10  -3   3  102.95    1.04
  10  -1   4   26.40    0.89
  11   1   4   55.45    0.92
  11   2   4   14.13    0.95
  12  -5   0   10.36    0.91
  12  -3   2  183.08    1.26
  14  -2   1   18.50    0.81
  14   1   2   70.84    0.93
  14   2   2    5.25    0.69
  15  -5  -4   10.45    0.71
  15  -3  -1    2.66    0.84
  15   1   1  166.62    1.10
  15   2   1  244.45    1.19
   8  -2   4  641.52    1.64
   9  -6   0   27.73    0.77
  11  -6  -1  146.53    1.19
  12  -4   1   59.62    1.02
  12  -1   3  196.46    1.29
  13  -5  -1   41.52    0.89
   7  -6   0   59.14    0.65
  10  -5   1  132.95    1.12
  12  -6  -2   72.19    1.02
  14  -3   0    8.10    0.78
  15  -1   0  109.46    1.10
   9  -1   4  196.13    1.17
  10   3   4   37.12    0.77
  12   3   3   17.87    0.87
  13   4   2   17.15    0.83
  15   4   0    2.24    0.67
  16   0  -1   -0.44    0.67
   8  -3   3   12.36    0.73
  10  -6  -1    0.98    0.88
  10   1   4   29.15    0.84
  11  -5   0    9.25    1.03
  12   1   3  204.33    1.31
  15  -4  -3   29.53    0.86
   7  -5   1    7.28    0.65
  10  -2   3   59.83    0.97
  11  -4   1   26.55    1.14
  13  -6  -4    6.05    0.77
  13   0   2    0.16    0.89
  14   4   1    9.59    0.72
  15  -2  -1   13.88    0.77
  15   0   0   -1.56    0.90
  16   2  -1   -0.51    0.63
   7  -1   4   55.51    0.72
  12  -5  -1   95.60    1.09
  13  -5  -2   47.63    0.93
  13   3   2   34.52    0.97
  14   0   1   -1.19    0.85
  16  -1  -2    3.02    0.67
  11  -6  -2   23.80    0.84
  12  -6  -3   65.78    0.94
  13  -2   1   13.86    0.93
   3   4  12   72.35    6.00
   3   5  11   86.35    7.34
   4  -1  14  241.10    7.13
   5   2  14    3.54    6.36
   6  -3  14   49.16    6.06
   0  -1  10    7.62    4.18
   1   5   7    7.26    4.53
   3   2  13   51.30    6.71
   5   6  11   59.58    6.83
   7  -3  14    4.36    5.00
   9   7  10    6.84    4.76
   0   2   9    7.50    4.69
   2   2  12   11.00    6.24
   3   7   6   57.01    4.15
   4   3  13  163.64    7.23
   5  -2  14    7.18    5.70
   5   1  14  156.39    7.40
   6   2  14   41.23    5.91
   6   4  13   31.03    5.96
   8   2  14   53.14    5.25
   8   7  10   14.80    5.32
   4   6  10  307.36    6.96
   4   7   8    9.86    4.82
   5   7   9  158.87    6.07
   6   6  11   38.77    5.96
   7   2  14    5.25    5.14
   7   4  13   45.04    5.86
   8   4  13   78.37    5.67
   9   6  11  145.70    5.70
   4   4  12   45.75    6.58
   6  -2  14   41.80    6.13
   7   6  11   31.23    6.18
   2  -2  12   10.84    5.30
   2   3  11   33.52    5.94
   2   6   6  439.39    4.83
   3   3  12  683.73    8.42
   6  -1  14    8.96    6.30
   7  -2  14    9.43    5.28
   7   1  14  117.07    5.83
   8   1  14   26.78    5.28
   8   6  11    8.80    5.33
   6   7   9   85.96    6.09
   8  -1  14   34.95    4.90
   9   3  13    2.38    4.96
   4   7   7  203.48    4.90
   5   6  10    1.69    5.51
   6   3  13  168.95    6.43
   1   2  10   62.00    5.15
   4  -2  13   -0.71    6.48
   4   1  13  227.71    7.06
   5   4  12  102.66    6.40
   7   3  13   20.97    5.32
   7   7   9  -10.77    5.67
   8   3  13   10.05    4.71
   9   7   9  195.08    5.93
   1   3   9  310.27    5.50
   4   6   9   33.53    5.08
   5  -3  13    2.63    5.81
   5   2  13  267.13    6.89
   8   7   9   24.50    5.55
  10   6  10    5.94    4.71
   4  -1  13  195.86    6.34
   6   4  12   -0.33    6.84
   6   6  10   62.40    6.53
   1   1  10  456.92    5.89
   4   7   6  150.48    4.57
   6   2  13   47.54    5.68
   9   4  12    0.55    4.70
   1  -2  10   65.46    3.88
   2   3  10  572.29    6.69
   2   4   9  171.86    5.17
   3  -2  12   12.10    5.76
   3   3  11  213.25    6.02
   3   6   7  459.80    5.15
   4   4  11    7.73    5.65
   5  -2  13  284.03    7.06
   5   1  13  238.29    6.59
   6  -3  13  167.46    5.98
   6   7   8   17.47    5.30
   7   4  12   16.97    5.52
   7   6  10  113.48    6.11
   8   4  12   21.17    5.03
   9   5  11    7.16    5.22
   9   6  10    2.66    5.04
   3   4  10  238.72    5.98
   5  -1  13  242.33    7.14
   5   3  12  137.95    6.08
   5   7   7  116.48    4.84
   7   5  11  243.26    6.56
   8   6  10    4.25    4.83
   1   2   9   61.42    4.19
   3  -1  12   13.86    5.01
   4   2  12  189.92    6.05
   4   6   8  264.27    5.93
  10   3  12   22.65    4.50
   4  -3  12    6.04    5.12
   7   1  13   61.30    5.09
   7   7   8  179.48    5.65
   9  -2  13   30.57    4.18
   1  -3   9  283.05    4.17
   3   6   6   61.24    3.25
   5  -4  12  108.35    5.04
   5   4  11   28.54    5.52
   6  -1  13  255.73    6.15
   7  -2  13   27.77    5.30
   8   7   8   64.27    5.32
   9  -1  13   89.76    4.77
   9   0  13   17.35    4.47
   9   3  12   17.01    4.86
   2   2  10  599.12    6.21
   2   4   8 1160.65    7.07
   3   2  11  239.76    5.67
   4   1  12   -1.85    5.34
   6   6   9    4.54    5.68
   7  -1  13   55.14    5.85
   8   0  13    5.66    4.60
   3   5   8  706.40    6.01
   4  -2  12  161.95    5.61
   4   3  11  917.03    7.77
   5   7   6  213.00    4.84
   6   7   7  162.82    5.10
   8   3  12   20.75    4.64
  10   6   9   15.07    4.66
   2   3   9  107.83    4.36
   3  -3  11  224.71    5.05
   3   3  10  299.42    5.59
   4   0  12  413.37    6.66
   6  -4  12    5.54    4.93
  10   2  12  142.95    4.44
   1  -2   9   61.84    3.20
   1   0   9  101.18    3.68
   2  -3  10  559.26    4.88
   2   1  10  438.30    5.41
   3   1  11  147.35    5.30
   3   4   9  371.47    5.37
   4   6   7   18.24    3.61
   5  -3  12  153.46    5.63
   5   6   8   11.55    4.18
   6   2  12  526.63    7.55
   8   6   9   -6.57    5.04
   9   6   9   86.15    4.70
   1  -1   9    8.67    2.98
   5   1  12  541.41    6.76
   7   7   7  362.89    5.48
   8   4  11   31.43    4.94
   9   2  12   41.80    4.21
   9   5  10  311.96    6.08
   3  -2  11  217.18    4.79
   3   0  11  152.63    5.12
   4   2  11   86.47    4.97
   7   2  12   53.98    4.97
   8   2  12  328.79    5.74
   8   5  10    7.82    4.67
  10   1  12   -2.33    3.54
   2  -2  10  588.57    5.10
   2   0  10  312.95    4.77
   3  -1  11  142.71    4.57
   5  -2  12  213.11    5.16
   5   5   9  176.40    4.96
   6  -3  12   14.50    4.87
   8   7   7  199.06    4.75
  11   6   8   32.72    3.54
   2  -1  10  467.67    4.84
   2   2   9   31.68    3.75
   3  -4  10  232.78    4.41
   5  -1  12  542.79    6.50
   6   1  12  374.76    6.03
   6   6   8  279.64    5.41
   6   7   6  351.40    4.65
   9  -3  12   14.15    4.36
   9   1  12   29.13    4.67
  10   0  12  119.28    4.83
  10   3  11   87.16    4.37
   3   2  10  250.83    4.90
   4   3  10  450.84    6.44
   4   5   8  150.41    4.08
   4   6   6  108.39    3.64
   7  -3  12  243.70    5.42
   7   1  12   62.56    4.76
   8   1  12   13.91    5.08
   4  -3  11  950.53    6.44
   4   1  11    4.37    4.40
   4   4   9   -1.36    4.78
   6   0  12   22.68    4.86
   7   3  11  224.20    5.50
   8  -3  12   14.88    4.32
   9   3  11   52.82    4.20
  10   6   8   73.19    4.50
   6   4  10  216.65    5.31
   6   5   9  237.20    5.05
   7  -2  12   57.10    4.93
   7   0  12   -3.11    4.50
   7   6   8   60.27    4.25
   8   0  12   72.53    5.32
   9  -2  12   32.58    3.99
   9   0  12    0.24    4.17
   2   1   9  854.48    5.45
   3   1  10  195.67    4.50
   4  -2  11   86.24    4.67
   4   0  11    2.03    4.32
   8  -2  12  324.35    5.06
   9   6   8   20.29    3.90
  10   5   9  166.90    4.23
   2  -3   9  114.71    3.16
   3  -3  10  279.83    4.29
   3   5   6  134.17    2.99
   7   5   9   68.94    4.41
  11   1  11    7.35    3.33
   5   1  11   31.22    4.31
   9   5   9   96.27    4.22
  10  -4  11   15.16    3.23
  11   3  10   66.34    4.23
   3  -2  10  254.71    4.38
   3   0  10   -0.69    3.47
   4   2  10   11.48    3.75
   4   5   7  134.01    3.78
   5  -3  11  509.11    5.64
   6   6   7   13.89    3.43
   7   2  11   60.28    4.43
   9   2  11   95.54    4.26
  11   6   7    0.89    3.28
  12   2  10   13.76    3.07
   2  -2   9   19.06    2.67
   2  -1   9  894.94    5.24
   2   2   8  128.57    2.93
   3  -1  10  205.27    3.94
   5   0  11  130.05    5.33
   5   6   6   38.60    3.23
   8   2  11   55.39    4.27
  11  -2  11   25.68    3.40
   3   2   9  109.04    3.64
   4  -4  10   23.68    3.01
   5  -2  11 1282.13    7.08
   6   1  11  368.91    5.31
   6   3  10   29.43    4.13
   7  -4  11   45.06    4.24
   9  -4  11   36.91    3.44
  10   1  11  192.23    4.20
  11   4   9   83.86    3.82
  11   5   8   21.87    3.79
   3   3   8   13.17    2.97
   4   3   9  567.06    5.29
   6   5   8  368.35    5.12
   7   6   7  105.00    3.76
   8  -4  11   34.03    3.77
  10  -3  11  116.95    4.11
  10   3  10   30.60    3.78
  10   6   7   22.28    3.56
   3  -4   9  396.45    3.93
   4   1  10   95.97    4.04
   5   2  10    2.90    3.78
   6  -3  11  339.06    4.79
   8   1  11    7.15    4.00
   9   3  10   17.51    4.60
   9   6   7  401.97    5.03
  10   0  11    5.05    3.30
  12   1  10    5.66    2.80
   6  -2  11   17.43    4.39
   6   0  11    0.93    4.08
  10  -1  11  202.80    4.32
  10   4   9   38.69    3.94
  11   2  10   17.28    3.21
   3   1   9    9.62    3.01
   4  -3  10  454.26    4.36
   8  -3  11  156.80    4.46
  12   5   7    1.33    3.23
   4   5   6  505.72    3.78
   5  -4  10    7.15    3.32
   5   5   7   16.40    2.82
   5   6   5    4.06    2.48
   6   6   6  178.00    3.28
   7  -2  11   60.14    4.45
   8   0  11    5.33    3.72
   8   5   8    3.65    3.56
   9   5   8  134.57    3.99
  12   0  10  163.01    3.39
  12   4   8    8.12    3.16
   4   2   9    7.59    3.32
   5   1  10    9.39    3.59
   6   2  10   12.64    3.64
   8  -2  11   50.15    3.76
  10   2  10   27.42    3.47
  11  -4  10   17.86    2.73
  11   6   6   27.01    3.27
  12  -1  10    8.53    2.98
   3  -3   9  397.73    3.51
   3   0   9 1896.26    6.61
   9  -5  10  312.91    4.32
  11   1  10    9.35    2.98
   9   2  10    5.70    3.51
  12   2   9   35.34    2.97
   3  -2   9  105.81    2.79
   3  -1   9   11.63    2.57
   3   3   7   18.60    2.33
   4   3   8  193.77    3.42
   5  -3  10   16.45    3.10
  11  -3  10   65.69    3.26
  11   0  10    2.92    2.87
  11   4   8    4.39    3.04
  11   5   7   37.56    3.36
   6   1  10  346.47    4.54
   8   6   6   47.06    3.00
   9   6   6   15.17    2.82
  10  -4  10  316.54    4.04
  10   1  10    1.67    3.21
  10   3   9   70.59    3.65
   4  -4   9   12.20    2.68
   4   1   9  187.50    3.49
   5   2   9   36.09    3.20
   5   6   4  219.70    2.67
   6   6   5  129.65    2.93
   7   3   9  130.47    3.91
   9   1  10   36.42    4.05
  11  -1  10   11.23    2.96
   5   5   6   98.63    2.67
   7  -4  10   -3.72    2.89
   7   1  10  525.92    5.02
   7   5   7    6.09    2.88
   8  -4  10  328.04    4.26
   8   1  10   86.15    3.71
   9  -4  10  127.06    3.64
   9   3   9   85.02    3.79
  10   4   8   17.86    3.38
  10   5   7   87.02    3.40
  11   2   9   41.97    3.60
  13   2   8    7.32    2.64
   3   1   8   73.93    2.56
   6  -3  10   20.16    3.02
   6   0  10  427.79    4.65
   9   4   8   88.36    4.37
   9   5   7  163.76    3.59
  10  -3  10   37.89    2.85
  11  -5   9    8.04    2.56
  11   6   5    1.72    3.00
  12   5   6   43.60    3.00
   3  -4   8  220.97    2.54
   5   3   8  441.23    4.04
   6  -2  10   15.02    3.08
   7   0  10    1.06    3.62
   9   0  10   -1.51    3.17
  10  -2  10   26.70    3.22
  10  -1  10    1.25    3.10
   4  -3   9  614.82    3.97
   4   2   8  264.21    3.27
   6   2   9   25.97    3.08
   7   6   5   34.55    2.80
   8   0  10  559.69    4.98
  10   2   9    0.93    3.06
  12   0   9    1.10    2.57
  13   5   5   89.66    2.86
   4  -2   9    6.75    2.31
   4   4   6  168.31    2.48
   5   1   9    3.67    2.82
   7  -1  10  528.64    4.96
   9  -1  10   36.88    3.41
  10   6   5   21.26    3.17
  11   1   9  301.51    4.29
  13   4   6   10.04    2.90
   3   0   8    1.64    2.10
   3   2   7 1450.30    4.84
   4   3   7  284.22    2.99
   5  -4   9  720.88    4.36
   6   5   6   35.68    2.48
   8  -2  10  256.40    4.04
   9   2   9   72.38    3.38
  10  -5   9  171.51    3.22
  11   5   6  156.91    3.26
  13   1   8   45.55    2.56
   6   3   8   56.31    3.03
   6   6   4  171.86    2.56
   8   2   9   10.80    3.08
  11   4   7   23.02    2.90
  12   2   8  248.05    3.60
   3  -2   8   -1.50    2.10
   5   0   9  120.04    3.09
   5   5   5   28.93    2.15
   6   1   9   11.12    2.86
   7  -5   9   77.72    3.15
  10   1   9  412.26    4.69
   4   1   8  210.33    2.84
   5  -3   9   10.09    2.83
   7   5   6  312.88    3.40
   8  -5   9  171.45    3.23
  10   5   6   46.52    2.94
  11  -3   9   32.37    3.00
   5   2   8  720.26    4.28
   6  -4   9    6.53    2.81
   7   1   9  594.66    4.53
   7   4   7   42.84    3.28
   8   3   8    8.02    3.02
   8   5   6  196.26    3.59
   9   1   9    1.85    3.02
   9   3   8  252.12    3.91
   9   5   6  123.96    3.63
  10   4   7    7.40    2.90
  11  -1   9  302.10    3.81
  12   5   5   10.78    2.60
  13  -1   8   50.26    2.57
  13   2   7   13.70    2.91
   5  -2   9   41.93    2.45
   7   6   4   52.49    2.30
   8   1   9   52.62    3.08
   9   4   7   51.04    3.06
  12   1   8    5.42    2.46
  12   4   6   80.26    3.11
   4  -4   8  113.82    2.09
   5   3   7  184.14    2.75
   5   4   6   77.66    2.17
   7  -4   9  125.74    3.16
   9  -4   9  330.47    3.97
  13   5   4    7.30    2.21
   6  -3   9   22.75    2.54
   6   2   8  198.59    3.19
   8  -4   9   34.73    3.00
   8   6   4  535.59    3.58
   9   0   9  600.10    4.99
  10  -3   9   65.34    2.83
  10  -1   9  447.86    4.29
  12  -4   8    6.77    2.40
   4   2   7   88.76    2.19
   6  -2   9   32.96    2.55
   6  -1   9   10.12    2.79
   6   5   5  533.85    3.24
   8   0   9    1.73    2.68
   9   6   4   27.14    2.26
  10   2   8  346.68    3.89
  11  -5   8   26.35    2.48
  11   5   5  149.56    3.22
  12   0   8   52.20    2.60
  13   4   5   28.53    2.56
   4   3   6 1621.87    4.61
   5   1   8   49.25    2.44
   7  -3   9  137.50    2.93
   9  -3   9   94.40    3.00
   9  -1   9    3.43    2.86
  11   1   8  165.42    3.25
  14   3   5   11.11    2.29
   6   3   7  165.40    2.80
   7  -2   9  158.20    3.16
   8  -3   9  230.21    3.32
   8  -1   9   56.61    3.04
   8   2   8  240.82    3.45
   9   2   8   68.09    2.93
  12  -3   8  203.17    3.11
   6   4   6  715.16    3.70
  10   5   5   23.47    2.43
  12  -2   8  268.20    3.34
   5  -4   8    4.39    2.09
   6  -5   8  392.39    3.14
   6   1   8   13.20    2.36
  10  -5   8   28.22    2.46
  10   4   6  463.94    4.20
  11  -4   8   -1.08    2.62
  11   0   8    0.77    3.00
  12   5   4   30.99    2.41
  13  -4   7   92.70    2.35
  13   0   7   93.13    2.76
   5   2   7  987.08    4.08
   7   4   6   11.20    2.13
   8   3   7  262.27    3.35
  12   3   6   -2.69    2.55
  13   5   3   -6.12    2.10
   4   1   7  468.56    2.89
   8   4   6  375.05    3.62
   9  -5   8  175.73    3.14
   9   1   8    7.68    2.54
   9   4   6  125.86    2.81
  11  -3   8  103.82    3.12
  11  -1   8  160.05    3.32
  11   2   7  102.06    2.91
  12   4   5   -0.41    2.17
  13  -3   7   51.21    2.59
   5  -1   8   51.51    2.20
   8  -5   8    1.77    2.34
   8   1   8   20.16    2.47
   8   6   3    0.28    1.92
  12  -5   7    1.98    2.02
  13  -2   7   11.41    2.15
   6  -4   8  136.08    2.62
   6   0   8  548.28    3.62
  10  -4   8   31.14    2.40
  10   0   8  265.41    3.39
  11   5   4    6.56    2.39
  13   3   5  182.88    2.76
  13   4   4   17.85    2.60
   6   2   7    9.18    2.07
  10   2   7   19.16    2.55
  14   3   4   35.17    2.18
  14   4   3    3.41    1.89
   4   0   7    1.94    1.55
   7  -4   8   82.45    2.56
   7   0   8    1.25    2.30
  10  -3   8    2.90    2.37
  10  -1   8   44.01    2.61
  11   4   5   93.89    2.56
  12  -4   7   -2.04    2.20
  13   1   6  135.15    2.82
  14  -2   6   22.90    2.18
   4  -4   7    4.37    1.32
   5   1   7    7.11    1.82
   6  -3   8   70.21    2.10
   6  -2   8  209.43    2.86
   6  -1   8   18.14    2.14
   7   2   7  730.53    3.94
   8  -4   8   10.79    2.21
   9   2   7  227.22    3.13
  10   5   4   85.14    2.33
  11   1   7   45.59    2.52
  12   2   6   32.38    2.43
  12   5   3  134.48    2.56
  13  -5   6    4.84    1.86
   5  -5   7    4.17    1.78
   6   3   6   47.95    1.94
   6   4   5  272.66    2.28
   7  -1   8  325.55    3.14
   9  -3   8  290.39    3.18
  12  -6   6   30.71    1.97
  12  -3   7   49.61    2.73
   7  -3   8   15.60    1.99
   8  -3   8    5.06    2.14
   8  -1   8   17.17    2.39
   8   5   4  184.91    2.26
   9   5   4   15.68    1.90
  10   4   5    4.53    2.09
  14   1   5   32.84    2.07
  15   1   4    5.84    1.98
   7   3   6   70.45    2.21
   7   4   5 1438.26    4.45
  10   1   7    9.02    2.30
  11   0   7  401.04    3.75
  12   3   5  132.02    2.66
  12   4   4   44.41    2.20
   6   1   7   99.48    2.14
   8   4   5    3.75    1.79
   9   4   5  209.63    2.60
  11  -4   7   26.88    2.44
  11   2   6    7.93    2.72
   5   0   7  190.59    2.14
   5   2   6   71.66    1.69
   6   5   3  263.19    1.97
  11   5   3  124.34    2.21
  12   1   6    1.14    2.13
  13  -1   6  138.36    2.41
  13   3   4   12.79    2.32
  13   4   3   39.56    2.18
  14   4   2  238.96    2.56
  15   2   3    7.71    1.64
  15   3   2   70.49    1.98
   5  -4   7   33.35    1.44
   6  -5   7   80.72    1.76
  11  -1   7   50.91    2.32
  13  -6   5  120.21    2.06
  15   0   4    0.55    1.57
  10   0   7   -2.33    2.15
  11  -6   6   36.33    2.21
  11  -2   7  100.48    2.57
  11   3   5   59.51    2.43
  11   4   4   18.52    2.32
  12  -5   6   49.93    2.12
   5  -1   7    9.20    1.54
   6   0   7    0.30    1.72
   6   2   6    7.61    1.61
   7  -5   7    5.22    1.63
  10  -4   7    6.76    1.97
  10   5   3   18.78    1.98
  12   5   2   -3.94    1.81
  14  -1   5   33.71    1.84
   5  -2   7  994.38    3.39
   7   5   3   36.46    1.47
   9   0   7  327.16    3.00
  11   1   6   81.20    2.72
  12   0   6  518.93    3.55
  13   1   5   49.27    2.04
   6   4   4  532.86    2.46
   7   0   7   62.37    2.08
   7   2   6   31.21    1.84
   8   5   3   82.93    1.77
   9   2   6   83.17    2.33
  10  -3   7  209.88    2.78
  10  -2   7   14.79    2.24
   5   1   6  492.48    2.48
   6  -1   7   94.22    1.91
   8   2   6    6.14    1.94
   9  -4   7   58.41    2.11
   9  -1   7   13.09    2.10
  10  -6   6   13.92    2.08
  12  -1   6    5.57    2.01
  12   4   3   -1.19    1.86
  13  -5   5  105.79    2.18
   6  -2   7   14.88    1.62
   7  -4   7   49.11    1.83
   8  -4   7   15.02    1.82
   9  -3   7   30.16    2.44
  11  -5   6  167.59    2.52
  12  -2   6   33.32    2.12
  13   0   5   54.52    2.33
  14   4   1    5.91    1.73
   7   4   4    2.20    1.34
   8  -1   7   26.25    2.01
   8   4   4   53.43    1.92
   9  -2   7  212.11    2.73
   9   4   4   98.08    1.93
  10   1   6   29.28    2.05
  11   0   6    3.78    1.99
  11   5   2   21.13    1.65
  12  -6   5   80.77    2.02
  13   4   2   15.35    1.75
  14  -5   4    2.25    1.53
  14   2   3   25.96    2.10
  15   3   1    3.82    1.55
   8  -3   7  268.13    2.54
   9  -6   6    4.60    1.90
  11   2   5   50.49    2.21
  12   1   5  105.29    2.28
  13  -4   5   25.78    1.98
  13   3   3    9.93    1.75
  14   0   4   28.50    2.01
  14   3   2   -3.04    1.88
   5  -5   6  109.83    1.60
   6   1   6  370.55    2.34
   8  -6   6   58.20    1.96
   9   1   6   67.05    2.07
  11  -4   6   13.06    2.16
  12   5   1  165.97    2.29
  15   0   3  392.58    2.70
   5   0   6   -1.56    1.24
   7   1   6  313.16    2.42
   8   1   6 1107.10    3.95
  10  -5   6   55.83    2.14
  11  -1   6   70.23    2.17
  11   3   4  226.00    2.56
  11   4   3    3.79    1.81
  13  -2   5  132.83    2.17
  10   0   6    9.77    1.90
  11  -2   6    2.20    2.00
  14  -4   4    0.15    1.67
  14  -1   4   43.27    1.72
   7   5   2  163.86    1.55
  12  -5   5    6.67    1.63
  12   0   5   -0.12    1.88
  14  -3   4   35.75    1.97
   6  -5   6   47.28    1.52
   6   2   5  379.90    2.14
   8   5   2  315.59    2.05
   9  -5   6  126.68    2.19
   9   0   6    2.93    1.78
  10   3   4   24.08    2.13
  10   4   3   -1.57    1.77
  11  -6   5    9.04    1.67
  11   1   5   -3.37    1.80
  12   4   2  147.49    2.10
  14   1   3    8.60    1.65
  14   4   0    8.98    1.59
  15  -3   3   96.21    1.80
   5  -4   6   90.55    1.33
  11   5   1  158.03    2.10
  13   4   1  115.37    2.13
  15   2   1  236.30    2.25
  15   3   0   79.27    1.69
   7   0   6   -1.49    1.53
   7   2   5   12.60    1.44
   8  -5   6  207.36    2.09
   8   0   6  125.33    2.00
   8   2   5    2.30    1.57
  10  -2   6   20.99    1.96
  12  -4   5    5.72    1.71
  12  -1   5  106.79    2.17
  13   0   4    2.16    1.97
  14   2   2    1.20    1.84
   5  -3   6  794.73    2.62
   5  -2   6   74.49    1.32
   7   4   3    7.08    1.24
   9  -4   6  127.93    2.01
   9   4   3   16.19    1.46
  12  -2   5    3.66    1.73
  13  -5   4    8.50    1.58
  13   3   2   34.56    1.70
   6  -4   6  731.51    2.70
   6  -1   6  379.30    2.18
   7   3   4  232.64    1.84
   8   3   4  221.26    1.99
  10  -6   5   23.08    1.82
  10   1   5  201.92    2.33
  11  -5   5  166.06    2.39
  12   1   4   25.59    2.17
  14  -5   3  148.25    1.90
  14   0   3    3.54    1.52
  15   0   2    1.89    1.49
   7  -4   6   10.94    1.62
   9  -3   6  371.82    2.69
   9  -2   6   80.87    1.99
  10   5   1  135.56    1.88
  11   4   2  122.29    1.90
  12  -6   4  247.23    2.28
   8  -3   6    1.11    1.76
  11   3   3   46.56    1.77
   9  -6   5  127.31    1.99
  11  -4   5   95.07    1.98
  11  -1   5   -0.06    1.69
  13  -2   4   28.35    1.69
  13   1   3    8.68    1.71
  14  -1   3   10.50    1.52
  14   4  -1  131.17    1.79
  15   3  -1    0.22    1.34
   7   1   5    9.22    1.32
   8   1   5  194.21    2.01
  10   0   5    1.45    1.62
  11  -2   5   51.69    1.96
  12   4   1   57.30    1.62
  13   4   0  286.53    2.34
  14  -2   3   26.04    1.79
  14   1   2   61.07    1.88
  15  -2   2   24.65    1.55
   8  -6   5   25.83    1.49
  10  -5   5   23.85    1.66
  12  -5   4   45.08    1.88
  12   0   4    7.98    1.72
  12   3   2  177.81    2.10
  14  -6   2    1.62    1.31
  15   2   0    0.84    1.39
   7  -6   5   38.12    1.48
  10   3   3   92.97    1.75
  13   2   2   68.13    1.88
  13   3   1  230.51    2.30
  14   2   1   17.25    1.76
  14   3   0    1.11    1.56
   9   2   4    0.03    1.49
  11  -6   4   11.92    1.50
  12  -1   4   28.08    1.82
  13   0   3  173.92    2.35
  16   1  -1   57.77    1.47
   6   2   4   59.92    1.16
   8   2   4  653.68    2.67
   9   4   2  250.06    1.85
  10  -4   5   -1.04    1.56
  12  -4   4   44.74    1.77
  13  -7   2   91.14    1.58
  15   0   1   51.85    1.55
  16  -1   0   32.84    1.27
   6   0   5   -2.07    1.08
  10  -2   5   25.36    1.83
  10   5   0  341.41    2.08
  11   4   1   27.86    1.66
  12   1   3  206.95    2.49
  13  -5   3   -1.09    1.40
  15  -5   1   -1.09    1.13
   6  -5   5  569.34    2.22
   7   0   5   69.47    1.40
   8   3   3    8.65    1.33
   9  -1   5  759.51    3.12
  10   1   4   29.18    1.63
  11   0   4   -3.80    1.54
  13  -1   3   10.77    1.58
  14  -5   2   10.43    1.41
   7  -5   5  124.67    1.58
   7   3   3  486.24    2.00
  11  -5   4    5.04    1.71
  12   4   0   38.10    1.57
  13   4  -1  313.92    2.27
  14  -1   2   72.66    1.90
  15  -1   1  153.19    1.78
  15   1   0   97.24    1.68
  15   2  -1   14.10    1.45
   8  -1   5  185.75    1.85
   9  -2   5   31.44    1.60
  11  -7   3   65.16    1.68
  12  -6   3    5.37    1.48
  13  -3   3   12.97    1.57
  13  -2   3    4.07    1.49
  13   1   2  348.07    2.54
  15  -2   1  224.80    2.08
   6  -1   5  141.75    1.38
   7  -1   5    8.15    1.20
   8  -4   5    6.80    1.48
   9   1   4  185.10    1.91
  11  -1   4   53.18    1.70
  12   3   1   70.97    1.82
  14  -3   2    1.22    1.52
  14  -2   2    4.18    1.37
  14   3  -1   63.42    1.57
  15  -3   1    4.53    1.20
  16   1  -2    2.99    1.23
   6  -4   5  266.39    1.59
   7  -4   5 1432.50    3.49
   8  -2   5    7.42    1.34
  10   0   4    9.19    1.48
  10   4   1    4.31    1.18
  11  -4   4    7.00    1.56
  12   0   3    0.23    1.49
  13  -6   2    9.92    1.46
  13   2   1    8.47    1.49
  13   3   0  194.69    2.08
  14   2   0  189.04    1.92
   6  -3   5  563.01    2.16
   7  -2   5   11.59    1.19
   8  -3   5    6.53    1.30
   8   1   4   92.75    1.47
  10   3   2  226.80    1.86
  11  -3   4  198.49    2.16
  11  -2   4   10.03    1.56
  11   1   3  165.75    1.99
  15   0   0   -2.46    1.54
   6   1   4  380.53    1.75
   7   1   4   47.30    1.19
   9  -6   4   24.94    1.27
  10  -5   4   72.75    1.82
  12  -7   2    6.83    1.42
  12  -5   3  123.30    1.77
  13   0   2    3.83    1.46
   9   2   3  257.42    1.94
   9   4   1  289.94    1.81
  10  -7   3   98.26    1.71
  10  -1   4   24.87    1.57
  11   4   0   20.07    1.39
  12  -1   3  183.42    2.05
  14   0   1    0.26    1.36
  15  -5   0    7.57    1.24
   8  -6   4  541.50    2.35
   9   0   4   -0.41    1.30
  11  -6   3   53.63    1.49
  12   1   2   45.85    1.92
  13  -7   1   22.73    1.34
  13  -5   2  323.03    2.26
  13   4  -2  148.75    1.76
  14  -7   0   -2.15    1.02
  15  -1   0   94.26    1.70
  15   1  -1   40.92    1.38
  15   2  -2   15.82    1.35
   8   2   3   36.24    1.19
   9   3   2   48.58    1.22
  10  -4   4   39.88    1.52
  10  -2   4  700.56    2.97
  12  -3   3   16.27    1.55
  12  -2   3   64.18    1.66
  12   4  -1   84.56    1.38
  13  -1   2  331.92    2.38
  14  -5   1   11.98    1.28
  14   3  -2    7.96    1.43
  16   1  -3    8.97    1.13
   7  -6   4   57.23    1.27
   7   2   3  313.86    1.72
   8   0   4  443.20    2.14
   8   4   1   86.81    1.09
  10   1   3  630.31    2.74
  11   0   3  808.10    3.14
  13   1   1   34.43    1.61
  14  -1   1  169.11    1.89
  15  -2   0    1.65    1.16
   8   3   2  213.23    1.46
   9  -1   4  181.49    1.79
  12   3   0   41.64    1.68
  13  -2   2   67.62    1.63
  13   3  -1   79.27    1.65
  14  -4   1    5.62    1.33
  14   2  -1  160.32    1.75
  15  -3   0   71.03    1.41
   6   0   4   27.04    1.01
   7   3   2  285.02    1.47
  11  -5   3  120.67    1.71
  12  -6   2    3.67    1.29
  13   2   0    1.98    1.32
  14  -3   1   25.43    1.34
  15   0  -1  162.72    1.99
   8  -5   4  187.48    1.71
   9  -4   4   97.65    1.50
   9  -2   4    2.51    1.31
  10  -6   3  290.71    2.11
  11  -7   2   21.24    1.46
  11  -1   3  154.34    1.83
  12   0   2  424.32    2.49
  14  -6   0   53.52    1.35
   8  -1   4   93.80    1.40
   9   1   3    2.55    1.19
  10   3   1   45.30    1.40
  11  -4   3    2.39    1.72
  11   1   2   13.76    1.66
  13  -6   1   34.21    1.29
  14   0   0   21.21    1.67
  15   1  -2    0.78    1.38
  15   2  -3   99.63    1.54
  16  -2  -2    1.01    1.04
  16   0  -3   -0.69    1.16
  16   1  -4   35.34    1.21
   6  -5   4   65.81    1.10
   7  -5   4  500.76    2.00
  10   0   3   -1.64    1.30
  11  -3   3   42.62    1.57
  11  -2   3  175.80    1.90
  13   0   1   18.15    1.39
   6  -1   4  375.52    1.64
   7  -1   4   44.42    1.10
   8  -4   4   46.00    1.20
   8  -2   4  592.38    2.33
  11   4  -1   11.15    1.03
  12  -7   1   -0.75    1.27
  12  -5   2    3.61    1.32
  12  -1   2   54.90    1.56
  12   4  -2  311.12    2.01
   8   1   3  155.86    1.44
   9   4   0  220.80    1.43
  12   1   1   -0.81    1.43
  13  -7   0  148.82    1.62
  13  -5   1   86.24    1.76
  14  -5   0  174.61    1.92
  14   1  -1    1.74    1.36
  15  -4  -1  108.77    1.63
   7  -4   4   -0.71    0.95
   7  -2   4  122.98    1.28
   7   1   3  206.60    1.36
   9  -6   3  174.45    1.70
  10  -5   3   22.19    1.28
  10  -1   3  593.42    2.57
  11   3   0  547.32    2.38
  12  -2   2  101.23    1.68
  13   3  -2  133.98    1.68
  14  -1   0   29.93    1.37
  14   2  -2   22.19    1.24
  15  -3  -1    0.02    1.07
   6  -4   4  479.62    1.78
   7  -3   4  210.83    1.46
   9   0   3    4.98    1.20
   9   3   1   33.40    1.02
  10  -7   2   63.29    1.51
  11   0   2    2.82    1.30
  12  -3   2  159.71    1.88
  12   2   0  220.58    2.04
  13  -8  -1   28.34    1.07
  14  -4   0   13.44    1.49
  15   2  -4    1.44    1.16
  16   1  -5   37.50    1.14
   6  -3   4  119.04    1.09
   8   4   0   52.16    0.95
  10  -4   3   -2.31    1.28
  10  -2   3   53.71    1.48
  10   1   2   74.17    1.45
  13  -3   1  218.30    1.99
  13  -2   1   15.23    1.37
  13   2  -1    6.16    1.27
  14  -3   0    3.62    1.22
  14  -2   0  173.82    1.82
  15   1  -3    5.33    1.30
  16  -2  -3    6.02    1.05
  16   0  -4  109.29    1.41
  10  -3   3   92.55    1.59
  10   4  -1   39.34    1.14
  14   3  -4   17.73    1.26
  16  -3  -3   29.80    1.05
   8  -6   3    3.82    0.96
   8   0   3    5.21    1.02
   8   3   1  581.41    1.95
   9  -5   3    8.96    1.38
  12  -6   1    4.96    1.24
  14  -6  -1   13.71    1.19
  14   0  -1    1.72    1.29
   9  -1   3    4.06    1.18
  10   2   1  129.06    1.50
  11  -5   2   18.92    1.34
  11  -1   2   19.24    1.31
  11   4  -2  144.27    1.47
  12   4  -3    7.85    1.21
  13  -6   0   42.53    1.30
  13   0   0    1.77    1.36
  15  -1  -2    1.16    1.22
   7  -6   3 1278.32    2.87
   9  -7   2  259.68    1.84
   9   1   2  167.01    1.65
  10   3   0   54.23    1.19
  11  -7   1   17.58    1.21
  11   1   1  596.74    2.57
  14  -7  -2   13.08    1.12
  14   1  -2    6.01    1.27
  14   2  -3    0.31    1.31
  15   2  -5   51.09    1.24
   7   0   3  266.65    1.47
   9  -4   3   15.72    1.16
   9  -2   3  238.93    1.76
  10  -6   2    4.77    1.17
  10   0   2  769.16    2.73
  11  -3   2  184.30    2.05
  11  -2   2    8.29    1.32
  12  -5   1  167.22    1.97
  12  -1   1    3.09    1.29
  13   3  -3  134.60    1.65
  14  -1  -1    5.94    1.25
  15  -4  -2   25.62    1.14
  15  -3  -2    4.29    1.08
  15  -2  -2   18.26    1.17
  16   0  -5    1.06    0.99
   8  -5   3   81.82    1.34
   8  -1   3  149.65    1.39
  11   2   0  191.50    1.83
  11   3  -1   10.14    1.27
  12  -7   0    0.20    1.21
  13  -7  -1   42.86    1.43
  13  -5   0  162.75    1.98
  13  -1   0    0.24    1.28
  14   3  -5   -1.65    1.15
  15  -6  -3   32.03    1.05
  15   1  -4   73.39    1.45
  16  -3  -4    9.23    1.05
  16  -2  -4  167.72    1.50
   9   4  -1  410.39    1.69
  12   3  -2   51.89    1.26
  13  -8  -2    3.58    1.01
  13   2  -2   84.89    1.46
  14  -4  -1  113.46    1.78
  14  -2  -1  152.87    1.73
   8   1   2  245.02    1.49
   9   2   1   62.94    1.16
  12  -8  -1  144.55    1.59
  12  -3   1   72.73    1.55
  13  -4   0  250.53    2.17
  13  -2   0    3.23    1.29
  14  -3  -1   57.46    1.42
  15   2  -6   18.62    1.12
   7  -5   3   34.27    1.04
   7  -1   3  208.10    1.34
   8  -4   3  378.88    1.83
   8  -2   3   42.01    1.12
   9   3   0  242.25    1.48
  10  -5   2  410.72    2.15
  10  -1   2   74.93    1.38
  11  -6   1  661.43    2.77
  11   0   1   35.02    1.36
  13  -3   0  188.37    1.84
  14  -6  -2   25.41    1.29
  14   0  -2    5.07    1.34
  15  -5  -3   14.01    1.15
  15  -1  -3    8.16    1.19
  16   0  -6  151.54    1.39
   9  -6   2   85.67    1.46
   9   0   2    1.91    1.08
  10  -7   1  527.17    2.33
  10   1   1  739.36    2.59
  10   4  -2 1506.90    3.17
  14   2  -4   91.24    1.54
   6  -5   3  264.50    1.32
   7   1   2  683.21    1.97
   8   4  -1    1.06    0.76
  11   4  -3  182.25    1.56
  12  -6   0  472.88    2.47
  12   0   0  201.31    1.87
  13  -6  -1   40.14    1.46
  13   0  -1   20.05    1.38
  14  -7  -3   70.36    1.29
  14   1  -3   31.98    1.31
  15  -4  -3   21.05    1.12
  15  -2  -3   96.75    1.43
  15   0  -4   -3.01    1.37
  15   1  -5   99.51    1.47
  16  -3  -5   24.36    1.10
  16  -2  -5    6.49    1.02
   7  -4   3    8.34    0.84
   7  -2   3  306.10    1.52
   8   2   1 1089.99    2.54
  10  -3   2  214.61    1.79
  11  -1   1  595.62    2.66
  15  -6  -4   49.60    1.17
  15  -3  -3   25.25    1.16
  15   2  -7  180.58    1.47
   8   3   0  375.48    1.61
  10   2   0  460.86    2.04
  10   3  -1   88.56    1.22
  11  -5   1  147.15    1.69
  11   1   0    2.00    1.28
  13   1  -2   11.87    1.58
  14  -1  -2    3.72    1.23
  16  -1  -6   10.17    1.07
   8   0   2 2136.12    3.60
   9  -5   2   35.08    1.34
   9  -1   2  163.70    1.51
  11  -7   0  217.35    1.72
  12  -1   0   59.38    1.43
  12   3  -3   15.61    1.29
  13  -7  -2    9.31    1.24
  13  -1  -1   67.59    1.49
  13   2  -3   81.46    1.42
   8  -6   2  110.82    1.31
   9   1   1   26.35    1.23
  10   0   1   -0.48    1.17
  11  -3   1  354.59    2.33
  11  -2   1    9.46    1.27
  11   2  -1  357.72    2.04
  11   3  -2  489.51    2.12
  12  -7  -1   29.38    1.38
  12  -5   0    9.66    1.35
  13  -8  -3    9.20    1.06
  14  -4  -2  236.93    1.87
  14  -3  -2    0.83    1.43
  14  -2  -2   21.12    1.31
  15  -5  -4    2.66    1.16
  16  -2  -6    3.96    1.07
   9  -7   1  112.64    1.44
   9  -2   2    8.58    1.12
   9   4  -2   -0.29    0.80
  11  -8  -1    4.71    1.25
  12  -2   0  212.02    2.03
  12   2  -2   16.99    1.17
  13  -2  -1   13.56    1.54
  14   2  -5    2.56    1.11
  15   1  -6  168.25    1.60
   9  -4   2  241.17    1.69
   9  -3   2   40.31    1.24
  12  -8  -2  146.31    1.57
  12  -4   0   37.22    1.45
  12  -3   0   42.50    1.39
  13  -4  -1  280.65    2.08
  13  -3  -1   87.87    1.55
  13   3  -5  189.63    1.73
  14  -6  -3    2.62    1.11
  14   1  -4   26.62    1.25
  15  -4  -4    8.15    1.19
  15  -2  -4    4.74    1.09
  15   0  -5    4.75    1.12
  11   0   0    0.91    1.23
  14  -7  -4   43.33    1.18
  15  -3  -4   27.05    1.15
   7  -6   2    0.52    0.88
   8  -5   2  285.68    1.75
   8  -1   2  235.71    1.48
   9   2   0   -0.56    0.87
   9   3  -1   82.89    1.14
  10  -1   1  702.53    2.55
  10   4  -3  140.72    1.26
  11  -6   0   63.78    1.51
  13  -6  -2   28.41    1.45
  13   0  -2   -1.45    1.31
  14  -1  -3   37.05    1.59
   8   1   1  845.11    2.27
  10  -5   1  118.41    1.49
  10   1   0   12.93    1.15
  12  -6  -1   37.24    1.53
  13   2  -4   58.53    1.57
  14  -5  -3  254.13    1.93
  15  -1  -5   99.40    1.69
  15   1  -7   38.04    1.19
   8  -2   2  158.61    1.35
   9   0   1 1175.03    2.90
  10  -7   0  163.94    1.64
  12   3  -4   79.40    1.42
  13   1  -3   18.85    1.31
  15  -5  -5    4.97    1.12
  15   0  -6   -1.34    1.22
   6  -6   2  738.70    1.98
   8  -7   1  239.35    1.61
   8  -4   2  170.89    1.37
   8   4  -2   14.19    0.81
   9  -6   1   82.84    1.46
  10  -3   1   48.08    1.36
  10  -2   1  126.01    1.53
  10   2  -1    8.33    1.15
  10   3  -2  176.55    1.50
  11  -1   0    4.76    1.20
  13  -8  -4   45.51    1.18
  13  -7  -3   16.13    1.24
  13  -1  -2   14.90    1.30
  13   3  -6    4.58    1.21
  14  -4  -3   52.35    1.35
  14  -3  -3   31.42    1.53
  14  -2  -3    1.92    1.23
   7  -1   2  648.60    1.96
  11  -5   0   12.47    1.30
  11   3  -3   74.91    1.21
  12  -1  -1    8.04    1.24
  12   2  -3    0.77    1.10
  14  -6  -4  155.84    1.78
  14   1  -5  233.73    1.82
  15  -4  -5   36.20    1.16
  15  -3  -5    7.20    1.25
  15  -2  -5   52.55    1.25
  15   1  -8   58.64    1.22
   7  -5   2  155.98    1.20
   8   2   0  249.27    1.35
  10  -8  -1   11.80    1.26
  11  -7  -1   73.27    1.38
  11  -2   0  197.37    1.77
  11   2  -2   53.04    1.20
  12  -7  -2   -0.95    1.13
  13  -2  -2   83.26    1.56
  14  -7  -5   12.78    1.05
   8   3  -1  497.59    1.69
   9  -1   1   24.31    1.12
  11  -4   0   13.41    1.37
  11  -3   0  528.57    2.47
  12  -8  -3   11.41    1.18
  13  -4  -2  142.25    1.73
  13  -3  -2  134.02    1.71
  15   1  -9   44.07    1.07
   7  -4   2  173.12    1.22
   7  -2   2   17.41    0.85
   9  -5   1  255.08    1.68
   9   1   0  620.15    2.25
   9   4  -3  605.85    1.95
  10   0   0   10.14    1.15
  11  -8  -2    1.70    1.26
  12  -4  -1   83.99    1.61
  12  -3  -1   22.24    1.33
  13   0  -3  204.03    1.93
  13   2  -5   33.42    1.40
  14  -5  -4   12.74    1.41
  14  -1  -4   24.18    1.37
  15  -5  -6    2.42    1.09
  15   0  -7   22.42    1.16
   8   0   1   -0.70    0.87
  10  -6   0   29.62    1.25
  12   3  -5   94.12    1.41
  13  -6  -3  188.46    1.77
  13   1  -4   10.51    1.48
  15  -2  -6   15.74    1.37
   8  -6   1   56.16    1.19
   9  -7   0    4.42    1.13
   9  -2   1   61.22    1.24
  11   0  -1   14.15    1.27
  12   0  -2  494.84    2.44
  14  -4  -4   24.56    1.47
  14  -2  -4   79.93    1.51
  14   1  -6   11.68    1.14
  14   2  -8  400.89    2.04
  15  -4  -6   36.12    1.14
  15  -3  -6   64.16    1.41
   9  -3   1   38.32    1.20
   9   2  -1 1272.17    2.90
   9   3  -2  332.92    1.63
  11  -6  -1  120.44    1.58
  12  -6  -2   57.37    1.42
  13  -8  -5    7.04    1.06
  13  -7  -4   85.81    1.38
  13  -1  -3   25.71    1.62
  14  -3  -4   19.86    1.29
  15   0  -8    0.14    1.03
  10  -5   0  312.88    2.11
  10  -1   0   19.92    1.21
  11   3  -4  105.47    1.41
  12   1  -3   54.66    1.41
  13  -5  -3  479.92    2.52
  14  -7  -6    3.96    1.00
  15  -5  -7   94.44    1.32
   8  -1   1  814.68    2.34
  10   3  -3   16.04    1.05
  11  -1  -1   14.68    1.27
  12  -1  -2    0.50    1.27
   8  -5   1  179.90    1.56
  10  -7  -1  410.77    2.14
  10  -2   0  448.31    2.20
  10   2  -2  220.52    1.54
  11  -5  -1   94.82    1.85
  12  -7  -3   49.79    1.34
  13  -4  -3  154.72    1.76
  13  -3  -3  139.41    1.95
  13  -2  -3   75.62    1.56
  14  -5  -5  163.01    1.86
  14  -1  -5  223.81    1.94
  14   1  -7   89.70    1.53
  15  -4  -7    3.42    1.14
  15  -2  -7  181.29    1.69
  15   0  -9  120.07    1.38
   7  -6   1  255.90    1.48
   8   1   0  287.97    1.47
   9   0   0    0.55    1.01
  10  -3   0   56.03    1.39
  11  -7  -2   13.01    1.24
  12  -8  -4    6.38    1.15
  12   3  -6   30.12    1.31
  13   1  -5   39.32    1.59
  14   0  -6  280.76    2.03
  15  -3  -7   40.37    1.18
   8  -2   1 1049.61    2.66
   9  -6   0   23.01    1.16
  11  -4  -1    6.83    1.36
  11  -2  -1  326.82    2.08
  12  -4  -2  317.36    2.21
  12  -3  -2   57.05    1.70
  12  -2  -2   13.11    1.32
  13  -6  -4   -1.21    1.28
  14  -4  -5   35.02    1.32
  14  -2  -5    1.31    1.25
   8  -7   0   64.85    1.25
   8  -4   1   79.48    1.16
   8  -3   1  570.19    2.09
  10  -8  -2   68.16    1.39
  11  -8  -3    9.39    1.23
  11  -3  -1   10.84    1.33
  13  -7  -5   11.00    1.30
  14  -3  -5    1.42    1.25
  15  -2  -8    6.80    1.27
   8   2  -1  144.46    1.13
   8   3  -2   -1.66    0.84
  10   0  -1    1.01    1.12
  13  -1  -4   12.08    1.43
  14   1  -8   15.46    1.24
  15  -1  -9   41.31    1.22
   9  -1   0  627.69    2.30
  10  -6  -1   -2.22    1.32
  11   3  -5   61.64    1.33
  12  -9  -6   13.70    1.09
  12  -6  -3   53.50    1.50
  12   1  -4   32.64    1.57
  12   2  -5   70.16    1.41
  13  -5  -4    4.94    1.35
  13   2  -7   47.68    1.28
  14  -1  -6    8.37    1.39
   6  -6   1   29.39    0.98
   7  -5   1    7.49    0.85
   9  -5   0   86.75    1.34
  11  -6  -2   18.32    1.36
  12   3  -7  128.67    1.61
  13  -2  -4   54.45    1.77
  14  -5  -6   40.49    1.28
  14   0  -7   -0.11    1.22
  15  -1 -10   34.16    1.12
   8   0   0   71.07    1.09
   9  -2   0   -0.30    1.30
   9   3  -3  193.18    1.39
  11   1  -3   82.14    1.65
  12  -7  -4   37.12    1.54
  12  -1  -3   62.72    1.54
  13  -8  -7   45.07    1.27
  13  -4  -4    0.30    1.33
  13   1  -6   42.61    1.39
  14  -6  -7   34.15    1.37
  14  -2  -6    1.92    1.26
  14   1  -9  176.04    1.67
  15  -3  -9   18.88    1.13
   7  -2   1   25.45    0.94
   9  -7  -1    0.78    1.09
   9   2  -2    1.43    0.85
  10  -1  -1  128.13    1.57
  10   3  -4  352.23    1.77
  11  -1  -2  215.50    1.88
  11   2  -4    7.65    1.17
  12  -8  -5    1.98    1.23
  12  -5  -3  392.10    2.46
  13   2  -8   10.69    1.36
  14  -4  -6  213.74    1.91
  14  -3  -6   57.45    1.47
   7  -7   0  260.87    1.63
   7  -4   1  213.24    1.37
   8  -6   0  438.61    2.00
   9  -3   0  232.16    1.73
  10  -5  -1    1.53    1.27
  10   2  -3    4.60    1.03
  12  -2  -3    4.64    1.61
  13  -7  -6   43.08    1.33
  14   0  -8   18.71    1.44
  14   1 -10   -0.57    1.04
  10  -7  -2  142.76    1.66
  10  -2  -1    6.84    1.25
  11  -7  -3   57.69    1.48
  12  -9  -7  100.91    1.37
  12  -4  -3   11.76    1.45
  12  -3  -3    9.98    1.41
  14  -5  -7   15.03    1.37
  14   1 -11  115.19    1.41
   9  -8  -2   18.03    1.37
  10  -4  -1   35.88    1.45
  10  -3  -1   91.29    1.57
  11  -8  -4   20.63    1.31
  11  -4  -2  147.07    1.84
  11  -2  -2   60.36    1.50
  12   2  -6    2.62    1.22
  13  -5  -5   -0.92    1.65
  14  -6  -8   64.99    1.41
   8  -1   0  312.65    1.68
   9   0  -1   37.60    1.17
  10  -8  -3   23.56    1.40
  11  -3  -2  511.36    2.58
  11   3  -6  103.23    1.49
  12  -6  -4  414.67    2.53
  12   1  -5  262.26    2.03
  13   1  -7   12.93    1.33
  13   2  -9  271.25    1.92
  14  -4  -7   15.80    1.29
  14   0  -9    3.80    1.34
   8  -5   0    4.96    0.99
   9  -6  -1  272.14    2.05
  10   0  -2   28.89    1.31
  11   0  -3  186.82    1.84
  13  -4  -5  167.74    1.95
  13  -2  -5   31.75    1.53
  14  -3  -7   38.19    1.43
  11  -6  -3   23.50    1.73
  12  -8  -6  178.52    1.86
  12  -1  -4   40.71    1.88
  13  -7  -7   16.08    1.33
  13  -3  -5  190.38    2.04
  14  -5  -8   30.46    1.46
   8  -2   0  267.35    1.65
  10  -6  -2  127.66    1.67
  11   1  -4  591.80    2.71
  11   2  -5   99.02    1.66
  12  -5  -4   12.87    1.87
  14   0 -10   59.78    1.48
   7  -6   0   60.00    1.07
   8  -3   0  395.65    1.92
   8   2  -2   28.27    0.94
   8   3  -3  541.33    1.86
   9  -1  -1  307.56    1.87
  10   3  -5   62.58    1.20
  11  -9  -6   29.57    1.47
  12   2  -7   -0.94    1.46
  13  -1  -6   37.17    1.67
  13   1  -8  224.87    2.00
  14  -4  -8   71.08    1.54
  14  -2  -8  429.95    2.53
  14  -1  -9  181.37    2.06
  14   0 -11    0.53    1.31
   9  -5  -1   26.51    1.29
   9   3  -4  607.34    2.13
  10  -1  -2   47.82    1.69
  10   1  -3   74.30    1.39
  11  -1  -3   94.29    1.72
  12  -4  -4   62.31    1.69
  12  -2  -4  202.46    2.07
  13  -5  -6   52.96    1.63
  13   0  -7  925.91    3.45
  14  -3  -8    8.17    1.39
   9  -7  -2   44.78    1.55
   9   2  -3    3.87    1.00
  10   2  -4  622.56    2.46
  11  -8  -5   20.93    1.38
  11   3  -7  413.51    2.20
  12  -3  -4   87.01    1.79
  12   1  -6   66.11    1.58
  13  -7  -8  146.58    1.76
  13  -2  -6   14.91    1.55
   8  -8  -2  587.26    2.56
   9  -2  -1 1408.17    3.51
  10  -9  -5   15.55    1.53
  10  -7  -3   68.88    1.63
  11  -2  -3  154.80    1.89
  12  -8  -7    3.13    1.40
  13  -6  -7   -2.12    1.47
  13  -4  -6   14.30    1.55
  13  -3  -6    2.18    1.52
  13   1  -9  295.81    2.31
  14  -4  -9   24.87    1.35
  14  -2  -9  136.23    1.82
  14  -1 -10    0.38    1.34
   8   0  -1   -0.74    0.97
   9  -3  -1   86.77    1.50
  10  -8  -4   12.60    1.53
  10  -4  -2 1535.04    4.21
  10  -2  -2  239.01    1.97
  11  -4  -3  212.23    2.15
  11  -3  -3   93.73    1.77
  12  -7  -6   16.68    1.46
  12   2  -8  240.19    2.10
  14  -5 -10   16.05    1.23
  14  -3  -9   87.82    1.58
   9  -8  -3   42.95    1.53
  10  -3  -2  175.07    1.91
  11  -9  -7   27.92    1.44
  11   0  -4    1.04    1.51
  12  -1  -5  270.47    2.36
  13   0  -8    0.42    1.76
  14  -1 -12   31.51    1.26
   6  -6   0  209.14    1.46
   9   0  -2   -1.16    1.15
  11  -6  -4   39.10    1.99
  11   2  -6    7.44    1.34
  12  -5  -5   54.65    1.82
  13  -5  -7  109.67    1.83
  14  -4 -10   81.66    1.50
  14  -3 -10   15.32    1.41
   7  -7  -1  209.14    1.65
  10   0  -3   -2.17    1.33
  10   3  -6   -1.21    1.08
  11   1  -5   23.87    1.44
  12  -8  -8   74.86    1.66
  12  -2  -5   81.25    2.11
  12   1  -7  224.48    2.31
  13  -2  -7   55.12    1.74
  13   1 -11    5.22    1.32
  14  -4 -11    4.03    1.16
  14  -2 -12   11.57    1.32
   7  -3   0  108.03    1.30
   9  -6  -2   -1.36    1.28
  10  -6  -3   66.58    1.68
  11  -8  -6   14.81    1.72
  12  -4  -5   31.04    1.72
  12  -3  -5  109.02    1.98
  12   2  -9    9.79    1.59
  13  -4  -7    7.60    1.59
  13  -3  -7   11.24    1.62
  13   1 -12   23.03    1.25
  14  -3 -11   28.57    1.41
  10   1  -4    1.52    1.47
  11  -7  -5   47.45    1.70
  11  -1  -4  634.19    3.02
  12  -7  -7   13.74    1.79
  13   0  -9   42.50    1.61
   8   3  -4   31.92    1.07
   9   1  -3   -2.28    1.35
   9   3  -5  156.22    1.44
  10  -9  -6   74.32    1.76
  10   2  -5  394.63    2.22
  11  -9  -8   13.95    1.48
  11  -5  -4   34.17    1.87
  13  -6  -9   65.93    1.68
  13  -5  -8    7.46    1.50
   8  -7  -2   25.11    1.44
   8  -2  -1  160.83    1.58
   8   2  -3  585.52    2.23
   9  -1  -2  317.09    2.05
  10  -7  -4    0.05    1.91
  10  -1  -3   79.72    1.70
  11  -2  -4   12.56    1.62
  11   2  -7    9.36    1.61
  12  -8  -9   37.59    1.45
  12  -1  -6   62.51    1.94
  12   2 -10   64.63    1.64
  13  -2  -8   14.80    2.10
  13   0 -10    2.18    1.70
   9  -7  -3  100.34    1.99
   9  -5  -2   34.79    1.52
   9   2  -4   70.95    1.32
  10  -8  -5  250.55    2.36
  11  -4  -4    3.25    1.72
  11  -3  -4  131.55    2.03
  12   1  -8   29.49    1.67
  13  -4  -8    2.68    1.60
  13  -3  -8   15.39    1.68
   9  -2  -2    2.17    1.35
  10   3  -7   54.64    1.59
  11   1  -6    9.28    1.48
  12  -8 -10  108.39    1.73
  12  -2  -6    5.01    2.04
  12   0  -7    1.96    1.72
  13  -6 -10   51.11    1.66
  13  -5  -9   18.88    1.83
  13   0 -13   67.32    1.53
   6  -7  -1  158.01    1.55
   8  -8  -3   30.19    1.67
   9  -8  -4   27.16    1.74
   9  -4  -2    0.35    1.46
   9  -3  -2  377.23    2.34
  10  -4  -3  158.98    2.11
  10  -3  -3   18.52    1.66
  11  -9  -9   -3.31    1.30
  12  -7  -8   16.77    1.62
  12  -4  -6  300.06    2.66
  12  -3  -6   37.78    1.88
  13  -6 -11   82.58    1.74
  13   0 -12    2.37    1.48
  10   0  -4   36.40    1.65
  11  -7  -6   33.23    1.78
  13  -4  -9   16.37    1.67
  10  -9  -7  210.44    2.28
  10  -6  -4  233.86    2.64
  11  -9 -10   71.29    1.60
  11  -1  -5   27.56    1.82
  11   2  -8  154.08    2.13
  12  -1  -7  224.72    2.84
  13  -5 -10   71.51    1.72
  13  -3  -9   56.76    1.88
   8  -6  -2   17.91    1.44
   9   0  -3 1044.18    3.30
  10   1  -5   99.01    1.95
  10   2  -6  253.66    2.09
  11  -5  -5   23.15    1.96
  12  -7  -9   10.32    1.74
  12  -5  -7   15.77    1.82
  12   0  -8   47.58    2.23
  13  -2 -10   12.99    2.17
  13  -1 -11   14.55    1.59
   9  -6  -3   97.31    1.82
   9   3  -6  259.52    1.83
  10   3  -8   13.74    1.62
  11  -8  -8   16.17    1.86
  11  -2  -5  104.59    2.10
  13  -4 -10  238.10    2.39
  13  -3 -10    9.58    1.96
  13  -1 -12   26.64    1.68
  10  -8  -6   53.20    1.90
  10  -7  -5   89.35    2.02
  10  -1  -4    1.40    1.69
  11  -3  -5   64.23    2.00
  11   1  -7  216.33    2.27
  12  -4  -7    9.94    1.91
  12  -3  -7  155.63    2.72
  12  -2  -7    4.84    1.84
   8   1  -3   46.43    1.45
   8   3  -5  708.36    2.55
   9  -9  -6  142.48    2.31
   9   1  -4   27.38    1.37
   9   2  -5  218.51    2.00
  11  -7  -7   69.86    2.38
  12   1 -11    9.78    1.97
  13  -4 -11   31.26    1.71
  13  -3 -11  207.74    2.36
  13  -2 -13  277.19    2.32
   9  -7  -4  183.62    2.47
   9  -1  -3    2.45    1.48
  10  -9  -8    3.99    1.85
  12   0  -9    3.48    1.86
  12   1 -13   77.69    1.76
  13  -3 -13   39.01    1.76
  13  -3 -12    5.60    1.63
   6  -6  -1   -0.42    1.05
   8  -7  -3   42.20    1.64
  12  -5  -8   29.51    2.11
   0 -13  -8   42.27   10.73
   0 -10  -9   66.70   10.69
   1 -10  -9  132.80   12.46
   1  -8  -9   73.70   11.29
   3  -6  -8   83.73   10.20
   4 -11  -8    3.18   11.24
   4  -7  -8   25.03   10.55
   6 -14  -4   -2.96    8.40
   0  -9  -9   74.87   10.54
   1  -9  -9   45.99   11.49
   6 -13  -5   14.54    9.58
   7 -13  -3    6.14    9.97
   4  -8  -8  612.43   12.76
   2  -6  -8   41.15    8.74
   5 -11  -7   24.76   10.13
   7  -9  -5    4.65   10.55
  -1 -12  -8   -4.63    8.52
  -1  -6  -8  125.00    6.87
   0 -14  -7   -1.16    7.68
  -2 -11  -8    1.81    9.03
  -2  -7  -8  428.05    8.93
   0  -6  -8   93.61    6.81
   3  -5  -7  696.49    8.01
   4 -12  -7   48.03    9.72
   5 -10  -7  238.93   10.97
   5  -8  -7  175.80   10.66
   6 -14  -3   35.28    7.79
   6 -12  -5   19.21    9.29
   2 -13  -7   45.56    9.33
   3  -9  -8  395.73   11.32
   5 -12  -6   80.96    9.66
   7 -12  -3   48.84    8.72
  -1 -11  -8  145.33    8.83
  -1  -7  -8  124.66    7.03
   4 -13  -6   24.74    8.06
   5 -14  -4  -10.98    8.07
   7 -10  -4   18.71    9.84
   0 -11  -8   11.11    7.90
   0  -7  -8   26.77    6.64
   2 -14  -6   37.11    7.80
   2  -8  -8  968.53   11.24
   3 -12  -7  182.96    9.02
   4  -7  -7   56.89    8.31
   4  -5  -6  289.83    6.94
   7  -9  -4   55.07    9.24
   7  -8  -4   18.09    7.15
  -2 -14  -6   12.43    6.71
  -1 -10  -8   13.20    8.13
  -1  -8  -8  223.66    8.52
   0 -13  -7  127.42    7.70
   3  -6  -7  110.51    6.91
   6  -7  -5  429.07    9.14
  -1  -9  -8  174.32    7.60
   4  -9  -7  408.13    9.18
   4  -8  -7   21.78    7.56
   7 -12  -2  -10.64    6.97
   0  -9  -8   79.41    7.41
   0  -5  -7 1102.94    7.61
   1 -15  -5    5.55    6.03
   2 -12  -7  142.28    7.98
   3 -15  -4   47.75    5.70
   3 -13  -6   43.56    7.17
   4 -12  -6   15.06    7.96
   6 -14  -1   13.22    5.95
   6 -13  -3  425.88    8.39
   6 -12  -4   67.06    7.74
   6 -10  -5   89.63    8.68
  -3 -11  -7  -10.66    7.01
   3 -14  -5   49.78    6.47
   5 -14  -3   16.32    6.88
   5 -12  -5   76.54    9.50
   5  -9  -6   13.79    7.79
   7  -6  -2  247.93    5.91
   2  -6  -7  284.93    6.44
   3  -7  -7  121.32    7.08
   4  -6  -6  766.54    7.85
   6  -6  -4   81.62    5.50
   7  -8  -3  580.29    8.32
  -3 -13  -6    9.31    5.53
  -1 -12  -7  184.62    7.07
   3 -10  -7   11.18    7.13
   4 -13  -5   96.60    7.02
   7 -11  -2   73.98    7.36
  -3 -10  -7  362.48    7.48
   2 -15  -4   12.59    5.02
   3  -9  -7   -1.91    6.77
   3  -8  -7  322.04    8.15
   6 -13  -2  161.28    7.23
   6 -11  -4    8.37    6.78
  -2 -11  -7  186.68    6.61
  -1  -6  -7 1612.28    8.24
   3 -12  -6   82.24    7.00
  -3  -9  -7   33.64    5.21
   0  -6  -7    8.89    4.19
   1 -13  -6   54.61    6.43
   2  -7  -7  137.74    6.10
   3 -15  -3    9.50    5.11
   4 -10  -6  261.61    7.72
   4  -7  -6   19.47    5.66
   6 -10  -4   62.81    6.56
   6  -7  -4  804.90    7.37
   7  -7  -2  373.66    5.49
  -2  -7  -7  137.11    4.97
   0 -11  -7  237.27    7.42
   1 -15  -4   47.36    4.91
   2  -9  -7  194.63    7.05
   5  -7  -5   55.25    5.57
   6  -8  -4   24.01    6.32
   7 -11  -1   65.92    6.55
  -2 -10  -7   21.29    5.39
   1 -14  -5  100.50    5.39
   1  -7  -7  531.60    6.66
   3 -14  -4   24.08    5.17
   4 -12  -5    4.70    6.06
   4  -9  -6   68.51    6.46
   4  -8  -6   49.14    6.03
   5 -10  -5  468.06    8.32
   6 -13  -1   51.93    5.82
   7  -8  -2  135.93    5.09
  -3 -12  -6    9.68    5.08
  -2  -9  -7   97.59    5.79
  -1 -10  -7   39.92    6.21
  -1  -7  -7  387.07    6.05
   3 -11  -6  805.68    8.75
   3  -6  -6   99.12    5.03
   6 -11  -3   44.54    6.92
   6  -6  -3   19.86    3.86
   1  -9  -7   87.45    6.14
   4 -15  -1  125.38    5.13
   5 -14  -1   84.34    5.45
   6 -12  -2    7.21    5.56
  -1  -9  -7  294.75    5.86
  -1  -8  -7   38.73    4.83
   1 -12  -6   -9.29    5.85
   2 -15  -3   39.81    4.62
   6 -13   0   76.09    5.24
   7 -10  -1  374.19    6.25
   2 -14  -4  117.57    5.18
   2 -13  -5  100.99    5.66
   3 -10  -6    2.95    5.66
   3  -7  -6  457.52    5.98
   4 -11  -5  166.90    6.23
   4  -6  -5   15.88    3.98
  -3 -13  -5   91.11    5.40
  -1 -12  -6   83.45    5.44
   2 -11  -6   15.76    5.52
   3  -8  -6   25.32    4.82
   6  -7  -3   17.62    3.99
   7  -9  -1    4.51    4.50
   7  -8  -1  600.12    5.85
   1 -15  -3   11.35    4.11
   2  -6  -6 1652.45    7.40
   3 -14  -3   27.57    4.70
   4 -10  -5   -2.41    6.81
   5 -14   0   66.32    5.10
   5 -12  -3   83.51    5.74
   6  -8  -3   -1.43    4.42
   1 -14  -4    6.92    5.05
   1 -11  -6  168.61    6.94
   3 -13  -4  421.93    6.39
   4 -13  -3  215.97    6.85
   4 -12  -4  405.37    6.75
   4  -7  -5  324.94    5.11
  -4 -12  -5  112.84    4.89
  -3 -14  -4   36.59    4.20
  -2 -13  -5   69.52    4.75
   2 -10  -6  462.87    6.50
   6  -6  -2   31.03    3.43
  -1 -13  -5   21.66    4.74
  -1 -11  -6  651.99    7.23
   0 -14  -4   -3.62    5.11
   2 -12  -5   -2.10    4.93
   2  -7  -6    2.52    3.77
   3 -11  -5   43.98    5.14
   5 -14   1   10.45    4.01
  -2 -14  -4   30.47    4.34
   2  -8  -6    1.26    4.49
   5 -13  -1   20.60    4.17
   6 -10  -2 1134.16    7.35
  -3  -7  -6   56.56    3.10
  -2  -6  -6  410.00    3.72
   0  -6  -6 1411.31    6.07
   1 -10  -6   16.63    4.87
   2 -14  -3   27.28    4.14
   3  -6  -5   10.89    3.14
   4 -11  -4   34.98    5.04
   5 -14   2   22.43    3.51
   5 -12  -2    5.06    5.05
   6 -11  -1  306.19    5.72
  -3 -12  -5   86.84    4.74
  -3  -9  -6   65.30    3.61
  -3  -8  -6   25.43    3.57
  -2 -10  -6  542.90    5.62
   1 -15  -2  124.51    4.32
   1  -7  -6  131.56    3.82
   3 -14  -2   10.11    4.23
   3 -12  -4   21.82    4.65
   3 -10  -5   31.20    4.51
   6  -7  -2   -3.63    3.00
  -4 -13  -4    0.38    3.52
  -1 -10  -6   21.91    4.16
   1  -9  -6   58.43    4.72
   1  -8  -6    2.79    3.90
   2 -11  -5   41.30    5.26
   3 -13  -3   21.03    5.03
   5  -6  -3  246.30    3.32
   6 -12   1  257.56    5.10
   6  -8  -2  224.67    4.13
  -4 -14  -3    3.49    3.49
  -4 -11  -5    7.19    3.91
  -2 -12  -5    9.49    4.59
  -2  -9  -6  157.56    4.63
  -2  -7  -6  219.27    3.73
   0 -12  -5  289.24    5.44
   1 -13  -4   67.06    4.98
   3  -7  -5  331.58    4.22
   4 -10  -4   25.60    4.54
   4  -6  -4   68.09    2.99
  -2  -8  -6    8.24    3.10
  -1 -12  -5  320.46    5.32
  -1  -9  -6  107.53    3.93
  -1  -7  -6  822.62    4.77
   0 -15  -2    8.67    3.18
   1 -14  -3   28.86    3.79
   6 -10  -1   50.53    4.57
  -3 -13  -4   35.84    3.72
  -1  -8  -6    4.99    3.13
   3 -15   1   -0.41    3.32
   5 -11  -2  225.49    5.38
   5  -9  -3  180.20    4.29
   5  -7  -3   69.10    3.02
   6 -11   0   -3.00    3.39
  -3 -14  -3  145.64    4.12
  -1 -15  -2  200.96    3.97
   0 -14  -3    4.52    3.43
   1 -11  -5  154.18    4.61
   2 -10  -5   37.99    4.08
   2  -6  -5   54.29    2.86
   3 -14  -1  106.78    4.83
   3 -11  -4   14.27    3.95
   4  -8  -4  219.89    4.05
   4  -7  -4  258.90    3.66
   5  -8  -3  631.07    4.76
  -3 -11  -5   -1.92    3.38
  -2 -14  -3   63.71    3.97
  -2 -13  -4   47.39    3.67
   1 -15  -1   39.12    3.26
   2 -13  -3  586.61    5.58
   4 -13  -1   -3.14    4.34
   4 -11  -3  169.85    4.76
   5 -13   1   23.57    3.51
   6  -7  -1  155.82    3.13
  -4 -10  -5  306.50    3.89
   0 -11  -5  304.78    4.83
   2  -9  -5  462.21    4.78
   3 -12  -3   36.59    4.45
   6 -11   1   83.00    3.89
   6  -8  -1   -6.39    2.63
  -4 -12  -4   86.77    3.83
   1 -10  -5  102.66    4.09
   2  -8  -5  265.40    3.86
   2  -7  -5  249.34    3.36
   3 -13  -2   92.38    4.04
   5 -13   2    6.59    3.24
   1 -14  -2   28.96    3.88
   1 -12  -4   10.82    3.64
   3 -10  -4  224.92    4.25
   4 -14   2   10.53    3.40
   5 -12   0   62.32    3.57
  -4  -9  -5  332.33    3.46
   1 -13  -3   14.10    3.45
   2 -11  -4    5.22    3.53
   3  -6  -4  128.12    2.67
   4 -10  -3   26.57    3.67
   5 -11  -1   50.18    3.44
  -4 -14  -2    4.67    2.81
  -4 -13  -3   12.43    3.35
  -4  -8  -5  154.25    3.05
  -3 -15  -1    0.28    2.74
  -3 -12  -4    2.71    3.41
  -1 -15  -1   15.06    3.12
   0 -12  -4   96.84    3.89
   0 -10  -5   91.87    3.70
   1 -15   0   35.96    3.06
   1  -9  -5  485.64    4.44
   2 -14  -1   38.48    3.09
   3  -9  -4   13.48    3.26
   4 -13   0   14.52    3.15
  -2 -12  -4  188.23    4.17
  -2 -10  -5  132.76    3.31
  -1 -10  -5   -9.01    3.16
   0 -14  -2    2.90    2.92
   1  -8  -5   99.59    2.94
   1  -7  -5  121.65    2.68
   3  -8  -4   34.63    2.76
   4 -14   3    8.41    2.50
   5  -8  -2   38.54    2.48
   5  -7  -2  767.98    3.90
   6 -10   1  157.02    3.39
  -3  -9  -5   -3.70    2.84
   0 -13  -3   87.77    3.39
   2 -13  -2   31.44    3.24
   2 -12  -3   18.74    3.33
   3 -13  -1   34.85    3.91
   3 -11  -3   -0.65    3.28
   4 -14   4  407.41    3.56
   5 -12   1  131.79    3.62
   6  -8   0  158.97    2.71
  -4 -11  -4  185.03    3.34
  -3 -14  -2   22.37    2.67
  -3 -13  -3   64.96    2.93
  -1 -14  -2    7.22    2.95
   0  -9  -5  281.91    3.65
   1 -11  -4    3.76    3.01
   2 -10  -4  152.84    3.49
   3 -14   1  119.98    3.42
   3 -12  -2   25.92    3.38
  -5 -12  -3   50.25    3.00
  -3  -8  -5 1161.01    4.42
  -3  -7  -5  216.45    2.49
  -2 -13  -3   59.12    3.18
  -2  -9  -5  930.12    4.53
  -1  -9  -5    7.63    2.58
  -5 -14  -1   13.22    2.31
   0 -11  -4   23.59    3.76
   1 -15   1   12.54    2.45
   1 -14  -1   44.57    2.95
   2 -14   0    6.09    3.26
   5 -12   2   12.09    2.96
   6  -9   1   21.14    2.43
  -5 -13  -2   10.52    2.46
  -3 -11  -4  153.63    3.52
  -2  -8  -5   75.21    2.33
  -2  -7  -5   35.60    1.85
  -1 -15   0   34.51    2.61
  -1  -8  -5   21.50    2.14
  -1  -7  -5    8.29    1.79
   1 -13  -2  115.12    3.15
   1 -12  -3   61.45    3.13
   2 -15   3   60.99    2.49
   2  -9  -4   17.15    2.65
   3 -10  -3   66.58    3.11
  -3 -15   0    6.62    2.20
  -2 -15   0   35.58    2.55
   1 -10  -4  269.00    3.50
   2 -11  -3  185.36    3.34
   6  -8   1   80.33    2.47
  -4 -12  -3    5.26    2.34
   0 -14  -1   19.07    2.53
   2 -13  -1   61.21    2.77
   2  -8  -4  318.55    3.02
   2  -7  -4  345.15    2.76
   4 -13   2    2.81    2.41
   5 -12   3   44.75    2.78
  -6 -14   0   17.12    1.90
  -4 -14  -1    6.41    2.22
  -4 -10  -4   39.41    2.22
   0 -15   1   12.03    2.02
   0 -13  -2   12.47    2.65
   0 -12  -3   35.67    2.76
   2 -12  -2   34.75    2.81
   3 -12  -1   35.26    3.38
   3 -11  -2   97.53    3.11
   3  -9  -3  125.28    2.79
   5 -10   0    4.26    2.40
   5  -7  -1   22.95    1.69
  -4 -13  -2    1.14    2.14
  -3 -12  -3    3.44    2.86
  -1 -14  -1   32.66    2.38
  -1 -12  -3  190.11    3.61
   0 -10  -4  111.85    2.90
   1 -14   0   12.55    2.28
   1  -9  -4  268.60    2.98
   3 -14   3  173.94    2.80
   4 -13   3    9.11    2.58
  -6 -13  -1   50.02    2.09
  -5 -11  -3  200.33    2.94
  -3 -14  -1  114.52    2.63
  -2 -14  -1  167.35    2.92
  -2 -12  -3  231.65    3.29
  -1 -13  -2  188.50    3.46
  -3 -13  -2   93.36    2.56
  -2 -10  -4  169.29    2.59
   2 -10  -3    8.71    2.40
   3 -13   1   43.21    2.92
   3  -7  -3    2.51    1.65
   4 -13   4    4.13    2.30
   4 -12   1    7.83    2.34
   5 -11   2    1.37    2.26
  -4  -9  -4  107.11    2.00
  -2 -15   1   55.76    2.03
   0 -15   2    5.71    1.99
   1 -13  -1   21.10    2.45
   1 -12  -2  106.95    2.69
   1  -8  -4   55.22    2.11
   1  -7  -4   42.81    1.67
   3 -14   5   49.30    2.04
   4 -10  -1   44.54    2.41
   5  -9   0   76.35    2.16
  -5 -14   0   72.64    2.10
   0 -14   0   39.41    2.25
   0  -9  -4  110.78    2.36
   2 -13   0   25.01    2.48
   3 -10  -2   16.86    2.39
   4 -11   0    8.99    2.29
   5 -10   1   12.18    1.98
  -5 -13  -1   20.09    2.26
  -4 -11  -3    7.71    2.01
  -4  -8  -4   72.44    1.77
  -3  -9  -4  318.02    2.76
   0 -11  -3  543.78    3.63
   1 -15   4   33.94    1.91
   1 -14   1   32.06    2.03
   2 -12  -1   24.38    2.77
   2 -11  -2    8.95    2.34
   2  -9  -3  222.49    2.55
   5 -11   3  208.08    2.69
  -2  -9  -4   17.49    1.74
  -1 -15   2  118.81    2.19
  -1 -14   0    9.89    2.36
   0 -13  -1   58.58    2.69
   0  -8  -4 1214.07    3.79
   1 -10  -3  325.80    2.88
   3 -13   2  102.39    2.63
   4 -12   2   67.01    2.28
  -6 -14   1   16.17    1.63
  -5 -10  -3  109.11    2.24
  -4 -14   0   50.94    2.01
  -4  -7  -4   81.10    1.44
  -3 -11  -3   16.15    2.02
  -1 -11  -3    5.13    2.27
   0 -15   3   95.33    2.06
   0 -12  -2   23.61    2.23
   0  -7  -4  447.50    2.27
   4  -9  -1  235.90    2.39
  -4 -12  -2   61.59    2.10
  -3  -8  -4   -2.76    1.58
  -2 -14   0    9.66    1.95
   2  -8  -3  319.88    2.35
   3  -9  -2  138.24    2.22
   5 -10   2  432.18    2.83
  -4 -13  -1   60.37    1.97
  -3 -15   2   68.75    1.87
  -2  -8  -4  540.82    2.53
  -1 -13  -1   51.88    2.15
  -1 -12  -2   97.52    2.43
   0 -14   1   11.85    2.16
   1 -13   0   15.24    2.07
   2 -13   1  229.53    2.77
   2  -7  -3  257.81    1.93
   4 -12   3   -5.34    2.06
   4 -11   1    1.37    1.91
   4 -10   0    7.45    1.80
  -6 -13   0   65.48    1.90
  -6 -12  -1  251.96    2.36
  -3 -12  -2    2.99    1.99
  -2 -13  -1  214.35    2.63
  -1 -15   3   17.49    1.69
  -1  -7  -4  377.99    2.05
   0 -10  -3   56.08    2.10
   1 -14   2   -0.26    1.87
   1 -12  -1  124.43    2.65
   1 -11  -2  431.68    3.00
   1  -9  -3   45.86    2.14
   3 -13   3   64.67    1.95
   3 -12   1  331.86    3.13
   3  -8  -2   26.76    1.72
   4  -8  -1   18.17    1.45
  -5 -14   1   86.87    1.79
  -4 -10  -3   53.06    1.78
  -2  -7  -4   19.97    1.21
   3 -10  -1  190.16    2.43
  -5 -11  -2    3.90    1.70
  -5  -9  -3   -0.93    1.59
  -1 -10  -3  726.11    3.22
   2 -14   5    0.43    1.61
   2 -11  -1   36.79    2.01
   3 -13   4   36.60    1.97
   3  -7  -2  164.59    1.58
   4 -12   4   79.34    1.94
  -3 -15   3    7.45    1.55
  -3 -10  -3   54.88    1.72
  -2 -15   3   45.69    1.53
  -2 -10  -3   24.77    1.74
   0 -13   0    1.27    1.89
   0 -11  -2    2.06    1.81
   2 -14   6    6.76    1.41
  -6 -14   2   55.83    1.52
  -5 -13   0   40.33    1.84
  -4 -14   1   47.92    1.64
  -3 -14   1   96.54    2.18
  -2 -14   1   37.39    1.69
  -1 -15   4   53.23    1.54
   0 -14   2    9.88    1.62
   0 -12  -1   -1.43    1.81
   0  -9  -3  841.39    3.04
   1 -14   3   67.88    2.03
   1  -8  -3  651.93    2.58
   3 -13   5   86.54    1.85
   5  -9   2   75.61    1.55
   5  -7   1  132.32    1.45
  -5 -12  -1  121.37    1.87
   1 -13   1   45.56    1.86
   1 -10  -2   41.35    1.70
   2  -9  -2  285.00    2.17
   3 -13   6   17.09    1.59
   3 -12   2    2.89    1.72
   4 -10   1  130.83    1.87
  -4 -11  -2  121.22    1.94
  -4  -9  -3  615.03    2.60
  -2 -15   4   12.79    1.36
  -1 -13   0   14.61    1.74
  -1 -11  -2  570.34    2.98
   1  -7  -3   42.09    1.24
   3  -9  -1  181.01    1.94
  -4 -13   0   16.91    1.58
  -4 -12  -1    9.89    1.82
  -3 -15   4   64.75    1.47
  -3 -11  -2  792.78    3.17
  -2 -13   0   26.59    1.75
  -1 -14   2   27.17    1.80
  -1 -12  -1   33.44    1.76
  -1  -9  -3   -2.78    1.43
   1 -12   0  356.43    2.58
   1 -11  -1  173.25    2.28
   2 -12   1  205.05    2.53
   4 -11   3    5.92    1.73
  -6 -13   1   39.52    1.63
  -5 -14   2    2.45    1.36
  -3  -9  -3  239.01    1.86
  -2 -12  -1  216.96    2.47
  -2  -9  -3  416.14    2.15
   0 -14   3   13.81    1.65
   0  -8  -3  341.20    1.91
   2 -10  -1  117.89    1.91
   2  -8  -2    5.63    1.24
   3 -11   1  108.02    1.94
   4  -8   0 1146.41    2.93
   5  -9   3    1.54    1.36
   5  -8   2   90.16    1.27
  -6 -11  -1   78.22    1.74
  -5 -10  -2  409.02    2.23
  -3 -12  -1  333.46    2.45
  -2 -14   2  207.74    2.13
   0 -13   1   64.63    1.79
   0 -10  -2  312.44    2.20
   1 -14   5    9.44    1.47
   1 -13   2  187.90    2.35
   2 -11   0   20.49    1.71
   3 -12   3    6.48    1.52
  -6 -12   0   10.06    1.56
  -4  -8  -3   51.61    1.19
  -3 -14   2    5.88    1.38
   0  -7  -3  103.75    1.19
   1 -14   6    1.37    1.24
   1  -9  -2    6.74    1.29
   2 -13   4   48.58    1.75
   4 -10   2  318.90    2.18
   4  -9   1 2287.27    4.23
   4  -7   0    1.55    1.02
  -7 -13   2   69.61    1.35
  -6 -14   3   39.43    1.24
  -1  -8  -3   19.90    1.15
   0 -12   0  464.80    2.57
   1 -14   7   67.39    1.35
   2  -7  -2    0.75    0.98
   5  -7   2  743.19    2.10
  -5 -13   1   20.09    1.35
  -3  -8  -3  107.22    1.33
  -2  -8  -3  126.85    1.41
  -1 -14   3   30.21    1.39
  -1 -13   1   12.94    1.51
  -1 -10  -2   12.21    1.45
   0 -14   4    9.14    1.32
   0 -11  -1  193.02    1.92
   3 -12   4    8.75    1.41
   4 -11   5   11.65    1.45
  -5 -11  -1   31.19    1.48
  -4 -10  -2  300.95    1.92
  -4  -7  -3  476.36    1.69
   2 -13   5   91.80    1.49
   2  -9  -1   11.58    1.21
   3 -11   2  787.44    2.89
  -7 -12   1  170.75    1.71
  -5 -14   3   25.34    1.29
  -5 -12   0   54.62    1.44
  -4 -13   1    8.88    1.40
  -3 -10  -2  222.38    1.75
  -2 -14   3   25.74    1.27
  -2 -13   1   52.54    1.52
  -1 -12   0  341.93    2.21
   0 -13   2    1.42    1.36
   1 -13   3    8.22    1.48
   1 -10  -1  183.31    1.76
   1  -8  -2   22.54    1.20
   2 -13   6   41.45    1.43
   2 -13   8   16.73    1.13
   3 -12   5  105.53    1.67
   3 -10   1   40.16    1.60
  -4 -14   3  141.07    1.60
  -3 -14   3   20.52    1.37
  -3 -13   1   38.99    1.51
  -3  -7  -3    3.58    0.86
  -2  -7  -3  681.59    1.93
  -1 -11  -1  173.88    1.83
   0  -9  -2  251.55    1.70
   1 -11   0   94.31    1.63
   2 -13   7  104.17    1.41
   2 -11   1   13.53    1.46
   4 -10   3   48.64    1.31
   4  -8   1  113.28    1.21
  -6 -14   4    5.85    0.95
  -5  -9  -2   59.24    1.10
  -4 -12   0  213.82    1.85
  -4 -11  -1   -0.02    1.23
  -2 -12   0   87.20    1.62
  -2 -11  -1   27.30    1.44
  -1 -14   4    3.15    1.14
   0 -14   6  144.67    1.68
   2 -10   0  340.07    2.02
   3 -12   6    4.22    1.20
  -3 -11  -1   98.38    1.59
  -1 -13   2  104.15    1.78
   0 -14   7   -0.01    1.09
   2 -12   3  251.29    1.98
   3 -11   3   11.20    1.45
  -7 -13   3   -0.55    1.07
  -2 -14   4  107.02    1.38
  -1  -9  -2   98.13    1.31
   0 -10  -1   98.99    1.44
   1  -7  -2  814.71    2.04
   2  -8  -1  123.96    1.21
   3  -8   0   27.67    0.96
   4 -10   4   43.66    1.30
  -6 -12   1  244.93    1.69
  -6 -11   0    0.34    1.18
  -5 -13   2   11.18    1.14
  -4  -9  -2    9.65    0.99
  -1 -14   5  104.27    1.37
   0 -13   3   83.00    1.47
   0 -11   0    3.25    1.25
   1 -12   2   86.15    1.56
   4  -7   1  324.72    1.36
  -4 -14   4   47.64    1.21
  -3 -14   4   11.62    1.09
  -3  -9  -2   19.31    0.99
  -2 -13   2   27.71    1.30
   0  -8  -2   56.03    1.02
   1 -13   5   28.46    1.25
   1  -9  -1  364.62    1.76
   2 -12   4  182.22    1.81
   3 -10   2  224.14    1.58
  -6 -14   5    8.82    0.86
  -5 -10  -1    7.41    1.17
  -5  -8  -2   76.40    1.00
  -3 -13   2   86.81    1.47
  -1 -14   6    9.34    1.05
  -1 -12   1  125.14    1.56
   3 -11   4  152.33    1.54
   3  -9   1  201.61    1.41
   4  -9   3  597.09    2.04
  -7 -12   2   -0.03    1.07
  -5 -12   1  148.09    1.62
  -2 -14   5   14.16    1.00
  -1 -13   3    6.02    1.37
  -1 -10  -1  254.12    1.69
   1 -13   6   23.05    1.09
   1 -13   9   72.56    1.03
   1 -10   0   78.32    1.33
   2 -10   1  263.56    1.85
   2  -9   0   71.02    1.16
   2  -7  -1   29.77    0.81
   3  -7   0  960.87    2.04
   4  -8   2  197.38    1.22
  -6 -13   3  436.91    1.94
  -5 -11   0  242.13    1.66
  -4 -10  -1  104.68    1.34
  -3 -14   5   48.02    1.22
  -2 -12   1   19.14    1.19
  -1 -14   8    4.47    0.87
  -1 -11   0   80.68    1.37
  -1  -8  -2    0.34    0.78
   0 -13   4  166.62    1.66
   0 -12   2   13.81    1.40
   0  -7  -2  110.25    0.97
   1 -13   7   36.28    1.16
   1 -13   8   63.42    1.24
   1 -12   3  160.88    1.62
   2 -12   5    6.04    1.27
  -7 -13   4   11.94    1.02
  -7 -11   1   76.13    1.29
  -6  -9  -1   18.50    0.98
  -4 -14   5   10.04    0.91
  -3 -12   1   44.65    1.30
  -3 -10  -1   24.81    1.09
  -2 -14   6   30.01    1.00
  -2 -10  -1  256.08    1.64
   3 -11   5    8.71    1.04
  -5 -13   3    5.26    1.22
  -4 -11   0   15.05    1.11
  -2 -13   3  515.20    2.21
  -2 -11   0   14.02    1.19
   0  -9  -1  376.37    1.65
   1  -8  -1  458.62    1.60
   2 -12   6  187.40    1.57
   3 -10   3   52.16    1.24
  -5 -14   6    6.30    0.90
  -5  -7  -2  612.79    1.60
  -4 -13   3  219.61    1.74
  -3 -14   6    0.89    0.85
  -3 -13   3   23.52    1.27
  -3  -8  -2    0.42    0.68
  -2 -14   7    1.32    0.97
   0 -13   5   37.90    1.22
   0 -11   1  168.51    1.46
   2 -12   7    4.34    1.09
   2 -12   8  134.24    1.32
   2 -11   3    2.05    1.13
   3 -11   6  430.81    1.83
   3 -11   7    3.95    1.07
   3  -8   1  528.43    1.69
   4  -7   2   43.88    0.78
  -6 -12   2    5.03    0.98
  -4 -14   6   43.99    0.96
  -2 -14   8    7.80    0.84
  -1 -13   4   60.76    1.22
  -1 -12   2   91.17    1.33
   0 -10   0  115.97    1.26
   1 -11   2  497.30    2.06
   2  -8   0  285.46    1.29
   3  -9   2   15.43    0.87
  -6 -13   4   15.80    1.03
  -5  -9  -1  776.31    2.07
  -3 -14   7   21.48    0.86
  -1  -9  -1  180.41    1.24
   4  -8   3   50.65    0.80
  -6 -11   1  261.76    1.53
  -4 -14   7    6.33    0.76
  -4  -7  -2   37.80    0.72
  -3 -14   8   10.12    0.76
  -2 -13   4    1.05    1.18
   0 -13   7  115.30    1.34
   0 -13   9   63.75    1.03
   0 -12   3   22.05    1.13
   1 -10   1  248.46    1.54
   1  -9   0  233.81    1.35
   2  -9   1  100.67    1.24
   3 -10   4   38.14    1.13
   4  -9   5  319.55    1.51
  -7 -13   5   60.36    0.96
  -7 -12   3   65.01    1.20
  -5 -12   2    1.21    0.97
  -2 -12   2   26.09    1.12
  -2  -7  -2   15.45    0.64
  -1 -13   5   10.17    0.99
  -1 -11   1  151.64    1.37
  -1 -10   0   72.13    1.14
   0 -13   8   36.32    1.00
   2 -11   4   78.75    1.20
  -8 -12   4   31.59    0.88
  -6  -8  -1   69.43    0.94
  -4 -13   4    5.16    1.17
  -4  -9  -1 1911.05    3.01
  -3 -13   4  387.27    1.84
  -3 -12   2   21.02    1.13
  -3  -7  -2  307.57    1.14
  -2  -9  -1  100.09    1.07
   0  -8  -1  109.31    0.95
   1 -12   5  323.68    1.79
   3  -7   1  386.78    1.31
  -5 -11   1   42.81    1.05
  -5 -10   0    6.40    0.88
  -2 -11   1   32.88    1.10
  -7 -11   2   84.79    1.13
  -6 -13   5   20.60    0.99
  -4 -11   1   -0.03    1.21
  -4 -10   0    7.54    0.99
  -2 -13   5   90.20    1.19
  -2 -10   0  320.54    1.58
  -1 -13   6   69.83    1.14
   0 -12   4   86.58    1.27
   0 -11   2   -0.78    0.99
   1 -12   6   89.52    1.19
   1 -12  10   15.56    0.77
   1 -11   3    4.05    1.07
   2 -11   5    4.03    0.94
   3 -10   5    3.56    0.87
   3  -9   3  219.57    1.27
   4  -8   4   71.49    0.82
   4  -7   3  467.12    1.36
  -7 -13   6    6.61    0.81
  -6 -12   3   17.41    0.93
  -3 -11   1  455.08    1.88
   0 -10   1  103.94    1.29
   0  -9   0   -1.79    0.80
   1 -12   7  201.38    1.46
   1 -12   9   42.95    1.02
   2 -10   3   23.46    0.96
   3  -8   2   -0.33    0.63
  -8 -11   3  172.22    1.26
  -5 -13   5   -0.25    0.90
  -5  -8  -1 1011.84    2.00
  -3 -13   5   45.99    1.04
  -2 -12   3   13.05    1.00
  -1 -13   9   56.33    0.98
  -1  -8  -1  844.54    1.85
   1 -12   8    7.49    0.90
   1  -8   0   25.67    0.74
   3 -10   6   52.02    1.02
  -9 -12   6   30.17    0.72
  -7 -12   4   49.22    1.02
  -5 -12   3   94.53    1.36
  -4 -13   5   83.33    1.09
  -2 -13   6    0.43    0.85
   1 -10   2    5.34    0.93
   2 -11   6    2.57    0.93
  -8 -12   5    7.88    0.80
  -7 -13   7   -0.04    0.76
  -6 -11   2  173.46    1.38
  -6  -9   0    3.91    0.69
  -4 -12   3    6.03    0.99
  -3 -12   3   42.63    1.06
  -1 -12   4    7.73    0.98
  -1 -11   2  371.40    1.68
   1  -9   1  181.69    1.15
   2 -11   7  169.64    1.34
   2 -11   8   12.45    0.97
   2 -11   9   17.81    0.95
   3 -10   7  372.07    1.55
   4  -8   5  140.29    1.04
  -6 -10   1   40.19    1.00
  -3 -13   6   12.43    0.87
  -3  -8  -1  499.19    1.48
  -2 -13   7   46.39    0.93
  -1  -9   0  238.63    1.24
   0 -12  11   99.89    0.95
   0 -11   3  474.51    1.86
   3  -9   4  304.59    1.35
  -5 -13   6  103.49    1.08
  -4 -13   6   18.10    0.85
  -2 -13   8   27.72    1.00
  -2 -13  10   -1.13    0.70
  -1 -10   1  147.70    1.20
   2 -10   4  141.97    1.16
   4  -7   4   74.50    0.76
  -6 -12   4   71.40    1.04
  -5 -11   2  179.06    1.30
  -5  -9   0   61.17    0.96
  -2 -12   4  305.89    1.61
   3  -7   2  322.78    1.09
  -7 -11   3    3.27    0.91
  -5 -10   1  327.48    1.53
  -3 -13   7   -0.12    0.77
  -3 -11   2  103.82    1.19
  -2 -10   1  100.15    1.09
  -2  -9   0   67.88    0.90
  -1 -12   5  121.77    1.22
   0 -12   7    5.04    0.90
   0 -12  10   41.57    0.89
   0 -10   2  274.82    1.52
   0  -8   0  120.53    0.90
   1 -11   5    6.22    0.96
  -7 -12   5   44.23    0.97
  -6 -13   8    4.80    0.77
  -5 -13   7   20.84    0.79
  -5  -7  -1  102.89    0.78
  -4 -13   7   65.98    0.95
  -4  -9   0  565.35    1.63
  -3 -13   8   39.66    0.86
  -3 -13  10    3.11    0.75
  -3 -12   4   22.82    0.97
  -1 -11   3  178.87    1.41
   0 -12   8  245.38    1.38
   0 -12   9    6.09    0.79
   3  -9   5    6.73    0.72
  -9 -11   5    0.85    0.77
  -8 -11   4   16.67    0.89
  -7 -10   2    2.65    0.83
  -7  -9   1    4.77    0.79
  -4 -12   4  347.22    1.66
  -3 -13   9   69.67    0.92
  -3 -10   1  170.66    1.22
   0 -11   4   22.51    1.01
   0  -9   1  363.82    1.39
   2 -10   5  115.00    1.07
  -5 -13   8  108.69    0.98
  -4 -13   8   13.00    0.79
  -4 -13   9    1.62    0.72
  -2 -12   5   -0.96    0.89
  -1 -12   6    2.14    0.93
   1 -11   6  653.56    2.01
   1  -9   2   92.32    0.95
   1  -8   1  847.81    1.76
   2  -8   2  309.97    1.18
  -6 -12   5    2.66    1.02
  -6 -11   3   43.98    0.95
  -6  -8   0  136.17    0.93
  -5 -13   9    3.86    0.66
  -4  -7  -1  287.59    1.00
  -3  -7  -1  388.31    1.13
  -2 -11   3  170.39    1.38
  -1 -12  11   13.00    0.76
   1 -11   7   25.80    1.00
   1 -11  10  139.79    1.11
   3  -9   6   78.94    0.87
  -8 -12   7   68.90    0.87
  -8 -10   3   14.17    0.88
  -3 -12   5  135.32    1.34
  -1 -12   7   56.51    1.07
  -1 -10   2   34.12    0.89
  -1  -8   0   22.90    0.66
   1 -11   8  129.16    1.21
   1 -11   9   11.35    0.91
   2 -10   6  541.32    1.75
   3  -8   4   -0.23    0.58
  -7 -12   6   -0.54    0.74
  -5 -12   5   66.73    1.06
  -5 -11   3   43.51    1.02
  -4 -12   5    5.72    0.86
  -3 -11   3    2.14    0.88
  -1 -12  10   30.00    0.88
  -1  -9   1  346.17    1.35
   0 -11   5  277.77    1.52
   3  -9   7   29.84    0.81
  -7 -11   4  188.51    1.23
  -6 -10   2  946.36    2.18
  -6  -9   1  272.58    1.22
  -5  -8   0   57.10    0.78
  -4 -11   3  157.08    1.26
  -2 -12   6   64.87    1.04
  -1 -12   9  271.79    1.39
  -1 -11   4    8.66    0.88
   0 -11  12    0.72    0.66
   0 -10   3   49.26    0.97
   2 -10   7   14.58    0.80
   2 -10   8   71.73    0.99
   2 -10   9   66.79    1.01
   2  -9   4   22.08    0.74
   3  -7   3    4.63    0.50
  -9 -11   6    5.11    0.67
  -8 -12   8   10.22    0.69
  -2 -10   2  196.47    1.24
  -2  -8   0  289.58    1.11
  -7 -12   7  144.86    1.16
  -5 -10   2  350.04    1.46
  -4  -8   0  963.49    1.83
  -3 -12   6   67.15    1.04
  -2 -12   7  147.01    1.20
  -2  -9   1   11.66    0.74
   0  -9   2  224.95    1.16
  -6 -11   4    0.86    0.98
  -5 -12   6   80.89    1.06
  -5  -9   1  177.20    1.06
  -4 -12   6   11.50    0.87
  -3 -10   2   19.40    0.89
  -2 -12  11    3.02    0.71
  -2 -11   4    6.27    0.87
   0 -11  11   25.64    0.86
   0  -8   1  112.97    0.83
   1 -10   5    4.23    0.84
   1  -9   3    0.30    0.75
   2  -8   3  111.99    0.83
   2  -7   2   16.69    0.62
   3  -8   5 1072.77    1.97
  -7 -10   3   64.63    0.91
  -7  -8   1  555.99    1.50
  -4  -9   1  186.80    1.09
  -3  -9   1  163.21    1.06
  -2 -12   8   21.44    0.89
  -1 -11   5  137.03    1.21
  -1 -10   3  279.28    1.38
   0 -11   7  263.33    1.55
   2  -9   5  875.40    2.03
  -9 -11   7    6.17    0.72
  -6 -12   7   -2.04    0.78
  -6  -7   0  545.16    1.33
  -3 -12   7  154.94    1.22
  -3 -11   4   12.18    0.88
   0 -10   4  100.36    1.08
   1  -8   2    1.43    0.58
  -8 -10   4   79.19    0.98
  -7 -11   5   10.91    0.80
  -7  -9   2  252.04    1.18
  -5 -12   7  119.16    1.09
  -4 -12   7   58.86    0.97
  -4 -11   4   37.68    0.99
  -3 -12   8   16.84    0.97
   0 -11   8   16.95    0.87
   0 -11   9   22.91    0.83
   1 -10   6   16.90    0.84
   3  -8   6   23.74    0.77
   3  -7   4    7.26    0.56
  -9 -10   5   45.36    0.92
  -8 -11   6    3.35    0.71
  -6 -12   8   13.10    0.89
  -3 -12   9   43.22    0.97
  -2 -11   5   45.22    0.98
  -1 -11   6  136.45    1.22
  -1  -9   2    3.50    0.72
   1 -10  11  120.37    1.05
  -6 -10   3   13.91    0.80
  -5 -12   8    1.73    0.77
  -4 -12   8   59.97    0.94
  -2 -10   3    6.35    0.81
  -1 -11  12    6.88    0.71
  -1  -8   1  452.21    1.31
   1 -10   7   47.89    1.04
   2  -9   6  148.86    1.05
  -9 -11   8   12.67    0.71
  -8  -9   3  343.96    1.38
  -6 -12   9   27.43    0.75
  -6 -11   5  290.58    1.49
  -6  -8   1    0.98    0.67
  -5  -7   0  370.15    1.10
  -4 -12   9    2.11    0.76
  -4 -12  10   57.65    0.92
  -4 -12  11    1.76    0.69
   0 -10   5   86.79    1.20
   0  -9   3  803.99    1.88
   1 -10  10   27.42    0.92
   2  -8   4  521.00    1.41
   3  -8   7   45.14    0.76
 -10 -10   7    1.23    0.72
  -6 -12  10   19.02    0.70
  -6  -9   2  147.99    1.03
  -5 -12   9   16.20    0.74
  -5 -12  10   10.35    0.69
  -5 -12  11   71.33    0.82
  -5 -11   5    3.38    1.06
  -4 -10   3   33.47    0.92
  -3 -11   5   46.22    0.98
  -3 -10   3   51.76    0.96
  -1 -11  11   54.48    0.94
  -1 -10   4  266.21    1.37
   1 -10   8    9.16    0.84
   1 -10   9   -0.39    0.75
   2  -9   7  101.11    1.03
  -9 -11   9    4.13    0.71
  -8 -11   7    9.10    0.71
  -7 -11   6  342.89    1.50
  -7 -10   4   14.07    0.97
  -4 -11   5  165.51    1.24
  -4  -7   0    1.62    0.48
  -3  -7   0  933.52    1.63
  -2 -11   6   12.47    0.89
  -2  -9   2  259.60    1.22
  -2  -8   1  117.77    0.84
   0  -8   2   59.26    0.83
   2  -9   8   66.77    0.94
   2  -9   9   16.70    0.87
  -5  -9   2   15.32    0.73
  -5  -8   1  320.01    1.22
  -1 -11   9   36.00    0.94
  -1 -11  10    4.60    0.77
   2  -7   3  670.54    1.41
   3  -7   5  209.21    0.90
  -9 -10   6    1.87    0.83
  -8 -10   5    0.95    0.87
  -4  -8   1   15.86    0.69
  -3 -11   6  822.09    2.30
  -3  -9   2  125.85    1.00
  -3  -8   1  389.23    1.26
  -2 -11  12   54.95    0.87
  -2 -10   4  143.94    1.26
   0 -10  12   61.32    0.94
   1  -9   5    3.76    0.73
   1  -7   2  647.58    1.40
  -8 -11   8   25.46    0.79
  -7  -7   1  184.36    0.89
  -2 -11   7   11.73    0.88
  -1  -9   3   44.47    0.85
   2  -8   5   85.34    0.88
 -10 -10   8   85.72    0.85
  -7 -11   7    2.92    0.82
  -7  -9   3  148.68    1.05
  -6 -10   4   71.41    0.99
  -5 -11   6   74.07    1.08
  -4 -11   6   17.58    0.91
  -2 -11   8   55.97    1.18
  -2 -11  11   -0.39    0.87
  -1 -10   5  108.07    1.12
   0  -9   4  101.49    0.98
  -8 -11   9   24.53    0.86
  -7  -8   2  153.36    0.93
  -3 -11   7   17.41    0.95
  -3 -10   4  198.88    1.25
  -2 -11   9   80.15    1.23
   0 -10   7  154.47    1.21
   0 -10  11   10.68    0.82
  -6 -11   7   55.41    1.01
  -4 -10   4   26.96    0.93
  -3 -11  12    2.75    0.83
  -1 -10  13   23.63    0.79
  -1  -8   2   21.35    0.66
   0 -10   8    3.80    0.86
   0 -10  10   74.57    1.11
   1  -9   6   96.17    0.95
 -10 -10   9    5.07    0.64
  -9 -10   7    7.40    0.77
  -8  -9   4  140.68    1.03
  -7 -10   5  572.64    1.82
  -6  -9   3  614.54    1.79
  -5 -11   7   18.70    0.88
  -4 -11   7    6.42    0.88
  -3 -11   8   58.82    1.15
  -2 -10   5   47.97    0.97
  -2  -9   3  216.03    1.19
  -1 -10   6   19.66    0.93
   0 -10   9   74.00    1.00
   2  -8   6   12.45    0.67
  -9  -9   5    3.43    0.76
  -8 -10   6   94.81    1.01
  -6  -7   1  143.70    0.79
  -2 -10  14   96.86    0.87
   0  -8   3  337.53    1.21
   1  -9   7  325.11    1.46
   1  -9  11    4.95    0.86
   2  -7   4   18.39    0.56
 -10 -10  10   61.25    0.78
  -8  -8   3   33.36    0.81
  -6 -11   8  176.16    1.26
  -6 -10   5  101.86    1.27
  -6  -8   2  220.78    1.13
  -5  -9   3  179.52    1.25
  -4 -11   8    9.73    0.88
  -4 -11  12    8.14    0.72
  -3 -11   9  182.42    1.27
  -3 -11  10  224.60    1.35
  -3  -9   3  124.81    1.04
  -1 -10  12   11.85    0.87
   0  -9   5  303.16    1.37
  -9 -10   8    1.48    0.86
  -7 -11  10    5.65    0.77
  -7 -11  11    8.83    0.70
  -6 -11   9  183.44    1.31
  -6 -11  12    0.04    0.63
  -5 -11   8  148.88    1.21
  -5 -11  12  133.91    1.01
  -4 -11   9   50.07    1.10
  -4 -11  11   71.93    1.03
  -4  -9   3   45.51    0.90
  -3 -10   5   23.62    0.89
  -2  -7   1   33.42    0.60
[truncated: 704,594 more chars]
