# Supplementary material for: Directing 2D-Coordination Networks: Combined Effects of a Conformationally Flexible 3,2′:6′,3″-Terpyridine and Chain Length Variation in 4′-(4-n-Alkyloxyphenyl) Substituents
Source: Molecules. 2020 Apr 4;25(7):1663. doi: 10.3390/molecules25071663 (PMC7180911; doi:10.3390/molecules25071663)
Supplement: Supplementary file 1 [file molecules-25-01663-s001.zip › ROD030A_130K with fcf.cif]

Co1data_p21c
_audit_creation_date               2019-04-24
_audit_creation_method
;
Olex2 1.2
(compiled May 18 2018 14:05:52 for OlexSys, GUI svn.r5506)
;
_shelx_SHELXL_version_number       '2014/7'
loop_
  _audit_author_name
  _audit_author_email
  _audit_author_address
 'Prescimone, A.' alessandro.prescimone@unibas.ch
;

University of Basel
Department of Chemistry
Basel
Switzerland
;

_audit_contact_author_address      ?
_audit_contact_author_email        ?
_audit_contact_author_name         ''
_audit_contact_author_phone        ?
_publ_contact_author_id_orcid      ?
_publ_section_references
;
Dolomanov, O.V., Bourhis, L.J., Gildea, R.J, Howard, J.A.K. & Puschmann, H.
 (2009), J. Appl. Cryst. 42, 339-341.

Sheldrick, G.M. (2015). Acta Cryst. A71, 3-8.

Sheldrick, G.M. (2015). Acta Cryst. C71, 3-8.
;
_chemical_name_common              ?
_chemical_name_systematic          ?
_chemical_formula_moiety           'C56 H54 Co N8 O2 S2'
_chemical_formula_sum              'C56 H54 Co N8 O2 S2'
_chemical_formula_weight           994.12
_chemical_melting_point            ?
loop_
  _atom_type_symbol
  _atom_type_description
  _atom_type_scat_dispersion_real
  _atom_type_scat_dispersion_imag
  _atom_type_scat_source
 'C' 'C' 0.0181 0.0091 'International Tables Vol C Tables 4.2.6.8 and 6.1.1.4'
 'H' 'H' 0.0000 0.0000 'International Tables Vol C Tables 4.2.6.8 and 6.1.1.4'
 'Co' 'Co' -2.3653 3.6143
 'International Tables Vol C Tables 4.2.6.8 and 6.1.1.4'
 'N' 'N' 0.0311 0.0180 'International Tables Vol C Tables 4.2.6.8 and 6.1.1.4'
 'O' 'O' 0.0492 0.0322 'International Tables Vol C Tables 4.2.6.8 and 6.1.1.4'
 'S' 'S' 0.3331 0.5567 'International Tables Vol C Tables 4.2.6.8 and 6.1.1.4'

_shelx_space_group_comment
;
The symmetry employed for this shelxl refinement is uniquely defined
by the following loop, which should always be used as a source of
symmetry information in preference to the above space-group names.
They are only intended as comments.
;
_space_group_crystal_system        'monoclinic'
_space_group_IT_number             14
_space_group_name_H-M_alt          'P 1 21/c 1'
_space_group_name_Hall             '-P 2ybc'
loop_
  _space_group_symop_operation_xyz
 'x, y, z'
 '-x, y+1/2, -z+1/2'
 '-x, -y, -z'
 'x, -y-1/2, z-1/2'

_cell_length_a                     18.3988(14)
_cell_length_b                     12.9419(10)
_cell_length_c                     21.7046(17)
_cell_angle_alpha                  90
_cell_angle_beta                   98.421(4)
_cell_angle_gamma                  90
_cell_volume                       5112.5(7)
_cell_formula_units_Z              4
_cell_measurement_reflns_used      9527
_cell_measurement_temperature      130
_cell_measurement_theta_max        70.011
_cell_measurement_theta_min        3.986
_shelx_estimated_absorpt_T_max     0.777
_shelx_estimated_absorpt_T_min     0.490
_exptl_absorpt_coefficient_mu      3.787
_exptl_absorpt_correction_T_max    0.7533
_exptl_absorpt_correction_T_min    0.6227
_exptl_absorpt_correction_type     multi-scan
_exptl_absorpt_process_details
;
SADABS-2012/1 (Bruker,2012) was used for absorption correction.
wR2(int) was 0.0878 before and 0.0419 after correction.
The Ratio of minimum to maximum transmission is 0.8266.
The \l/2 correction factor is 0.0015.
;
_exptl_absorpt_special_details     ?
_exptl_crystal_colour              pink
_exptl_crystal_colour_primary      pink
_exptl_crystal_density_diffrn      1.292
_exptl_crystal_density_meas        .
_exptl_crystal_density_method      ?
_exptl_crystal_description         'plate'
_exptl_crystal_F_000               2084
_exptl_crystal_recrystallization_method 
 'The material was recrystallised from a mixture of DCM and Et2O  by solvent layering'
_exptl_crystal_size_max            0.22
_exptl_crystal_size_mid            0.2
_exptl_crystal_size_min            0.07
_exptl_transmission_factor_max     ?
_exptl_transmission_factor_min     ?
_diffrn_reflns_av_R_equivalents    0.0353
_diffrn_reflns_av_unetI/netI       0.0209
_diffrn_reflns_Laue_measured_fraction_full  0.991
_diffrn_reflns_Laue_measured_fraction_max  0.963
_diffrn_reflns_limit_h_max         20
_diffrn_reflns_limit_h_min         -21
_diffrn_reflns_limit_k_max         15
_diffrn_reflns_limit_k_min         -15
_diffrn_reflns_limit_l_max         26
_diffrn_reflns_limit_l_min         -25
_diffrn_reflns_number              61349
_diffrn_reflns_point_group_measured_fraction_full  0.991
_diffrn_reflns_point_group_measured_fraction_max  0.963
_diffrn_reflns_theta_full          67.679
_diffrn_reflns_theta_max           70.232
_diffrn_reflns_theta_min           2.428
_diffrn_ambient_temperature        130
_diffrn_detector_area_resol_mean   ?
_diffrn_measured_fraction_theta_full  0.991
_diffrn_measured_fraction_theta_max  0.963
_diffrn_measurement_device         Area
_diffrn_measurement_device_type    'Bruker APEX-II CCD'
_diffrn_measurement_method         '\f and \w scans'
_diffrn_radiation_monochromator    'graphite'
_diffrn_radiation_probe            x-ray
_diffrn_radiation_type             CuK\a
_diffrn_radiation_wavelength       1.54178
_diffrn_source                     ?
_diffrn_special_details            ?
_diffrn_standards_number           0
_reflns_Friedel_coverage           0.000
_reflns_Friedel_fraction_full      .
_reflns_Friedel_fraction_max       .
_reflns_number_gt                  8264
_reflns_number_total               9388
_reflns_special_details
;
 Reflections were merged by SHELXL according to the crystal
 class for the calculation of statistics and refinement.
 
 _reflns_Friedel_fraction is defined as the number of unique
 Friedel pairs measured divided by the number that would be
 possible theoretically, ignoring centric projections and
 systematic absences.
;
_reflns_threshold_expression       'I > 2\s(I)'
_computing_cell_refinement         'SAINT v8.34A (Bruker, 2013)'
_computing_data_collection         'Apex2 (Bruker AXS, 2006)'
_computing_data_reduction          'SAINT v8.34A (Bruker, 2013)'
_computing_molecular_graphics      'Olex2 (Dolomanov et al., 2009)'
_computing_publication_material    'Olex2 (Dolomanov et al., 2009)'
_computing_structure_refinement    'ShelXL (Sheldrick, 2015)'
_computing_structure_solution      'ShelXT (Sheldrick, 2015)'
_refine_diff_density_max           1.550
_refine_diff_density_min           -0.481
_refine_diff_density_rms           0.063
_refine_ls_extinction_coef         .
_refine_ls_extinction_method       none
_refine_ls_goodness_of_fit_ref     1.047
_refine_ls_hydrogen_treatment      constr
_refine_ls_matrix_type             full
_refine_ls_number_parameters       624
_refine_ls_number_reflns           9388
_refine_ls_number_restraints       0
_refine_ls_R_factor_all            0.0534
_refine_ls_R_factor_gt             0.0467
_refine_ls_restrained_S_all        1.047
_refine_ls_shift/su_max            0.002
_refine_ls_shift/su_mean           0.000
_refine_ls_structure_factor_coef   Fsqd
_refine_ls_weighting_details      
 'w=1/[\s^2^(Fo^2^)+(0.0684P)^2^+4.8330P] where P=(Fo^2^+2Fc^2^)/3'
_refine_ls_weighting_scheme        calc
_refine_ls_wR_factor_gt            0.1241
_refine_ls_wR_factor_ref           0.1298
_refine_special_details            ?
_olex2_refinement_description
;
1. Fixed Uiso
 At 1.2 times of:
  All C(H) groups, All C(H,H) groups
 At 1.5 times of:
  All C(H,H,H) groups
2.a Secondary CH2 refined with riding coordinates:
 C22(H22A,H22B), C51(H51A,H51B), C23(H23A,H23B), C52(H52A,H52B), C53(H53A,
 H53B), C50(H50A,H50B), C49(H49A,H49B), C26(H26A,H26B), C25(H25A,H25B),
 C24(H24A,H24B)
2.b Aromatic/amide H refined with riding coordinates:
 C32(H32), C12(H12), C5(H5), C9(H9), C44(H44), C42(H42), C34(H34), C28(H28),
 C36(H36), C1(H1), C13(H13), C29(H29), C2(H2), C3(H3), C17(H17), C30(H30),
 C7(H7), C21(H21), C45(H45), C14(H14), C48(H48), C47(H47), C18(H18), C15(H15),
 C41(H41), C20(H20), C39(H39), C40(H40)
2.c Idealised Me refined as rotating group:
 C54(H54A,H54B,H54C), C27(H27A,H27B,H27C)
;
_atom_sites_solution_hydrogens     geom
_atom_sites_solution_primary       dual
_atom_sites_solution_secondary     ?
loop_
  _atom_site_label
  _atom_site_type_symbol
  _atom_site_fract_x
  _atom_site_fract_y
  _atom_site_fract_z
  _atom_site_U_iso_or_equiv
  _atom_site_adp_type
  _atom_site_occupancy
  _atom_site_site_symmetry_order
  _atom_site_calc_flag
  _atom_site_refinement_flags_posn
  _atom_site_refinement_flags_adp
  _atom_site_refinement_flags_occupancy
  _atom_site_disorder_assembly
  _atom_site_disorder_group
 Co1 Co 0.75220(2) 0.52443(2) 0.75266(2) 0.01689(11) Uani 1 1 d . . . . .
 S1 S 0.85272(3) 0.75660(5) 0.61258(3) 0.03375(16) Uani 1 1 d . . . . .
 S2 S 0.64690(3) 0.29815(5) 0.89255(3) 0.03303(16) Uani 1 1 d . . . . .
 O1 O 0.40343(10) 0.13029(13) 1.01747(9) 0.0368(4) Uani 1 1 d . . . . .
 N1 N 0.86144(10) 0.45470(14) 0.76178(8) 0.0215(4) Uani 1 1 d . . . . .
 N8 N 0.71496(10) 0.40797(14) 0.80588(8) 0.0215(4) Uani 1 1 d . . . . .
 N7 N 0.78807(10) 0.64170(14) 0.69891(8) 0.0210(4) Uani 1 1 d . . . . .
 N4 N 0.64359(10) 0.59506(14) 0.74244(8) 0.0209(4) Uani 1 1 d . . . . .
 N3 N 1.21197(10) 0.11190(14) 0.65999(8) 0.0206(4) Uani 1 1 d . . . . .
 N5 N 0.43580(10) 0.70187(14) 0.83517(8) 0.0215(4) Uani 1 1 d . . . . .
 N6 N 0.28129(10) 0.93420(14) 0.83472(8) 0.0228(4) Uani 1 1 d . . . . .
 N2 N 1.06469(10) 0.35125(14) 0.66422(8) 0.0221(4) Uani 1 1 d . . . . .
 O2 O 1.08978(12) 0.92329(15) 0.48104(10) 0.0486(5) Uani 1 1 d . . . . .
 C43 C 0.42179(12) 0.41543(16) 0.93222(10) 0.0209(4) Uani 1 1 d . . . . .
 C35 C 0.42768(12) 0.51591(17) 0.90034(10) 0.0206(4) Uani 1 1 d . . . . .
 C10 C 1.11049(12) 0.36024(17) 0.62172(10) 0.0212(4) Uani 1 1 d . . . . .
 C32 C 0.59956(12) 0.58946(16) 0.78645(10) 0.0210(4) Uani 1 1 d . . . . .
 H32 H 0.6159 0.5506 0.8230 0.025 Uiso 1 1 calc R . . . .
 C12 C 1.17232(12) 0.19847(17) 0.66280(10) 0.0207(4) Uani 1 1 d . . . . .
 H12 H 1.1553 0.2143 0.7010 0.025 Uiso 1 1 calc R . . . .
 C8 C 1.07040(12) 0.53394(17) 0.59542(10) 0.0223(5) Uani 1 1 d . . . . .
 C56 C 0.68696(11) 0.36083(16) 0.84177(10) 0.0198(4) Uani 1 1 d . . . . .
 C55 C 0.81457(11) 0.69109(16) 0.66330(10) 0.0200(4) Uani 1 1 d . . . . .
 C37 C 0.38614(12) 0.68879(17) 0.87395(10) 0.0219(4) Uani 1 1 d . . . . .
 C11 C 1.15471(12) 0.26630(17) 0.61329(10) 0.0212(4) Uani 1 1 d . . . . .
 C33 C 0.48224(12) 0.62337(17) 0.82943(10) 0.0205(4) Uani 1 1 d . . . . .
 C5 C 0.90580(12) 0.46568(17) 0.71863(10) 0.0221(4) Uani 1 1 d . . . . .
 H5 H 0.8900 0.5093 0.6841 0.026 Uiso 1 1 calc R . . . .
 C31 C 0.53116(12) 0.63749(16) 0.78153(10) 0.0205(4) Uani 1 1 d . . . . .
 C9 C 1.11615(12) 0.45065(18) 0.58771(10) 0.0226(5) Uani 1 1 d . . . . .
 H9 H 1.1509 0.4553 0.5595 0.027 Uiso 1 1 calc R . . . .
 C44 C 0.48416(12) 0.36739(17) 0.96340(10) 0.0222(4) Uani 1 1 d . . . . .
 H44 H 0.5306 0.4001 0.9647 0.027 Uiso 1 1 calc R . . . .
 C42 C 0.32349(12) 0.85030(17) 0.83262(10) 0.0212(4) Uani 1 1 d . . . . .
 H42 H 0.3440 0.8380 0.7956 0.025 Uiso 1 1 calc R . . . .
 C34 C 0.48157(12) 0.53146(17) 0.86256(10) 0.0213(5) Uani 1 1 d . . . . .
 H34 H 0.5176 0.4798 0.8594 0.026 Uiso 1 1 calc R . . . .
 C28 C 0.61926(12) 0.64989(17) 0.69081(10) 0.0238(5) Uani 1 1 d . . . . .
 H28 H 0.6493 0.6534 0.6588 0.029 Uiso 1 1 calc R . . . .
 C16 C 1.07521(12) 0.63345(17) 0.56188(10) 0.0228(5) Uani 1 1 d . . . . .
 C36 C 0.37897(12) 0.59642(17) 0.90579(10) 0.0226(5) Uani 1 1 d . . . . .
 H36 H 0.3412 0.5887 0.9309 0.027 Uiso 1 1 calc R . . . .
 C4 C 0.97370(12) 0.41709(17) 0.72128(10) 0.0222(4) Uani 1 1 d . . . . .
 C46 C 0.41245(13) 0.22350(17) 0.99029(11) 0.0259(5) Uani 1 1 d . . . . .
 C1 C 0.88534(12) 0.39479(17) 0.81126(10) 0.0235(5) Uani 1 1 d . . . . .
 H1 H 0.8550 0.3871 0.8428 0.028 Uiso 1 1 calc R . . . .
 C13 C 1.23245(13) 0.08889(18) 0.60455(10) 0.0252(5) Uani 1 1 d . . . . .
 H13 H 1.2591 0.0268 0.6010 0.030 Uiso 1 1 calc R . . . .
 C6 C 1.02078(12) 0.43166(17) 0.67210(10) 0.0223(4) Uani 1 1 d . . . . .
 C29 C 0.55263(13) 0.70129(18) 0.68216(10) 0.0252(5) Uani 1 1 d . . . . .
 H29 H 0.5377 0.7398 0.6452 0.030 Uiso 1 1 calc R . . . .
 C2 C 0.95216(13) 0.34388(18) 0.81825(11) 0.0261(5) Uani 1 1 d . . . . .
 H2 H 0.9672 0.3025 0.8540 0.031 Uiso 1 1 calc R . . . .
 C3 C 0.99660(13) 0.35407(17) 0.77268(11) 0.0255(5) Uani 1 1 d . . . . .
 H3 H 1.0422 0.3186 0.7762 0.031 Uiso 1 1 calc R . . . .
 C17 C 1.01172(13) 0.68216(18) 0.53301(11) 0.0259(5) Uani 1 1 d . . . . .
 H17 H 0.9655 0.6495 0.5331 0.031 Uiso 1 1 calc R . . . .
 C30 C 0.50804(12) 0.69571(17) 0.72807(10) 0.0233(5) Uani 1 1 d . . . . .
 H30 H 0.4623 0.7310 0.7233 0.028 Uiso 1 1 calc R . . . .
 C38 C 0.33921(12) 0.78006(17) 0.88133(10) 0.0242(5) Uani 1 1 d . . . . .
 C7 C 1.02075(12) 0.52261(17) 0.63779(11) 0.0228(5) Uani 1 1 d . . . . .
 H7 H 0.9872 0.5765 0.6432 0.027 Uiso 1 1 calc R . . . .
 C21 C 1.14274(13) 0.68262(19) 0.56052(11) 0.0291(5) Uani 1 1 d . . . . .
 H21 H 1.1869 0.6499 0.5788 0.035 Uiso 1 1 calc R . . . .
 C45 C 0.48005(13) 0.27257(18) 0.99272(10) 0.0250(5) Uani 1 1 d . . . . .
 H45 H 0.5232 0.2414 1.0143 0.030 Uiso 1 1 calc R . . . .
 C14 C 1.21665(13) 0.15102(19) 0.55268(11) 0.0281(5) Uani 1 1 d . . . . .
 H14 H 1.2318 0.1315 0.5143 0.034 Uiso 1 1 calc R . . . .
 C48 C 0.35417(13) 0.36490(18) 0.92999(10) 0.0251(5) Uani 1 1 d . . . . .
 H48 H 0.3109 0.3963 0.9088 0.030 Uiso 1 1 calc R . . . .
 C47 C 0.34958(13) 0.26984(18) 0.95817(11) 0.0266(5) Uani 1 1 d . . . . .
 H47 H 0.3035 0.2359 0.9557 0.032 Uiso 1 1 calc R . . . .
 C18 C 1.01454(14) 0.77760(19) 0.50401(12) 0.0305(5) Uani 1 1 d . . . . .
 H18 H 0.9708 0.8091 0.4840 0.037 Uiso 1 1 calc R . . . .
 C15 C 1.17838(13) 0.24226(18) 0.55711(10) 0.0253(5) Uani 1 1 d . . . . .
 H15 H 1.1685 0.2875 0.5224 0.030 Uiso 1 1 calc R . . . .
 C19 C 1.08159(15) 0.82630(19) 0.50457(12) 0.0322(5) Uani 1 1 d . . . . .
 C41 C 0.25547(15) 0.9526(2) 0.88855(12) 0.0347(6) Uani 1 1 d . . . . .
 H41 H 0.2267 1.0128 0.8916 0.042 Uiso 1 1 calc R . . . .
 C20 C 1.14576(14) 0.7786(2) 0.53272(12) 0.0338(6) Uani 1 1 d . . . . .
 H20 H 1.1918 0.8119 0.5329 0.041 Uiso 1 1 calc R . . . .
 C39 C 0.31012(16) 0.7993(2) 0.93581(12) 0.0398(7) Uani 1 1 d . . . . .
 H39 H 0.3184 0.7525 0.9698 0.048 Uiso 1 1 calc R . . . .
 C40 C 0.26881(18) 0.8879(2) 0.93961(13) 0.0465(8) Uani 1 1 d . . . . .
 H40 H 0.2499 0.9041 0.9769 0.056 Uiso 1 1 calc R . . . .
 C22 C 1.03499(17) 0.9589(2) 0.43112(14) 0.0439(7) Uani 1 1 d . . . . .
 H22A H 1.0424 1.0336 0.4242 0.053 Uiso 1 1 calc R . . . .
 H22B H 0.9856 0.9500 0.4434 0.053 Uiso 1 1 calc R . . . .
 C51 C 0.38627(19) 0.0037(2) 1.12893(15) 0.0478(7) Uani 1 1 d . . . . .
 H51A H 0.3691 -0.0644 1.1418 0.057 Uiso 1 1 calc R . . . .
 H51B H 0.3429 0.0416 1.1078 0.057 Uiso 1 1 calc R . . . .
 C23 C 1.03827(18) 0.9020(2) 0.37185(15) 0.0501(8) Uani 1 1 d . . . . .
 H23A H 0.9983 0.9248 0.3391 0.060 Uiso 1 1 calc R . . . .
 H23B H 1.0335 0.8267 0.3782 0.060 Uiso 1 1 calc R . . . .
 C52 C 0.41827(19) 0.0641(2) 1.18771(16) 0.0546(8) Uani 1 1 d . . . . .
 H52A H 0.4650 0.0311 1.2061 0.066 Uiso 1 1 calc R . . . .
 H52B H 0.4298 0.1352 1.1754 0.066 Uiso 1 1 calc R . . . .
 C53 C 0.36851(18) 0.0701(2) 1.23670(15) 0.0499(8) Uani 1 1 d . . . . .
 H53A H 0.3546 -0.0010 1.2471 0.060 Uiso 1 1 calc R . . . .
 H53B H 0.3963 0.1008 1.2748 0.060 Uiso 1 1 calc R . . . .
 C50 C 0.4384(2) -0.0133(2) 1.08336(18) 0.0586(9) Uani 1 1 d . . . . .
 H50A H 0.4140 -0.0570 1.0489 0.070 Uiso 1 1 calc R . . . .
 H50B H 0.4816 -0.0517 1.1043 0.070 Uiso 1 1 calc R . . . .
 C49 C 0.46469(19) 0.0858(2) 1.05600(16) 0.0501(8) Uani 1 1 d . . . . .
 H49A H 0.4840 0.1343 1.0897 0.060 Uiso 1 1 calc R . . . .
 H49B H 0.5044 0.0704 1.0312 0.060 Uiso 1 1 calc R . . . .
 C54 C 0.3003(2) 0.1313(3) 1.2187(2) 0.0641(10) Uani 1 1 d . . . . .
 H54A H 0.2678 0.0947 1.1860 0.096 Uiso 1 1 calc GR . . . .
 H54B H 0.3129 0.1991 1.2031 0.096 Uiso 1 1 calc GR . . . .
 H54C H 0.2751 0.1406 1.2551 0.096 Uiso 1 1 calc GR . . . .
 C27 C 1.2176(2) 0.8510(3) 0.2233(2) 0.0730(11) Uani 1 1 d . . . . .
 H27A H 1.1748 0.8572 0.1908 0.110 Uiso 1 1 calc GR . . . .
 H27B H 1.2264 0.7779 0.2337 0.110 Uiso 1 1 calc GR . . . .
 H27C H 1.2609 0.8800 0.2081 0.110 Uiso 1 1 calc GR . . . .
 C26 C 1.2037(2) 0.9080(3) 0.2795(3) 0.0830(14) Uani 1 1 d . . . . .
 H26A H 1.2017 0.9831 0.2709 0.100 Uiso 1 1 calc R . . . .
 H26B H 1.2441 0.8951 0.3141 0.100 Uiso 1 1 calc R . . . .
 C25 C 1.1309(2) 0.8723(3) 0.29816(19) 0.0699(10) Uani 1 1 d . . . . .
 H25A H 1.0907 0.8844 0.2634 0.084 Uiso 1 1 calc R . . . .
 H25B H 1.1332 0.7973 0.3073 0.084 Uiso 1 1 calc R . . . .
 C24 C 1.1165(2) 0.9286(3) 0.35260(19) 0.0699(10) Uani 1 1 d . . . . .
 H24A H 1.1189 1.0036 0.3442 0.084 Uiso 1 1 calc R . . . .
 H24B H 1.1552 0.9122 0.3879 0.084 Uiso 1 1 calc R . . . .

loop_
  _atom_site_aniso_label
  _atom_site_aniso_U_11
  _atom_site_aniso_U_22
  _atom_site_aniso_U_33
  _atom_site_aniso_U_23
  _atom_site_aniso_U_13
  _atom_site_aniso_U_12
 Co1 0.0175(2) 0.01530(19) 0.01908(19) 0.00044(12) 0.00671(14) -0.00239(12)
 S1 0.0316(3) 0.0454(4) 0.0245(3) 0.0107(2) 0.0052(2) -0.0144(3)
 S2 0.0336(3) 0.0378(3) 0.0292(3) 0.0092(2) 0.0099(2) -0.0107(3)
 O1 0.0442(11) 0.0239(9) 0.0414(10) 0.0110(7) 0.0034(8) -0.0053(7)
 N1 0.0212(9) 0.0206(9) 0.0234(9) -0.0002(7) 0.0060(7) 0.0001(7)
 N8 0.0239(10) 0.0182(9) 0.0234(9) 0.0004(7) 0.0065(7) -0.0038(7)
 N7 0.0229(10) 0.0182(9) 0.0226(9) -0.0005(7) 0.0060(7) -0.0026(7)
 N4 0.0208(9) 0.0205(9) 0.0221(9) 0.0010(7) 0.0053(7) -0.0010(7)
 N3 0.0204(9) 0.0200(9) 0.0220(9) 0.0005(7) 0.0055(7) 0.0022(7)
 N5 0.0220(9) 0.0214(9) 0.0214(9) 0.0024(7) 0.0041(7) 0.0033(7)
 N6 0.0244(10) 0.0222(9) 0.0233(9) 0.0032(7) 0.0079(7) 0.0062(7)
 N2 0.0224(10) 0.0223(9) 0.0222(9) 0.0014(7) 0.0053(7) 0.0051(7)
 O2 0.0496(12) 0.0266(10) 0.0655(14) 0.0178(9) -0.0050(10) -0.0066(8)
 C43 0.0248(11) 0.0197(10) 0.0192(10) 0.0002(8) 0.0069(8) 0.0022(8)
 C35 0.0214(11) 0.0215(11) 0.0187(10) 0.0002(8) 0.0025(8) 0.0001(8)
 C10 0.0202(11) 0.0240(11) 0.0193(10) -0.0002(8) 0.0025(8) 0.0045(8)
 C32 0.0221(11) 0.0203(10) 0.0211(10) 0.0025(8) 0.0049(8) 0.0003(8)
 C12 0.0202(11) 0.0224(11) 0.0205(10) 0.0006(8) 0.0065(8) 0.0035(8)
 C8 0.0214(11) 0.0228(11) 0.0225(11) 0.0010(8) 0.0025(9) 0.0012(8)
 C56 0.0181(10) 0.0181(10) 0.0229(10) -0.0015(8) 0.0020(8) -0.0011(8)
 C55 0.0188(10) 0.0196(10) 0.0213(10) -0.0014(8) 0.0018(8) -0.0013(8)
 C37 0.0219(11) 0.0232(11) 0.0207(10) 0.0029(8) 0.0033(8) 0.0040(9)
 C11 0.0195(11) 0.0212(11) 0.0236(11) -0.0001(8) 0.0054(8) 0.0015(8)
 C33 0.0192(11) 0.0216(11) 0.0208(10) 0.0000(8) 0.0031(8) 0.0009(8)
 C5 0.0224(11) 0.0213(11) 0.0235(11) 0.0029(8) 0.0066(9) 0.0031(8)
 C31 0.0214(11) 0.0179(10) 0.0226(11) -0.0004(8) 0.0048(8) -0.0003(8)
 C9 0.0205(11) 0.0255(11) 0.0228(11) 0.0016(9) 0.0066(8) 0.0037(9)
 C44 0.0244(11) 0.0213(11) 0.0212(10) -0.0014(8) 0.0045(8) -0.0005(9)
 C42 0.0205(11) 0.0221(11) 0.0222(10) 0.0003(8) 0.0065(8) 0.0024(8)
 C34 0.0201(11) 0.0221(11) 0.0217(11) 0.0006(8) 0.0032(8) 0.0037(8)
 C28 0.0248(12) 0.0259(11) 0.0219(11) 0.0017(9) 0.0074(9) -0.0020(9)
 C16 0.0250(12) 0.0221(11) 0.0223(11) -0.0005(9) 0.0068(9) 0.0027(9)
 C36 0.0210(11) 0.0256(11) 0.0224(11) 0.0029(9) 0.0076(8) 0.0029(9)
 C4 0.0232(11) 0.0205(11) 0.0237(11) -0.0012(8) 0.0059(9) 0.0013(8)
 C46 0.0333(13) 0.0206(11) 0.0250(11) 0.0014(9) 0.0082(9) -0.0016(9)
 C1 0.0253(12) 0.0243(11) 0.0219(11) 0.0005(9) 0.0066(9) -0.0021(9)
 C13 0.0280(12) 0.0235(11) 0.0257(11) 0.0009(9) 0.0095(9) 0.0071(9)
 C6 0.0212(11) 0.0232(11) 0.0227(11) -0.0004(9) 0.0034(8) 0.0031(8)
 C29 0.0272(12) 0.0246(11) 0.0234(11) 0.0042(9) 0.0027(9) -0.0003(9)
 C2 0.0285(12) 0.0259(12) 0.0240(11) 0.0048(9) 0.0041(9) 0.0010(9)
 C3 0.0246(12) 0.0241(11) 0.0280(11) 0.0015(9) 0.0043(9) 0.0061(9)
 C17 0.0252(12) 0.0245(12) 0.0277(12) 0.0007(9) 0.0031(9) 0.0003(9)
 C30 0.0221(11) 0.0211(11) 0.0268(11) 0.0024(9) 0.0034(9) 0.0019(8)
 C38 0.0256(12) 0.0232(11) 0.0250(11) 0.0033(9) 0.0085(9) 0.0055(9)
 C7 0.0204(11) 0.0229(11) 0.0260(11) 0.0011(9) 0.0061(9) 0.0056(8)
 C21 0.0234(12) 0.0291(12) 0.0355(13) 0.0049(10) 0.0065(10) 0.0043(9)
 C45 0.0270(12) 0.0227(11) 0.0249(11) 0.0032(9) 0.0021(9) 0.0028(9)
 C14 0.0336(13) 0.0301(12) 0.0226(11) 0.0009(9) 0.0114(9) 0.0093(10)
 C48 0.0218(12) 0.0273(12) 0.0268(11) 0.0015(9) 0.0061(9) 0.0029(9)
 C47 0.0258(12) 0.0250(12) 0.0302(12) 0.0007(9) 0.0082(9) -0.0039(9)
 C18 0.0290(13) 0.0252(12) 0.0358(13) 0.0041(10) -0.0008(10) 0.0038(10)
 C15 0.0279(12) 0.0268(12) 0.0223(11) 0.0045(9) 0.0068(9) 0.0056(9)
 C19 0.0384(14) 0.0207(11) 0.0366(13) 0.0053(10) 0.0030(11) -0.0017(10)
 C41 0.0445(16) 0.0324(13) 0.0308(13) 0.0064(10) 0.0170(11) 0.0172(11)
 C20 0.0288(13) 0.0310(13) 0.0415(14) 0.0057(11) 0.0055(11) -0.0037(10)
 C39 0.0555(18) 0.0365(14) 0.0319(13) 0.0129(11) 0.0214(12) 0.0213(13)
 C40 0.068(2) 0.0452(16) 0.0330(14) 0.0125(12) 0.0287(14) 0.0286(15)
 C22 0.0496(18) 0.0261(13) 0.0554(18) 0.0161(12) 0.0051(14) 0.0054(12)
 C51 0.061(2) 0.0290(14) 0.0525(18) 0.0126(13) 0.0046(15) -0.0076(13)
 C23 0.061(2) 0.0419(16) 0.0505(17) 0.0218(14) 0.0190(15) 0.0141(14)
 C52 0.062(2) 0.0303(15) 0.068(2) 0.0098(14) -0.0035(16) -0.0017(14)
 C53 0.058(2) 0.0330(15) 0.0553(19) 0.0061(13) -0.0039(15) -0.0006(13)
 C50 0.078(2) 0.0309(16) 0.067(2) 0.0163(15) 0.0115(18) 0.0018(15)
 C49 0.0571(19) 0.0347(15) 0.0574(19) 0.0132(14) 0.0050(15) 0.0027(13)
 C54 0.062(2) 0.0377(17) 0.089(3) 0.0018(17) -0.0011(19) 0.0060(15)
 C27 0.073(3) 0.061(2) 0.080(3) 0.003(2) -0.005(2) -0.0088(19)
 C26 0.069(3) 0.055(2) 0.135(4) -0.007(2) 0.051(3) -0.0055(19)
 C25 0.084(3) 0.059(2) 0.066(2) 0.0025(18) 0.006(2) 0.004(2)
 C24 0.078(3) 0.056(2) 0.072(2) -0.0032(19) -0.001(2) 0.0104(19)

_geom_special_details
;
 All esds (except the esd in the dihedral angle between two l.s. planes)
 are estimated using the full covariance matrix.  The cell esds are taken
 into account individually in the estimation of esds in distances, angles
 and torsion angles; correlations between esds in cell parameters are only
 used when they are defined by crystal symmetry.  An approximate (isotropic)
 treatment of cell esds is used for estimating esds involving l.s. planes.
;
loop_
  _geom_bond_atom_site_label_1
  _geom_bond_atom_site_label_2
  _geom_bond_distance
  _geom_bond_site_symmetry_2
  _geom_bond_publ_flag
 Co1 N1 2.1857(19) . ?
 Co1 N8 2.0754(18) . ?
 Co1 N7 2.0799(18) . ?
 Co1 N4 2.1789(19) . ?
 Co1 N3 2.2237(18) 2_756 ?
 Co1 N6 2.2356(18) 2_646 ?
 S1 C55 1.628(2) . ?
 S2 C56 1.629(2) . ?
 O1 C46 1.364(3) . ?
 O1 C49 1.423(4) . ?
 N1 C5 1.337(3) . ?
 N1 C1 1.345(3) . ?
 N8 C56 1.167(3) . ?
 N7 C55 1.164(3) . ?
 N4 C32 1.342(3) . ?
 N4 C28 1.346(3) . ?
 N3 Co1 2.2236(18) 2_746 ?
 N3 C12 1.343(3) . ?
 N3 C13 1.346(3) . ?
 N5 C37 1.341(3) . ?
 N5 C33 1.345(3) . ?
 N6 Co1 2.2356(18) 2_656 ?
 N6 C42 1.339(3) . ?
 N6 C41 1.345(3) . ?
 N2 C10 1.342(3) . ?
 N2 C6 1.344(3) . ?
 O2 C19 1.372(3) . ?
 O2 C22 1.443(3) . ?
 C43 C35 1.484(3) . ?
 C43 C44 1.391(3) . ?
 C43 C48 1.400(3) . ?
 C35 C34 1.391(3) . ?
 C35 C36 1.391(3) . ?
 C10 C11 1.489(3) . ?
 C10 C9 1.396(3) . ?
 C32 H32 0.9500 . ?
 C32 C31 1.394(3) . ?
 C12 H12 0.9500 . ?
 C12 C11 1.389(3) . ?
 C8 C9 1.393(3) . ?
 C8 C16 1.488(3) . ?
 C8 C7 1.395(3) . ?
 C37 C36 1.397(3) . ?
 C37 C38 1.486(3) . ?
 C11 C15 1.389(3) . ?
 C33 C31 1.483(3) . ?
 C33 C34 1.391(3) . ?
 C5 H5 0.9500 . ?
 C5 C4 1.392(3) . ?
 C31 C30 1.397(3) . ?
 C9 H9 0.9500 . ?
 C44 H44 0.9500 . ?
 C44 C45 1.390(3) . ?
 C42 H42 0.9500 . ?
 C42 C38 1.392(3) . ?
 C34 H34 0.9500 . ?
 C28 H28 0.9500 . ?
 C28 C29 1.383(3) . ?
 C16 C17 1.393(3) . ?
 C16 C21 1.400(3) . ?
 C36 H36 0.9500 . ?
 C4 C6 1.482(3) . ?
 C4 C3 1.396(3) . ?
 C46 C45 1.391(3) . ?
 C46 C47 1.395(3) . ?
 C1 H1 0.9500 . ?
 C1 C2 1.383(3) . ?
 C13 H13 0.9500 . ?
 C13 C14 1.379(3) . ?
 C6 C7 1.393(3) . ?
 C29 H29 0.9500 . ?
 C29 C30 1.382(3) . ?
 C2 H2 0.9500 . ?
 C2 C3 1.379(3) . ?
 C3 H3 0.9500 . ?
 C17 H17 0.9500 . ?
 C17 C18 1.391(3) . ?
 C30 H30 0.9500 . ?
 C38 C39 1.390(3) . ?
 C7 H7 0.9500 . ?
 C21 H21 0.9500 . ?
 C21 C20 1.385(3) . ?
 C45 H45 0.9500 . ?
 C14 H14 0.9500 . ?
 C14 C15 1.385(3) . ?
 C48 H48 0.9500 . ?
 C48 C47 1.382(3) . ?
 C47 H47 0.9500 . ?
 C18 H18 0.9500 . ?
 C18 C19 1.384(4) . ?
 C15 H15 0.9500 . ?
 C19 C20 1.392(4) . ?
 C41 H41 0.9500 . ?
 C41 C40 1.382(4) . ?
 C20 H20 0.9500 . ?
 C39 H39 0.9500 . ?
 C39 C40 1.385(4) . ?
 C40 H40 0.9500 . ?
 C22 H22A 0.9900 . ?
 C22 H22B 0.9900 . ?
 C22 C23 1.491(5) . ?
 C51 H51A 0.9900 . ?
 C51 H51B 0.9900 . ?
 C51 C52 1.538(5) . ?
 C51 C50 1.491(5) . ?
 C23 H23A 0.9900 . ?
 C23 H23B 0.9900 . ?
 C23 C24 1.594(5) . ?
 C52 H52A 0.9900 . ?
 C52 H52B 0.9900 . ?
 C52 C53 1.503(5) . ?
 C53 H53A 0.9900 . ?
 C53 H53B 0.9900 . ?
 C53 C54 1.488(5) . ?
 C50 H50A 0.9900 . ?
 C50 H50B 0.9900 . ?
 C50 C49 1.522(4) . ?
 C49 H49A 0.9900 . ?
 C49 H49B 0.9900 . ?
 C54 H54A 0.9800 . ?
 C54 H54B 0.9800 . ?
 C54 H54C 0.9800 . ?
 C27 H27A 0.9800 . ?
 C27 H27B 0.9800 . ?
 C27 H27C 0.9800 . ?
 C27 C26 1.481(6) . ?
 C26 H26A 0.9900 . ?
 C26 H26B 0.9900 . ?
 C26 C25 1.525(6) . ?
 C25 H25A 0.9900 . ?
 C25 H25B 0.9900 . ?
 C25 C24 1.446(5) . ?
 C24 H24A 0.9900 . ?
 C24 H24B 0.9900 . ?

loop_
  _geom_angle_atom_site_label_1
  _geom_angle_atom_site_label_2
  _geom_angle_atom_site_label_3
  _geom_angle
  _geom_angle_site_symmetry_1
  _geom_angle_site_symmetry_3
  _geom_angle_publ_flag
 N1 Co1 N3 88.80(7) . 2_756 ?
 N1 Co1 N6 89.81(7) . 2_646 ?
 N8 Co1 N1 91.37(7) . . ?
 N8 Co1 N7 179.24(7) . . ?
 N8 Co1 N4 89.36(7) . . ?
 N8 Co1 N3 88.62(7) . 2_756 ?
 N8 Co1 N6 91.17(7) . 2_646 ?
 N7 Co1 N1 89.37(7) . . ?
 N7 Co1 N4 89.91(7) . . ?
 N7 Co1 N3 91.60(7) . 2_756 ?
 N7 Co1 N6 88.62(7) . 2_646 ?
 N4 Co1 N1 179.22(7) . . ?
 N4 Co1 N3 91.50(7) . 2_756 ?
 N4 Co1 N6 89.89(7) . 2_646 ?
 N3 Co1 N6 178.59(7) 2_756 2_646 ?
 C46 O1 C49 118.4(2) . . ?
 C5 N1 Co1 122.70(15) . . ?
 C5 N1 C1 117.32(19) . . ?
 C1 N1 Co1 119.93(15) . . ?
 C56 N8 Co1 164.83(17) . . ?
 C55 N7 Co1 166.33(17) . . ?
 C32 N4 Co1 123.03(14) . . ?
 C32 N4 C28 117.33(19) . . ?
 C28 N4 Co1 119.60(14) . . ?
 C12 N3 Co1 118.76(14) . 2_746 ?
 C12 N3 C13 116.76(19) . . ?
 C13 N3 Co1 124.24(15) . 2_746 ?
 C37 N5 C33 117.61(18) . . ?
 C42 N6 Co1 118.93(14) . 2_656 ?
 C42 N6 C41 116.94(19) . . ?
 C41 N6 Co1 123.77(15) . 2_656 ?
 C10 N2 C6 118.03(19) . . ?
 C19 O2 C22 118.0(2) . . ?
 C44 C43 C35 120.5(2) . . ?
 C44 C43 C48 118.3(2) . . ?
 C48 C43 C35 121.2(2) . . ?
 C34 C35 C43 120.6(2) . . ?
 C36 C35 C43 121.7(2) . . ?
 C36 C35 C34 117.8(2) . . ?
 N2 C10 C11 115.02(19) . . ?
 N2 C10 C9 122.6(2) . . ?
 C9 C10 C11 122.35(19) . . ?
 N4 C32 H32 118.2 . . ?
 N4 C32 C31 123.6(2) . . ?
 C31 C32 H32 118.2 . . ?
 N3 C12 H12 118.0 . . ?
 N3 C12 C11 123.98(19) . . ?
 C11 C12 H12 118.0 . . ?
 C9 C8 C16 122.0(2) . . ?
 C9 C8 C7 117.6(2) . . ?
 C7 C8 C16 120.3(2) . . ?
 N8 C56 S2 178.3(2) . . ?
 N7 C55 S1 178.1(2) . . ?
 N5 C37 C36 122.8(2) . . ?
 N5 C37 C38 115.32(19) . . ?
 C36 C37 C38 121.9(2) . . ?
 C12 C11 C10 119.40(19) . . ?
 C12 C11 C15 118.0(2) . . ?
 C15 C11 C10 122.6(2) . . ?
 N5 C33 C31 115.52(19) . . ?
 N5 C33 C34 123.0(2) . . ?
 C34 C33 C31 121.35(19) . . ?
 N1 C5 H5 118.0 . . ?
 N1 C5 C4 124.0(2) . . ?
 C4 C5 H5 118.0 . . ?
 C32 C31 C33 121.69(19) . . ?
 C32 C31 C30 117.8(2) . . ?
 C30 C31 C33 120.4(2) . . ?
 C10 C9 H9 120.3 . . ?
 C8 C9 C10 119.5(2) . . ?
 C8 C9 H9 120.3 . . ?
 C43 C44 H44 119.3 . . ?
 C45 C44 C43 121.4(2) . . ?
 C45 C44 H44 119.3 . . ?
 N6 C42 H42 118.0 . . ?
 N6 C42 C38 124.1(2) . . ?
 C38 C42 H42 118.0 . . ?
 C35 C34 C33 119.3(2) . . ?
 C35 C34 H34 120.3 . . ?
 C33 C34 H34 120.3 . . ?
 N4 C28 H28 118.4 . . ?
 N4 C28 C29 123.1(2) . . ?
 C29 C28 H28 118.4 . . ?
 C17 C16 C8 120.4(2) . . ?
 C17 C16 C21 118.2(2) . . ?
 C21 C16 C8 121.3(2) . . ?
 C35 C36 C37 119.4(2) . . ?
 C35 C36 H36 120.3 . . ?
 C37 C36 H36 120.3 . . ?
 C5 C4 C6 121.9(2) . . ?
 C5 C4 C3 117.4(2) . . ?
 C3 C4 C6 120.7(2) . . ?
 O1 C46 C45 123.5(2) . . ?
 O1 C46 C47 116.9(2) . . ?
 C45 C46 C47 119.6(2) . . ?
 N1 C1 H1 118.5 . . ?
 N1 C1 C2 122.9(2) . . ?
 C2 C1 H1 118.5 . . ?
 N3 C13 H13 118.4 . . ?
 N3 C13 C14 123.2(2) . . ?
 C14 C13 H13 118.4 . . ?
 N2 C6 C4 114.77(19) . . ?
 N2 C6 C7 122.7(2) . . ?
 C7 C6 C4 122.6(2) . . ?
 C28 C29 H29 120.5 . . ?
 C30 C29 C28 119.0(2) . . ?
 C30 C29 H29 120.5 . . ?
 C1 C2 H2 120.4 . . ?
 C3 C2 C1 119.1(2) . . ?
 C3 C2 H2 120.4 . . ?
 C4 C3 H3 120.4 . . ?
 C2 C3 C4 119.2(2) . . ?
 C2 C3 H3 120.4 . . ?
 C16 C17 H17 119.3 . . ?
 C18 C17 C16 121.4(2) . . ?
 C18 C17 H17 119.3 . . ?
 C31 C30 H30 120.5 . . ?
 C29 C30 C31 119.1(2) . . ?
 C29 C30 H30 120.5 . . ?
 C42 C38 C37 119.79(19) . . ?
 C39 C38 C37 122.4(2) . . ?
 C39 C38 C42 117.8(2) . . ?
 C8 C7 H7 120.3 . . ?
 C6 C7 C8 119.5(2) . . ?
 C6 C7 H7 120.3 . . ?
 C16 C21 H21 119.7 . . ?
 C20 C21 C16 120.6(2) . . ?
 C20 C21 H21 119.7 . . ?
 C44 C45 C46 119.6(2) . . ?
 C44 C45 H45 120.2 . . ?
 C46 C45 H45 120.2 . . ?
 C13 C14 H14 120.4 . . ?
 C13 C14 C15 119.3(2) . . ?
 C15 C14 H14 120.4 . . ?
 C43 C48 H48 119.6 . . ?
 C47 C48 C43 120.8(2) . . ?
 C47 C48 H48 119.6 . . ?
 C46 C47 H47 119.9 . . ?
 C48 C47 C46 120.2(2) . . ?
 C48 C47 H47 119.9 . . ?
 C17 C18 H18 120.2 . . ?
 C19 C18 C17 119.5(2) . . ?
 C19 C18 H18 120.2 . . ?
 C11 C15 H15 120.7 . . ?
 C14 C15 C11 118.7(2) . . ?
 C14 C15 H15 120.7 . . ?
 O2 C19 C18 124.1(2) . . ?
 O2 C19 C20 115.9(2) . . ?
 C18 C19 C20 120.0(2) . . ?
 N6 C41 H41 118.5 . . ?
 N6 C41 C40 123.1(2) . . ?
 C40 C41 H41 118.5 . . ?
 C21 C20 C19 120.2(2) . . ?
 C21 C20 H20 119.9 . . ?
 C19 C20 H20 119.9 . . ?
 C38 C39 H39 120.6 . . ?
 C40 C39 C38 118.8(2) . . ?
 C40 C39 H39 120.6 . . ?
 C41 C40 C39 119.2(2) . . ?
 C41 C40 H40 120.4 . . ?
 C39 C40 H40 120.4 . . ?
 O2 C22 H22A 109.2 . . ?
 O2 C22 H22B 109.2 . . ?
 O2 C22 C23 112.2(2) . . ?
 H22A C22 H22B 107.9 . . ?
 C23 C22 H22A 109.2 . . ?
 C23 C22 H22B 109.2 . . ?
 H51A C51 H51B 107.5 . . ?
 C52 C51 H51A 108.6 . . ?
 C52 C51 H51B 108.6 . . ?
 C50 C51 H51A 108.6 . . ?
 C50 C51 H51B 108.6 . . ?
 C50 C51 C52 114.8(3) . . ?
 C22 C23 H23A 110.6 . . ?
 C22 C23 H23B 110.6 . . ?
 C22 C23 C24 105.7(3) . . ?
 H23A C23 H23B 108.7 . . ?
 C24 C23 H23A 110.6 . . ?
 C24 C23 H23B 110.6 . . ?
 C51 C52 H52A 108.6 . . ?
 C51 C52 H52B 108.6 . . ?
 H52A C52 H52B 107.6 . . ?
 C53 C52 C51 114.5(3) . . ?
 C53 C52 H52A 108.6 . . ?
 C53 C52 H52B 108.6 . . ?
 C52 C53 H53A 108.6 . . ?
 C52 C53 H53B 108.6 . . ?
 H53A C53 H53B 107.5 . . ?
 C54 C53 C52 114.8(3) . . ?
 C54 C53 H53A 108.6 . . ?
 C54 C53 H53B 108.6 . . ?
 C51 C50 H50A 108.8 . . ?
 C51 C50 H50B 108.8 . . ?
 C51 C50 C49 114.0(3) . . ?
 H50A C50 H50B 107.6 . . ?
 C49 C50 H50A 108.8 . . ?
 C49 C50 H50B 108.8 . . ?
 O1 C49 C50 107.5(3) . . ?
 O1 C49 H49A 110.2 . . ?
 O1 C49 H49B 110.2 . . ?
 C50 C49 H49A 110.2 . . ?
 C50 C49 H49B 110.2 . . ?
 H49A C49 H49B 108.5 . . ?
 C53 C54 H54A 109.5 . . ?
 C53 C54 H54B 109.5 . . ?
 C53 C54 H54C 109.5 . . ?
 H54A C54 H54B 109.5 . . ?
 H54A C54 H54C 109.5 . . ?
 H54B C54 H54C 109.5 . . ?
 H27A C27 H27B 109.5 . . ?
 H27A C27 H27C 109.5 . . ?
 H27B C27 H27C 109.5 . . ?
 C26 C27 H27A 109.5 . . ?
 C26 C27 H27B 109.5 . . ?
 C26 C27 H27C 109.5 . . ?
 C27 C26 H26A 109.8 . . ?
 C27 C26 H26B 109.8 . . ?
 C27 C26 C25 109.4(4) . . ?
 H26A C26 H26B 108.2 . . ?
 C25 C26 H26A 109.8 . . ?
 C25 C26 H26B 109.8 . . ?
 C26 C25 H25A 109.7 . . ?
 C26 C25 H25B 109.7 . . ?
 H25A C25 H25B 108.2 . . ?
 C24 C25 C26 109.7(4) . . ?
 C24 C25 H25A 109.7 . . ?
 C24 C25 H25B 109.7 . . ?
 C23 C24 H24A 109.0 . . ?
 C23 C24 H24B 109.0 . . ?
 C25 C24 C23 112.7(3) . . ?
 C25 C24 H24A 109.0 . . ?
 C25 C24 H24B 109.0 . . ?
 H24A C24 H24B 107.8 . . ?

_shelx_res_file
;
    p21c.res created by SHELXL-2014/7

TITL p21c_a.res in P2(1)/c
REM Old TITL P21c in P2(1)/c
REM SHELXT solution in P2(1)/c
REM R1 0.153, Rweak 0.005, Alpha 0.038, Orientation as input
REM Formula found by SHELXT: C56 N10 S2 Co
CELL 1.54178 18.3988 12.9419 21.7046 90 98.421 90
ZERR 4 0.0014 0.001 0.0017 0 0.004 0
LATT 1
SYMM -X,0.5+Y,0.5-Z
SFAC C H Co N O S
UNIT 224 216 4 32 8 8

L.S. 10 0 0
PLAN  5
SIZE 0.07 0.2 0.22
TEMP -143.15
BOND $H
list 4
fmap 2 53
acta
OMIT -21 2 4
OMIT 4 0 2
OMIT -2 15 1
OMIT -6 0 10
REM <olex2.extras>
REM <HklSrc "%./P21c.hkl">
REM </olex2.extras>

WGHT    0.068400    4.833000
FVAR       0.22183
Co1  3    0.752198    0.524431    0.752658    11.00000    0.01750    0.01530 =
         0.01908    0.00044    0.00671   -0.00239
S1    6    0.852719    0.756595    0.612578    11.00000    0.03165    0.04538 =
         0.02455    0.01069    0.00520   -0.01436
S2    6    0.646903    0.298146    0.892552    11.00000    0.03365    0.03784 =
         0.02917    0.00916    0.00986   -0.01069
O1    5    0.403427    0.130290    1.017469    11.00000    0.04421    0.02393 =
         0.04144    0.01100    0.00339   -0.00525
N1    4    0.861444    0.454700    0.761778    11.00000    0.02121    0.02063 =
         0.02338   -0.00016    0.00599    0.00006
N8    4    0.714965    0.407971    0.805878    11.00000    0.02390    0.01817 =
         0.02336    0.00044    0.00654   -0.00380
N7    4    0.788074    0.641704    0.698907    11.00000    0.02290    0.01824 =
         0.02261   -0.00047    0.00596   -0.00260
N4    4    0.643593    0.595058    0.742441    11.00000    0.02080    0.02055 =
         0.02209    0.00102    0.00533   -0.00097
N3    4    1.211973    0.111904    0.659992    11.00000    0.02042    0.02000 =
         0.02198    0.00051    0.00553    0.00217
N5    4    0.435804    0.701865    0.835166    11.00000    0.02201    0.02137 =
         0.02140    0.00243    0.00412    0.00334
N6    4    0.281287    0.934196    0.834721    11.00000    0.02440    0.02217 =
         0.02327    0.00321    0.00787    0.00622
N2    4    1.064688    0.351246    0.664218    11.00000    0.02236    0.02235 =
         0.02224    0.00140    0.00530    0.00507
O2    5    1.089777    0.923286    0.481045    11.00000    0.04959    0.02662 =
         0.06555    0.01780   -0.00496   -0.00661
C43   1    0.421790    0.415431    0.932216    11.00000    0.02480    0.01971 =
         0.01919    0.00021    0.00694    0.00221
C35   1    0.427680    0.515912    0.900344    11.00000    0.02145    0.02155 =
         0.01869    0.00023    0.00249    0.00009
C10   1    1.110487    0.360235    0.621722    11.00000    0.02025    0.02399 =
         0.01930   -0.00016    0.00251    0.00449
C32   1    0.599563    0.589459    0.786452    11.00000    0.02206    0.02033 =
         0.02108    0.00253    0.00491    0.00029
AFIX  43
H32   2    0.615923    0.550599    0.822989    11.00000   -1.20000
AFIX   0
C12   1    1.172324    0.198469    0.662805    11.00000    0.02023    0.02241 =
         0.02052    0.00058    0.00649    0.00350
AFIX  43
H12   2    1.155296    0.214251    0.700982    11.00000   -1.20000
AFIX   0
C8    1    1.070396    0.533938    0.595420    11.00000    0.02143    0.02285 =
         0.02251    0.00099    0.00253    0.00115
C56   1    0.686958    0.360829    0.841769    11.00000    0.01814    0.01811 =
         0.02290   -0.00154    0.00198   -0.00114
C55   1    0.814573    0.691086    0.663299    11.00000    0.01883    0.01957 =
         0.02132   -0.00144    0.00176   -0.00127
C37   1    0.386141    0.688791    0.873952    11.00000    0.02187    0.02317 =
         0.02066    0.00293    0.00327    0.00396
C11   1    1.154709    0.266304    0.613292    11.00000    0.01954    0.02121 =
         0.02357   -0.00013    0.00539    0.00150
C33   1    0.482240    0.623365    0.829429    11.00000    0.01925    0.02156 =
         0.02084   -0.00003    0.00310    0.00095
C5    1    0.905798    0.465685    0.718634    11.00000    0.02235    0.02133 =
         0.02349    0.00294    0.00660    0.00311
AFIX  43
H5    2    0.890026    0.509310    0.684054    11.00000   -1.20000
AFIX   0
C31   1    0.531165    0.637495    0.781528    11.00000    0.02136    0.01792 =
         0.02260   -0.00037    0.00475   -0.00027
C9    1    1.116153    0.450647    0.587708    11.00000    0.02047    0.02551 =
         0.02278    0.00163    0.00663    0.00367
AFIX  43
H9    2    1.150943    0.455347    0.559518    11.00000   -1.20000
AFIX   0
C44   1    0.484163    0.367395    0.963402    11.00000    0.02439    0.02125 =
         0.02124   -0.00139    0.00448   -0.00050
AFIX  43
H44   2    0.530581    0.400116    0.964689    11.00000   -1.20000
AFIX   0
C42   1    0.323491    0.850302    0.832624    11.00000    0.02051    0.02209 =
         0.02215    0.00027    0.00648    0.00243
AFIX  43
H42   2    0.343977    0.837968    0.795587    11.00000   -1.20000
AFIX   0
C34   1    0.481572    0.531461    0.862564    11.00000    0.02013    0.02207 =
         0.02170    0.00057    0.00317    0.00373
AFIX  43
H34   2    0.517557    0.479845    0.859420    11.00000   -1.20000
AFIX   0
C28   1    0.619264    0.649887    0.690814    11.00000    0.02477    0.02593 =
         0.02192    0.00165    0.00737   -0.00202
AFIX  43
H28   2    0.649290    0.653442    0.658802    11.00000   -1.20000
AFIX   0
C16   1    1.075214    0.633453    0.561884    11.00000    0.02501    0.02210 =
         0.02229   -0.00054    0.00682    0.00265
C36   1    0.378969    0.596416    0.905791    11.00000    0.02104    0.02564 =
         0.02245    0.00294    0.00765    0.00295
AFIX  43
H36   2    0.341173    0.588659    0.930930    11.00000   -1.20000
AFIX   0
C4    1    0.973696    0.417094    0.721282    11.00000    0.02319    0.02051 =
         0.02371   -0.00118    0.00586    0.00130
C46   1    0.412448    0.223502    0.990285    11.00000    0.03334    0.02057 =
         0.02499    0.00137    0.00821   -0.00157
C1    1    0.885341    0.394789    0.811259    11.00000    0.02529    0.02430 =
         0.02194    0.00047    0.00664   -0.00214
AFIX  43
H1    2    0.854988    0.387098    0.842802    11.00000   -1.20000
AFIX   0
C13   1    1.232454    0.088889    0.604554    11.00000    0.02804    0.02352 =
         0.02565    0.00085    0.00954    0.00710
AFIX  43
H13   2    1.259092    0.026828    0.600973    11.00000   -1.20000
AFIX   0
C6    1    1.020777    0.431657    0.672098    11.00000    0.02115    0.02324 =
         0.02266   -0.00040    0.00343    0.00309
C29   1    0.552628    0.701292    0.682163    11.00000    0.02725    0.02460 =
         0.02342    0.00425    0.00265   -0.00028
AFIX  43
H29   2    0.537736    0.739850    0.645225    11.00000   -1.20000
AFIX   0
C2    1    0.952157    0.343882    0.818247    11.00000    0.02846    0.02587 =
         0.02396    0.00479    0.00406    0.00104
AFIX  43
H2    2    0.967221    0.302452    0.853969    11.00000   -1.20000
AFIX   0
C3    1    0.996595    0.354072    0.772680    11.00000    0.02462    0.02408 =
         0.02795    0.00150    0.00426    0.00606
AFIX  43
H3    2    1.042240    0.318647    0.776209    11.00000   -1.20000
AFIX   0
C17   1    1.011721    0.682156    0.533011    11.00000    0.02522    0.02454 =
         0.02765    0.00070    0.00311    0.00033
AFIX  43
H17   2    0.965506    0.649480    0.533131    11.00000   -1.20000
AFIX   0
C30   1    0.508036    0.695711    0.728069    11.00000    0.02209    0.02113 =
         0.02675    0.00240    0.00344    0.00186
AFIX  43
H30   2    0.462278    0.730996    0.723321    11.00000   -1.20000
AFIX   0
C38   1    0.339211    0.780059    0.881327    11.00000    0.02563    0.02324 =
         0.02504    0.00327    0.00853    0.00554
C7    1    1.020751    0.522609    0.637786    11.00000    0.02037    0.02290 =
         0.02605    0.00109    0.00612    0.00555
AFIX  43
H7    2    0.987200    0.576507    0.643182    11.00000   -1.20000
AFIX   0
C21   1    1.142743    0.682623    0.560524    11.00000    0.02345    0.02906 =
         0.03547    0.00490    0.00651    0.00432
AFIX  43
H21   2    1.186889    0.649894    0.578831    11.00000   -1.20000
AFIX   0
C45   1    0.480050    0.272570    0.992720    11.00000    0.02697    0.02267 =
         0.02488    0.00323    0.00207    0.00279
AFIX  43
H45   2    0.523175    0.241437    1.014304    11.00000   -1.20000
AFIX   0
C14   1    1.216654    0.151018    0.552677    11.00000    0.03365    0.03015 =
         0.02262    0.00093    0.01143    0.00928
AFIX  43
H14   2    1.231844    0.131458    0.514345    11.00000   -1.20000
AFIX   0
C48   1    0.354167    0.364895    0.929990    11.00000    0.02184    0.02735 =
         0.02680    0.00154    0.00610    0.00289
AFIX  43
H48   2    0.310913    0.396335    0.908849    11.00000   -1.20000
AFIX   0
C47   1    0.349579    0.269837    0.958173    11.00000    0.02577    0.02500 =
         0.03017    0.00069    0.00824   -0.00393
AFIX  43
H47   2    0.303452    0.235910    0.955675    11.00000   -1.20000
AFIX   0
C18   1    1.014545    0.777601    0.504013    11.00000    0.02900    0.02517 =
         0.03577    0.00412   -0.00077    0.00380
AFIX  43
H18   2    0.970752    0.809138    0.483961    11.00000   -1.20000
AFIX   0
C15   1    1.178382    0.242263    0.557110    11.00000    0.02787    0.02679 =
         0.02229    0.00449    0.00679    0.00563
AFIX  43
H15   2    1.168528    0.287484    0.522414    11.00000   -1.20000
AFIX   0
C19   1    1.081587    0.826300    0.504573    11.00000    0.03843    0.02070 =
         0.03662    0.00527    0.00300   -0.00173
C41   1    0.255470    0.952585    0.888552    11.00000    0.04447    0.03236 =
         0.03083    0.00643    0.01702    0.01722
AFIX  43
H41   2    0.226720    1.012840    0.891597    11.00000   -1.20000
AFIX   0
C20   1    1.145758    0.778571    0.532720    11.00000    0.02884    0.03103 =
         0.04152    0.00566    0.00550   -0.00366
AFIX  43
H20   2    1.191783    0.811913    0.532864    11.00000   -1.20000
AFIX   0
C39   1    0.310123    0.799305    0.935813    11.00000    0.05546    0.03647 =
         0.03192    0.01292    0.02136    0.02127
AFIX  43
H39   2    0.318429    0.752504    0.969837    11.00000   -1.20000
AFIX   0
C40   1    0.268814    0.887936    0.939613    11.00000    0.06765    0.04516 =
         0.03297    0.01248    0.02865    0.02859
AFIX  43
H40   2    0.249876    0.904084    0.976896    11.00000   -1.20000
AFIX   0
C22   1    1.034994    0.958920    0.431116    11.00000    0.04956    0.02606 =
         0.05537    0.01610    0.00507    0.00538
AFIX  23
H22A  2    1.042421    1.033562    0.424239    11.00000   -1.20000
H22B  2    0.985620    0.949967    0.443365    11.00000   -1.20000
AFIX   0
C51   1    0.386272    0.003740    1.128935    11.00000    0.06075    0.02900 =
         0.05248    0.01256    0.00465   -0.00763
AFIX  23
H51A  2    0.369072   -0.064354    1.141762    11.00000   -1.20000
H51B  2    0.342893    0.041569    1.107786    11.00000   -1.20000
AFIX   0
C23   1    1.038269    0.901963    0.371853    11.00000    0.06097    0.04189 =
         0.05053    0.02177    0.01897    0.01409
AFIX  23
H23A  2    0.998293    0.924814    0.339121    11.00000   -1.20000
H23B  2    1.033451    0.826652    0.378157    11.00000   -1.20000
AFIX   0
C52   1    0.418275    0.064092    1.187708    11.00000    0.06202    0.03027 =
         0.06768    0.00978   -0.00346   -0.00170
AFIX  23
H52A  2    0.464986    0.031076    1.206104    11.00000   -1.20000
H52B  2    0.429817    0.135208    1.175406    11.00000   -1.20000
AFIX   0
C53   1    0.368510    0.070087    1.236695    11.00000    0.05789    0.03298 =
         0.05530    0.00608   -0.00392   -0.00063
AFIX  23
H53A  2    0.354581   -0.001000    1.247105    11.00000   -1.20000
H53B  2    0.396305    0.100782    1.274819    11.00000   -1.20000
AFIX   0
C50   1    0.438357   -0.013257    1.083363    11.00000    0.07812    0.03089 =
         0.06709    0.01634    0.01153    0.00178
AFIX  23
H50A  2    0.414037   -0.056957    1.048949    11.00000   -1.20000
H50B  2    0.481598   -0.051656    1.104271    11.00000   -1.20000
AFIX   0
C49   1    0.464687    0.085816    1.056002    11.00000    0.05714    0.03467 =
         0.05739    0.01324    0.00499    0.00266
AFIX  23
H49A  2    0.483975    0.134313    1.089744    11.00000   -1.20000
H49B  2    0.504409    0.070420    1.031155    11.00000   -1.20000
AFIX   0
C54   1    0.300281    0.131325    1.218715    11.00000    0.06185    0.03772 =
         0.08904    0.00178   -0.00110    0.00604
AFIX 137
H54A  2    0.267823    0.094671    1.186046    11.00000   -1.50000
H54B  2    0.312925    0.199063    1.203112    11.00000   -1.50000
H54C  2    0.275144    0.140586    1.255140    11.00000   -1.50000
AFIX   0
C27   1    1.217611    0.850960    0.223290    11.00000    0.07292    0.06135 =
         0.07985    0.00258   -0.00519   -0.00880
AFIX 137
H27A  2    1.174806    0.857199    0.190839    11.00000   -1.50000
H27B  2    1.226394    0.777908    0.233710    11.00000   -1.50000
H27C  2    1.260866    0.880024    0.208100    11.00000   -1.50000
AFIX   0
C26   1    1.203659    0.908007    0.279540    11.00000    0.06906    0.05547 =
         0.13531   -0.00737    0.05111   -0.00551
AFIX  23
H26A  2    1.201667    0.983130    0.270856    11.00000   -1.20000
H26B  2    1.244069    0.895070    0.314099    11.00000   -1.20000
AFIX   0
C25   1    1.130924    0.872282    0.298160    11.00000    0.08412    0.05858 =
         0.06563    0.00255    0.00633    0.00435
AFIX  23
H25A  2    1.090658    0.884355    0.263352    11.00000   -1.20000
H25B  2    1.133181    0.797311    0.307303    11.00000   -1.20000
AFIX   0
C24   1    1.116473    0.928585    0.352596    11.00000    0.07831    0.05558 =
         0.07237   -0.00319   -0.00051    0.01037
AFIX  23
H24A  2    1.118873    1.003616    0.344243    11.00000   -1.20000
H24B  2    1.155224    0.912163    0.387882    11.00000   -1.20000
AFIX   0
HKLF 4

REM  p21c_a.res in P2(1)/c
REM R1 =  0.0467 for    8264 Fo > 4sig(Fo)  and  0.0534 for all    9388 data
REM    624 parameters refined using      0 restraints

END

WGHT      0.0680      4.7908

REM Highest difference peak  1.550,  deepest hole -0.481,  1-sigma level  0.063
Q1    1   1.0966  0.8532  0.3400  11.00000  0.05    1.55
Q2    1   1.1475  0.9468  0.3180  11.00000  0.05    1.20
Q3    1   0.3596 -0.0206  1.0551  11.00000  0.05    0.63
Q4    1   0.3451  0.0799  1.0151  11.00000  0.05    0.62
Q5    1   0.3377  0.0601  1.1533  11.00000  0.05    0.52
;
_shelx_res_checksum                67171
_shelx_hkl_file
;
   0   1   0   -0.10    0.30
   0   1   0    0.10    0.20
   0   1   0    0.00    0.30
   0  -1   0   -0.20    0.20
   0  -1   0   -0.10    0.30
   0  -1   0    0.40    0.30
   0   2   0    7.30    1.00
   0   2   0    6.30    0.80
   0  -2   0    6.60    1.00
   0  -2   0    5.80    0.90
   0  -2   0    6.40    0.80
   0   3   0    0.20    1.10
   0   3   0   -0.20    1.30
   0  -3   0   -0.50    1.30
   0  -3   0   -0.60    1.00
   0  -3   0    1.30    1.20
   0   4   0  355.96   11.10
   0   4   0  347.07   12.30
   0   4   0  366.06   12.70
   0  -4   0  369.86   12.70
   0  -4   0  363.36   12.80
   0  -4   0  376.46   11.10
   0   5   0    2.50    1.40
   0   5   0    1.10    1.20
   0  -5   0    1.50    1.20
   0   6   0   50.19    3.20
   0  -6   0   44.90    1.90
   0   7   0    0.50    0.80
   0   7   0   -1.80    1.70
   0   8   0   44.70    2.10
   0   9   0   -0.50    1.20
   0  10   0    0.70    1.20
   0  10   0    2.00    1.40
   0 -10   0   -0.50    1.20
   0  11   0   -0.30    1.30
   0  11   0    1.40    1.60
   0 -11   0   -1.10    1.10
   0 -11   0   -0.10    1.00
   0  12   0   55.09    2.70
   0 -12   0   52.99    2.50
   0 -12   0   53.59    2.20
   0  13   0    0.20    1.40
   0 -13   0    0.40    1.20
   0  14   0   27.80    2.10
   0 -14   0   25.10    1.80
   0  15   0    0.50    1.00
   0 -15   0   -0.60    0.90
  -1 -15   0    9.30    1.00
   1  15   0    9.70    1.10
  -1 -14   0   55.09    2.40
   1  14   0   58.49    2.60
  -1 -13   0   59.19    2.60
   1  13   0   59.39    2.70
  -1 -12   0   33.10    2.20
   1  12   0   35.70    2.30
  -1 -11   0    4.40    1.10
  -1 -11   0    3.60    1.40
   1  11   0    5.50    1.40
  -1 -10   0  270.57    8.40
  -1 -10   0  269.87    7.60
   1  10   0  266.27    7.60
  -1  -9   0  573.84   16.10
  -1  -8   0   22.40    1.80
  -1  -7   0   87.39    3.00
   1   7   0  100.79    4.90
  -1  -6   0    0.40    0.70
   1   6   0    0.90    1.50
  -1  -5   0   63.99    3.40
   1   5   0   58.49    3.50
   1   5   0   64.39    3.30
  -1  -4   0    0.20    1.00
  -1  -4   0   -0.50    1.10
  -1  -4   0   -0.40    1.00
   1   4   0   -0.70    1.00
   1   4   0    1.00    1.50
   1   4   0   -0.10    1.40
   1   4   0   -0.90    1.00
  -1  -3   0   96.99    3.70
  -1  -3   0   99.19    4.40
   1   3   0   96.69    4.40
   1   3   0   92.19    4.30
   1   3   0   98.09    3.80
  -1  -2   0   45.30    2.20
  -1  -2   0   41.70    1.90
   1   2   0   42.50    1.60
   1   2   0   41.40    2.20
   1   2   0   41.20    1.90
   1   2   0   43.20    2.30
  -1  -1   0   30.20    1.40
  -1  -1   0   33.00    1.40
  -1  -1   0   30.80    1.20
   1   1   0   35.70    1.10
   1   1   0   31.20    1.10
   1   1   0   32.10    1.30
   1   1   0   31.80    1.40
   1   1   0   30.80    1.40
  -1   0   0   -0.20    0.10
   1   0   0   -0.10    0.10
   1   0   0   -0.10    0.10
  -1   1   0   33.80    1.40
  -1   1   0   34.60    1.20
   1  -1   0   33.00    1.20
   1  -1   0   34.80    1.20
   1  -1   0   33.40    1.40
  -1   2   0   40.90    2.10
  -1   2   0   42.70    1.80
   1  -2   0   39.90    2.10
   1  -2   0   42.20    2.10
   1  -2   0   44.20    1.80
   1  -2   0   42.80    1.60
  -1   3   0   97.59    4.20
  -1   3   0   94.99    3.80
   1  -3   0  100.49    4.30
   1  -3   0  104.99    3.70
   1  -3   0   98.59    3.40
   1  -3   0   95.59    4.30
   1  -3   0   94.39    3.30
  -1   4   0   -0.30    0.90
  -1   4   0   -0.30    1.10
  -1   4   0   -0.90    1.30
   1  -4   0    0.10    0.90
   1  -4   0    1.50    1.40
   1  -4   0    1.80    1.30
   1  -4   0    0.30    0.70
  -1   5   0   63.19    3.20
  -1   6   0   -0.50    1.50
  -1   6   0   -1.10    0.70
  -1   7   0   86.19    2.80
  -1   8   0   19.80    1.60
  -1   9   0  565.04   15.10
  -1  10   0  284.17    8.10
  -1  10   0  278.47    7.90
  -1  11   0    2.40    1.50
  -1  11   0    6.70    1.30
   1 -11   0    5.50    1.00
  -1  12   0   32.80    2.40
  -1  12   0   33.30    2.80
   1 -12   0   33.10    1.90
   1 -12   0   28.50    2.30
  -1  13   0   59.39    2.80
   1 -13   0   59.29    2.60
  -1  14   0   58.29    2.50
   1 -14   0   53.69    2.30
  -1  15   0    8.10    1.00
   1 -15   0    9.30    1.00
  -2 -15   0    5.90    1.10
  -2 -15   0    5.10    0.90
   2  15   0    4.20    1.10
  -2 -14   0   26.10    1.80
   2  14   0   26.30    2.10
  -2 -13   0    0.10    1.20
   2  13   0    0.10    1.30
  -2 -12   0    0.20    1.20
  -2 -12   0    2.30    1.50
  -2 -12   0    0.00    1.50
   2  12   0   -0.60    1.30
  -2 -11   0   13.70    1.70
  -2 -11   0   15.30    1.30
  -2 -11   0   13.90    1.70
   2  11   0   14.70    1.50
  -2 -10   0   -0.60    1.00
  -2 -10   0    0.90    1.30
   2  10   0   -2.50    1.20
  -2  -9   0    0.80    1.20
  -2  -8   0   59.19    2.50
  -2  -7   0   16.10    1.40
   2   7   0   17.60    2.60
  -2  -6   0   12.30    1.20
   2   6   0   11.40    2.00
  -2  -5   0    8.60    1.70
   2   5   0   11.50    1.60
   2   5   0   12.10    1.90
  -2  -4   0   21.50    2.40
  -2  -4   0   24.00    2.10
  -2  -4   0   21.90    2.30
   2   4   0   25.90    2.80
   2   4   0   21.60    2.00
   2   4   0   22.90    2.20
   2   4   0   22.10    2.50
  -2  -3   0 4015.60  106.59
  -2  -3   0 3804.12  122.29
  -2  -3   0 3969.80  122.39
   2   3   0 3886.61  117.49
   2   3   0 3766.42  117.49
   2   3   0 3844.82  106.69
   2   3   0 3808.72  122.39
   2   3   0 4085.39  122.49
  -2  -2   0    8.10    1.10
  -2  -2   0   10.40    1.10
  -2  -2   0   12.00    1.30
   2   2   0   11.70    0.90
   2   2   0   10.40    1.30
   2   2   0   10.10    1.20
   2   2   0    8.00    1.20
   2   2   0   11.10    0.90
  -2  -1   0   -1.30    0.40
  -2  -1   0   -0.80    0.60
  -2  -1   0   -1.10    0.50
   2   1   0   -0.80    0.60
   2   1   0   -0.40    0.60
   2   1   0   -0.50    0.30
   2   1   0   -0.80    0.30
  -2   0   0  101.69    3.00
   2   0   0  104.89    3.50
  -2   1   0   -1.20    0.40
  -2   1   0   -0.90    0.50
   2  -1   0   -0.90    0.20
   2  -1   0   -0.90    0.50
   2  -1   0   -1.20    0.40
  -2   2   0   10.00    1.10
  -2   2   0   10.30    1.00
   2  -2   0   11.10    0.80
   2  -2   0   10.80    1.20
   2  -2   0   11.00    1.00
  -2   3   0 3955.20  124.99
  -2   3   0 3893.21  108.89
   2  -3   0 3770.02  125.09
   2  -3   0 4181.48  125.09
   2  -3   0 4047.29  108.89
   2  -3   0 4073.69  120.19
  -2   4   0   27.70    2.50
  -2   4   0   22.80    2.10
   2  -4   0   22.90    2.50
   2  -4   0   21.80    1.40
   2  -4   0   25.70    2.30
   2  -4   0   22.40    2.00
   2  -4   0   24.30    1.50
  -2   5   0   10.20    2.00
  -2   5   0   12.00    1.60
  -2   6   0   11.60    0.90
  -2   6   0   14.00    1.90
  -2   7   0   15.70    1.40
  -2   8   0   60.79    2.40
  -2   9   0    2.70    1.20
  -2  10   0    0.80    1.20
  -2  10   0   -1.20    1.40
  -2  11   0   14.70    1.80
  -2  11   0   16.00    1.50
   2 -11   0   17.00    1.60
  -2  12   0    0.50    1.40
  -2  12   0   -0.10    1.60
   2 -12   0    0.50    1.00
  -2  13   0   -0.40    1.30
   2 -13   0   -0.40    0.90
   2 -13   0   -1.10    1.30
  -2  14   0   27.40    2.00
  -2  14   0   27.00    2.00
   2 -14   0   18.50    1.80
  -2  15   0    4.10    0.90
   2 -15   0    5.80    1.00
  -3 -15   0    6.10    1.10
  -3 -15   0    6.30    0.90
   3  15   0    7.40    1.10
  -3 -14   0   54.59    2.30
   3  14   0   54.19    2.50
  -3 -13   0  139.79    4.40
   3  13   0  142.49    4.50
  -3 -12   0    4.80    1.30
  -3 -12   0    2.70    1.60
  -3 -12   0    3.30    1.50
   3  12   0    4.10    1.50
  -3 -11   0  379.16   10.80
  -3 -11   0  366.76   10.10
   3  11   0  354.46   10.20
   3  11   0  362.56   10.20
  -3 -10   0   32.80    2.30
  -3 -10   0   33.20    1.90
  -3 -10   0   31.10    2.80
   3  10   0   28.70    2.20
  -3  -9   0   60.19    3.30
  -3  -9   0   65.39    2.80
  -3  -8   0  144.89    4.60
  -3  -7   0  724.43   19.60
   3   7   0  693.23   24.30
  -3  -6   0   41.40    1.80
   3   6   0   42.30    3.30
  -3  -5   0   67.49    2.30
   3   5   0   77.09    3.70
  -3  -4   0  379.86   13.80
  -3  -4   0  396.76   14.00
  -3  -4   0  403.16   12.10
   3   4   0  402.86   13.60
   3   4   0  419.06   14.20
   3   4   0  402.06   14.30
   3   4   0  390.06   12.30
  -3  -3   0   44.60    2.40
  -3  -3   0   45.90    2.70
  -3  -3   0   44.90    2.80
   3   3   0   46.80    2.60
   3   3   0   41.70    1.90
   3   3   0   45.10    1.90
   3   3   0   42.60    2.90
   3   3   0   46.70    3.00
   3   3   0   43.20    2.30
  -3  -2   0  291.27    8.70
  -3  -2   0  290.27   10.00
  -3  -2   0  289.07    9.90
   3   2   0  285.37    8.80
   3   2   0  309.27    9.10
   3   2   0  302.77   10.10
   3   2   0  293.17    9.10
   3   2   0  282.77   10.00
  -3  -1   0    6.80    1.30
  -3  -1   0    5.00    1.10
   3   1   0    5.80    0.70
   3   1   0    5.20    1.30
   3   1   0    6.60    0.80
  -3   0   0    0.50    0.40
   3   0   0    1.10    0.40
   3   0   0    0.00    0.60
  -3   1   0    5.50    0.90
   3  -1   0    7.30    1.10
   3  -1   0    5.80    0.90
  -3   2   0  293.17   10.10
  -3   2   0  298.57    8.80
   3  -2   0  302.77    9.40
   3  -2   0  314.27   10.20
   3  -2   0  309.77    8.80
  -3   3   0   47.40    2.40
  -3   3   0   46.40    2.60
   3  -3   0   48.50    2.70
   3  -3   0   45.50    1.90
   3  -3   0   47.40    2.30
  -3   4   0  422.66   14.00
   3  -4   0  382.96   14.10
   3  -4   0  411.76   14.00
   3  -4   0  404.16   12.70
   3  -4   0  405.66   12.10
  -3   5   0   68.69    4.20
  -3   6   0   36.50    1.60
  -3   7   0  691.83   18.10
  -3   8   0  143.19    4.40
  -3   9   0   64.59    2.80
  -3  10   0   34.00    2.30
  -3  10   0   36.00    2.20
  -3  11   0  391.56   11.00
  -3  11   0  395.86   10.90
   3 -11   0  396.86   10.90
  -3  12   0    1.70    1.40
  -3  12   0    3.60    1.70
   3 -12   0    1.90    1.00
  -3  13   0  142.59    4.60
   3 -13   0  144.69    4.40
   3 -13   0  154.88    4.70
  -3  14   0   55.59    2.40
  -3  14   0   56.19    2.40
   3 -14   0   54.49    2.50
   3 -14   0   52.09    2.00
  -4 -15   0    4.30    1.00
  -4 -15   0    5.60    0.80
   4  15   0    5.00    1.00
  -4 -14   0    8.10    1.10
  -4 -14   0    8.00    1.40
   4  14   0    5.90    1.30
  -4 -13   0    0.60    1.10
   4  13   0    1.00    1.30
  -4 -12   0   12.50    1.80
  -4 -12   0   12.30    1.70
  -4 -12   0   11.50    1.40
   4  12   0   11.00    1.60
  -4 -11   0    1.70    1.50
  -4 -11   0    2.20    1.10
  -4 -11   0    3.80    1.20
   4  11   0    2.10    1.40
   4  11   0    1.40    1.20
  -4 -10   0    0.50    1.30
  -4 -10   0    2.20    1.70
  -4 -10   0   -0.20    1.10
  -4  -9   0    9.40    1.70
  -4  -9   0    8.70    1.40
  -4  -8   0   19.20    1.80
  -4  -7   0   37.40    1.80
   4   7   0   30.20    3.50
  -4  -6   0  242.88    7.00
   4   6   0  245.18    9.30
  -4  -5   0   66.69    2.20
   4   5   0   68.19    3.60
  -4  -4   0   50.89    3.30
   4   4   0   49.70    2.80
   4   4   0   54.19    3.60
  -4  -3   0   57.59    2.80
  -4  -3   0   56.59    3.20
  -4  -3   0   54.59    3.10
   4   3   0   60.39    2.30
   4   3   0   62.09    3.30
   4   3   0   58.39    2.30
   4   3   0   57.59    2.80
   4   3   0   58.09    3.30
  -4  -2   0 1454.55   46.20
  -4  -2   0 1422.66   40.30
  -4  -2   0 1439.96   46.20
   4   2   0 1462.85   44.10
   4   2   0 1471.95   44.10
   4   2   0 1498.35   46.30
  -4  -1   0 4706.33  125.79
  -4  -1   0 4512.25  144.39
  -4  -1   0 4515.75  144.49
  -4  -1   0 4430.76  125.89
   4   1   0 4810.12  144.59
   4   1   0 4779.32  139.29
   4   1   0 4617.84  139.19
  -4   0   0  118.39    3.70
   4   0   0  122.49    4.50
  -4   1   0 4617.14  130.49
   4  -1   0 4911.21  130.49
   4  -1   0 4870.81  149.88
  -4   2   0 1471.95   41.00
  -4   2   0 1445.56   47.00
   4  -2   0 1472.55   45.00
   4  -2   0 1539.55   47.10
   4  -2   0 1524.95   41.00
  -4   3   0   56.99    2.60
  -4   3   0   53.69    2.80
   4  -3   0   59.79    2.50
   4  -3   0   55.39    2.20
   4  -3   0   61.19    3.00
  -4   4   0   53.39    3.20
   4  -4   0   48.00    2.20
   4  -4   0   54.89    3.20
  -4   5   0   63.09    2.10
  -4   6   0  238.28    6.50
  -4   7   0   37.40    1.80
  -4   8   0   20.20    1.70
  -4   9   0    6.30    1.40
   4  -9   0    6.80    1.10
  -4  10   0    0.50    1.30
  -4  10   0    3.30    1.20
  -4  11   0    0.00    1.30
  -4  11   0    1.50    1.60
   4 -11   0    2.40    1.00
  -4  12   0   12.00    1.80
  -4  12   0   12.20    1.50
   4 -12   0   10.90    1.20
  -4  13   0   -1.20    1.30
  -4  13   0    1.00    1.30
   4 -13   0    3.20    1.30
   4 -13   0    1.40    1.00
  -4  14   0    6.00    1.20
  -4  14   0    6.30    1.10
   4 -14   0    9.20    0.90
   4 -14   0    8.60    1.20
  -4  15   0    7.80    1.80
   4 -15   0    4.70    0.90
  -5 -14   0    3.80    1.20
  -5 -14   0    3.10    1.00
   5  14   0    4.20    1.20
  -5 -13   0   13.20    1.60
  -5 -13   0   16.90    1.70
  -5 -13   0   16.80    1.50
   5  13   0   15.20    1.50
  -5 -12   0   53.79    3.00
  -5 -12   0   53.09    2.40
  -5 -12   0   59.99    2.40
   5  12   0   52.79    2.50
  -5 -11   0  152.88    4.60
  -5 -11   0  149.39    4.60
  -5 -11   0  154.68    5.20
  -5 -11   0  152.48    6.30
   5  11   0  155.28    4.80
  -5 -10   0   81.09    4.10
  -5 -10   0   80.69    2.90
  -5 -10   0   92.49    3.50
  -5 -10   0   82.69    3.00
   5  10   0   82.79    3.00
  -5  -9   0   18.60    2.40
  -5  -9   0   21.60    2.00
  -5  -8   0    2.80    1.10
  -5  -7   0  261.67    7.40
   5   7   0  250.07   10.10
  -5  -6   0    7.60    0.90
   5   6   0    8.20    2.00
  -5  -5   0  135.69    4.10
   5   5   0  138.19    5.80
  -5  -4   0   13.40    2.00
  -5  -4   0   14.30    0.90
   5   4   0   16.10    1.80
  -5  -3   0   21.20    2.10
  -5  -3   0   26.80    2.30
   5   3   0   22.10    1.40
   5   3   0   22.60    2.40
   5   3   0   24.10    1.50
   5   3   0   22.80    1.90
  -5  -2   0   41.80    2.40
  -5  -2   0   39.20    2.50
   5   2   0   38.60    1.80
   5   2   0   42.10    2.60
   5   2   0   41.60    1.80
  -5  -1   0   11.60    1.20
  -5  -1   0   12.40    1.20
   5   1   0   10.20    0.80
   5   1   0   11.80    1.00
   5   1   0   12.40    1.40
  -5   0   0  137.99    4.40
   5   0   0  148.49    5.20
  -5   1   0   11.20    1.00
   5  -1   0   14.00    1.20
   5  -1   0   13.40    1.50
  -5   2   0   39.10    1.90
   5  -2   0   40.10    2.30
   5  -2   0   41.60    1.90
   5  -2   0   37.30    1.60
  -5   3   0   22.30    1.90
   5  -3   0   25.00    2.20
   5  -3   0   22.50    1.30
   5  -4   0   15.30    2.00
   5  -4   0   12.10    1.30
  -5   5   0  119.89    3.90
  -5   5   0  127.39    3.50
  -5   6   0    7.30    0.90
  -5   7   0  259.07    7.10
  -5   8   0    1.80    1.10
  -5   9   0   17.40    1.50
   5  -9   0   21.20    2.00
  -5  10   0   83.89    3.40
  -5  10   0   82.29    3.00
   5 -10   0   80.49    4.10
   5 -10   0   83.59    2.90
  -5  11   0  161.08    4.90
  -5  11   0  161.18    5.20
   5 -11   0  160.68    4.80
  -5  12   0   58.09    2.60
  -5  12   0   57.09    2.80
  -5  12   0   60.49    3.00
   5 -12   0   58.19    2.40
  -5  13   0   15.40    1.50
  -5  13   0   14.50    1.30
   5 -13   0   13.80    1.20
   5 -13   0   13.10    1.40
  -5  14   0    2.20    1.10
   5 -14   0    4.60    1.20
   5 -14   0    3.50    0.90
  -5  15   0   45.10    3.20
   5 -15   0   40.10    1.80
  -6 -14   0    7.90    1.20
  -6 -14   0    9.10    1.00
   6  14   0    8.60    1.20
  -6 -13   0    1.50    1.00
  -6 -13   0    1.40    1.10
  -6 -13   0    2.30    1.40
  -6 -12   0    8.70    1.20
  -6 -12   0    4.40    1.70
  -6 -12   0    8.00    1.50
  -6 -12   0    6.60    1.20
   6  12   0    5.90    1.30
  -6 -11   0    0.70    1.10
  -6 -11   0    0.00    1.40
  -6 -11   0    2.60    1.10
  -6 -11   0    2.50    1.90
   6  11   0    0.50    1.20
  -6 -10   0    1.60    1.40
  -6 -10   0    0.90    1.10
  -6 -10   0    0.60    1.00
  -6 -10   0    2.50    1.80
   6  10   0    0.70    1.10
  -6  -9   0    2.00    1.20
  -6  -9   0    2.90    1.00
  -6  -8   0    1.30    1.10
  -6  -7   0    2.50    0.90
  -6  -6   0  146.39    4.40
   6   6   0  137.89    6.40
  -6  -5   0   12.60    1.10
   6   5   0   11.10    2.00
  -6  -4   0   94.99    2.90
   6   4   0   94.89    4.30
  -6  -3   0  766.32   25.50
  -6  -3   0  759.52   21.30
   6   3   0  799.32   25.80
   6   3   0  807.62   26.00
   6   3   0  813.82   24.10
   6   3   0  762.02   24.10
  -6  -2   0 4277.27  135.79
   6   2   0 4421.26  130.79
   6   2   0 4464.35  136.19
   6   2   0 4192.48  130.79
  -6  -1   0   17.30    1.40
  -6  -1   0   21.70    1.50
   6   1   0   17.80    1.20
   6   1   0   21.30    1.90
   6   1   0   17.90    1.10
   6   0   0   98.49    4.00
   6  -1   0   19.70    1.30
   6  -1   0   17.40    1.80
  -6   2   0 4292.67  119.39
   6  -2   0 4524.95  137.19
   6  -2   0 4101.89  131.89
   6  -2   0 4597.54  119.39
   6  -3   0  767.02   23.50
  -6   4   0   87.19    2.70
  -6   4   0   87.19    2.60
  -6   4   0   89.89    2.80
   6  -4   0   90.89    3.40
  -6   5   0   13.00    1.00
  -6   5   0   11.90    1.00
  -6   6   0  139.39    3.90
  -6   6   0  130.89    4.30
  -6   7   0    2.60    0.90
  -6   8   0    3.20    1.10
   6  -8   0    1.60    0.90
  -6   9   0    3.60    1.30
   6  -9   0    1.60    1.10
  -6  10   0    1.60    1.20
  -6  10   0    3.20    1.50
   6 -10   0    0.50    1.00
   6 -10   0    1.40    1.10
  -6  11   0   -1.90    1.30
  -6  11   0   -0.30    1.10
  -6  11   0   -0.80    1.50
  -6  11   0   -0.70    1.40
   6 -11   0   -0.50    1.00
  -6  12   0    8.30    1.20
  -6  12   0    8.80    1.40
  -6  12   0    8.00    1.70
   6 -12   0    7.20    1.10
  -6  13   0    0.10    1.20
   6 -13   0    0.90    0.90
   6 -13   0    1.10    1.20
  -6  14   0    8.70    2.10
   6 -14   0    7.70    1.20
   6 -14   0    8.40    0.90
  -6  15   0    5.00    1.50
  -7 -14   0    4.10    0.80
  -7 -14   0    4.10    0.80
  -7 -14   0    3.80    1.00
  -7 -13   0   22.60    1.60
  -7 -13   0   24.10    1.60
  -7 -13   0   23.60    2.10
   7  13   0   24.10    1.90
  -7 -12   0   17.50    1.70
  -7 -12   0   23.80    1.70
  -7 -12   0   20.40    1.80
   7  12   0   18.20    1.90
  -7 -11   0   61.59    2.50
  -7 -11   0   64.19    2.60
  -7 -11   0   66.09    3.70
  -7 -11   0   62.39    2.90
  -7 -11   0   65.99    3.00
   7  11   0   62.69    2.70
  -7 -10   0    6.20    1.20
  -7 -10   0    6.00    1.10
  -7 -10   0    4.10    1.90
  -7 -10   0    3.80    1.40
   7  10   0    4.30    1.20
  -7  -9   0  210.18    6.00
  -7  -9   0  219.08    6.40
   7   9   0  200.88    9.10
  -7  -8   0    4.00    1.10
   7   8   0    2.00    1.10
  -7  -7   0  159.78    4.90
  -7  -6   0  295.87    8.30
   7   6   0  289.97   11.10
  -7  -5   0   17.80    1.20
   7   5   0   16.10    2.20
  -7  -4   0  652.63   19.50
  -7  -4   0  678.13   18.30
   7   4   0  682.13   22.50
  -7  -3   0  221.48    6.20
  -7  -3   0  218.78    6.70
  -7  -3   0  215.98    6.60
   7   3   0  226.18    7.30
   7   3   0  216.48    7.30
   7   3   0  234.88    8.10
  -7  -2   0    0.30    0.50
   7   2   0    0.50    0.70
   7   2   0    0.50    0.70
  -7  -1   0    0.80    0.40
   7   1   0    1.90    0.80
   7   1   0    0.20    0.60
   7   0   0    8.50    0.90
   7   0   0    8.80    1.00
  -7   1   0    0.90    0.70
   7  -2   0    0.80    0.60
  -7   3   0  223.78    6.60
  -7   3   0  225.08    6.60
   7  -3   0  232.68    7.40
  -7   4   0  671.33   18.90
  -7   4   0  658.33   17.00
  -7   4   0  623.44   17.90
   7  -4   0  672.63   20.40
  -7   5   0   15.90    1.10
  -7   5   0   14.70    1.20
  -7   5   0   16.40    1.00
  -7   6   0  286.17    8.10
  -7   6   0  292.67    7.70
  -7   6   0  277.27    8.50
  -7   7   0  150.08    4.70
  -7   7   0  157.28    4.50
  -7   7   0  151.68    4.70
  -7   7   0  157.48    4.90
  -7   8   0    2.80    1.10
  -7   8   0    3.30    1.10
  -7   8   0    3.90    1.10
  -7   8   0    4.10    1.00
   7  -8   0    2.40    1.00
  -7   9   0  226.08    6.50
  -7   9   0  216.78    6.30
  -7   9   0  204.38    6.10
  -7   9   0  208.08    6.40
   7  -9   0  218.48    9.20
  -7  10   0    6.60    1.40
  -7  10   0    6.30    1.10
  -7  10   0    5.30    1.30
  -7  10   0    6.80    1.50
   7 -10   0    6.70    1.10
   7 -10   0    5.50    1.20
  -7  11   0   59.99    2.50
  -7  11   0   61.49    2.80
  -7  11   0   64.39    3.00
  -7  11   0   60.09    2.80
   7 -11   0   64.39    3.40
   7 -11   0   63.49    2.50
  -7  12   0   20.10    1.60
   7 -12   0   21.20    1.70
  -7  13   0   22.70    1.90
  -7  13   0   27.10    3.70
   7 -13   0   22.00    1.60
   7 -13   0   29.30    2.00
  -7  14   0    4.30    1.90
   7 -14   0    3.90    0.80
   7 -14   0    3.70    1.10
  -8 -14   0   40.60    1.60
  -8 -14   0   35.90    1.80
  -8 -13   0    0.50    0.90
  -8 -13   0    0.70    1.10
  -8 -13   0    0.00    0.90
   8  13   0    0.90    1.10
  -8 -12   0    4.40    1.10
  -8 -12   0    4.80    1.10
  -8 -12   0    4.40    1.90
  -8 -12   0    3.40    1.40
   8  12   0    4.70    1.20
  -8 -11   0    3.60    1.30
  -8 -11   0    4.10    1.10
  -8 -11   0    3.10    2.00
  -8 -11   0    3.10    1.40
  -8 -11   0    4.40    1.20
   8  11   0    3.10    1.20
  -8 -10   0    1.10    1.90
  -8 -10   0    0.10    1.00
  -8 -10   0   -0.70    1.20
  -8 -10   0   -0.60    1.40
  -8 -10   0    0.00    1.10
   8  10   0    1.50    1.20
  -8  -9   0   -0.20    1.20
  -8  -9   0    0.40    1.10
  -8  -9   0   -0.40    1.40
  -8  -9   0    0.20    1.00
   8   9   0    1.30    1.30
   8   9   0    2.30    1.10
  -8  -8   0    6.00    1.20
   8   8   0    6.00    1.30
  -8  -7   0    7.30    1.10
   8   7   0    7.80    1.20
  -8  -6   0   14.50    1.30
  -8  -5   0   85.39    2.70
  -8  -5   0   82.39    3.00
  -8  -4   0   97.19    3.20
  -8  -4   0   89.69    3.00
  -8  -4   0   97.09    2.80
   8   4   0   88.79    4.50
  -8  -3   0  418.36   12.40
  -8  -3   0  411.96   13.00
  -8  -3   0  439.96   12.50
  -8  -3   0  426.96   11.60
   8   3   0  429.86   13.50
  -8  -2   0  497.55   16.00
  -8  -2   0  525.65   15.30
  -8  -2   0  541.65   15.20
   8   2   0  545.35   16.40
   8   2   0  530.65   16.40
  -8  -1   0   10.40    1.20
   8   1   0   11.60    1.10
   8   1   0   10.50    1.20
  -8   0   0 1045.20   32.00
   8   0   0 1050.19   32.50
   8   0   0 1115.79   32.60
  -8   1   0   11.70    1.10
   8  -1   0   11.70    1.20
   8  -2   0  550.54   17.00
  -8   3   0  411.06   11.30
   8  -3   0  455.75   13.60
  -8   4   0   98.49    2.90
  -8   4   0   92.29    2.90
  -8   4   0   91.49    2.80
   8  -4   0   98.49    3.70
  -8   5   0   86.29    2.70
  -8   5   0   86.49    2.80
  -8   5   0   87.39    2.80
  -8   6   0   16.50    1.10
  -8   6   0   17.10    1.40
  -8   6   0   13.80    1.10
  -8   7   0    6.90    0.90
  -8   7   0    7.70    1.00
  -8   7   0    9.20    1.10
  -8   7   0    8.30    0.90
   8  -7   0    7.70    1.00
   8  -7   0    6.40    1.00
  -8   8   0    5.80    1.00
  -8   8   0    6.10    1.10
  -8   8   0    6.60    1.00
  -8   8   0    5.90    1.20
   8  -8   0    6.10    1.10
  -8   9   0   -0.80    1.20
  -8   9   0   -0.10    1.00
  -8   9   0   -1.20    1.30
  -8   9   0    0.30    1.20
   8  -9   0    0.50    0.90
   8  -9   0    0.20    1.10
  -8  10   0    0.10    1.50
  -8  10   0    0.80    1.00
  -8  10   0    2.00    1.30
   8 -10   0    0.00    1.00
   8 -10   0    1.10    1.20
  -8  11   0    5.30    2.50
  -8  11   0    3.10    1.30
  -8  11   0    3.00    0.90
  -8  11   0    3.40    0.90
  -8  11   0    4.30    1.50
   8 -11   0    4.50    1.10
   8 -11   0    2.20    1.20
  -8  12   0    3.00    2.40
  -8  12   0    5.40    1.30
   8 -12   0    5.70    1.10
  -8  13   0    1.20    0.90
  -8  13   0    1.50    0.70
  -8  13   0    1.40    2.00
  -8  13   0    2.10    1.10
   8 -13   0   -0.20    1.10
   8 -13   0    0.70    0.90
  -8  14   0   42.80    3.30
   8 -14   0   38.90    2.00
  -9 -14   0   29.50    1.40
  -9 -13   0   62.69    2.30
  -9 -13   0   63.59    2.50
   9  13   0   65.09    2.50
  -9 -12   0    9.90    2.00
  -9 -12   0    6.90    1.00
  -9 -12   0    8.60    1.10
  -9 -12   0    5.60    1.30
   9  12   0    6.80    1.20
  -9 -11   0   11.40    1.30
  -9 -11   0   13.50    2.10
  -9 -11   0   11.30    1.10
  -9 -11   0   14.60    1.60
   9  11   0    9.70    1.30
  -9 -10   0    3.90    1.20
  -9 -10   0    3.70    1.40
  -9 -10   0    4.60    1.10
  -9 -10   0    3.80    1.30
  -9 -10   0    3.30    2.00
   9  10   0    3.10    1.30
  -9  -9   0  225.08    6.20
  -9  -9   0  210.98    6.40
  -9  -9   0  210.18    6.10
  -9  -9   0  223.38    6.50
   9   9   0  208.58    6.20
   9   9   0  212.68    9.40
  -9  -8   0    0.90    1.00
  -9  -8   0    1.50    0.90
   9   8   0    1.20    1.20
  -9  -7   0    5.30    1.00
   9   7   0    7.70    1.20
  -9  -6   0   32.10    2.00
  -9  -6   0   32.20    1.50
  -9  -5   0  121.59    4.10
  -9  -5   0  122.39    3.90
  -9  -5   0  118.89    3.60
  -9  -4   0    9.60    0.80
  -9  -4   0   10.10    1.00
  -9  -4   0   11.60    1.20
  -9  -3   0    9.70    1.10
  -9  -3   0   10.80    1.10
  -9  -3   0   10.30    0.80
  -9  -2   0   18.70    1.40
   9   2   0   18.50    1.60
   9   2   0   18.50    1.50
  -9  -1   0    0.80    0.80
   9   1   0    2.10    0.90
   9   1   0    1.10    0.80
  -9   0   0   21.70    1.50
   9   0   0   23.00    1.50
   9   0   0   26.20    1.60
  -9   1   0    1.90    0.90
   9  -1   0    2.10    0.80
   9  -2   0   19.70    1.50
   9  -3   0   10.60    1.20
  -9   4   0   11.00    0.90
  -9   5   0  117.49    3.40
  -9   6   0   34.80    1.20
  -9   6   0   33.70    1.70
  -9   6   0   35.50    1.40
  -9   7   0    6.60    0.80
  -9   7   0    5.40    1.10
  -9   7   0    7.00    1.10
  -9   7   0    5.80    0.80
  -9   7   0    5.90    0.80
   9  -7   0    5.40    1.00
   9  -7   0    5.40    1.00
  -9   8   0    1.70    1.10
  -9   8   0    0.60    0.80
  -9   8   0    0.10    0.80
  -9   8   0   -0.50    1.00
  -9   8   0    0.90    0.80
   9  -8   0   -0.20    1.00
  -9   9   0  220.38    6.10
  -9   9   0  238.58    6.60
  -9   9   0  226.18    6.90
  -9   9   0  230.88   11.70
   9  -9   0  237.58    9.80
   9  -9   0  222.78    6.50
  -9  10   0    3.40    1.00
  -9  10   0    2.40    1.40
  -9  10   0    2.20    2.50
  -9  10   0    4.10    1.30
   9 -10   0    3.10    1.00
   9 -10   0    2.00    1.20
  -9  11   0   12.70    1.00
  -9  11   0   13.00    2.70
  -9  11   0    8.80    1.40
  -9  11   0   12.10    1.50
  -9  11   0   10.70    1.10
   9 -11   0   12.90    1.20
   9 -11   0   10.50    1.40
  -9  12   0    9.20    0.80
  -9  12   0    6.30    1.30
  -9  12   0    7.60    2.40
  -9  12   0    9.30    1.00
   9 -12   0    7.80    1.00
  -9  13   0   69.29    4.70
  -9  13   0   69.39    2.20
   9 -13   0   68.49    2.70
   9 -13   0   72.29    2.40
  -9  14   0   30.90    2.90
   9 -14   0   30.90    1.40
   9 -14   0   30.90    1.70
 -10 -13   0    4.90    0.90
  10  13   0    5.40    1.00
 -10 -12   0    1.90    1.00
 -10 -12   0    4.30    1.30
  10  12   0    1.90    1.10
 -10 -11   0    3.80    1.40
 -10 -11   0    1.90    1.90
 -10 -11   0    0.90    1.10
  10  11   0    3.10    1.20
 -10 -10   0   -0.30    0.90
 -10 -10   0    0.20    1.00
 -10 -10   0   -0.90    1.10
 -10 -10   0   -0.40    1.30
 -10 -10   0    0.40    2.00
  10  10   0   -1.00    1.20
 -10  -9   0    5.10    1.10
 -10  -9   0    4.80    1.50
 -10  -9   0    3.90    1.00
 -10  -9   0    4.80    1.20
 -10  -9   0    3.40    1.20
  10   9   0    4.90    1.20
  10   9   0    2.90    1.50
 -10  -8   0    1.10    1.10
 -10  -8   0    2.50    1.00
 -10  -8   0    1.50    0.90
 -10  -8   0    3.70    1.10
  10   8   0    3.20    1.10
  10   8   0    1.40    1.30
 -10  -7   0    7.10    1.40
 -10  -7   0    7.70    1.00
  10   7   0    6.90    1.30
 -10  -6   0    2.50    1.10
 -10  -5   0   33.30    1.80
 -10  -5   0   37.90    1.60
 -10  -4   0 1073.99   31.30
 -10  -4   0 1093.59   31.20
 -10  -3   0  260.47    8.30
 -10  -2   0   24.90    1.70
  10   2   0   25.40    1.80
  10   2   0   24.70    1.90
 -10  -1   0  108.69    3.90
  10   1   0  105.09    4.00
  10   1   0  106.69    3.90
 -10   0   0  221.48    7.20
  10   0   0  224.28    7.40
  10  -1   0  111.89    4.10
  10  -2   0   24.60    1.90
  10  -3   0  267.77    8.80
 -10   4   0 1021.20   33.60
 -10   5   0   39.30    2.50
 -10   6   0    3.10    0.90
 -10   6   0    2.00    1.30
 -10   6   0    2.40    1.00
 -10   6   0    2.30    0.50
  10  -6   0    3.90    0.90
  10  -6   0    0.90    0.80
 -10   7   0    6.10    1.10
 -10   7   0    6.70    0.70
 -10   7   0    5.90    1.10
 -10   7   0    5.70    0.80
  10  -7   0    5.80    1.10
 -10   8   0    2.50    0.80
 -10   8   0    3.20    1.10
 -10   8   0    2.80    0.70
  10  -8   0    2.40    1.10
 -10   9   0    6.20    0.80
 -10   9   0    4.70    2.40
 -10   9   0    4.30    0.90
 -10   9   0    6.30    1.20
  10  -9   0    4.90    1.20
 -10  10   0    1.00    0.90
 -10  10   0    1.00    0.70
 -10  10   0    0.80    1.20
 -10  10   0    1.70    2.50
  10 -10   0   -0.20    1.10
  10 -10   0   -0.60    1.00
 -10  11   0    3.20    0.90
 -10  11   0   -0.80    2.30
  10 -11   0    1.30    1.10
  10 -11   0    2.60    1.00
 -10  12   0    2.50    0.80
 -10  12   0    2.10    2.10
  10 -12   0    4.30    0.90
 -10  13   0    5.10    0.60
 -10  13   0    6.20    1.10
 -10  13   0    5.00    1.90
  10 -13   0    6.40    0.90
  10 -13   0    6.40    1.10
 -10  14   0   25.60    2.40
 -11 -13   0  193.98    5.40
  11  13   0  196.58    5.50
 -11 -12   0   -0.10    1.00
 -11 -12   0    1.20    1.70
  11  12   0    0.90    1.00
 -11 -11   0   12.90    2.10
 -11 -11   0   10.40    1.20
  11  11   0    7.70    1.20
 -11 -10   0   64.69    2.60
  11  10   0   66.49    2.70
 -11  -9   0   16.00    1.40
 -11  -9   0   12.80    1.40
 -11  -9   0   15.00    1.30
 -11  -9   0   16.50    1.80
  11   9   0   14.20    1.30
  11   9   0   12.00    1.70
 -11  -8   0   92.79    3.40
 -11  -8   0   88.39    3.30
 -11  -8   0   90.99    3.20
 -11  -8   0   92.49    3.50
  11   8   0   89.29    3.10
  11   8   0   92.49    4.70
 -11  -7   0    6.70    1.30
 -11  -7   0    7.70    1.10
 -11  -7   0    6.40    1.20
  11   7   0    6.40    1.40
 -11  -6   0    0.90    0.80
 -11  -6   0    1.70    1.10
 -11  -5   0  303.87    8.80
 -11  -5   0  306.57    8.90
  11   5   0  288.17   12.50
 -11  -2   0    1.80    1.00
 -11  -1   0    2.40    1.10
  11   1   0    3.40    1.20
  11   1   0    3.00    1.00
 -11   0   0   17.80    1.70
  11   0   0   17.40    1.90
  11  -1   0    3.00    1.10
 -11   2   0    0.80    1.10
  11  -2   0   -0.50    1.00
 -11   3   0   18.10    1.90
  11  -3   0   15.40    1.60
 -11   4   0    0.50    1.10
 -11   5   0  312.97    8.10
 -11   5   0  323.67   11.10
 -11   5   0  309.67   11.10
 -11   6   0    0.80    1.30
 -11   6   0    0.30    0.60
 -11   6   0    0.50    1.00
  11  -6   0    0.50    0.90
 -11   7   0    6.70    1.20
 -11   7   0    8.10    0.80
  11  -7   0    5.50    1.10
 -11   8   0   96.09    2.90
 -11   8   0   94.29    6.30
  11  -8   0   98.29    4.60
 -11   9   0   14.60    2.70
 -11   9   0   14.80    1.30
  11  -9   0   15.80    2.10
 -11  10   0   72.49    5.30
 -11  10   0   67.69    2.30
  11 -10   0   67.29    2.60
  11 -10   0   66.99    3.60
 -11  11   0   10.20    0.80
 -11  11   0    7.30    2.40
 -11  11   0   10.70    1.50
  11 -11   0    9.10    1.20
  11 -11   0   10.70    1.10
 -11  12   0    0.10    0.50
 -11  12   0    1.40    2.10
 -11  12   0   -0.40    1.20
  11 -12   0    0.60    0.90
 -11  13   0  208.48   10.00
  11 -13   0  201.08    5.70
  11 -13   0  205.88    5.90
 -12 -13   0   17.10    1.10
 -12 -12   0   13.00    1.10
  12  12   0   12.60    1.10
 -12 -11   0    6.50    1.10
 -12 -11   0    5.00    1.90
  12  11   0    4.30    1.10
 -12 -10   0    1.10    1.10
 -12 -10   0   -0.40    1.00
  12  10   0    1.20    1.20
 -12  -9   0   -0.90    1.00
 -12  -9   0    1.00    1.10
  12   9   0   -0.60    1.50
  12   9   0   -0.40    1.10
 -12  -8   0    3.90    1.10
 -12  -8   0    1.10    1.10
  12   8   0    3.70    1.10
  12   8   0    0.60    1.40
 -12  -7   0   28.40    2.00
 -12  -7   0   31.30    1.90
  12   7   0   30.70    2.80
 -12  -6   0   40.30    2.20
 -12  -6   0   39.80    2.50
  12   6   0   53.99    3.20
  12   5   0   75.09    3.70
  12   4   0  323.27   13.50
 -12  -2   0    9.20    1.40
 -12  -1   0  177.98    6.20
 -12  -1   0  171.48    5.80
  12   1   0  144.59    5.90
 -12   0   0  101.49    4.10
  12   0   0   86.69    3.90
 -12   1   0  179.48    6.40
  12  -1   0  162.58    6.10
 -12   2   0    7.60    1.40
  12  -2   0    5.60    1.40
 -12   3   0   14.00    1.60
 -12   3   0   14.10    1.70
 -12   4   0  462.05   15.90
 -12   4   0  452.75   15.70
 -12   5   0   45.10    1.40
 -12   5   0   42.80    2.40
 -12   5   0   41.60    2.40
 -12   5   0   44.40    3.00
 -12   6   0   40.80    2.50
 -12   6   0   41.80    2.50
 -12   6   0   40.60    2.90
 -12   6   0   40.20    1.40
  12  -6   0   39.40    2.50
 -12   7   0   33.80    2.30
 -12   7   0   33.00    1.30
 -12   7   0   31.60    4.30
 -12   7   0   33.80    2.40
  12  -7   0   33.80    2.40
 -12   8   0    4.00    2.30
 -12   8   0    3.00    0.70
 -12   8   0    2.40    1.20
 -12   8   0    3.90    1.40
  12  -8   0    3.10    1.20
 -12   9   0    0.60    1.30
 -12   9   0    0.70    0.60
 -12   9   0    0.60    2.50
  12  -9   0    0.50    1.10
 -12  10   0    0.60    0.60
 -12  10   0   -0.40    2.30
 -12  10   0   -0.10    1.40
  12 -10   0   -0.20    1.10
  12 -10   0   -0.80    1.00
 -12  11   0    6.30    2.20
 -12  11   0    6.40    1.40
  12 -11   0    4.80    0.90
  12 -11   0    4.80    1.20
 -12  12   0   13.90    1.40
 -12  12   0   12.00    2.10
  12 -12   0   11.10    1.10
  12 -12   0   16.70    1.30
 -12  13   0   20.70    2.40
  12 -13   0   18.40    1.10
  12 -13   0   19.00    1.40
 -13 -12   0   25.70    1.40
  13  12   0   26.40    1.60
  13  12   0   28.00    1.60
 -13 -11   0   71.49    3.60
 -13 -11   0   73.59    2.60
  13  11   0   73.69    2.70
 -13 -10   0   56.29    3.40
 -13 -10   0   53.29    2.30
 -13 -10   0   51.99    2.20
  13  10   0   55.69    2.30
 -13  -9   0   16.40    1.30
 -13  -9   0   16.30    1.70
  13   9   0   17.00    1.30
  13   9   0   16.90    2.50
 -13  -8   0   61.49    2.50
 -13  -8   0   58.39    2.50
  13   8   0   60.89    2.40
  13   8   0   55.19    3.60
 -13  -7   0   71.79    3.20
 -13  -7   0   71.89    2.70
 -13  -7   0   74.89    2.80
  13   7   0   69.49    4.00
 -13  -6   0   20.70    1.80
 -13  -6   0   17.50    2.00
  13   6   0   24.80    2.80
 -13  -5   0   81.99    3.10
 -13  -5   0   78.19    3.70
  13   5   0   99.99    4.30
 -13  -1   0   12.30    1.60
 -13  -1   0   10.20    1.20
 -13   0   0    5.70    1.40
 -13   0   0    6.70    1.10
 -13   1   0   13.20    1.30
 -13   1   0   11.30    1.70
 -13   2   0   36.40    2.30
 -13   2   0   36.80    2.70
 -13   3   0    3.20    1.10
 -13   3   0    1.10    1.40
 -13   4   0   -0.30    1.40
 -13   4   0    1.10    1.10
 -13   4   0   -1.00    1.20
 -13   5   0   79.89    3.40
 -13   5   0   83.19    3.70
 -13   5   0   83.79    4.10
 -13   6   0   18.60    1.70
 -13   6   0   18.70    2.10
 -13   6   0   18.00    2.70
 -13   6   0   18.90    2.10
  13  -6   0   21.60    1.90
 -13   7   0   74.79    3.50
 -13   7   0   79.99    4.00
 -13   7   0   76.89    3.40
 -13   7   0   77.79    5.50
  13  -7   0   74.99    3.80
 -13   8   0   56.49    5.10
 -13   8   0   60.39    3.10
 -13   8   0   59.59    3.00
  13  -8   0   64.09    3.30
 -13   9   0   19.30    1.70
 -13   9   0   18.10    2.70
  13  -9   0   18.90    2.10
 -13  10   0   62.09    3.00
 -13  10   0   57.79    4.60
  13 -10   0   60.69    3.20
  13 -10   0   56.89    2.30
 -13  11   0   77.69    3.10
 -13  11   0   75.79    4.90
  13 -11   0   76.29    3.70
  13 -11   0   72.29    2.50
 -13  12   0   28.30    2.80
  13 -12   0   25.60    1.60
  13 -12   0   26.30    1.40
 -14 -12   0    1.50    0.70
  14  12   0    1.30    0.70
 -14 -11   0    1.20    0.90
  14  11   0   -0.30    0.90
 -14 -10   0    0.40    1.70
 -14 -10   0    1.40    1.00
 -14 -10   0    0.70    0.90
  14  10   0    1.00    1.00
 -14  -9   0    0.70    1.00
 -14  -9   0    1.40    1.00
  14   9   0    0.80    1.30
  14   9   0    1.40    1.10
 -14  -8   0    0.40    1.10
 -14  -8   0    1.20    1.10
  14   8   0    1.30    1.10
  14   8   0   -1.60    1.30
 -14  -7   0    3.00    1.10
 -14  -7   0    3.10    1.10
 -14  -7   0    3.40    1.20
  14   7   0    0.10    1.40
 -14  -6   0   55.79    2.90
 -14  -6   0   54.69    2.50
  14   6   0   56.29    3.60
 -14  -5   0   20.40    1.90
 -14  -5   0   22.80    2.10
 -14  -4   0   11.20    1.30
 -14  -4   0   13.10    1.50
  14   4   0   19.00    1.90
 -14  -3   0    1.80    1.20
 -14  -3   0    1.60    1.00
 -14  -1   0   12.40    1.50
 -14  -1   0   11.60    1.70
 -14   0   0   75.59    3.70
 -14   0   0   74.29    3.30
 -14   1   0   11.60    1.30
 -14   1   0   11.50    1.80
 -14   2   0  271.97    9.80
 -14   2   0  274.77    9.90
 -14   3   0   -1.00    1.10
 -14   3   0    0.90    1.50
 -14   4   0   11.50    1.90
 -14   4   0   13.80    1.60
 -14   4   0   15.20    2.80
 -14   4   0   12.90    1.60
 -14   5   0   21.80    2.30
 -14   5   0   24.50    2.90
 -14   5   0   21.60    2.20
 -14   5   0   19.60    1.70
 -14   6   0   55.29    4.80
 -14   6   0   57.39    3.00
 -14   6   0   53.69    3.40
 -14   6   0   55.69    3.10
  14  -6   0   56.79    3.10
 -14   7   0    1.60    2.20
 -14   7   0    1.70    1.40
 -14   7   0    1.50    1.30
 -14   7   0    2.40    1.70
  14  -7   0    1.60    1.00
 -14   8   0    2.20    1.40
 -14   8   0    1.50    1.20
 -14   8   0   -0.60    2.20
  14  -8   0    0.60    1.00
 -14   9   0    4.30    1.40
 -14   9   0    1.80    2.10
  14  -9   0    2.90    1.10
 -14  10   0    0.10    1.30
 -14  10   0    0.00    1.80
  14 -10   0    0.10    1.00
 -14  11   0    0.80    1.70
 -14  11   0    0.50    1.10
  14 -11   0    0.60    0.90
  14 -11   0    0.60    0.80
 -14  12   0    2.00    1.40
 -15 -11   0  110.89    3.40
  15  11   0  122.89    3.50
 -15 -10   0   42.10    2.80
 -15 -10   0   45.70    1.90
 -15 -10   0   47.30    1.90
  15  10   0   46.50    2.00
 -15  -9   0    3.40    1.00
 -15  -9   0    2.10    1.00
  15   9   0    1.30    1.00
  15   9   0    2.10    1.20
 -15  -8   0   29.50    1.90
 -15  -8   0   26.40    1.70
  15   8   0   25.00    2.60
  15   8   0   28.50    1.80
 -15  -7   0  344.37   11.60
 -15  -7   0  342.37    9.70
  15   7   0  314.07   14.00
 -15  -6   0    0.80    1.20
 -15  -6   0    1.20    1.20
  15   6   0   -1.20    1.30
 -15  -5   0   45.80    2.70
 -15  -5   0   49.70    2.40
 -15  -4   0   24.70    2.00
 -15  -4   0   25.80    2.20
 -15  -3   0   15.90    1.60
 -15  -3   0   16.00    1.30
 -15  -2   0   18.30    3.20
 -15  -2   0   17.40    1.70
 -15  -2   0   19.20    2.00
 -15  -1   0    1.30    1.50
 -15  -1   0    1.30    1.10
 -15   0   0    2.10    1.10
 -15   0   0    1.60    1.60
 -15   0   0    2.70    1.20
 -15   1   0   -1.20    1.10
 -15   1   0    1.40    1.10
 -15   1   0    1.20    1.60
 -15   2   0   18.90    2.20
 -15   2   0   27.60    4.00
 -15   2   0   17.90    2.10
 -15   3   0   13.40    2.00
 -15   3   0   18.20    2.70
 -15   3   0   17.40    1.60
 -15   4   0   31.40    3.00
 -15   4   0   26.90    2.40
 -15   4   0   27.80    4.10
 -15   5   0   51.29    4.90
 -15   5   0   51.49    2.90
 -15   5   0   49.70    3.40
 -15   5   0   47.20    2.80
 -15   6   0    0.40    1.40
 -15   6   0    0.70    2.20
 -15   6   0   -1.50    1.70
 -15   6   0    0.70    1.30
  15  -6   0    0.50    1.00
 -15   7   0  359.66   10.60
 -15   7   0  365.96   17.00
 -15   7   0  355.36   12.40
 -15   7   0  340.47   12.30
  15  -7   0  339.17   14.70
 -15   8   0   31.30    3.90
 -15   8   0   29.90    2.20
 -15   8   0   30.30    2.50
  15  -8   0   32.30    2.30
 -15   9   0    3.00    2.00
 -15   9   0    3.80    1.40
  15  -9   0    3.30    1.10
 -15  10   0   45.40    3.80
 -15  10   0   46.30    2.40
  15 -10   0   48.80    2.70
 -15  11   0  119.99    6.20
  15 -11   0  119.09    3.50
 -16 -10   0   -0.40    0.70
 -16 -10   0    0.60    0.70
  16  10   0    0.60    0.80
 -16  -9   0    2.40    0.90
  16   9   0   -0.30    1.00
  16   9   0   -0.30    0.90
 -16  -8   0    2.10    1.00
  16   8   0    3.50    1.00
  16   8   0   -0.80    1.20
 -16  -7   0    8.10    1.20
 -16  -7   0   10.30    1.30
  16   7   0    8.50    1.50
 -16  -6   0  227.68    6.90
 -16  -6   0  233.78    8.20
  16   6   0  223.28    9.90
 -16  -5   0   -0.10    1.10
 -16  -5   0    0.40    1.30
 -16  -4   0   21.70    2.20
 -16  -4   0   17.50    1.40
 -16  -3   0   18.10    1.80
 -16  -3   0   21.10    2.10
  16   3   0   15.90    1.70
 -16  -2   0   89.69    3.20
 -16  -2   0   91.39    3.90
 -16  -2   0   79.09    8.30
 -16  -1   0   54.59    3.00
 -16  -1   0   51.79    3.40
 -16  -1   0   71.69    5.40
 -16   0   0   31.00    4.40
 -16   0   0   13.60    1.50
 -16   0   0   15.10    2.00
 -16   0   0   15.60    2.00
 -16   1   0   65.79    5.20
 -16   1   0   51.49    2.80
 -16   1   0   52.29    2.90
 -16   1   0   52.79    3.50
 -16   2   0   95.39    6.20
 -16   2   0   94.59    4.10
 -16   2   0   90.19    4.50
 -16   3   0   24.70    4.30
 -16   3   0   22.00    2.30
 -16   3   0   19.50    2.30
 -16   4   0   20.50    2.80
 -16   4   0   17.40    2.20
 -16   4   0   19.30    2.20
 -16   5   0   -0.40    2.20
 -16   5   0   -0.50    1.20
 -16   5   0    0.30    1.70
  16  -5   0   -0.90    0.90
 -16   6   0  240.98    8.90
 -16   6   0  249.78   12.10
 -16   6   0  243.28    8.80
  16  -6   0  231.38   10.20
 -16   7   0   12.80    2.40
 -16   7   0   14.40    1.60
 -16   7   0   12.20    1.80
 -16   7   0   10.80    1.40
  16  -7   0   10.70    1.30
 -16   8   0    1.50    1.30
 -16   8   0    2.00    1.10
 -16   8   0    0.80    1.90
  16  -8   0    2.40    1.00
 -16   9   0   -0.70    1.20
 -16   9   0   -1.30    1.70
  16  -9   0    1.00    0.90
 -16  10   0   -1.60    1.50
 -17  -9   0    4.30    0.90
  17   9   0    4.70    0.80
 -17  -8   0    0.30    1.00
  17   8   0    0.30    1.10
  17   8   0    0.90    0.90
 -17  -7   0    2.80    1.00
 -17  -7   0    3.80    1.10
  17   7   0    3.60    1.30
 -17  -6   0   -0.40    1.00
 -17  -6   0    0.30    1.20
  17   6   0   -1.50    1.30
 -17  -5   0   44.50    2.20
 -17  -5   0   48.20    2.60
  17   5   0   47.10    3.30
 -17  -4   0   13.60    1.60
 -17  -4   0   11.00    1.30
 -17  -3   0    5.40    1.20
 -17  -3   0    5.10    1.40
 -17  -2   0    2.60    1.30
 -17  -2   0    5.70    4.50
 -17  -2   0    1.10    1.10
 -17  -1   0   12.00    3.20
 -17  -1   0   10.40    1.40
 -17   0   0    0.50    2.60
 -17   0   0   -0.40    1.10
 -17   0   0   -1.10    1.60
 -17   0   0    0.40    1.20
 -17   1   0    9.60    1.40
 -17   1   0   14.00    1.50
 -17   1   0    9.00    1.90
 -17   1   0   11.60    2.60
 -17   2   0    1.10    1.30
 -17   2   0    0.80    1.70
 -17   2   0    0.90    2.50
 -17   3   0    4.90    1.80
 -17   3   0    3.50    2.30
 -17   3   0    5.20    1.30
 -17   4   0   12.80    2.50
 -17   4   0   13.00    2.10
 -17   4   0   12.60    1.50
 -17   5   0   44.30    2.60
 -17   5   0   47.30    3.20
 -17   5   0   42.30    4.50
  17  -5   0   44.40    2.60
 -17   6   0    0.10    1.20
 -17   6   0    0.70    2.00
 -17   6   0    0.30    1.60
  17  -6   0    0.90    1.00
 -17   7   0    4.70    2.00
 -17   7   0    4.20    1.20
 -17   7   0    2.90    1.40
  17  -7   0    3.90    1.00
 -17   8   0    0.10    0.90
 -17   8   0   -1.80    1.70
  17  -8   0    0.70    0.90
 -17   9   0    2.90    1.60
 -17  10   0    7.50    1.40
 -18  -8   0    2.30    0.80
  18   8   0    3.00    0.80
 -18  -7   0    9.40    1.10
 -18  -7   0    9.50    1.10
  18   7   0    6.80    1.20
 -18  -6   0    3.60    1.00
 -18  -6   0    3.20    1.10
  18   6   0    1.70    1.20
 -18  -5   0    0.80    1.00
 -18  -5   0    0.60    1.20
  18   5   0    2.30    1.30
 -18  -4   0   74.99    3.40
 -18  -4   0   74.69    2.90
  18   4   0   80.09    4.00
 -18  -3   0   72.79    3.60
 -18  -3   0   73.59    3.00
  18   3   0   93.59    4.20
 -18  -2   0   43.80    2.50
 -18  -2   0   45.60    2.10
  18   2   0   34.20    2.80
 -18  -1   0   11.80    4.60
 -18  -1   0   -0.80    1.20
 -18   0   0  157.08    8.90
 -18   0   0  153.08    5.70
 -18   0   0  141.29    5.60
 -18   0   0  145.89    6.00
 -18   1   0   -3.50    2.70
 -18   1   0   -0.50    1.60
 -18   1   0    1.30    1.20
 -18   1   0    0.50    1.20
 -18   2   0   41.70    2.50
 -18   2   0   42.90    3.20
 -18   2   0   37.20    4.50
 -18   3   0   71.29    5.40
 -18   3   0   73.49    3.40
 -18   3   0   71.19    3.90
 -18   4   0   77.69    3.50
 -18   4   0   80.79    4.00
 -18   4   0   75.89    5.40
  18  -4   0   76.49    3.80
 -18   5   0   -1.00    1.90
 -18   5   0   -0.30    1.60
 -18   5   0    1.10    1.20
  18  -5   0    1.60    1.00
 -18   6   0    2.40    1.90
 -18   6   0    4.00    1.50
 -18   6   0    0.50    1.10
  18  -6   0    2.90    1.00
 -18   7   0    7.90    1.90
 -18   7   0    9.90    1.20
  18  -7   0   12.80    1.60
 -18   8   0    0.30    1.50
 -18   9   0   -1.60    1.20
 -19  -7   0   21.10    1.50
 -19  -7   0   19.70    1.30
 -19  -6   0    2.10    1.00
 -19  -6   0    0.50    0.90
  19   6   0    1.00    1.10
 -19  -5   0   43.70    2.00
 -19  -5   0   42.40    2.30
  19   5   0   39.90    2.80
 -19  -4   0   42.00    2.10
 -19  -4   0   42.80    2.50
  19   4   0   50.39    3.10
 -19  -3   0   10.50    1.40
 -19  -3   0   11.30    1.20
 -19  -2   0    2.60    1.20
 -19  -1   0    9.40    1.40
  19   1   0    0.70    1.30
 -19   0   0    0.30    1.50
 -19   0   0   -0.10    1.20
 -19   1   0    7.60    2.90
 -19   1   0    8.40    1.80
 -19   1   0    9.30    1.30
 -19   2   0    2.50    1.60
 -19   2   0   -1.60    2.40
 -19   2   0    1.20    1.20
 -19   3   0    7.60    1.70
 -19   3   0    8.90    1.30
 -19   3   0    3.20    2.20
 -19   4   0   43.00    2.80
 -19   4   0   39.80    2.30
 -19   4   0   31.20    3.70
  19  -4   0   39.70    2.40
 -19   5   0   31.10    3.60
 -19   5   0   37.30    2.80
 -19   5   0   42.00    2.20
  19  -5   0   40.30    2.30
 -19   6   0   -3.90    1.60
 -19   6   0    1.60    1.00
  19  -6   0    1.10    0.90
 -19   7   0   15.40    2.40
 -19   8   0   29.50    2.50
 -20  -6   0    2.20    0.90
 -20  -6   0    1.40    0.70
 -20  -5   0   -0.10    0.90
 -20  -5   0    0.70    0.80
 -20  -4   0   80.29    2.80
 -20  -4   0   84.49    3.40
  20   4   0   82.29    3.90
 -20  -3   0   63.19    2.90
 -20  -3   0   59.19    2.40
  20   3   0   73.99    3.40
  20   2   0   50.79    2.90
 -20  -1   0   18.10    2.00
  20   1   0   26.80    2.10
  20   0   0   12.50    1.50
 -20   2   0   29.10    2.00
 -20   2   0   32.50    4.80
 -20   3   0   47.80    4.30
  20  -3   0   38.90    2.60
 -20   4   0   81.09    3.20
 -20   4   0   69.49    5.20
 -20   6   0   -1.60    1.50
 -21  -4   0   35.30    1.80
 -21  -3   0   21.40    1.60
 -21  -2   0    0.20    0.90
 -21  -1   0    2.40    0.90
 -21   0   0   -0.50    0.90
 -21   3   0   78.19    6.50
 -21   4   0   55.39    5.10
 -21   5   0    2.40    2.30
 -21   5   1   -0.60    2.00
 -21   4   1    7.10    2.70
 -21   3   1  127.79    7.90
 -21  -1   1   42.20    2.20
 -21  -2   1    1.00    1.00
 -21  -3   1   75.59    3.10
 -21  -4   1    5.80    0.90
 -20   7   1    2.30    1.40
 -20   6   1   -1.50    1.50
 -20   4   1   66.49    2.80
 -20   4   1   53.29    4.60
 -20   3   1   17.90    2.80
 -20   3   1   26.60    1.90
 -20   2   1   -1.30    1.00
 -20   2   1    0.20    2.70
 -20   2   1    1.90    1.40
 -20   1   1    2.60    1.50
 -20   1   1    3.80    1.10
 -20   0   1   -1.20    1.10
 -20  -1   1    1.80    1.10
 -20  -2   1    0.80    1.10
 -20  -3   1   29.00    2.00
 -20  -3   1   26.80    1.60
  20   4  -1   78.59    3.70
 -20  -4   1   73.19    3.10
 -20  -4   1   69.89    2.60
 -20  -5   1    2.90    1.00
 -20  -5   1    0.90    0.80
 -20  -6   1    2.70    0.90
 -20  -6   1    2.70    0.70
 -19   8   1   -2.10    1.20
 -19   7   1   -3.90    1.50
  19  -6  -1   23.00    1.80
 -19   6   1   18.50    2.30
 -19   6   1   22.60    1.70
  19  -5  -1   50.99    2.60
 -19   5   1   41.80    3.90
 -19   5   1   48.00    2.90
 -19   5   1   49.70    2.50
 -19   4   1   33.50    2.10
 -19   4   1   35.00    2.70
 -19   4   1   22.60    3.50
 -19   3   1   26.30    4.00
 -19   3   1   39.50    2.30
 -19   3   1   38.40    2.90
 -19   2   1   14.80    1.90
 -19   2   1   13.40    2.90
 -19   2   1   13.90    1.90
 -19   1   1   56.79    2.90
 -19   1   1   56.29    5.40
 -19   1   1   62.19    2.90
 -19   1   1   60.69    3.40
 -19   0   1    1.10    1.50
 -19   0   1   -1.10    1.20
 -19   0   1    2.20    1.10
 -19  -1   1   59.99    2.90
 -19  -2   1   15.60    1.70
 -19  -2   1   14.00    1.50
 -19  -3   1   40.40    2.00
 -19  -3   1   38.50    2.40
  19   4  -1   45.80    2.80
 -19  -4   1   34.70    1.90
 -19  -4   1   32.90    2.30
  19   5  -1   52.49    3.10
 -19  -5   1   56.19    2.20
 -19  -5   1   54.19    2.70
  19   6  -1   24.10    2.20
 -19  -6   1   24.70    1.50
 -19  -6   1   25.20    1.80
 -19  -7   1   -0.20    0.70
 -19  -7   1    0.40    0.80
 -18   9   1   22.50    2.30
 -18   8   1   76.89    4.60
  18  -7  -1   86.09    3.90
 -18   7   1   82.19    3.40
 -18   7   1   79.59    5.00
  18  -6  -1    5.70    1.00
 -18   6   1    2.10    1.90
 -18   6   1    5.70    1.60
 -18   6   1    3.10    1.10
  18  -5  -1    0.50    0.90
 -18   5   1   -1.60    1.90
 -18   5   1    2.40    1.60
 -18   5   1   -0.80    1.20
 -18   4   1   61.29    4.90
 -18   4   1   64.29    3.70
 -18   4   1   65.29    3.10
 -18   3   1    2.40    1.30
 -18   3   1   -0.10    2.20
 -18   3   1    1.80    1.70
 -18   2   1    0.80    1.20
 -18   2   1    2.30    1.70
 -18   2   1   -1.00    2.20
 -18   1   1    0.90    1.20
 -18   1   1   -0.30    1.20
 -18   1   1   -4.30    2.60
 -18   1   1    1.60    1.70
 -18   0   1   -0.40    1.20
 -18   0   1   -0.80    1.50
 -18   0   1    0.10    2.80
 -18   0   1   -0.60    1.20
 -18  -1   1   12.90    4.30
 -18  -1   1    0.70    1.20
 -18  -2   1    1.20    1.00
 -18  -2   1    1.70    1.30
 -18  -3   1    2.00    1.10
 -18  -3   1    3.40    1.30
  18   4  -1   76.89    3.80
 -18  -4   1   67.59    3.30
 -18  -4   1   68.29    2.80
  18   5  -1    1.10    1.20
 -18  -5   1    1.60    1.20
 -18  -5   1    0.30    1.00
  18   6  -1    3.60    1.20
 -18  -6   1    3.90    1.10
 -18  -6   1    5.30    1.00
  18   7  -1   80.59    4.10
 -18  -7   1   85.59    3.40
 -18  -7   1   88.39    3.00
 -18  -8   1   80.19    2.70
 -17  10   1   -0.80    1.20
 -17   9   1    0.90    1.70
  17  -8  -1    0.40    0.90
 -17   8   1   -2.30    1.70
 -17   8   1    1.40    0.90
  17  -7  -1    7.70    1.10
 -17   7   1    8.60    1.30
 -17   7   1    7.70    1.60
 -17   7   1    8.00    2.10
  17  -6  -1   16.20    1.80
 -17   6   1   14.50    1.90
 -17   6   1   11.70    2.40
 -17   6   1   13.70    1.50
 -17   5   1  105.29    6.60
 -17   5   1  112.89    4.90
 -17   5   1  110.39    4.50
 -17   4   1   25.20    2.80
 -17   4   1   24.70    2.20
 -17   4   1   24.20    4.10
 -17   3   1   21.40    2.80
 -17   3   1   19.20    2.20
 -17   3   1   19.90    2.10
 -17   2   1   49.10    5.00
 -17   2   1   44.00    2.70
 -17   2   1   46.60    3.30
 -17   1   1    4.80    2.40
 -17   1   1    5.50    1.80
 -17   1   1    6.60    1.40
 -17   1   1    6.40    1.30
 -17   0   1   -2.30    2.60
 -17   0   1   -2.40    1.50
 -17   0   1    0.20    1.20
 -17   0   1   -0.30    1.20
 -17  -1   1    6.20    1.40
 -17  -1   1    6.40    3.00
 -17  -2   1   47.30    2.30
 -17  -2   1   45.40    2.70
 -17  -2   1   72.89    8.40
 -17  -3   1   20.10    1.80
 -17  -3   1   18.20    2.10
 -17  -4   1   23.70    1.90
 -17  -4   1   26.20    2.20
  17   5  -1  104.79    5.30
 -17  -5   1  109.79    3.80
 -17  -5   1  114.19    4.50
  17   6  -1   14.40    1.60
 -17  -6   1   14.90    1.90
 -17  -6   1   13.90    1.30
  17   7  -1    6.20    1.30
 -17  -7   1    6.80    1.20
 -17  -7   1    7.10    1.10
  17   8  -1   -0.30    1.10
 -17  -8   1   -0.70    0.90
  17   9  -1    0.90    0.80
 -17  -9   1    1.40    0.80
 -16  11   1   23.60    2.30
 -16  10   1   11.50    1.90
  16  -9  -1    2.70    1.00
 -16   9   1    3.20    1.90
 -16   9   1    1.90    1.20
  16  -8  -1   57.79    3.00
 -16   8   1   56.29    2.70
 -16   8   1   54.09    4.30
  16  -7  -1   20.20    1.90
 -16   7   1   19.20    2.70
 -16   7   1   16.30    2.00
 -16   7   1   18.30    2.00
  16  -6  -1  191.98    8.50
 -16   6   1  206.68    7.70
 -16   6   1  201.68    7.40
 -16   6   1  204.38   10.40
 -16   5   1   73.69    4.00
 -16   5   1   76.99    3.50
 -16   5   1   75.99    5.60
 -16   4   1    4.40    1.80
 -16   4   1    3.30    1.30
 -16   4   1    4.90    2.40
 -16   3   1   12.80    1.50
 -16   3   1   12.90    2.70
 -16   3   1   10.30    1.90
 -16   2   1    0.40    1.60
 -16   2   1    4.30    2.30
 -16   2   1    0.90    1.20
 -16   1   1    8.80    1.40
 -16   1   1    8.10    1.40
 -16   1   1    8.00    1.80
 -16   1   1   12.90    2.70
 -16   0   1    6.50    2.50
 -16   0   1   -0.70    1.10
 -16   0   1    0.30    1.50
 -16   0   1   -0.40    1.10
 -16  -1   1    6.80    1.40
 -16  -1   1    8.60    1.10
 -16  -1   1    9.50    1.80
 -16  -1   1    7.60    1.30
 -16  -1   1   11.10    2.70
 -16  -2   1    1.30    1.10
 -16  -2   1   -2.20    3.70
 -16  -2   1    2.20    1.30
 -16  -3   1   11.20    1.50
 -16  -3   1   11.60    1.20
  16   5  -1   82.79    4.20
 -16  -5   1   80.29    3.60
 -16  -5   1   76.29    3.10
  16   6  -1  185.58    8.60
 -16  -6   1  201.88    6.00
 -16  -6   1  201.18    7.10
  16   7  -1   13.60    1.60
 -16  -7   1   18.00    1.70
 -16  -7   1   19.90    1.90
  16   8  -1   52.49    2.20
  16   8  -1   54.69    3.20
 -16  -8   1   55.69    2.30
  16   9  -1    1.10    1.10
  16   9  -1    2.80    0.90
 -16  -9   1    1.90    0.90
 -16  -9   1    2.00    0.90
  16  10  -1   15.10    1.30
 -16 -10   1   13.70    1.20
 -16 -10   1   13.70    1.20
  15 -11  -1   11.90    1.10
 -15  11   1   14.90    2.60
  15 -10  -1    1.70    0.90
 -15  10   1    0.50    1.80
 -15  10   1    0.90    1.10
  15  -9  -1    0.00    1.00
 -15   9   1    0.30    1.30
 -15   9   1    1.00    1.90
  15  -8  -1   18.80    2.00
 -15   8   1   16.10    1.70
 -15   8   1   18.80    2.60
 -15   8   1   18.80    1.90
  15  -7  -1   41.20    2.50
 -15   7   1   40.20    2.50
 -15   7   1   44.70    4.40
 -15   7   1   39.20    2.70
 -15   7   1   41.70    3.00
  15  -6  -1    1.10    1.00
 -15   6   1    1.80    1.70
 -15   6   1    1.70    1.30
 -15   6   1    0.20    2.30
 -15   5   1   57.59    3.00
 -15   5   1   60.19    5.10
 -15   5   1   53.69    3.50
 -15   4   1    5.50    2.30
 -15   4   1    2.90    1.30
 -15   4   1    0.30    1.60
 -15   3   1    7.30    1.80
 -15   3   1    9.20    2.40
 -15   3   1    7.20    1.40
 -15   2   1   34.00    4.10
 -15   2   1   24.20    2.70
 -15   2   1   24.70    2.20
 -15   1   1  240.48    8.70
 -15   1   1  253.17    8.90
 -15   1   1  246.88    9.10
 -15   0   1    0.80    1.10
 -15   0   1   -0.40    1.50
 -15   0   1    0.90    1.10
 -15  -1   1  246.78    8.80
 -15  -1   1  231.88    8.60
 -15  -1   1  239.68    7.10
 -15  -1   1  241.28    8.50
 -15  -2   1   26.20    2.20
 -15  -2   1   34.00    4.90
 -15  -2   1   25.70    1.80
 -15  -3   1    7.10    1.30
 -15  -3   1    7.80    1.20
 -15  -4   1    3.60    1.10
 -15  -4   1    3.80    1.30
  15   5  -1   76.29    3.80
 -15  -5   1   56.49    2.70
 -15  -5   1   60.29    3.10
  15   6  -1    3.70    1.30
 -15  -6   1    0.60    1.20
 -15  -6   1    1.70    1.10
  15   7  -1   34.60    2.90
 -15  -7   1   40.80    2.40
 -15  -7   1   40.30    2.10
  15   8  -1   16.10    2.40
  15   8  -1   18.70    1.60
 -15  -8   1   17.20    1.70
 -15  -8   1   19.70    1.70
  15   9  -1   -0.10    1.00
  15   9  -1   -0.90    1.20
 -15  -9   1    0.80    0.90
 -15  -9   1    1.60    1.00
  15  10  -1    0.90    1.00
  15  10  -1    1.80    0.90
 -15 -10   1    0.70    0.90
 -15 -10   1    0.20    0.80
 -15 -10   1    4.50    1.70
  15  11  -1   13.50    1.30
 -15 -11   1   12.70    1.20
 -14  12   1   31.20    2.70
  14 -11  -1    3.40    0.90
  14 -11  -1    3.40    0.80
 -14  11   1    2.00    1.70
 -14  11   1    2.90    1.10
  14 -10  -1   26.60    2.10
 -14  10   1   23.30    3.40
 -14  10   1   25.60    2.30
  14  -9  -1    0.80    1.00
 -14   9   1   -0.90    2.10
 -14   9   1   -0.60    1.30
  14  -8  -1   34.40    2.40
 -14   8   1   33.00    4.30
 -14   8   1   34.60    2.30
 -14   8   1   33.60    2.60
  14  -7  -1    9.20    1.20
 -14   7   1   10.80    2.40
 -14   7   1    9.30    1.90
 -14   7   1    8.70    1.50
 -14   7   1    9.20    1.40
  14  -6  -1  185.78    7.90
 -14   6   1  184.18    6.90
 -14   6   1  180.88    6.10
 -14   6   1  180.18    7.20
 -14   6   1  190.58    9.80
 -14   5   1    1.40    2.20
 -14   5   1    1.70    1.30
 -14   5   1    1.50    1.60
 -14   4   1   12.60    1.50
 -14   4   1   10.10    1.90
 -14   3   1    1.50    1.50
 -14   3   1    0.90    1.20
 -14   2   1    5.40    1.20
 -14   2   1    3.70    1.60
 -14   1   1   23.60    2.50
 -14   1   1   21.40    2.00
 -14   0   1    0.50    1.00
 -14   0   1   -0.50    1.40
 -14  -1   1   21.70    2.30
 -14  -1   1   23.00    1.80
 -14  -3   1    2.20    1.00
 -14  -3   1    3.50    1.20
  14   4  -1   14.80    2.10
 -14  -4   1   10.60    1.20
 -14  -4   1   12.20    1.40
 -14  -5   1    1.00    1.10
 -14  -5   1    0.30    1.20
  14   6  -1  170.38    7.90
 -14  -6   1  184.28    5.60
 -14  -6   1  180.48    6.50
  14   7  -1    5.90    1.50
 -14  -7   1    9.60    1.40
 -14  -7   1    8.30    1.20
 -14  -7   1    9.80    1.30
  14   8  -1   31.60    2.80
  14   8  -1   34.20    2.00
 -14  -8   1   34.60    2.10
 -14  -8   1   33.20    1.90
  14   9  -1   -1.90    1.00
  14   9  -1    2.00    1.30
 -14  -9   1    1.40    1.00
 -14  -9   1   -0.30    1.00
  14  10  -1   23.00    1.70
  14  10  -1   24.10    2.30
 -14 -10   1   25.60    1.70
 -14 -10   1   25.10    2.60
 -14 -10   1   22.50    1.60
  14  11  -1    3.00    1.00
 -14 -11   1    2.70    1.50
 -14 -11   1    2.90    0.90
  14  12  -1   31.20    1.50
 -14 -12   1   31.10    1.40
  13 -12  -1    0.10    0.70
  13 -12  -1   -0.10    0.90
 -13  12   1   -0.60    1.60
  13 -11  -1    1.40    0.80
  13 -11  -1    2.00    1.00
 -13  11   1    0.90    1.90
 -13  11   1    0.90    1.20
  13 -10  -1    2.00    1.10
 -13  10   1    1.50    2.10
 -13  10   1    1.50    1.40
  13  -9  -1    0.20    1.10
 -13   9   1    0.60    1.40
 -13   9   1    3.20    2.40
  13  -8  -1    2.20    1.10
 -13   8   1    3.80    2.40
 -13   8   1    2.60    1.30
 -13   8   1    2.00    1.40
  13  -7  -1    8.40    1.20
 -13   7   1   10.10    1.90
 -13   7   1    8.70    1.50
 -13   7   1    7.60    1.40
 -13   7   1   10.50    2.50
 -13   6   1    9.90    1.80
 -13   6   1    9.20    2.40
 -13   6   1    9.50    1.50
 -13   6   1   11.80    1.40
 -13   5   1   42.00    2.50
 -13   5   1   36.70    2.60
 -13   5   1   38.50    3.00
 -13   4   1   60.29    3.40
 -13   4   1   63.99    3.00
 -13   3   1   54.89    2.70
 -13   3   1   52.79    3.10
 -13   2   1   48.90    2.50
 -13   2   1   48.00    3.00
 -13   1   1   39.90    2.70
 -13   1   1   36.20    2.20
 -13   0   1    0.00    0.90
 -13   0   1   -1.80    1.20
 -13  -1   1   36.60    2.50
 -13  -1   1   36.50    2.10
 -13  -1   1   36.00    2.50
 -13  -2   1   47.10    2.70
 -13  -3   1   46.30    2.70
 -13  -5   1   34.70    2.30
 -13  -5   1   35.90    2.00
 -13  -6   1    9.30    1.20
 -13  -6   1   10.60    1.30
 -13  -6   1   10.60    1.10
  13   7  -1    5.40    1.40
 -13  -7   1    9.00    1.20
 -13  -7   1    8.20    1.10
  13   8  -1    1.00    1.30
  13   8  -1    3.60    1.10
 -13  -8   1    3.40    1.10
 -13  -8   1    2.40    1.10
  13   9  -1   -2.10    1.30
  13   9  -1    0.20    1.10
 -13  -9   1    1.00    1.10
 -13  -9   1    0.80    1.10
  13  10  -1    1.60    1.10
  13  10  -1    1.80    1.30
 -13 -10   1    1.50    1.00
 -13 -10   1    2.30    2.00
 -13 -10   1    1.60    1.00
  13  11  -1    1.40    1.00
 -13 -11   1    4.90    1.70
 -13 -11   1    2.00    1.00
  13  12  -1    0.10    0.90
 -13 -12   1    0.40    0.80
  12 -13  -1   -0.70    0.60
  12 -13  -1   -0.50    0.70
 -12  13   1    0.20    1.40
  12 -12  -1  112.39    3.30
  12 -12  -1  101.89    4.90
 -12  12   1  112.19    6.00
 -12  12   1  107.09    3.80
  12 -11  -1    9.10    1.00
  12 -11  -1    8.40    1.20
 -12  11   1   10.00    1.50
 -12  11   1    7.80    2.30
  12 -10  -1    4.40    1.20
  12 -10  -1    6.90    1.00
 -12  10   1    5.40    2.50
 -12  10   1    5.90    1.40
  12  -9  -1   10.10    1.30
 -12   9   1   11.60    1.00
 -12   9   1    8.80    2.50
 -12   9   1   11.10    1.50
  12  -8  -1    5.80    1.20
 -12   8   1    6.10    0.70
 -12   8   1    8.60    2.50
  12  -7  -1   66.29    3.50
 -12   7   1   69.29    3.10
 -12   7   1   70.39    5.20
 -12   7   1   65.89    3.20
 -12   7   1   67.59    2.00
 -12   6   1  303.27    9.20
 -12   6   1  309.07   10.80
 -12   6   1  301.87    7.80
 -12   6   1  304.57   10.80
 -12   5   1   16.40    1.50
 -12   5   1   15.90    1.80
 -12   5   1   20.00    2.30
 -12   4   1   35.70    2.20
 -12   4   1   36.80    2.60
  12  -3  -1    6.40    1.40
 -12   3   1    8.20    1.40
 -12   3   1    8.50    1.20
  12  -2  -1    3.00    1.20
 -12   2   1    2.60    1.30
  12  -1  -1    1.50    1.10
 -12   1   1    2.80    1.20
  12   0  -1   -1.30    0.90
 -12   0   1    0.10    1.10
 -12   0   1   -1.20    1.10
  12   1  -1    3.60    1.10
  12   1  -1    3.10    1.00
 -12  -1   1    4.60    1.20
 -12  -1   1    3.40    1.30
 -12  -2   1    4.40    1.20
 -12  -3   1    8.50    1.40
  12   5  -1   55.79    3.00
  12   6  -1  289.37   12.10
 -12  -6   1  290.27    8.40
 -12  -6   1  274.47    9.90
  12   7  -1   65.19    3.70
 -12  -7   1   65.79    2.70
 -12  -7   1   64.79    2.60
  12   8  -1    5.60    1.10
  12   8  -1    4.10    1.40
 -12  -8   1    7.60    1.20
 -12  -8   1    7.00    1.20
  12   9  -1    9.80    1.60
  12   9  -1   11.90    1.30
 -12  -9   1   12.60    1.30
 -12  -9   1   11.30    1.20
  12  10  -1    3.90    1.10
  12  10  -1    5.60    1.50
 -12 -10   1    6.10    1.20
 -12 -10   1    5.20    2.00
  12  11  -1    5.60    1.10
 -12 -11   1    9.90    1.10
 -12 -11   1   12.20    2.10
  12  12  -1  109.79    3.40
 -12 -12   1  107.29    3.30
 -12 -12   1   97.19    4.40
  12  13  -1   -0.50    0.80
 -12 -13   1   -0.90    0.70
  11 -13  -1   41.40    1.60
  11 -13  -1   40.80    1.90
 -11  13   1   38.90    3.30
  11 -12  -1   20.20    1.90
  11 -12  -1   20.40    1.50
 -11  12   1   21.30    3.40
 -11  12   1   23.90    2.00
  11 -11  -1    1.00    0.90
  11 -11  -1    0.30    1.10
 -11  11   1    1.60    2.30
 -11  11   1   -0.10    0.70
  11 -10  -1    2.30    1.20
  11 -10  -1    3.10    1.00
 -11  10   1    2.10    1.30
 -11  10   1    2.80    0.80
 -11  10   1    1.90    2.40
  11  -9  -1    1.00    1.10
 -11   9   1    1.00    2.30
 -11   9   1    0.20    1.20
 -11   9   1    0.60    0.80
  11  -8  -1    1.50    1.10
 -11   8   1    3.00    0.80
 -11   8   1    1.10    2.30
 -11   8   1    0.50    1.20
  11  -7  -1   25.50    2.00
  11  -7  -1   24.20    2.10
 -11   7   1   22.80    2.00
 -11   7   1   22.70    1.20
 -11   7   1   24.10    2.00
 -11   6   1    9.20    1.60
 -11   6   1   10.90    1.30
 -11   6   1    8.60    0.70
 -11   5   1   22.00    2.30
 -11   5   1   20.70    1.80
 -11   4   1    7.50    1.40
  11  -3  -1  470.45   15.10
 -11   3   1  489.05   16.20
  11  -2  -1   44.20    2.40
 -11   2   1   51.39    2.60
 -11   1   1  224.68    7.40
  11   0  -1    0.60    1.00
 -11   0   1   -1.10    1.00
  11   1  -1  215.48    7.10
  11   1  -1  207.98    7.20
 -11  -1   1  222.68    7.10
  11   2  -1   42.90    2.30
  11   2  -1   44.30    2.30
 -11  -2   1   43.00    2.30
 -11  -3   1  449.56   13.90
  11   5  -1   51.39    2.80
 -11  -6   1    9.10    1.10
 -11  -6   1    7.30    0.80
  11   7  -1   25.50    2.40
 -11  -7   1   25.30    1.80
 -11  -7   1   22.50    1.50
 -11  -7   1   20.70    1.80
  11   8  -1    2.00    1.40
  11   8  -1    4.60    1.10
 -11  -8   1    3.30    1.20
 -11  -8   1    3.50    1.10
 -11  -8   1    1.10    1.40
 -11  -8   1    1.80    1.00
 -11  -8   1    3.20    1.10
  11   9  -1    0.70    1.10
  11   9  -1   -1.40    1.40
 -11  -9   1    0.90    1.20
 -11  -9   1   -0.10    1.10
 -11  -9   1    1.90    1.10
 -11  -9   1    0.20    1.00
 -11  -9   1    1.10    1.40
  11  10  -1    2.40    1.40
  11  10  -1    1.40    1.10
 -11 -10   1    2.50    2.00
 -11 -10   1    2.80    1.50
 -11 -10   1    1.90    1.10
  11  11  -1    0.10    1.10
 -11 -11   1    0.60    1.10
 -11 -11   1    5.90    1.90
 -11 -11   1    0.30    1.30
  11  12  -1   19.20    1.70
 -11 -12   1   20.30    1.60
 -11 -12   1   20.10    1.90
 -11 -12   1   24.00    2.50
  11  13  -1   38.70    1.80
 -11 -13   1   38.90    1.70
  10 -14  -1   50.69    2.10
 -10  14   1   54.99    3.40
  10 -13  -1    6.60    0.90
  10 -13  -1    7.50    1.10
 -10  13   1    7.00    1.20
 -10  13   1    5.60    2.00
  10 -12  -1  199.38    8.80
  10 -12  -1  202.98    5.90
 -10  12   1  216.48    5.50
 -10  12   1  206.58   10.50
 -10  12   1  209.48    6.20
  10 -11  -1   -0.10    1.00
  10 -11  -1    1.00    1.10
 -10  11   1    1.90    0.90
 -10  11   1   -0.30    2.40
 -10  11   1    1.40    1.20
  10 -10  -1   17.30    2.20
  10 -10  -1   17.80    1.30
 -10  10   1   17.70    1.20
 -10  10   1   22.50    1.50
 -10  10   1   18.30    1.50
 -10  10   1   19.60    2.90
  10  -9  -1    1.40    1.20
 -10   9   1    0.90    0.80
 -10   9   1    1.00    0.70
 -10   9   1   -2.10    2.30
 -10   9   1   -0.10    1.20
 -10   9   1   -0.40    1.00
  10  -8  -1  108.89    5.00
 -10   8   1  101.99    3.30
 -10   8   1  107.49    2.80
 -10   8   1  104.19    3.70
 -10   8   1  106.39    3.10
  10  -7  -1   76.99    3.60
  10  -7  -1   74.49    3.70
 -10   7   1   73.09    2.50
 -10   7   1   74.79    2.10
 -10   7   1   77.79    2.30
 -10   7   1   72.59    2.80
 -10   6   1    6.30    0.50
 -10   6   1    5.00    1.00
 -10   6   1    4.70    1.00
 -10   6   1    5.40    1.40
 -10   5   1  178.78    6.60
  10  -4  -1  104.19    4.10
  10  -3  -1   28.40    1.80
  10  -2  -1    3.70    0.90
 -10   1   1    0.70    0.90
 -10   0   1    0.60    0.90
  10   1  -1    0.50    0.80
  10   1  -1    0.20    0.90
 -10  -1   1   -0.50    0.90
  10   2  -1    2.80    0.90
  10   2  -1    3.70    1.00
 -10  -2   1    3.50    1.00
 -10  -3   1   28.90    1.80
 -10  -4   1  106.09    3.30
 -10  -5   1  171.18    5.30
 -10  -5   1  173.98    5.40
 -10  -6   1    3.80    1.10
  10   7  -1   78.49    4.00
 -10  -7   1   80.19    3.20
 -10  -7   1   75.79    2.60
  10   8  -1   99.89    3.40
  10   8  -1  104.09    5.10
 -10  -8   1  106.29    3.60
 -10  -8   1  101.69    3.50
 -10  -8   1  112.69    4.20
 -10  -8   1  112.69    3.40
  10   9  -1    1.10    1.10
  10   9  -1   -0.50    1.30
 -10  -9   1    0.20    1.30
 -10  -9   1    1.00    1.00
 -10  -9   1    2.10    1.10
 -10  -9   1    1.80    1.00
  10  10  -1   18.60    1.40
  10  10  -1   19.00    2.60
 -10 -10   1   24.00    2.50
 -10 -10   1   15.90    1.40
 -10 -10   1   16.60    1.60
  10  11  -1    2.00    1.20
 -10 -11   1    0.30    1.10
 -10 -11   1    0.00    1.90
 -10 -11   1    2.20    1.40
  10  12  -1  203.98    6.00
 -10 -12   1  212.58    7.90
 -10 -12   1  200.88    5.90
 -10 -12   1  210.08    6.10
  10  13  -1    5.80    1.10
 -10 -13   1    5.50    0.90
 -10 -13   1    4.80    1.10
   9 -14  -1    6.20    1.00
   9 -14  -1    6.60    0.70
  -9  14   1    6.70    1.70
   9 -13  -1    0.20    0.90
  -9  13   1    1.50    0.70
  -9  13   1    3.40    2.10
   9 -12  -1    3.60    1.00
  -9  12   1    2.80    1.20
  -9  12   1    2.10    0.90
  -9  12   1    2.10    0.70
  -9  12   1    2.80    2.20
   9 -11  -1    0.90    1.20
   9 -11  -1    0.80    1.00
  -9  11   1   -0.90    1.20
  -9  11   1   -0.20    0.80
  -9  11   1    0.50    1.30
  -9  11   1    1.10    0.90
  -9  11   1   -2.30    2.30
   9 -10  -1    0.80    1.20
   9 -10  -1    0.10    1.00
  -9  10   1    0.20    0.90
  -9  10   1    0.40    1.20
  -9  10   1    0.90    2.50
  -9  10   1    1.20    1.30
   9  -9  -1    8.80    1.40
  -9   9   1   11.40    1.40
  -9   9   1   10.50    2.60
  -9   9   1    8.10    1.40
  -9   9   1    9.80    1.00
   9  -8  -1   17.70    2.00
   9  -8  -1   15.90    1.90
  -9   8   1   18.00    1.30
  -9   8   1   17.00    1.70
  -9   8   1   18.00    1.80
   9  -7  -1   16.00    1.80
  -9   7   1   16.10    1.60
  -9   7   1   16.30    1.10
  -9   7   1   18.10    1.50
  -9   7   1   16.00    1.00
  -9   6   1    2.30    0.90
  -9   6   1    2.90    0.50
  -9   6   1    3.10    0.90
  -9   5   1   20.70    1.20
   9  -4  -1  111.09    4.20
   9  -3  -1   36.20    1.90
   9  -2  -1    0.00    0.70
  -9   1   1  348.17   10.80
  -9   0   1   -0.80    0.80
   9   1  -1  331.57   10.30
   9   1  -1  327.37   10.30
  -9  -1   1  322.37   10.20
   9   2  -1   -0.40    0.80
   9   2  -1    0.60    0.80
  -9  -2   1    0.60    0.80
   9   3  -1   35.60    2.10
  -9  -3   1   37.50    1.40
  -9  -3   1   33.80    1.90
  -9  -3   1   38.10    1.30
  -9  -4   1  118.39    3.80
  -9  -4   1  115.59    3.60
   9   5  -1   20.20    2.60
  -9  -5   1   19.10    1.60
  -9  -5   1   20.50    1.10
  -9  -5   1   20.70    1.30
  -9  -6   1    2.60    0.80
  -9  -6   1    2.20    1.10
   9   7  -1   22.50    2.20
  -9  -7   1   18.30    1.50
   9   8  -1   17.20    2.20
  -9  -8   1   15.40    1.40
  -9  -8   1   20.10    1.60
   9   9  -1   11.10    1.20
   9   9  -1    9.10    1.50
  -9  -9   1    9.40    1.30
  -9  -9   1   10.00    1.20
  -9  -9   1    8.60    1.10
  -9  -9   1    8.80    1.50
   9  10  -1    0.20    1.20
  -9 -10   1   -0.30    1.00
  -9 -10   1    2.00    2.00
  -9 -10   1    0.40    1.10
  -9 -10   1   -0.30    1.40
  -9 -10   1    0.30    1.10
   9  11  -1   -1.20    1.20
  -9 -11   1   -0.60    0.90
  -9 -11   1    0.70    1.10
  -9 -11   1    0.50    1.90
  -9 -11   1   -1.90    1.30
  -9 -11   1    2.00    1.60
   9  12  -1    3.30    1.20
  -9 -12   1    2.20    1.30
  -9 -12   1    3.50    0.90
  -9 -12   1    1.70    1.00
  -9 -12   1    4.60    1.90
   9  13  -1    0.20    1.10
  -9 -13   1    1.40    1.20
  -9 -13   1    2.00    0.90
  -9 -14   1    5.10    0.70
   8 -14  -1   98.79    3.00
   8 -14  -1   97.49    3.30
  -8  14   1  103.09    5.60
   8 -13  -1    2.10    0.90
  -8  13   1    2.10    0.90
  -8  13   1    3.80    1.10
  -8  13   1    2.90    0.70
  -8  13   1    2.00    2.10
   8 -12  -1   16.00    1.60
  -8  12   1   16.80    1.60
  -8  12   1   14.80    2.70
  -8  12   1   13.60    1.50
   8 -11  -1    2.80    1.20
   8 -11  -1    5.80    1.10
  -8  11   1    2.60    1.30
  -8  11   1    5.80    1.40
   8 -10  -1  271.37    8.00
   8 -10  -1  277.97   12.00
  -8  10   1  296.77    8.00
  -8  10   1  288.97    8.50
  -8  10   1  284.27    8.30
   8  -9  -1    1.50    1.10
  -8   9   1   -0.10    0.90
  -8   9   1    0.50    1.30
  -8   9   1   -0.80    1.20
   8  -8  -1  179.88    7.80
   8  -8  -1  183.18    7.80
  -8   8   1  177.98    4.90
  -8   8   1  171.38    5.50
  -8   8   1  190.88    5.60
  -8   8   1  180.28    5.30
  -8   7   1   15.30    1.30
  -8   7   1   15.80    1.20
  -8   7   1   14.20    1.20
  -8   6   1   92.89    2.90
  -8   6   1   90.79    2.90
  -8   5   1   63.49    2.10
  -8   5   1   68.59    2.10
  -8   5   1   65.59    2.10
   8  -4  -1    4.60    1.00
  -8   4   1    5.60    0.70
   8  -3  -1    4.50    0.80
  -8   2   1  104.29    3.70
  -8   1   1   10.30    1.10
  -8   0   1    1.20    0.80
   8   1  -1    9.60    0.90
   8   1  -1    9.40    1.00
  -8  -1   1   10.10    1.00
   8   2  -1  101.59    3.70
   8   2  -1  106.39    3.70
  -8  -2   1  104.49    3.60
   8   3  -1    4.40    1.00
  -8  -3   1    4.70    0.60
  -8  -3   1    6.80    0.90
  -8  -3   1    4.10    0.70
   8   4  -1    6.30    1.60
  -8  -4   1    5.30    0.60
  -8  -4   1    4.40    0.70
  -8  -4   1    5.60    0.80
   8   5  -1   61.49    4.00
  -8  -5   1   64.59    2.50
  -8  -5   1   66.19    2.20
   8   6  -1   97.19    5.30
  -8  -6   1   95.49    3.10
   8   7  -1   18.20    2.00
  -8  -7   1   13.20    1.40
   8   8  -1  173.78    7.70
  -8  -8   1  178.48    5.40
   8   9  -1    2.10    1.10
   8   9  -1   -0.60    1.30
  -8  -9   1   -0.10    1.40
  -8  -9   1    0.70    0.90
  -8  -9   1    0.70    1.20
  -8  -9   1    2.10    1.10
   8  10  -1  276.37    7.90
  -8 -10   1  277.87    8.00
  -8 -10   1  273.57   10.30
  -8 -10   1  283.37    8.20
  -8 -10   1  275.47    7.70
  -8 -10   1  273.77    7.70
   8  11  -1    3.10    1.20
  -8 -11   1    4.80    1.70
  -8 -11   1    5.90    1.10
  -8 -11   1    5.60    1.20
  -8 -11   1    4.20    1.30
  -8 -11   1    4.40    1.50
  -8 -11   1    5.70    2.00
   8  12  -1   12.60    1.30
  -8 -12   1   14.70    1.20
  -8 -12   1   12.90    1.20
  -8 -12   1   13.00    1.60
  -8 -12   1   14.80    2.10
   8  13  -1    4.10    1.10
  -8 -13   1    2.40    0.90
  -8 -13   1    2.30    1.20
  -8 -13   1    3.10    0.90
  -8 -14   1   90.89    2.70
  -8 -14   1   90.59    3.00
  -7  15   1   71.99    4.20
   7 -14  -1    8.00    1.10
   7 -14  -1    8.40    0.90
  -7  14   1    6.30    0.80
  -7  14   1    6.60    1.90
   7 -13  -1   58.09    2.30
  -7  13   1   55.49    4.50
  -7  13   1   59.79    2.60
   7 -12  -1   27.90    1.90
  -7  12   1   27.30    2.10
   7 -11  -1    0.30    1.10
   7 -11  -1    1.10    1.00
  -7  11   1    0.30    1.30
  -7  11   1    0.30    1.50
  -7  11   1    0.40    1.10
   7 -10  -1   13.20    1.20
   7 -10  -1    9.70    1.40
  -7  10   1   11.20    1.20
  -7  10   1   10.10    1.40
  -7  10   1   10.40    1.60
  -7  10   1   10.50    1.30
  -7  10   1    7.70    1.30
   7  -9  -1    9.20    1.30
  -7   9   1    6.30    1.20
  -7   9   1    8.70    1.10
  -7   9   1    8.80    1.30
  -7   9   1    8.60    1.40
   7  -8  -1    3.20    1.00
   7  -8  -1    2.80    1.00
  -7   8   1    6.80    1.10
  -7   8   1    4.00    1.10
  -7   8   1    3.70    1.00
  -7   7   1    0.60    0.90
  -7   7   1    1.40    0.90
  -7   7   1    2.50    0.80
  -7   6   1  136.29    4.30
  -7   6   1  138.49    4.00
  -7   6   1  136.99    4.10
  -7   5   1   17.10    1.00
  -7   5   1   16.80    1.00
  -7   5   1   14.90    1.10
   7  -4  -1  121.29    4.30
  -7   4   1  112.49    3.30
  -7   4   1  118.69    3.50
   7  -3  -1  338.87   10.60
  -7   2   1 1172.28   35.00
  -7   1   1 1064.99   31.80
   7   1  -1 1075.89   32.60
   7   2  -1 1250.57   37.70
   7   2  -1 1259.87   40.10
   7   2  -1 1243.48   37.60
  -7  -2   1 1199.38   35.60
  -7  -2   1 1243.48   35.50
   7   3  -1  327.67   10.30
   7   3  -1  343.47   11.30
   7   3  -1  329.87   10.30
  -7  -3   1  318.07    9.50
  -7  -3   1  323.07    9.60
  -7  -3   1  322.37    8.90
  -7  -3   1  313.37   10.00
   7   4  -1  119.29    5.00
  -7  -4   1  116.69    3.40
  -7  -4   1  112.49    3.70
  -7  -4   1  112.89    3.60
   7   5  -1   14.50    2.10
  -7  -5   1   17.40    1.10
   7   6  -1  135.09    6.40
  -7  -6   1  144.39    4.30
   7   7  -1    0.90    2.20
  -7  -7   1    2.30    0.90
   7   8  -1    3.80    1.10
  -7  -8   1    4.10    1.10
   7   9  -1    7.50    1.40
  -7  -9   1    9.00    1.40
  -7  -9   1    7.80    1.00
   7  10  -1    9.50    1.30
  -7 -10   1   10.30    1.20
  -7 -10   1   14.30    2.20
  -7 -10   1   10.80    1.20
  -7 -10   1   10.00    1.50
   7  11  -1    0.00    1.20
  -7 -11   1   -2.90    1.50
  -7 -11   1    0.00    1.10
  -7 -11   1    1.60    1.90
  -7 -11   1    1.00    1.30
  -7 -11   1    1.70    1.10
   7  12  -1   26.50    2.00
  -7 -12   1   25.60    1.90
  -7 -12   1   27.60    1.80
  -7 -12   1   27.10    2.40
   7  13  -1   53.99    2.40
  -7 -13   1   59.29    2.20
  -7 -13   1   59.39    2.60
  -7 -13   1   51.39    2.20
  -7 -14   1    7.20    0.80
  -7 -14   1    6.60    1.10
  -7 -14   1    6.10    0.80
  -6  15   1    5.40    1.50
   6 -14  -1   91.59    3.20
   6 -14  -1   89.39    2.90
  -6  14   1   98.09    5.60
   6 -13  -1    0.30    0.90
  -6  13   1    0.80    1.30
   6 -12  -1    5.70    1.10
  -6  12   1    4.40    1.40
  -6  12   1    4.00    1.20
  -6  12   1    6.40    1.60
   6 -11  -1  328.87   14.10
   6 -11  -1  332.77    9.40
  -6  11   1  324.27    9.30
  -6  11   1  340.47    9.80
  -6  11   1  351.26    9.50
   6 -10  -1  191.58    8.50
  -6  10   1  202.68    6.10
  -6  10   1  204.88    6.00
  -6  10   1  187.18    5.70
   6  -9  -1  181.98    7.80
  -6   9   1  178.58    5.40
   6  -8  -1   60.19    3.10
   6  -8  -1   59.59    3.10
  -6   8   1   60.49    2.40
  -6   7   1   81.09    2.70
  -6   6   1   64.79    2.10
  -6   6   1   61.29    2.30
  -6   5   1   32.30    1.30
  -6   5   1   31.50    1.40
   6  -4  -1  110.89    3.90
  -6   4   1  104.89    3.00
  -6   4   1  109.89    3.30
   6  -3  -1  423.06   12.90
  -6   3   1  411.66   12.00
   6  -2  -1   89.09    3.60
   6  -2  -1   88.09    3.00
   6   1  -1   12.30    1.50
   6   2  -1   86.69    3.80
   6   2  -1   89.29    3.50
   6   2  -1   83.09    3.00
   6   2  -1   79.19    2.90
   6   3  -1  432.06   14.40
   6   3  -1  420.36   14.00
   6   3  -1  416.86   12.90
  -6  -3   1  386.06   11.30
  -6  -3   1  414.06   13.80
   6   4  -1  114.89    4.90
  -6  -4   1  112.09    3.30
   6   5  -1   31.40    2.90
  -6  -5   1   35.80    1.50
   6   6  -1   62.89    4.00
  -6  -6   1   67.29    2.40
   6   7  -1   78.79    4.90
  -6  -7   1   77.89    2.80
   6   8  -1   63.69    4.90
  -6  -8   1   57.59    2.50
  -6  -9   1  187.38    5.70
  -6  -9   1  173.58    7.00
  -6  -9   1  181.68    5.20
  -6 -10   1  185.48    5.50
  -6 -10   1  177.18    7.30
  -6 -10   1  189.48    5.50
  -6 -10   1  205.08    6.00
   6  11  -1  324.97    9.20
  -6 -11   1  326.27    8.90
  -6 -11   1  322.67    9.50
  -6 -11   1  311.17   11.80
  -6 -11   1  335.17    9.00
   6  12  -1    5.50    1.30
  -6 -12   1    8.80    1.20
  -6 -12   1    4.20    1.70
  -6 -12   1    6.80    1.20
  -6 -12   1    5.10    1.50
  -6 -13   1    0.90    1.00
  -6 -13   1   -0.90    1.30
  -6 -13   1    1.10    1.00
   6  14  -1   84.49    3.00
  -6 -14   1   88.09    3.10
  -6 -14   1   89.49    2.80
  -5  15   1   29.80    2.80
   5 -14  -1   25.80    1.50
   5 -14  -1   24.10    1.90
  -5  14   1   25.60    1.80
   5 -13  -1    1.40    1.00
  -5  13   1    1.00    1.10
  -5  13   1    0.70    1.30
   5 -12  -1    1.10    1.10
  -5  12   1    3.70    1.40
  -5  12   1    2.20    1.30
  -5  12   1    0.60    1.50
   5 -11  -1    0.80    1.10
  -5  11   1    4.70    1.60
  -5  11   1    1.10    1.20
   5 -10  -1    6.90    1.20
  -5  10   1    6.80    1.30
  -5  10   1    5.70    1.40
   5  -9  -1    1.20    1.00
  -5   9   1   -1.20    1.20
  -5   8   1    1.60    1.10
  -5   7   1    3.40    0.90
  -5   6   1   13.50    1.20
  -5   5   1    6.90    0.70
  -5   5   1    4.90    0.70
   5  -4  -1   87.49    4.20
   5  -4  -1   85.49    3.20
   5  -3  -1  294.57    9.50
   5  -3  -1  313.67   10.50
   5  -2  -1  990.00   25.80
   5  -2  -1  894.81   28.20
   5  -2  -1  952.30   29.60
  -5   2   1  886.41   25.70
   5   1  -1  139.09    4.80
  -5  -1   1  132.39    4.10
  -5  -1   1  123.49    4.10
   5   2  -1  898.11   27.90
   5   2  -1  934.71   27.90
   5   2  -1  978.50   29.60
   5   2  -1  946.81   29.50
  -5  -2   1  883.51   25.60
  -5  -2   1  883.31   29.30
  -5  -2   1  901.81   29.20
   5   3  -1  328.57   11.10
   5   3  -1  306.77   10.60
   5   3  -1  292.17    9.70
   5   3  -1  315.07    9.70
   5   3  -1  317.27   11.00
  -5  -3   1  296.47   10.70
  -5  -3   1  300.47   10.60
   5   4  -1   91.19    4.80
   5   4  -1   88.89    4.00
  -5  -4   1   80.79    4.60
  -5  -4   1   88.39    2.70
   5   5  -1    6.90    1.70
  -5  -5   1    6.40    0.80
   5   6  -1   13.30    2.10
  -5  -6   1   13.70    1.30
   5   7  -1    2.70    2.00
  -5  -7   1    3.80    1.00
   5   8  -1    1.20    2.40
  -5  -8   1    1.80    1.00
  -5  -9   1    1.10    1.10
  -5  -9   1    0.70    1.50
   5  10  -1    9.00    1.20
  -5 -10   1    7.10    1.50
  -5 -10   1    7.60    1.10
  -5 -10   1    8.00    1.10
  -5 -10   1    8.60    1.80
   5  11  -1    1.40    1.20
  -5 -11   1    0.60    1.10
  -5 -11   1    0.30    1.40
  -5 -11   1    1.50    1.60
  -5 -11   1    1.30    1.90
  -5 -11   1    3.00    1.20
   5  12  -1    2.20    1.20
  -5 -12   1    2.90    1.20
  -5 -12   1    0.30    1.60
  -5 -12   1    0.50    1.10
   5  13  -1    1.80    1.20
  -5 -13   1    1.00    1.00
  -5 -13   1   -0.60    1.40
   5  14  -1   29.00    2.00
  -5 -14   1   29.00    1.60
  -5 -14   1   25.20    1.90
  -5 -15   1   27.80    1.50
  -4  15   1   10.60    1.80
   4 -14  -1   21.80    1.40
   4 -14  -1   20.40    1.90
  -4  14   1   21.50    1.80
  -4  14   1   17.90    1.60
   4 -13  -1   28.50    2.20
   4 -13  -1   31.50    1.80
  -4  13   1   31.30    2.10
  -4  13   1   32.60    2.30
   4 -12  -1   40.50    2.10
  -4  12   1   40.70    2.70
  -4  12   1   38.40    2.30
   4 -11  -1   39.00    2.10
  -4  11   1   39.10    2.70
  -4  11   1   42.70    2.40
   4 -10  -1  164.98    7.30
  -4  10   1  166.98    5.00
  -4  10   1  165.28    5.20
   4  -9  -1    6.10    1.10
  -4   9   1    8.60    1.30
  -4   8   1  182.48    5.30
  -4   7   1   45.10    1.90
  -4   6   1  202.88    5.60
  -4   5   1    0.80    0.60
   4  -4  -1   33.10    1.70
   4  -4  -1   34.80    2.60
   4  -4  -1   34.70    2.90
  -4   4   1   33.20    2.60
   4  -3  -1   62.89    3.00
   4  -3  -1   57.59    2.30
   4  -3  -1   64.19    3.30
   4  -3  -1   58.79    2.60
  -4   3   1   59.29    2.90
  -4   3   1   62.39    2.70
   4  -2  -1  307.67    9.50
   4  -2  -1  313.77   10.30
   4  -2  -1  317.17    8.90
  -4   2   1  296.87    8.90
   4   1  -1   64.49    2.70
   4   1  -1   64.49    2.80
  -4  -1   1   56.89    2.30
   4   2  -1  309.37   10.50
   4   2  -1  308.97    9.50
   4   2  -1  309.97    9.50
   4   2  -1  286.77    9.10
   4   2  -1  318.47   10.50
  -4  -2   1  306.07   10.20
  -4  -2   1  303.77   10.30
   4   3  -1   58.49    2.30
   4   3  -1   56.59    3.30
   4   3  -1   59.59    2.80
   4   3  -1   55.19    2.20
   4   3  -1   56.79    2.70
   4   3  -1   57.99    3.20
  -4  -3   1   58.59    3.10
  -4  -3   1   55.59    2.70
  -4  -3   1   57.29    3.00
   4   4  -1   33.00    2.40
   4   4  -1   37.20    3.10
  -4  -4   1   36.40    2.80
   4   5  -1    0.50    1.40
  -4  -5   1    0.90    0.60
   4   6  -1  207.88    8.10
  -4  -6   1  204.28    6.00
   4   7  -1   50.69    3.90
  -4  -7   1   47.10    2.10
   4   8  -1  178.68    8.10
  -4  -8   1  184.88    5.60
  -4  -9   1    9.40    1.70
  -4  -9   1    5.60    1.30
  -4 -10   1  164.88    5.30
  -4 -10   1  154.78    6.40
  -4 -10   1  159.68    4.70
   4  11  -1   38.40    2.20
  -4 -11   1   38.00    2.50
  -4 -11   1   36.00    2.00
  -4 -11   1   37.70    2.70
  -4 -11   1   37.80    2.10
   4  12  -1   37.20    2.20
   4  12  -1   34.40    2.30
  -4 -12   1   38.90    2.50
  -4 -12   1   38.20    2.10
  -4 -12   1   37.60    2.70
   4  13  -1   28.10    2.10
  -4 -13   1   29.10    1.90
   4  14  -1   24.20    2.00
  -4 -14   1   20.90    2.00
  -4 -14   1   23.90    1.60
   4  15  -1    9.90    1.10
  -4 -15   1    9.40    0.90
  -4 -15   1    9.50    1.10
   3 -14  -1   20.20    1.40
   3 -14  -1   21.40    1.90
  -3  14   1   20.90    1.90
  -3  14   1   22.10    1.90
   3 -13  -1    5.50    1.30
   3 -13  -1    5.40    1.00
  -3  13   1    7.20    1.40
   3 -12  -1    1.50    1.00
  -3  12   1    2.90    1.40
  -3  12   1    2.10    1.60
   3 -11  -1   29.20    1.90
  -3  11   1   29.80    2.20
  -3  11   1   31.80    2.50
  -3  10   1    3.70    1.20
  -3  10   1    1.80    1.30
   3  -9  -1   18.60    1.80
  -3   9   1   15.70    1.50
  -3   8   1   18.10    1.40
  -3   7   1   90.79    2.90
  -3   6   1   21.50    1.30
  -3   5   1   28.60    2.90
   3  -4  -1  602.74   18.70
   3  -4  -1  597.94   20.40
   3  -4  -1  621.54   17.60
   3  -4  -1  601.94   18.70
  -3   4   1  612.14   20.20
   3  -3  -1  541.75   17.90
   3  -3  -1  543.75   17.80
   3  -3  -1  549.15   15.50
   3  -3  -1  550.34   16.60
  -3   3   1  538.15   15.50
  -3   3   1  522.95   17.70
   3  -2  -1   46.50    1.80
   3  -2  -1   49.30    2.50
   3  -2  -1   44.90    2.00
  -3   2   1   43.20    2.10
  -3   2   1   43.00    2.30
   3   1  -1 4615.94  141.79
   3   1  -1 4762.12  141.89
   3   1  -1 4889.11  136.79
   3   1  -1 4231.48  123.49
   3   1  -1 4575.74  136.59
  -3  -1   1 4179.28  123.39
   3   2  -1   46.20    1.90
   3   2  -1   47.70    1.80
   3   2  -1   41.60    2.30
   3   2  -1   44.60    2.70
   3   2  -1   49.70    2.80
  -3  -2   1   44.40    2.20
  -3  -2   1   41.70    2.50
  -3  -2   1   41.50    2.60
   3   3  -1  505.95   17.50
   3   3  -1  528.95   16.20
   3   3  -1  528.25   15.40
   3   3  -1  513.55   17.40
   3   3  -1  539.65   16.20
   3   3  -1  565.34   17.70
  -3  -3   1  525.95   15.20
  -3  -3   1  529.15   17.50
  -3  -3   1  504.85   17.40
   3   4  -1  597.74   20.00
   3   4  -1  601.34   17.80
   3   4  -1  640.24   20.50
   3   4  -1  587.64   20.30
  -3  -4   1  616.84   17.60
  -3  -4   1  561.24   20.10
  -3  -4   1  621.04   20.30
   3   5  -1   33.00    2.60
  -3  -5   1   28.20    1.30
   3   6  -1   22.60    2.70
  -3  -6   1   21.20    1.30
   3   7  -1   86.89    4.90
  -3  -7   1   94.99    3.20
   3   8  -1   13.60    2.70
  -3  -8   1   17.20    1.70
  -3  -9   1   15.70    1.50
  -3  -9   1   15.30    1.80
  -3 -10   1    4.00    1.80
  -3 -10   1    1.30    1.00
  -3 -10   1    1.50    1.30
   3  11  -1   28.80    2.00
   3  11  -1   29.80    2.20
  -3 -11   1   27.90    2.20
  -3 -11   1   29.70    2.30
  -3 -11   1   33.40    2.00
   3  12  -1    2.10    1.30
  -3 -12   1    2.60    1.60
  -3 -12   1    2.00    1.20
  -3 -12   1    4.10    1.60
   3  13  -1    4.80    1.40
  -3 -13   1    6.00    1.20
   3  14  -1   22.40    2.10
  -3 -14   1   21.60    1.70
   3  15  -1    1.80    1.00
  -3 -15   1    2.50    1.00
  -3 -15   1    4.70    0.90
  -2  15   1   -1.70    0.80
  -2  14   1   23.30    2.00
  -2  14   1   27.80    2.00
   2 -13  -1   32.70    2.20
   2 -13  -1   35.50    1.80
  -2  13   1   34.20    2.30
   2 -12  -1  111.59    3.60
  -2  12   1  115.09    4.30
  -2  12   1  108.79    3.90
   2 -11  -1    1.00    1.00
  -2  11   1   -0.20    1.40
  -2  11   1    0.70    1.30
  -2  10   1   31.70    2.10
  -2  10   1   34.60    2.40
  -2   9   1    2.40    1.30
  -2   8   1  175.58    5.10
  -2   7   1    8.00    1.00
  -2   6   1   12.60    0.90
  -2   5   1   49.70    3.60
   2  -4  -1   15.90    2.00
   2  -4  -1   17.90    1.20
   2  -4  -1   19.50    1.40
   2  -4  -1   18.50    1.80
   2  -4  -1   18.40    2.20
  -2   4   1   20.00    2.00
  -2   4   1   18.00    2.00
   2  -3  -1  619.74   18.90
   2  -3  -1  637.84   20.20
   2  -3  -1  626.14   19.00
   2  -3  -1  609.34   20.30
   2  -3  -1  629.94   17.60
  -2   3   1  599.84   17.70
  -2   3   1  609.74   20.20
   2  -2  -1    9.80    0.80
   2  -2  -1    9.30    1.00
   2  -2  -1   10.40    1.20
   2  -2  -1    8.70    1.20
  -2   2   1    9.70    1.10
  -2   2   1    9.60    1.00
   2  -1  -1   31.60    1.20
   2  -1  -1   30.80    1.30
  -2   1   1   30.30    1.20
   2   1  -1   30.70    1.40
   2   1  -1   31.50    1.30
   2   1  -1   33.40    1.10
   2   1  -1   31.50    1.10
   2   1  -1   32.40    1.50
  -2  -1   1   28.90    1.40
  -2  -1   1   31.10    1.40
   2   2  -1    9.20    1.30
   2   2  -1    9.50    0.80
   2   2  -1    8.40    1.00
   2   2  -1    7.70    1.10
   2   2  -1    9.10    0.80
  -2  -2   1    9.10    1.10
  -2  -2   1    8.60    1.10
  -2  -2   1    9.50    1.00
   2   3  -1  571.34   20.00
   2   3  -1  618.44   18.60
   2   3  -1  610.44   17.50
   2   3  -1  632.94   20.20
   2   3  -1  611.74   18.70
  -2  -3   1  611.94   20.10
  -2  -3   1  624.14   17.40
  -2  -3   1  587.14   19.90
   2   4  -1   17.40    1.80
   2   4  -1   17.90    2.20
   2   4  -1   19.80    1.80
  -2  -4   1   20.90    2.00
  -2  -4   1   20.40    2.30
  -2  -4   1   18.90    2.20
   2   5  -1   54.69    3.00
   2   5  -1   45.70    3.20
  -2  -5   1   50.29    3.00
   2   6  -1   10.80    1.90
  -2  -6   1   11.70    1.00
   2   7  -1    7.90    2.10
  -2  -7   1    8.90    1.10
   2   8  -1  159.28    7.60
  -2  -8   1  184.68    5.40
  -2  -9   1    0.30    1.10
   2  10  -1   26.80    2.00
  -2 -10   1   28.30    2.20
  -2 -10   1   30.00    1.80
   2  11  -1   -0.20    1.30
  -2 -11   1    0.60    1.20
  -2 -11   1    1.50    1.50
  -2 -11   1   -0.50    1.40
   2  12  -1  107.99    3.80
  -2 -12   1  111.59    4.10
  -2 -12   1  105.69    4.20
  -2 -12   1  108.79    3.70
   2  13  -1   37.70    2.40
  -2 -13   1   35.20    2.10
   2  14  -1   25.20    2.10
  -2 -14   1   26.60    1.70
   2  15  -1   -1.90    1.00
  -2 -15   1   -0.20    0.80
  -2 -15   1   -1.80    1.00
   1 -15  -1   32.40    1.60
  -1  15   1   34.70    1.70
   1 -14  -1   19.60    1.70
  -1  14   1   18.30    1.50
   1 -13  -1    1.20    1.20
   1 -13  -1    0.10    0.90
  -1  13   1    1.00    1.40
   1 -12  -1    2.30    1.00
  -1  12   1    2.10    1.40
  -1  12   1    0.80    1.70
   1 -11  -1    3.80    1.10
  -1  11   1    3.50    1.30
  -1  11   1    4.20    1.60
  -1  10   1   15.60    1.70
  -1  10   1   17.40    1.40
  -1   9   1   12.60    1.50
  -1   8   1   28.70    1.80
  -1   7   1   58.09    2.20
  -1   6   1   11.10    0.90
  -1   5   1   42.10    2.70
   1  -4  -1    5.70    0.90
   1  -4  -1    3.60    1.50
   1  -4  -1    5.20    1.30
   1  -4  -1    4.90    1.40
   1  -4  -1    5.40    0.80
  -1   4   1    6.40    1.20
  -1   4   1    3.00    1.50
  -1   4   1    3.90    1.30
   1  -3  -1   73.49    2.70
   1  -3  -1   77.49    3.20
   1  -3  -1   75.79    2.80
   1  -3  -1   72.49    3.70
   1  -3  -1   79.09    3.70
  -1   3   1   78.49    3.70
  -1   3   1   72.59    3.20
   1  -2  -1  142.19    4.50
   1  -2  -1  147.29    4.50
   1  -2  -1  144.29    5.10
   1  -2  -1  143.29    4.50
   1  -2  -1  138.39    5.10
  -1   2   1  136.49    5.10
  -1   2   1  138.79    5.10
  -1   2   1  139.09    4.50
   1  -1  -1  823.22   22.60
   1  -1  -1  849.32   24.80
   1  -1  -1  814.12   25.90
   1  -1  -1  835.22   25.90
  -1   1   1  812.62   25.90
  -1   1   1  803.52   22.60
   1   1  -1  817.42   24.00
   1   1  -1  848.62   24.00
   1   1  -1  785.82   21.90
   1   1  -1  785.12   25.10
  -1  -1   1  759.32   21.80
  -1  -1   1  795.42   25.10
  -1  -1   1  770.92   25.10
   1   2  -1  147.09    4.40
   1   2  -1  137.39    5.00
   1   2  -1  138.49    4.40
   1   2  -1  137.09    4.40
  -1  -2   1  138.39    4.40
  -1  -2   1  136.69    5.10
  -1  -2   1  130.29    4.90
   1   3  -1   75.39    3.30
   1   3  -1   74.79    3.70
  -1  -3   1   78.99    3.90
  -1  -3   1   76.79    3.20
   1   4  -1    3.70    1.10
   1   4  -1    5.10    1.30
   1   4  -1    4.20    1.40
  -1  -4   1    5.30    1.60
  -1  -4   1    4.20    1.10
   1   5  -1   42.00    2.70
   1   5  -1   43.80    3.10
  -1  -5   1   44.80    2.80
   1   6  -1   10.70    1.80
  -1  -6   1    9.70    0.90
   1   7  -1   69.29    4.20
  -1  -7   1   63.59    2.40
   1   8  -1   28.40    3.40
  -1  -8   1   27.50    1.80
  -1  -9   1   12.80    1.40
   1  10  -1   17.60    1.40
  -1 -10   1   12.80    1.50
  -1 -10   1   16.10    1.30
  -1 -10   1   13.50    1.60
   1  11  -1    0.80    1.30
  -1 -11   1    2.90    1.40
  -1 -11   1    2.50    1.50
  -1 -11   1    1.40    1.20
   1  12  -1    1.70    1.40
  -1 -12   1    4.20    1.20
   1  13  -1    2.10    1.40
  -1 -13   1    1.40    1.20
   1  14  -1   15.80    1.50
  -1 -14   1   20.00    1.70
   1  15  -1   37.20    1.90
  -1 -15   1   34.50    1.70
   0 -15  -1   11.90    1.00
   0  15   1    9.90    1.10
   0 -14  -1   16.70    1.60
   0  14   1   14.40    1.40
   0 -13  -1    5.80    1.30
   0  13   1    3.30    1.40
   0 -12  -1  465.45   13.10
   0 -12  -1  480.35   13.10
   0  12   1  483.25   13.30
   0  12   1  495.65   13.20
   0 -11  -1    6.50    1.20
   0 -11  -1    9.20    1.10
   0  11   1    7.90    1.70
   0  11   1   12.30    1.40
   0  10   1  117.09    4.00
   0  10   1  110.99    3.70
   0   9   1   96.79    3.40
   0   8   1   80.59    2.80
   0   7   1  205.38    5.70
   0  -5  -1   25.50    2.40
   0   5   1   26.00    2.60
   0   5   1   23.90    2.30
   0  -4  -1   38.60    2.80
   0  -4  -1   35.50    2.30
   0  -4  -1   33.10    2.70
   0   4   1   34.20    2.80
   0   4   1   35.10    2.50
   0   4   1   32.80    2.20
   0  -3  -1  337.07   11.60
   0  -3  -1  337.77   10.50
   0  -3  -1  348.57   10.10
   0  -3  -1  340.07   11.60
   0   3   1  332.87   10.20
   0   3   1  325.67   11.60
   0  -2  -1  111.89    3.60
   0  -2  -1  110.09    4.10
   0  -2  -1  102.99    4.10
   0  -2  -1  109.69    3.60
   0   2   1  105.89    3.60
   0   2   1  107.49    4.20
   0  -1  -1   13.70    0.90
   0  -1  -1   15.50    0.80
   0  -1  -1   14.30    1.10
   0  -1  -1   15.20    1.10
   0   1   1   14.20    0.90
   0   0  -1   -2.10    0.10
   0   0  -1   -2.10    0.20
   0   0  -1   -2.00    0.10
   0   0   1   -2.10    0.10
   0   0   1   -2.00    0.10
   0   1  -1   14.50    0.90
   0   1  -1   14.70    1.00
   0  -1   1   15.10    0.90
   0   2  -1  110.99    3.60
   0   2  -1  104.29    4.10
   0  -2   1  113.99    3.60
   0  -2   1  107.29    4.10
   0  -2   1  109.79    4.20
   0   3  -1  349.87   10.30
   0   3  -1  339.17   11.80
   0  -3   1  335.17   11.90
   0  -3   1  358.56   10.30
   0  -3   1  337.87   11.70
   0   4  -1   35.10    2.70
   0   4  -1   34.20    2.40
   0   4  -1   31.10    2.10
   0  -4   1   40.60    2.70
   0  -4   1   34.10    2.30
   0  -4   1   34.60    2.80
   0   5  -1   26.60    2.60
   0   5  -1   24.20    2.20
   0  -5   1   23.40    2.30
   0   6  -1   48.80    3.10
   0  -6   1   46.80    1.90
   0   7  -1  221.38    8.40
   0   7  -1  197.28    5.80
   0  -7   1  212.48    6.20
   0   8  -1   77.19    2.80
   0   8  -1   85.39    4.80
   0   9  -1   92.49    3.30
   0  10  -1  118.99    4.10
   0  10  -1  113.89    3.80
   0 -10   1  113.79    3.90
   0  11  -1    9.30    1.40
   0 -11   1    8.70    1.30
   0 -11   1    9.20    1.00
   0 -11   1   11.40    1.40
   0  12  -1  500.95   13.50
   0 -12   1  480.55   13.40
   0  13  -1    4.30    1.50
   0 -13   1    2.40    1.20
   0  14  -1   14.60    1.50
   0 -14   1   17.30    1.70
   0  15  -1   11.30    1.10
   0 -15   1   11.90    1.00
  -1 -15  -1    5.50    0.90
   1  15   1    6.90    1.10
  -1 -14  -1    3.00    1.10
   1  14   1   -0.30    1.30
  -1 -13  -1  134.49    4.20
   1  13   1  129.49    4.30
  -1 -12  -1   -0.60    1.20
   1  12   1   -0.60    1.40
  -1 -11  -1   -1.70    1.30
  -1 -11  -1    0.90    1.10
  -1 -11  -1   -1.70    0.90
   1  11   1   -2.00    1.30
  -1 -10  -1   -0.70    1.00
   1  10   1   -1.20    1.20
  -1  -8  -1    0.00    1.00
   1   8   1    0.70    1.10
  -1  -7  -1   42.60    1.90
   1   7   1   40.40    1.80
  -1  -6  -1   21.80    1.30
   1   6   1   23.90    2.70
  -1  -5  -1  226.18    7.60
   1   5   1  219.48    8.10
   1   5   1  208.88    7.70
  -1  -4  -1  103.39    4.90
  -1  -4  -1  113.99    4.30
  -1  -4  -1  106.59    4.90
   1   4   1  103.39    4.90
   1   4   1  108.69    5.10
   1   4   1  104.49    4.40
   1   4   1  108.69    4.40
  -1  -3  -1   20.50    2.20
  -1  -3  -1   19.70    2.00
  -1  -3  -1   19.20    1.80
   1   3   1   16.10    1.70
   1   3   1   17.80    2.10
   1   3   1   20.10    2.20
  -1  -2  -1  430.76   12.00
  -1  -2  -1  419.26   13.80
   1   2   1  419.06   12.10
   1   2   1  405.16   13.80
   1   2   1  415.56   13.80
  -1  -1  -1 1156.88   32.40
  -1  -1  -1 1188.58   37.20
   1   1   1 1205.68   35.70
   1   1   1 1164.68   37.20
  -1   0  -1   -0.50    0.20
  -1   0  -1    0.00    0.40
   1   0   1   -0.30    0.30
   1   0   1   -0.20    0.20
   1   0   1   -0.20    0.40
  -1   1  -1 1192.18   37.90
  -1   1  -1 1194.98   33.00
   1  -1   1 1204.38   37.90
   1  -1   1 1194.58   33.00
   1  -1   1 1229.68   36.40
  -1   2  -1  425.36   14.20
  -1   2  -1  431.66   12.40
   1  -2   1  429.96   13.30
   1  -2   1  429.96   14.20
   1  -2   1  451.65   12.40
  -1   3  -1   21.20    2.30
  -1   3  -1   21.50    1.90
   1  -3   1   22.10    1.90
   1  -3   1   19.90    1.40
   1  -3   1   20.80    2.10
   1  -3   1   19.10    2.20
  -1   4  -1  107.59    4.30
  -1   4  -1  103.79    4.20
  -1   4  -1  112.59    4.90
   1  -4   1  108.99    4.10
   1  -4   1  109.79    5.00
   1  -4   1  107.89    4.80
  -1   5  -1  221.58    7.90
   1  -5   1  215.28    7.50
  -1   6  -1   24.70    2.50
  -1   7  -1   41.40    1.90
  -1   7  -1   46.50    3.40
  -1   8  -1    0.60    1.00
  -1   9  -1    3.20    1.30
  -1  10  -1   -0.30    1.30
  -1  10  -1   -0.30    1.10
  -1  11  -1    0.60    1.50
  -1  11  -1   -1.40    1.30
   1 -11   1    0.10    0.90
  -1  12  -1   -2.20    1.40
  -1  12  -1   -2.00    1.60
   1 -12   1   -0.50    1.20
   1 -12   1   -0.60    1.00
   1 -12   1    0.50    1.20
  -1  13  -1  131.29    4.20
   1 -13   1  128.09    4.30
   1 -13   1  124.99    4.00
  -1  14  -1    0.80    1.30
   1 -14   1   -1.00    1.00
  -1  15  -1    7.10    1.00
   1 -15   1    6.30    0.90
  -2 -15  -1    1.70    1.00
  -2 -15  -1    1.50    0.90
   2  15   1    0.40    1.00
  -2 -14  -1  134.09    4.10
   2  14   1  140.09    4.30
  -2 -13  -1   12.70    1.40
   2  13   1   12.40    1.60
  -2 -12  -1   15.10    1.80
  -2 -12  -1   15.70    1.40
  -2 -12  -1   14.00    1.90
   2  12   1   17.00    1.70
  -2 -11  -1   47.40    2.70
  -2 -11  -1   44.80    2.30
   2  11   1   47.20    2.50
  -2 -10  -1    9.10    1.50
  -2 -10  -1   11.30    1.20
   2  10   1    8.70    1.40
  -2  -9  -1   -0.90    1.20
  -2  -8  -1  169.78    5.30
  -2  -7  -1   25.50    1.60
  -2  -6  -1   19.30    1.30
   2   6   1   19.90    2.40
  -2  -5  -1    5.00    1.50
   2   5   1    6.60    1.50
   2   5   1    3.60    1.60
  -2  -4  -1  578.44   19.10
  -2  -4  -1  579.64   16.70
   2   4   1  564.54   18.80
   2   4   1  555.84   19.20
   2   4   1  552.24   16.80
   2   4   1  560.24   19.20
  -2  -3  -1  605.04   17.10
  -2  -3  -1  581.54   19.50
  -2  -3  -1  592.94   19.60
   2   3   1  579.44   17.10
   2   3   1  576.14   19.60
   2   3   1  599.04   18.20
   2   3   1  614.04   19.70
   2   3   1  576.34   18.20
  -2  -2  -1   46.50    2.60
  -2  -2  -1   47.10    2.60
  -2  -2  -1   48.40    2.30
   2   2   1   48.90    2.60
   2   2   1   46.40    1.90
   2   2   1   51.89    1.90
  -2  -1  -1   13.20    1.20
  -2  -1  -1   11.30    1.10
   2   1   1   12.00    0.80
   2   1   1   11.90    1.20
   2   1   1   10.40    0.70
  -2   0  -1   -2.10    0.50
  -2   0  -1   -2.60    0.40
   2   0   1   -2.70    0.40
   2   0   1   -2.40    0.30
   2   0   1   -2.30    0.20
   2   0   1   -1.90    0.60
  -2   1  -1   12.20    0.90
  -2   1  -1   10.80    1.00
   2  -1   1   11.10    1.10
   2  -1   1   11.60    0.90
   2  -1   1   10.10    0.60
  -2   2  -1   47.60    2.10
  -2   2  -1   51.39    2.50
   2  -2   1   49.60    2.50
   2  -2   1   47.60    1.80
   2  -2   1   45.90    2.10
  -2   3  -1  624.94   18.10
  -2   3  -1  643.04   20.80
   2  -3   1  622.74   20.70
   2  -3   1  640.74   18.00
   2  -3   1  627.44   19.40
  -2   4  -1  570.44   16.90
  -2   4  -1  576.34   19.40
   2  -4   1  579.44   16.80
   2  -4   1  594.94   19.30
   2  -4   1  580.94   17.90
   2  -4   1  559.14   19.50
  -2   5  -1    5.80    1.30
  -2   6  -1   17.40    1.30
  -2   6  -1   20.20    2.40
  -2   7  -1   26.10    2.90
  -2   7  -1   24.50    1.50
  -2   8  -1  165.88    4.90
  -2   9  -1   -0.30    1.20
  -2  10  -1   12.00    1.40
  -2  10  -1   10.30    1.60
  -2  11  -1   54.49    2.60
  -2  11  -1   49.60    2.80
   2 -11   1   49.50    2.20
  -2  12  -1   20.30    2.10
  -2  12  -1   23.60    2.20
   2 -12   1   14.30    1.20
   2 -12   1   15.20    1.60
  -2  13  -1   13.80    1.50
   2 -13   1   13.90    1.50
   2 -13   1   11.40    1.10
  -2  14  -1  138.59    4.20
   2 -14   1  129.99    4.20
   2 -14   1  126.09    4.00
  -2  15  -1    0.80    0.90
   2 -15   1    0.50    0.90
  -3 -15  -1    3.50    0.80
  -3 -15  -1    2.10    1.00
   3  15   1    3.00    1.00
  -3 -14  -1   50.69    2.20
   3  14   1   47.40    2.40
  -3 -13  -1   13.70    1.40
   3  13   1   15.70    1.50
  -3 -12  -1   18.70    1.90
  -3 -12  -1   22.60    2.00
  -3 -12  -1   18.90    1.90
   3  12   1   20.50    1.70
  -3 -11  -1    1.80    1.50
  -3 -11  -1    2.70    1.20
   3  11   1    1.20    1.30
  -3 -10  -1    0.70    1.40
  -3 -10  -1    0.60    1.10
  -3  -9  -1    1.90    1.30
  -3  -8  -1   18.50    1.70
  -3  -7  -1    2.80    0.90
  -3  -6  -1   12.10    1.10
   3   6   1   13.00    2.10
  -3  -5  -1  120.39    3.80
   3   5   1  140.09    5.50
  -3  -4  -1  537.25   18.60
  -3  -4  -1  560.14   16.30
   3   4   1  575.54   18.90
   3   4   1  545.45   18.30
   3   4   1  523.95   16.40
  -3  -3  -1  308.37    9.40
  -3  -3  -1  288.77   10.60
  -3  -3  -1  299.17   10.70
   3   3   1  325.07   10.90
   3   3   1  315.17    9.60
   3   3   1  303.77    9.60
   3   3   1  294.27   10.40
  -3  -2  -1 9590.44  262.57
  -3  -2  -1 9308.17  301.37
  -3  -2  -1 9607.34  302.07
   3   2   1 9712.53  301.47
   3   2   1 9965.20  290.67
   3   2   1 9765.82  290.67
  -3  -1  -1 2287.87   62.39
  -3  -1  -1 2195.98   71.69
  -3  -1  -1 2237.48   71.69
   3   1   1 2348.97   68.89
   3   1   1 2339.17   71.69
   3   1   1 2286.87   68.79
  -3   0  -1    0.90    0.60
  -3   0  -1    0.80    0.70
   3   0   1    0.00    0.60
   3   0   1   -0.40    0.80
   3   0   1   -0.20    0.40
   3   0   1    0.00    0.30
  -3   1  -1 2283.47   73.09
  -3   1  -1 2296.27   63.69
   3  -1   1 2404.96   73.29
   3  -1   1 2358.76   63.69
   3  -1   1 2331.37   70.39
  -3   2  -1 9887.41  308.47
  -3   2  -1 9763.22  268.37
   3  -2   1 9955.40  297.17
   3  -2   1 9999.00  308.37
   3  -2   1 9748.42  268.57
  -3   3  -1  306.87    9.50
  -3   3  -1  318.77   10.90
   3  -3   1  316.27    9.90
   3  -3   1  316.17   10.90
   3  -3   1  320.97    9.40
  -3   4  -1  566.94   19.10
   3  -4   1  572.34   19.00
   3  -4   1  578.54   16.60
   3  -4   1  551.04   17.60
  -3   5  -1  126.99    5.80
  -3   5  -1  124.39    4.90
  -3   6  -1   12.20    1.20
  -3   7  -1    3.50    1.00
  -3   8  -1   22.20    1.70
  -3   9  -1    2.40    1.20
  -3  10  -1    3.00    1.50
  -3  10  -1    1.80    1.20
  -3  11  -1    1.80    1.30
  -3  11  -1   -0.30    1.40
   3 -11   1    1.20    1.00
  -3  12  -1   20.00    1.60
  -3  12  -1   18.50    1.90
   3 -12   1   19.90    1.60
   3 -12   1   22.00    1.70
  -3  13  -1   12.70    1.50
   3 -13   1   13.40    1.50
   3 -13   1   12.30    1.10
  -3  14  -1   44.90    2.20
  -3  14  -1   48.70    2.20
   3 -14   1   44.10    2.30
   3 -15   1    3.50    0.90
  -4 -15  -1   -0.20    0.70
  -4 -15  -1    0.20    0.90
   4  15   1    0.60    0.90
  -4 -14  -1    5.10    1.30
  -4 -14  -1    5.30    1.00
   4  14   1    2.90    1.20
  -4 -13  -1    6.80    1.20
   4  13   1    5.90    1.30
  -4 -12  -1   78.09    2.90
  -4 -12  -1   73.79    3.40
  -4 -12  -1   75.69    2.70
  -4 -12  -1   65.39    3.30
   4  12   1   76.39    3.00
  -4 -11  -1  124.99    4.40
  -4 -11  -1  122.89    3.90
  -4 -11  -1  120.39    3.80
   4  11   1  111.09    4.00
   4  11   1  125.09    4.00
  -4 -10  -1  702.43   18.90
  -4  -9  -1    1.50    1.30
  -4  -8  -1  248.08    7.30
  -4  -7  -1  496.85   13.90
  -4  -6  -1  666.13   18.30
   4   6   1  664.93   22.70
  -4  -5  -1    6.70    0.80
   4   5   1    7.70    1.80
  -4  -4  -1    5.70    0.60
  -4  -4  -1    3.60    1.60
   4   4   1    6.80    1.40
  -4  -3  -1    5.90    1.40
  -4  -3  -1    5.60    1.30
  -4  -3  -1    4.30    1.30
   4   3   1    5.70    1.20
   4   3   1    4.40    0.80
   4   3   1    5.00    0.80
   4   3   1    5.10    1.50
  -4  -2  -1   23.20    2.10
  -4  -2  -1   28.40    2.30
  -4  -2  -1   23.70    1.90
   4   2   1   24.40    1.30
   4   2   1   25.60    2.30
   4   2   1   24.60    1.40
  -4  -1  -1   47.30    2.90
  -4  -1  -1   47.70    2.70
  -4  -1  -1   50.69    2.30
   4   1   1   51.49    2.90
   4   1   1   53.89    2.10
   4   1   1   51.69    2.00
  -4   0  -1   -0.50    0.90
  -4   0  -1    0.00    0.70
   4   0   1    0.60    0.80
   4   0   1    0.00    0.60
   4   0   1    1.50    1.10
   4   0   1    0.40    0.50
  -4   1  -1   49.00    2.10
  -4   1  -1   47.40    2.40
   4  -1   1   49.60    1.90
   4  -1   1   53.89    2.70
   4  -1   1   51.89    2.20
  -4   2  -1   22.60    1.60
  -4   2  -1   21.90    1.80
   4  -2   1   25.30    1.60
   4  -2   1   24.10    1.30
   4  -2   1   24.00    2.00
  -4   3  -1    4.70    1.30
  -4   3  -1    6.20    1.20
   4  -3   1    5.80    0.80
   4  -3   1    6.70    1.50
   4  -3   1    4.00    1.00
  -4   4  -1    4.00    1.40
   4  -4   1    5.10    1.50
   4  -4   1    4.10    0.80
  -4   5  -1    7.60    0.80
  -4   6  -1  654.73   17.10
  -4   7  -1  484.05   12.80
  -4   8  -1  242.98    6.80
  -4   9  -1    0.80    1.20
   4  -9   1    0.20    1.00
  -4  10  -1  757.42   20.20
  -4  10  -1  732.23   19.90
   4 -10   1  762.22   20.40
  -4  11  -1  127.69    4.50
  -4  11  -1  124.79    4.10
   4 -11   1  129.29    4.00
  -4  12  -1   75.49    3.40
  -4  12  -1   77.29    3.00
   4 -12   1   76.09    2.80
  -4  13  -1    5.00    1.40
  -4  13  -1    6.30    1.30
   4 -13   1    7.20    1.00
   4 -13   1    9.00    1.30
  -4  14  -1    4.50    1.10
  -4  14  -1    4.60    1.20
   4 -14   1    6.20    1.30
   4 -14   1    5.20    0.80
  -4  15  -1    0.10    1.60
   4 -15   1    0.10    0.80
  -5 -14  -1    0.80    1.00
  -5 -14  -1    0.80    1.20
   5  14   1   -1.10    1.20
  -5 -13  -1   18.30    1.70
  -5 -13  -1   17.40    1.60
  -5 -13  -1   18.50    1.60
   5  13   1   15.70    1.40
  -5 -12  -1   42.20    2.10
  -5 -12  -1   43.40    2.80
  -5 -12  -1   41.50    2.20
   5  12   1   39.70    2.20
   5  12   1   42.80    2.40
  -5 -11  -1    2.20    1.20
  -5 -11  -1    3.10    1.50
  -5 -11  -1    5.00    1.20
   5  11   1    4.70    1.20
  -5 -10  -1   22.50    2.20
  -5 -10  -1   26.50    1.80
  -5 -10  -1   25.20    2.00
   5  10   1   24.40    1.90
  -5  -9  -1    0.60    1.20
  -5  -9  -1    0.50    1.60
  -5  -8  -1    0.50    1.00
  -5  -7  -1  144.99    4.50
  -5  -6  -1   10.20    1.00
  -5  -5  -1    5.20    0.80
   5   5   1    4.30    1.70
  -5  -4  -1   67.09    2.20
  -5  -4  -1   64.19    4.00
   5   4   1   71.49    3.50
  -5  -3  -1  355.56   12.70
  -5  -3  -1  363.86   12.60
   5   3   1  364.26   12.40
   5   3   1  371.26   11.50
   5   3   1  354.06   11.40
   5   3   1  369.56   12.90
  -5  -2  -1 1764.42   49.40
  -5  -2  -1 1792.62   56.69
  -5  -2  -1 1763.42   56.49
  -5  -2  -1 1790.02   49.20
   5   2   1 1853.01   56.79
   5   2   1 1728.03   54.09
   5   2   1 1806.52   54.09
  -5  -1  -1   60.09    2.90
  -5  -1  -1   64.39    2.60
  -5  -1  -1   63.79    3.10
   5   1   1   65.59    2.30
   5   1   1   64.99    2.50
   5   1   1   69.69    3.20
  -5   0  -1    0.40    0.80
  -5   0  -1    0.30    0.70
   5   0   1    0.00    0.70
   5   0   1    0.70    0.60
   5   0   1   -0.60    1.00
   5   0   1    0.50    0.50
  -5   1  -1   66.09    2.60
   5  -1   1   76.29    3.30
   5  -1   1   63.79    2.40
   5  -1   1   72.79    2.70
  -5   2  -1 1747.93   56.09
  -5   2  -1 1807.62   49.00
   5  -2   1 1848.92   49.00
   5  -2   1 1843.62   56.29
   5  -2   1 1645.74   53.79
  -5   3  -1  371.36   12.60
   5  -3   1  390.46   12.80
   5  -3   1  353.26   11.60
   5  -4   1   67.59    3.80
   5  -4   1   62.29    2.70
  -5   5  -1    5.40    0.80
  -5   6  -1    9.40    1.00
  -5   7  -1  142.89    4.30
  -5   8  -1    1.50    1.00
  -5   9  -1    0.90    1.30
   5  -9   1    1.50    1.00
  -5  10  -1   27.40    2.30
  -5  10  -1   25.90    2.00
   5 -10   1   27.40    1.70
   5 -10   1   20.30    2.10
  -5  11  -1    4.70    1.30
  -5  11  -1    3.90    1.60
   5 -11   1    2.80    1.00
  -5  12  -1   40.70    2.50
  -5  12  -1   45.10    2.30
  -5  12  -1   47.70    2.80
   5 -12   1   42.00    2.10
  -5  13  -1   20.30    2.00
  -5  13  -1   16.40    1.40
   5 -13   1   18.40    1.60
   5 -13   1   15.40    1.40
   5 -14   1   -0.70    0.80
   5 -14   1   -0.60    1.10
  -5  15  -1    5.50    1.60
   5 -15   1    5.00    0.90
  -6 -14  -1   38.10    1.70
  -6 -14  -1   38.00    1.70
  -6 -14  -1   37.80    2.00
   6  14   1   41.50    2.10
  -6 -13  -1    4.30    1.10
  -6 -13  -1    5.10    1.40
  -6 -13  -1    1.90    1.00
   6  13   1    0.30    1.20
  -6 -12  -1    7.40    1.20
  -6 -12  -1    6.60    1.70
  -6 -12  -1    9.80    1.30
  -6 -12  -1    8.10    1.60
   6  12   1    7.30    1.30
  -6 -11  -1  272.87    8.30
  -6 -11  -1  277.07    7.80
  -6 -11  -1  275.37    7.70
   6  11   1  279.67    7.90
  -6 -10  -1   79.29    2.90
  -6 -10  -1   86.89    3.40
  -6 -10  -1   81.59    2.90
  -6 -10  -1   75.09    4.10
   6  10   1   82.99    3.00
  -6  -9  -1   40.10    2.30
  -6  -9  -1   34.80    2.00
  -6  -8  -1   27.90    1.90
  -6  -7  -1    0.60    1.00
  -6  -6  -1  263.87    7.60
  -6  -5  -1    1.80    0.70
  -6  -4  -1  128.69    3.80
   6   4   1  131.89    5.50
  -6  -3  -1   49.20    1.70
  -6  -3  -1   51.79    3.10
   6   3   1   51.29    3.40
   6   3   1   51.89    2.30
   6   3   1   48.80    2.30
  -6  -2  -1   77.99    3.50
   6   2   1   71.89    2.90
   6   2   1   76.39    3.90
   6   2   1   76.49    2.90
  -6  -1  -1  105.69    4.10
  -6  -1  -1   99.69    4.10
  -6  -1  -1  102.99    4.00
  -6  -1  -1   97.19    3.70
   6   1   1  101.89    3.50
   6   1   1   98.19    3.60
   6   1   1  109.69    4.50
  -6   0  -1   -0.60    0.70
   6   0   1   -0.40    1.10
   6   0   1    0.10    0.50
   6   0   1    0.40    0.60
  -6   1  -1   96.69    3.50
   6  -1   1  103.69    4.40
   6  -1   1  104.99    3.60
   6  -1   1   99.19    3.40
   6  -2   1   69.89    2.60
   6  -2   1   72.99    3.60
  -6   3  -1   41.70    1.50
   6  -3   1   49.40    2.10
  -6   4  -1  125.39    3.60
  -6   4  -1  127.09    3.90
  -6   4  -1  126.39    3.70
   6  -4   1  123.59    4.50
  -6   5  -1    3.60    0.80
  -6   5  -1    2.20    0.70
  -6   6  -1  252.77    6.90
  -6   7  -1   -0.80    0.90
  -6   8  -1   29.60    1.90
   6  -8   1   25.30    2.10
  -6   9  -1   34.90    2.30
  -6   9  -1   39.70    2.10
   6  -9   1   38.90    2.50
  -6  10  -1   84.59    3.00
  -6  10  -1   84.89    3.40
   6 -10   1   82.59    2.90
   6 -10   1   80.69    4.10
  -6  11  -1  296.57    8.30
  -6  11  -1  281.37    8.10
  -6  11  -1  278.77    8.50
  -6  11  -1  288.67    8.50
   6 -11   1  288.17    8.10
  -6  12  -1    8.60    1.70
  -6  12  -1    8.90    1.30
  -6  12  -1    8.50    1.40
   6 -12   1    8.50    1.10
  -6  13  -1    3.10    1.10
  -6  13  -1    3.30    1.20
   6 -13   1    2.50    1.20
   6 -13   1    2.70    0.90
  -6  14  -1   45.00    3.80
   6 -14   1   44.10    2.10
   6 -14   1   40.90    1.70
  -6  15  -1    1.00    1.40
  -7 -14  -1    5.00    0.80
  -7 -14  -1    2.10    1.00
  -7 -14  -1    4.60    0.80
   7  14   1    2.90    1.10
  -7 -13  -1    4.50    1.30
  -7 -13  -1    3.40    1.00
  -7 -13  -1    2.10    1.00
  -7 -12  -1    0.80    1.40
  -7 -12  -1    2.60    1.10
  -7 -12  -1   -1.70    1.10
   7  12   1   -1.80    1.20
  -7 -11  -1   14.40    1.70
  -7 -11  -1   14.20    1.30
  -7 -11  -1   11.10    1.60
  -7 -11  -1   16.70    1.30
   7  11   1   15.00    1.40
  -7 -10  -1    1.30    1.10
  -7 -10  -1    4.20    1.90
  -7 -10  -1    2.70    1.40
  -7 -10  -1    3.20    1.20
   7  10   1    3.20    1.20
  -7  -9  -1   17.00    1.30
  -7  -9  -1   15.70    1.60
  -7  -8  -1    0.20    1.10
   7   8   1    1.20    1.10
  -7  -7  -1   73.49    2.70
  -7  -6  -1  126.19    3.90
  -7  -5  -1    6.70    0.80
  -7  -4  -1  830.72   24.90
  -7  -4  -1  881.91   23.40
  -7  -3  -1 2142.59   60.89
  -7  -3  -1 2094.69   57.29
  -7  -2  -1  499.05   14.40
  -7  -2  -1  481.25   13.50
   7   2   1  513.55   15.40
   7   2   1  483.25   15.40
   7   1   1   35.30    1.90
   7   1   1   34.10    1.70
  -7   0  -1   -0.10    0.40
   7   0   1   -0.20    0.70
   7   0   1    0.10    0.60
  -7   1  -1   33.20    1.20
  -7   1  -1   33.90    1.20
   7  -1   1   36.30    1.70
  -7   2  -1  477.05   14.30
  -7   2  -1  502.05   14.30
   7  -2   1  507.05   15.40
  -7   3  -1 2046.50   53.39
  -7   3  -1 2083.39   59.69
  -7   3  -1 1986.20   56.29
  -7   3  -1 2129.89   59.69
   7  -3   1 2166.08   63.09
  -7   4  -1  862.81   22.40
  -7   4  -1  877.91   24.90
  -7   4  -1  871.11   25.00
  -7   4  -1  849.12   23.60
  -7   5  -1    4.90    0.70
  -7   5  -1    3.70    0.70
  -7   5  -1    7.50    0.90
  -7   6  -1  118.29    3.50
  -7   6  -1  118.49    3.60
  -7   6  -1  112.79    3.70
  -7   7  -1   72.79    2.60
  -7   7  -1   71.59    2.60
  -7   7  -1   70.29    2.60
  -7   8  -1    1.10    1.10
  -7   8  -1    1.80    1.10
   7  -8   1    1.10    1.00
  -7   9  -1   16.30    1.60
  -7   9  -1   16.80    1.60
  -7   9  -1   17.70    1.50
  -7   9  -1   17.30    1.30
   7  -9   1   15.30    2.00
  -7  10  -1    3.80    1.10
  -7  10  -1    1.30    1.30
  -7  10  -1    2.80    1.50
  -7  10  -1    1.50    1.30
   7 -10   1    3.70    1.00
   7 -10   1    1.50    1.10
  -7  11  -1   13.10    1.40
  -7  11  -1   16.20    1.80
  -7  11  -1   16.00    1.30
  -7  11  -1   15.10    1.50
   7 -11   1   14.60    1.30
   7 -11   1   14.80    2.20
  -7  12  -1    1.80    1.20
   7 -12   1    0.00    1.00
  -7  13  -1    3.70    1.20
  -7  13  -1    3.50    2.20
   7 -13   1    3.60    1.20
   7 -13   1    2.20    0.90
  -7  14  -1    4.10    1.90
   7 -14   1    4.40    1.10
   7 -14   1    4.30    0.80
  -8 -14  -1   39.80    1.60
  -8 -13  -1    9.00    1.00
  -8 -13  -1    7.30    1.00
  -8 -13  -1    6.80    1.10
   8  13   1    7.20    1.10
  -8 -12  -1  123.49    3.70
  -8 -12  -1  122.39    3.80
  -8 -12  -1  120.99    4.00
   8  12   1  122.19    4.20
   8  12   1  118.19    3.90
  -8 -11  -1   24.30    1.80
  -8 -11  -1   21.10    1.70
  -8 -11  -1   21.90    1.90
  -8 -11  -1   20.00    1.90
  -8 -11  -1   23.10    2.40
   8  11   1   20.90    2.00
  -8 -10  -1   35.30    2.10
  -8 -10  -1   34.90    1.90
  -8 -10  -1   31.90    2.20
  -8 -10  -1   35.10    2.50
  -8 -10  -1   36.20    3.10
   8  10   1   32.80    2.20
  -8  -9  -1  149.19    4.50
  -8  -9  -1  155.98    4.80
  -8  -9  -1  144.09    4.40
  -8  -9  -1  140.09    4.70
   8   9   1  146.59    6.70
   8   9   1  148.29    4.50
  -8  -8  -1  117.29    3.90
   8   8   1  115.79    5.50
  -8  -7  -1    2.70    1.00
   8   7   1    3.50    1.10
  -8  -6  -1   32.50    1.70
  -8  -5  -1  167.08    4.90
  -8  -4  -1   92.79    2.90
  -8  -4  -1   94.69    3.30
  -8  -3  -1  185.08    5.30
  -8  -3  -1  190.48    5.80
  -8  -3  -1  183.88    5.60
  -8  -2  -1   23.10    1.20
  -8  -2  -1   21.40    1.10
  -8  -2  -1   21.80    1.40
  -8  -2  -1   21.70    0.90
   8   2   1   22.80    1.60
   8   2   1   24.60    1.70
  -8  -1  -1   25.70    1.10
  -8  -1  -1   30.20    1.60
  -8  -1  -1   31.30    1.20
   8   1   1   29.80    1.60
   8   1   1   28.90    1.80
  -8   0  -1   -0.40    0.70
   8   0   1   -0.10    0.80
   8   0   1   -0.60    0.70
   8  -1   1   32.00    1.80
  -8   2  -1   21.70    1.00
   8  -2   1   22.90    1.60
  -8   3  -1  177.88    5.00
  -8   3  -1  183.38    5.40
  -8   3  -1  183.78    5.40
   8  -3   1  188.88    6.20
  -8   4  -1   93.59    2.80
  -8   4  -1   88.99    2.70
  -8   4  -1   92.99    2.90
  -8   4  -1   85.49    2.70
  -8   5  -1  160.18    4.50
  -8   5  -1  149.39    4.60
  -8   5  -1  160.28    4.80
  -8   5  -1  163.78    4.90
  -8   6  -1   32.70    1.60
  -8   6  -1   34.60    1.70
  -8   6  -1   32.60    1.50
  -8   7  -1    1.50    1.00
  -8   7  -1    2.00    0.80
  -8   7  -1    1.40    0.90
   8  -7   1    2.20    0.90
  -8   8  -1  112.29    3.80
  -8   8  -1  115.79    3.90
  -8   8  -1  114.59    3.80
  -8   8  -1  115.39    3.80
   8  -8   1  120.29    5.30
  -8   9  -1  155.58    4.90
  -8   9  -1  154.18    4.80
  -8   9  -1  148.19    4.70
  -8   9  -1  146.89    4.80
   8  -9   1  156.38    6.80
   8  -9   1  148.69    4.50
  -8  10  -1   36.90    2.00
  -8  10  -1   40.30    2.50
  -8  10  -1   36.00    2.30
   8 -10   1   36.60    2.00
   8 -10   1   37.40    2.60
  -8  11  -1   21.40    3.00
  -8  11  -1   24.90    2.20
  -8  11  -1   21.20    1.70
  -8  11  -1   22.20    2.00
   8 -11   1   23.30    1.80
   8 -11   1   22.80    2.20
  -8  12  -1  110.49    4.00
  -8  12  -1  127.59    7.10
   8 -12   1  124.89    3.80
  -8  13  -1    7.20    2.10
  -8  13  -1    9.80    0.80
  -8  13  -1    8.10    1.00
   8 -13   1    9.50    1.00
   8 -13   1    8.10    1.20
  -8  14  -1   44.70    3.50
   8 -14   1   46.10    1.70
   8 -14   1   46.20    2.00
  -9 -14  -1   26.00    1.30
  -9 -13  -1    9.80    1.10
   9  13   1   10.10    1.10
  -9 -12  -1   12.80    1.20
  -9 -12  -1   17.00    1.40
   9  12   1   14.20    1.50
   9  12   1   13.40    1.30
  -9 -11  -1    1.80    1.20
  -9 -11  -1    1.50    1.80
  -9 -11  -1    1.30    1.00
   9  11   1    1.10    1.20
  -9 -10  -1    0.20    2.00
  -9 -10  -1    3.20    1.20
  -9 -10  -1    0.80    1.20
  -9 -10  -1    0.20    1.00
   9  10   1    0.80    1.20
  -9  -9  -1    1.40    1.00
  -9  -9  -1    3.80    1.20
  -9  -9  -1    3.00    1.20
  -9  -9  -1    2.90    1.20
   9   9   1    1.70    1.30
   9   9   1    2.50    1.20
  -9  -8  -1    9.90    1.30
  -9  -8  -1   12.10    1.10
  -9  -8  -1   12.90    1.30
   9   8   1    9.60    1.50
  -9  -7  -1    3.00    1.00
   9   7   1    4.90    1.20
  -9  -6  -1   49.30    2.00
  -9  -5  -1  166.18    5.40
  -9  -5  -1  163.78    4.80
  -9  -4  -1    0.00    0.60
  -9  -4  -1    1.30    0.80
  -9  -4  -1    1.30    0.70
  -9  -3  -1   95.19    3.00
  -9  -3  -1   94.39    2.80
  -9  -3  -1   96.79    3.20
  -9  -2  -1   10.10    1.10
  -9  -2  -1    9.80    0.80
  -9  -2  -1    8.40    0.90
   9   2   1    8.00    1.20
  -9  -1  -1  128.89    4.40
   9   1   1  124.19    4.50
   9   1   1  134.39    4.70
  -9   0  -1   -0.50    0.80
   9   0   1   -0.20    0.90
  -9   1  -1  124.99    3.50
   9  -1   1  130.49    4.60
  -9   2  -1   11.30    0.80
   9  -2   1   11.80    1.30
  -9   3  -1   91.99    2.70
   9  -3   1   97.19    3.70
  -9   4  -1    1.30    0.60
  -9   5  -1  163.18    4.70
  -9   5  -1  166.68    5.00
  -9   5  -1  168.98    5.00
  -9   6  -1   58.49    2.00
  -9   6  -1   52.79    2.20
  -9   6  -1   51.09    1.90
  -9   7  -1    3.90    1.10
  -9   7  -1    3.20    0.90
  -9   7  -1    3.70    0.80
  -9   7  -1    4.60    1.10
  -9   7  -1    5.10    0.70
   9  -7   1    3.10    1.00
  -9   8  -1   10.90    0.90
  -9   8  -1   10.50    1.10
  -9   8  -1   11.90    1.40
  -9   8  -1   10.60    1.10
   9  -8   1    9.80    1.30
  -9   9  -1    4.50    2.50
  -9   9  -1    2.40    1.00
  -9   9  -1    1.20    1.40
  -9   9  -1    3.50    0.90
  -9   9  -1    2.50    0.90
   9  -9   1    1.80    1.20
   9  -9   1    3.20    1.00
  -9  10  -1    2.10    1.00
  -9  10  -1    1.30    1.40
  -9  10  -1   -1.90    2.30
   9 -10   1   -1.20    1.00
   9 -10   1    1.90    1.20
  -9  11  -1    3.00    1.00
  -9  11  -1    2.90    1.20
  -9  11  -1    1.60    2.40
   9 -11   1    2.10    1.00
   9 -11   1    1.80    1.10
  -9  12  -1   13.90    2.60
  -9  12  -1   16.70    1.50
  -9  12  -1   14.50    1.20
   9 -12   1   13.60    1.10
  -9  13  -1    7.50    1.30
  -9  13  -1   10.50    0.90
  -9  13  -1   11.00    2.20
   9 -13   1    9.10    1.20
   9 -13   1   13.10    1.30
  -9  14  -1   28.60    2.70
   9 -14   1   25.60    1.60
   9 -14   1   29.50    1.30
 -10 -13  -1    3.00    0.90
  10  13   1    2.50    0.90
  10  13   1    1.70    1.10
 -10 -12  -1    5.60    1.10
  10  12   1    4.00    1.10
 -10 -11  -1   45.70    1.90
 -10 -11  -1   45.80    2.20
 -10 -11  -1   41.80    3.10
  10  11   1   45.20    2.30
 -10 -10  -1  285.87    7.80
 -10 -10  -1  265.77    8.00
 -10 -10  -1  270.17    7.60
  10  10   1  288.07    7.90
 -10  -9  -1   36.00    2.10
 -10  -9  -1   35.20    2.00
 -10  -9  -1   34.50    1.90
 -10  -9  -1   32.90    1.70
  10   9   1   36.10    2.10
  10   9   1   34.80    2.90
 -10  -8  -1  101.29    3.30
 -10  -8  -1   98.29    3.10
 -10  -8  -1   99.09    3.50
 -10  -8  -1  105.89    3.40
  10   8   1   99.39    3.30
  10   8   1   98.39    5.00
 -10  -7  -1   24.70    1.60
  10   7   1   26.40    2.60
 -10  -6  -1   23.20    1.40
 -10  -6  -1   21.90    1.90
 -10  -5  -1   23.60    1.50
 -10  -5  -1   24.10    1.20
 -10  -5  -1   23.00    1.70
 -10  -4  -1  290.57    8.60
 -10  -4  -1  290.07    8.70
 -10  -3  -1   53.89    1.80
 -10  -3  -1   48.90    1.90
 -10  -2  -1    5.90    1.10
 -10  -1  -1    1.10    1.00
  10   1   1    3.20    1.10
  10   1   1    0.30    0.90
  10   0   1   -0.40    1.10
  10  -1   1    0.90    1.00
  10  -2   1    6.90    1.20
 -10   4  -1  265.57    7.20
 -10   4  -1  273.87    9.50
 -10   5  -1   21.50    1.30
 -10   5  -1   23.50    2.10
 -10   6  -1   25.40    1.30
 -10   6  -1   26.30    2.30
 -10   6  -1   22.30    1.10
 -10   6  -1   23.50    1.90
 -10   6  -1   23.90    1.60
  10  -6   1   24.30    1.90
 -10   7  -1   23.90    1.40
 -10   7  -1   23.90    1.20
 -10   7  -1   24.90    1.80
 -10   7  -1   25.20    2.00
  10  -7   1   25.70    2.10
 -10   8  -1  105.09    6.60
 -10   8  -1  108.49    3.20
 -10   8  -1  109.09    3.60
 -10   8  -1  106.19    2.90
  10  -8   1  108.59    5.00
 -10   9  -1   39.80    4.50
 -10   9  -1   41.90    1.60
 -10   9  -1   39.30    2.20
 -10   9  -1   40.70    1.90
  10  -9   1   42.20    2.70
  10  -9   1   38.70    2.00
 -10  10  -1  303.87    7.70
 -10  10  -1  283.17    7.10
 -10  10  -1  280.57    8.00
 -10  10  -1  304.47   14.40
  10 -10   1  281.77   12.30
  10 -10   1  290.37    8.20
 -10  11  -1   48.90    1.90
 -10  11  -1   47.40    4.80
  10 -11   1   47.40    2.10
  10 -11   1   49.50    2.90
 -10  12  -1    3.70    2.10
 -10  12  -1    5.50    1.30
 -10  12  -1    5.80    0.80
  10 -12   1    5.40    1.00
 -10  13  -1    1.50    0.50
 -10  13  -1    1.00    1.10
 -10  13  -1    1.70    1.80
  10 -13   1    1.70    1.00
  10 -13   1    1.90    0.80
 -10  14  -1    3.00    1.40
 -11 -13  -1   37.00    1.60
  11  13   1   35.50    1.70
  11  13   1   33.20    1.70
 -11 -12  -1    2.80    1.00
  11  12   1    1.50    1.10
 -11 -11  -1    0.50    1.00
 -11 -11  -1    1.10    1.80
  11  11   1   -1.20    1.10
 -11 -10  -1    7.30    1.20
 -11 -10  -1    5.30    1.10
  11  10   1    6.10    1.30
 -11  -9  -1    2.90    1.20
 -11  -9  -1    0.70    1.30
 -11  -9  -1    1.80    1.10
  11   9   1    1.50    1.40
  11   9   1    1.30    1.20
 -11  -8  -1    1.10    1.10
 -11  -8  -1   -2.10    1.10
 -11  -8  -1    0.90    1.30
  11   8   1    0.80    1.10
  11   8   1   -1.40    1.40
 -11  -7  -1    4.00    1.10
 -11  -7  -1    5.60    1.50
 -11  -7  -1    4.70    1.20
 -11  -7  -1    7.10    1.10
  11   7   1    4.30    1.40
  11   7   1    4.80    1.00
 -11  -6  -1    3.60    1.20
 -11  -6  -1    3.00    0.90
 -11  -5  -1  294.37    8.70
 -11  -5  -1  297.87    8.80
  11   5   1  290.27   12.30
 -11  -4  -1  208.58    6.20
 -11  -2  -1   92.69    3.60
  11   0   1    0.30    1.20
  11  -1   1   51.09    2.70
 -11   2  -1  101.99    4.10
  11  -2   1   91.99    4.00
 -11   3  -1   43.20    2.60
 -11   4  -1  222.98    8.10
 -11   5  -1  288.27   10.00
 -11   5  -1  260.97    8.60
 -11   5  -1  291.17   10.00
 -11   5  -1  286.37    7.30
 -11   6  -1    4.60    1.20
 -11   6  -1    4.40    0.70
 -11   6  -1    4.60    1.20
 -11   6  -1    4.40    1.50
  11  -6   1    4.20    1.00
 -11   7  -1    5.50    1.20
 -11   7  -1    5.60    0.80
  11  -7   1    4.40    1.10
 -11   8  -1    0.40    0.80
 -11   8  -1   -0.50    2.20
 -11   8  -1    0.60    1.20
  11  -8   1    0.20    1.10
 -11   9  -1    4.80    2.30
 -11   9  -1    2.50    0.90
  11  -9   1    2.00    1.10
  11  -9   1    1.50    1.10
 -11  10  -1    7.50    1.40
 -11  10  -1    5.80    0.90
 -11  10  -1    8.30    2.50
  11 -10   1    6.50    1.30
  11 -10   1    6.20    1.10
 -11  11  -1   -1.70    1.30
 -11  11  -1   -0.30    0.80
 -11  11  -1   -0.50    2.20
  11 -11   1    1.10    1.10
  11 -11   1    0.90    0.90
 -11  12  -1    3.40    0.50
 -11  12  -1    2.00    1.90
 -11  12  -1    3.70    1.20
  11 -12   1    3.30    0.90
  11 -12   1    4.30    1.10
 -11  13  -1   36.10    3.10
  11 -13   1   33.50    1.80
  11 -13   1   37.80    1.50
 -12 -13  -1   45.10    1.60
 -12 -12  -1   81.39    2.60
  12  12   1   80.09    2.70
  12  12   1   77.69    2.90
 -12 -11  -1    0.70    1.00
 -12 -11  -1    1.30    1.70
  12  11   1   -0.90    1.00
 -12 -10  -1   24.20    1.70
 -12 -10  -1   23.10    1.80
  12  10   1   22.10    1.90
 -12  -9  -1   14.30    1.30
 -12  -9  -1   16.30    1.70
  12   9   1   11.50    1.70
  12   9   1   18.70    1.40
 -12  -8  -1   90.79    3.30
 -12  -8  -1   89.39    3.10
 -12  -8  -1   90.99    3.00
  12   8   1   88.09    3.10
  12   8   1   86.89    4.70
 -12  -7  -1   10.00    1.20
 -12  -7  -1   10.40    1.30
  12   7   1   10.00    1.10
  12   7   1    9.90    1.60
 -12  -6  -1   35.30    2.10
 -12  -6  -1   31.90    2.40
  12   6   1   40.80    3.00
  12   4   1  128.99    5.80
 -12  -1  -1    1.50    1.20
 -12   0  -1    0.60    1.20
 -12   1  -1    2.10    1.30
 -12   2  -1   34.60    2.50
 -12   3  -1   82.69    3.90
 -12   3  -1   88.39    3.60
 -12   4  -1  180.08    6.70
 -12   4  -1  175.98    4.60
 -12   4  -1  182.08    6.60
 -12   4  -1  172.28    5.70
 -12   5  -1    0.70    1.20
 -12   5  -1    1.20    0.60
 -12   5  -1    2.10    1.40
 -12   5  -1    2.00    1.10
 -12   6  -1   35.10    2.80
 -12   6  -1   33.00    1.30
 -12   6  -1   32.30    2.40
 -12   6  -1   32.20    2.30
  12  -6   1   32.40    2.30
 -12   7  -1   10.60    0.80
 -12   7  -1   11.30    1.50
 -12   7  -1    9.20    2.50
 -12   7  -1    9.00    1.40
  12  -7   1    8.00    1.20
 -12   8  -1   96.39    3.80
 -12   8  -1   94.99    2.70
 -12   8  -1   90.69    4.00
 -12   8  -1   97.19    6.30
  12  -8   1   92.79    4.50
 -12   9  -1   15.90    1.20
 -12   9  -1   17.80    1.70
 -12   9  -1   15.70    2.80
  12  -9   1   16.20    2.10
 -12  10  -1   26.70    2.30
 -12  10  -1   27.50    4.00
 -12  10  -1   21.60    1.20
  12 -10   1   25.20    1.70
  12 -10   1   25.40    2.20
 -12  11  -1    0.10    2.00
 -12  11  -1   -0.40    1.30
  12 -11   1    0.70    0.90
  12 -11   1    0.70    1.00
 -12  12  -1   78.49    3.10
 -12  12  -1   83.89    5.00
  12 -12   1   80.99    2.60
  12 -12   1   81.39    2.80
 -12  13  -1   46.00    3.10
  12 -13   1   47.60    1.70
 -13 -12  -1    5.10    0.80
  13  12   1    7.60    1.10
  13  12   1    5.70    0.90
 -13 -11  -1    2.00    1.00
 -13 -11  -1    1.60    1.60
  13  11   1    1.10    1.00
 -13 -10  -1    1.60    1.10
 -13 -10  -1    0.50    1.80
 -13 -10  -1    0.90    1.00
  13  10   1    1.00    1.10
 -13  -9  -1    5.20    1.10
 -13  -9  -1    3.80    1.10
  13   9   1    3.20    1.50
  13   9   1    6.40    1.20
 -13  -8  -1    2.10    1.10
 -13  -8  -1    1.80    1.10
  13   8   1    0.60    1.50
  13   8   1    3.50    1.10
 -13  -7  -1   27.20    1.90
 -13  -7  -1   32.00    2.00
 -13  -7  -1   30.90    2.20
  13   7   1   27.00    2.80
 -13  -6  -1   26.20    2.00
 -13  -6  -1   23.80    2.20
  13   6   1   26.70    2.90
 -13  -5  -1  184.18    6.80
 -13  -5  -1  180.88    5.70
  13   5   1  185.28    8.00
 -13  -4  -1   11.00    1.50
  13   4   1   11.40    1.80
 -13  -1  -1   96.69    4.20
 -13   0  -1    0.70    1.30
 -13   0  -1    0.80    1.00
 -13   1  -1   99.09    4.30
 -13   1  -1   98.99    4.00
 -13   2  -1   29.50    2.50
 -13   2  -1   28.30    2.00
 -13   3  -1   29.90    2.10
 -13   3  -1   23.90    2.20
 -13   3  -1   28.80    2.60
 -13   4  -1   10.70    1.80
 -13   4  -1   11.40    1.40
 -13   4  -1    9.50    1.40
 -13   5  -1  191.68    6.10
 -13   5  -1  188.88    7.00
 -13   5  -1  189.48    7.20
  13  -5   1  175.38    7.90
 -13   6  -1   24.90    2.50
 -13   6  -1   26.60    2.30
 -13   6  -1   23.80    3.90
 -13   6  -1   25.90    2.80
  13  -6   1   25.60    2.10
 -13   7  -1   33.90    2.40
 -13   7  -1   36.50    3.00
 -13   7  -1   34.40    4.10
 -13   7  -1   32.70    2.60
  13  -7   1   33.90    2.40
 -13   8  -1    3.00    2.30
 -13   8  -1    1.40    1.40
 -13   8  -1    2.30    1.30
  13  -8   1    2.60    1.10
 -13   9  -1    4.90    2.30
 -13   9  -1    4.60    1.50
  13  -9   1    4.30    1.20
 -13  10  -1    2.50    1.40
 -13  10  -1    1.20    2.00
  13 -10   1    2.00    1.10
  13 -10   1    2.60    0.90
 -13  11  -1    0.80    1.20
 -13  11  -1    1.10    1.80
  13 -11   1    1.20    1.00
  13 -11   1    0.60    0.80
 -13  12  -1    5.20    1.60
  13 -12   1    6.80    0.80
  13 -12   1    5.70    0.90
 -14 -11  -1    0.60    0.80
  14  11   1   -0.40    0.90
 -14 -10  -1   10.90    1.10
 -14 -10  -1    9.30    1.90
 -14 -10  -1    8.40    1.00
  14  10   1    8.90    1.10
 -14  -9  -1   19.60    1.70
 -14  -9  -1   18.70    1.80
  14   9   1   21.50    1.70
  14   9   1   20.10    2.50
 -14  -8  -1    4.40    1.10
 -14  -8  -1    5.50    1.20
  14   8   1    6.80    1.10
  14   8   1    1.50    1.40
 -14  -7  -1   39.50    2.30
 -14  -7  -1   39.30    2.20
  14   7   1   33.50    3.00
 -14  -6  -1  108.49    3.70
 -14  -6  -1  102.79    4.30
  14   6   1  101.99    5.30
 -14  -5  -1   23.60    2.20
 -14  -5  -1   25.10    1.90
 -14  -4  -1   16.60    1.40
 -14  -4  -1   17.60    1.70
 -14  -3  -1   52.69    2.80
 -14  -3  -1   50.69    2.30
 -14  -2  -1    7.00    1.30
 -14  -1  -1    3.00    1.50
 -14   0  -1    1.10    1.10
 -14   0  -1    0.70    1.40
 -14   1  -1    4.00    1.60
 -14   1  -1    5.30    1.20
 -14   2  -1    8.80    1.80
 -14   2  -1    8.40    1.40
 -14   3  -1   54.49    3.50
 -14   3  -1   48.30    2.90
 -14   3  -1   54.69    2.90
 -14   4  -1   18.90    2.70
 -14   4  -1   16.80    1.70
 -14   4  -1   16.80    1.60
 -14   4  -1   15.70    2.10
 -14   5  -1   26.20    2.40
 -14   5  -1   27.70    2.50
 -14   5  -1   25.60    2.80
 -14   5  -1   25.20    4.00
  14  -5   1   22.80    2.00
 -14   6  -1  107.19    5.00
 -14   6  -1  116.49    6.80
 -14   6  -1  113.29    4.70
 -14   6  -1  112.59    4.30
  14  -6   1  113.19    5.10
 -14   7  -1   43.10    2.60
 -14   7  -1   43.00    4.40
 -14   7  -1   39.70    3.10
 -14   7  -1   43.10    2.80
  14  -7   1   43.40    2.70
 -14   8  -1    4.10    2.20
 -14   8  -1    6.20    1.60
 -14   8  -1    7.00    1.40
  14  -8   1    3.60    1.10
 -14   9  -1   22.10    1.80
 -14   9  -1   20.50    3.50
  14  -9   1   24.10    2.20
 -14  10  -1    9.60    2.10
 -14  10  -1    9.30    1.40
  14 -10   1   12.00    1.00
  14 -10   1    9.20    1.20
 -14  11  -1    0.50    1.10
 -14  11  -1   -0.40    1.60
  14 -11   1    0.80    0.70
 -14  12  -1    3.60    1.30
 -15 -11  -1   25.40    1.40
  15  11   1   30.60    1.50
 -15 -10  -1    1.90    1.50
 -15 -10  -1    1.70    0.90
 -15 -10  -1    0.00    0.80
  15  10   1   -0.20    0.90
 -15  -9  -1    0.40    1.00
 -15  -9  -1    0.20    1.00
  15   9   1   -1.20    1.10
  15   9   1   -0.10    1.00
 -15  -8  -1    0.30    1.10
  15   8   1    0.00    1.00
  15   8   1   -2.20    1.30
 -15  -7  -1   65.69    3.00
 -15  -7  -1   63.59    2.70
  15   7   1   57.09    3.60
 -15  -6  -1   81.19    3.00
 -15  -6  -1   79.99    3.40
  15   6   1   65.09    4.10
 -15  -5  -1   53.99    2.90
 -15  -5  -1   53.29    2.60
  15   5   1   63.69    3.70
 -15  -3  -1   95.89    3.50
 -15  -3  -1  103.99    4.20
 -15  -2  -1   40.70    2.10
 -15  -2  -1   40.50    2.50
 -15  -2  -1   34.60    6.00
 -15   0  -1    0.80    1.10
 -15   0  -1    0.10    1.10
 -15   0  -1    0.50    1.60
 -15   1  -1    6.20    1.30
 -15   1  -1    4.00    1.70
 -15   1  -1    6.40    1.30
 -15   2  -1   45.80    2.70
 -15   2  -1   48.50    4.50
 -15   2  -1   40.40    3.20
 -15   3  -1  112.99    4.60
 -15   3  -1  103.79    5.00
 -15   3  -1  110.89    6.70
 -15   4  -1    6.70    1.60
 -15   4  -1    7.70    2.40
 -15   4  -1    6.10    1.90
 -15   4  -1    6.60    1.50
 -15   5  -1   58.69    4.90
 -15   5  -1   54.29    3.60
 -15   5  -1   53.99    3.10
 -15   5  -1   56.19    3.10
  15  -5   1   57.89    3.10
 -15   6  -1   79.79    3.80
 -15   6  -1   83.19    3.60
 -15   6  -1   83.69    4.30
 -15   6  -1   80.59    5.80
  15  -6   1   86.19    4.00
 -15   7  -1   67.39    3.20
 -15   7  -1   65.89    3.70
 -15   7  -1   71.59    5.20
 -15   7  -1   70.99    3.30
  15  -7   1   66.89    3.50
 -15   8  -1    0.90    2.10
 -15   8  -1    0.00    1.20
 -15   8  -1    1.00    1.40
  15  -8   1    1.70    1.10
 -15   9  -1   -1.10    1.30
 -15   9  -1    0.70    1.90
  15  -9   1    0.20    1.00
 -15  10  -1    1.00    1.10
 -15  10  -1   -0.10    1.70
  15 -10   1    1.30    0.90
  15 -10   1    0.80    0.80
 -15  11  -1   28.20    2.70
  15 -11   1   27.20    1.30
 -16 -10  -1   26.30    1.40
  16  10   1   27.40    1.40
 -16  -9  -1    7.40    1.00
  16   9   1    9.30    1.00
  16   9   1    5.50    1.10
 -16  -8  -1    8.70    1.10
  16   8   1    9.30    1.10
  16   8   1    6.20    1.40
 -16  -7  -1    5.00    1.10
 -16  -7  -1    5.60    1.30
  16   7   1    2.90    1.30
 -16  -6  -1  281.17    8.40
 -16  -6  -1  302.07   10.10
  16   6   1  273.47   12.20
 -16  -5  -1    4.30    1.30
 -16  -5  -1    3.60    1.20
  16   5   1    3.90    1.40
 -16  -3  -1    2.70    1.30
 -16  -3  -1    5.10    1.20
  16   3   1    4.90    1.20
 -16  -2  -1    9.20    1.20
 -16  -2  -1    8.00    1.40
 -16  -2  -1    1.70    4.50
 -16  -1  -1   15.90    2.80
 -16  -1  -1   12.40    1.90
 -16  -1  -1    7.60    1.40
 -16   0  -1    8.50    2.60
 -16   0  -1    0.40    1.60
 -16   0  -1    0.20    1.10
 -16   0  -1    1.20    1.20
 -16   1  -1   11.20    1.50
 -16   1  -1   17.20    2.80
 -16   1  -1    9.10    1.30
 -16   1  -1   10.40    2.00
 -16   2  -1    9.90    1.50
 -16   2  -1    8.40    2.00
 -16   2  -1   12.40    2.60
 -16   3  -1    4.90    1.40
 -16   3  -1    6.50    2.40
 -16   3  -1    4.00    1.80
 -16   4  -1    5.20    1.40
 -16   4  -1    5.60    2.30
 -16   4  -1    3.00    1.80
  16  -4   1    5.60    1.10
 -16   5  -1    3.80    1.50
 -16   5  -1    4.40    1.80
 -16   5  -1    2.90    1.30
 -16   5  -1    5.20    2.30
  16  -5   1    3.10    1.10
 -16   6  -1  309.97   10.90
 -16   6  -1  300.07    9.20
 -16   6  -1  309.37   14.70
 -16   6  -1  301.47   10.80
  16  -6   1  289.97   12.60
 -16   7  -1    5.70    2.20
 -16   7  -1    7.70    1.50
 -16   7  -1    5.30    1.70
 -16   7  -1    4.70    1.30
  16  -7   1    4.10    1.10
 -16   8  -1    9.60    1.20
 -16   8  -1    6.80    2.00
 -16   8  -1    9.10    1.50
  16  -8   1    8.90    1.20
 -16   9  -1    7.70    1.30
 -16   9  -1    7.40    1.90
  16  -9   1    7.70    1.00
 -16  10  -1   30.00    2.80
 -17  -9  -1    3.50    0.80
  17   9   1    3.10    0.80
 -17  -8  -1    4.40    1.00
 -17  -8  -1    3.10    1.10
  17   8   1    2.10    1.10
  17   8   1    3.10    0.90
 -17  -7  -1    3.10    1.00
 -17  -7  -1    3.90    1.10
  17   7   1    1.50    1.30
 -17  -6  -1    0.10    1.00
 -17  -6  -1   -1.30    1.10
  17   6   1   -3.40    1.30
 -17  -5  -1   24.60    1.90
 -17  -5  -1   27.30    2.20
  17   5   1   18.50    2.90
 -17  -4  -1   48.50    2.40
 -17  -4  -1   48.50    2.80
  17   4   1   61.19    3.50
 -17  -3  -1   41.60    2.20
 -17  -3  -1   44.80    2.80
  17   3   1   56.09    3.20
 -17  -2  -1   11.10    1.50
 -17  -2  -1    9.60    1.20
 -17  -1  -1    4.60    1.30
 -17  -1  -1   11.90    3.70
 -17   0  -1    0.00    1.10
 -17   0  -1    0.60    1.20
 -17   0  -1   -0.20    1.60
 -17   0  -1    3.00    2.60
 -17   1  -1    6.10    1.40
 -17   1  -1    7.10    1.40
 -17   1  -1    4.50    1.80
 -17   1  -1    8.30    2.70
 -17   2  -1   11.70    2.00
 -17   2  -1   12.30    2.80
 -17   2  -1   10.60    1.50
 -17   3  -1   47.80    4.80
 -17   3  -1   48.20    2.80
 -17   3  -1   46.00    3.40
 -17   4  -1   47.90    3.30
 -17   4  -1   46.80    2.70
 -17   4  -1   48.90    4.50
  17  -4   1   43.40    2.70
 -17   5  -1   30.30    2.90
 -17   5  -1   24.70    3.80
 -17   5  -1   25.40    2.30
  17  -5   1   24.10    2.10
 -17   6  -1   -0.80    1.50
 -17   6  -1   -1.40    1.90
 -17   6  -1    0.40    1.20
  17  -6   1    0.60    1.00
 -17   7  -1    4.90    1.20
 -17   7  -1    4.80    1.50
 -17   7  -1    2.80    1.40
 -17   7  -1    2.00    1.80
  17  -7   1    3.30    1.00
 -17   8  -1    3.80    1.80
 -17   8  -1    3.70    1.00
 -17   8  -1    2.70    1.20
  17  -8   1    3.80    1.00
 -17   9  -1    2.30    1.50
 -18  -8  -1   18.20    1.30
  18   8   1   15.20    1.20
 -18  -7  -1   46.40    2.00
 -18  -7  -1   46.00    2.30
  18   7   1   43.40    2.70
 -18  -6  -1    6.00    1.10
 -18  -6  -1    4.60    1.20
  18   6   1    3.30    1.20
 -18  -5  -1    9.90    1.20
 -18  -5  -1   10.60    1.40
  18   5   1    7.20    1.40
 -18  -4  -1    2.90    1.20
 -18  -4  -1    3.70    1.10
  18   4   1   10.00    1.60
 -18  -3  -1   -0.70    1.00
 -18  -3  -1    1.40    1.20
 -18  -2  -1    3.10    1.30
  18   2   1    3.00    1.20
  18   1   1   15.10    1.70
 -18   0  -1    0.00    2.80
 -18   0  -1    1.20    1.30
 -18   0  -1   -2.70    1.50
 -18   1  -1   23.50    2.10
 -18   1  -1   25.70    3.30
 -18   1  -1   30.60    2.80
 -18   2  -1   -0.40    2.30
 -18   2  -1    5.30    1.80
 -18   2  -1    2.10    1.20
 -18   3  -1    0.90    1.20
 -18   3  -1   -0.40    1.70
 -18   3  -1   -1.00    2.10
  18  -3   1   -1.00    1.00
 -18   4  -1    5.10    2.20
 -18   4  -1    6.70    1.80
 -18   4  -1    6.40    1.30
  18  -4   1    4.50    1.10
 -18   5  -1    9.90    1.80
 -18   5  -1   12.00    1.40
 -18   5  -1    8.70    2.10
  18  -5   1   11.20    1.20
 -18   6  -1    4.30    1.20
 -18   6  -1    3.50    1.50
 -18   6  -1    4.00    1.90
  18  -6   1    5.80    1.10
 -18   7  -1   38.80    2.20
 -18   7  -1   41.00    3.40
  18  -7   1   46.40    2.40
 -18   8  -1   12.70    1.80
 -18   9  -1   22.20    2.40
 -19  -7  -1   15.90    1.20
 -19  -7  -1   15.30    1.40
 -19  -6  -1    2.80    1.00
 -19  -6  -1    3.10    0.90
  19   6   1    2.80    1.10
 -19  -5  -1   31.80    1.70
 -19  -5  -1   32.70    2.00
  19   5   1   25.80    2.50
 -19  -4  -1    3.30    1.20
 -19  -4  -1    2.20    1.00
  19   4   1    0.50    1.40
 -19  -3  -1   53.19    2.80
 -19  -3  -1   51.29    2.30
  19   3   1   63.69    3.50
 -19  -2  -1    0.30    1.20
 -19  -1  -1  175.18    6.10
  19   1   1  155.78    7.30
 -19   0  -1    1.50    1.20
 -19   0  -1   -0.20    1.50
 -19   1  -1  175.28    9.20
 -19   1  -1  169.98    6.40
 -19   1  -1  167.28    6.10
  19  -1   1  140.09    7.10
 -19   2  -1   -1.90    1.50
 -19   2  -1   -4.20    2.30
 -19   2  -1   -0.10    1.10
 -19   3  -1   51.09    3.10
 -19   3  -1   36.00    4.30
 -19   3  -1   49.20    2.50
  19  -3   1   42.30    2.80
 -19   4  -1    1.00    1.50
 -19   4  -1    2.40    1.10
 -19   4  -1   -0.90    1.90
  19  -4   1    0.00    1.00
 -19   5  -1   25.50    3.30
 -19   5  -1   34.50    2.00
  19  -5   1   28.90    2.10
 -19   6  -1   -3.40    1.60
 -19   6  -1    2.50    1.00
 -19   7  -1   11.70    1.70
 -20  -5  -1    8.70    0.90
 -20  -5  -1    8.60    1.00
 -20  -4  -1   72.79    3.00
 -20  -4  -1   67.99    2.50
  20   4   1   68.69    3.50
 -20  -3  -1   12.10    1.30
  20   3   1   19.50    2.10
 -20  -2  -1    0.60    1.10
  20   1   1   20.00    2.20
 -20   0  -1   -0.60    1.00
  20   0   1   -1.00    1.30
 -20   2  -1    9.50    3.50
 -20   3  -1    9.60    2.50
 -20   3  -1   12.70    1.60
 -20   4  -1   63.39    4.60
 -20   4  -1   68.19    2.90
 -20   5  -1    4.80    1.90
 -20   6  -1    6.50    1.70
 -21  -3  -1   13.40    1.40
 -21  -2  -1    0.00    0.90
 -21  -1  -1    9.50    1.10
 -21   3  -1   77.99    6.20
 -21   4  -1   14.10    3.20
 -21   5   2   11.60    2.20
 -21   4   2    9.70    2.50
 -21   3   2   38.00    5.40
 -21  -1   2    5.00    1.00
 -21  -2   2    1.50    0.90
 -21  -3   2    6.00    0.80
 -21  -3   2    7.30    1.00
 -21  -4   2    7.50    0.90
 -21  -4   2   10.60    1.30
 -20   7   2   -0.30    1.30
 -20   6   2   -1.00    1.50
 -20   5   2   -2.00    1.70
 -20   4   2   16.60    2.50
 -20   4   2   25.60    1.80
 -20   3   2   25.00    1.90
 -20   3   2   17.50    2.80
 -20   2   2  101.69    3.90
 -20   2   2   95.69    6.50
 -20   2   2   90.69    4.20
 -20   1   2   59.59    3.30
 -20   1   2   59.49    2.90
 -20   0   2   67.29    3.10
 -20   0   2   74.29    3.20
 -20  -1   2   61.89    2.90
 -20  -2   2  102.69    4.10
 -20  -3   2   26.60    1.70
 -20  -3   2   27.50    2.00
 -20  -4   2   25.80    1.90
 -20  -4   2   24.20    1.60
 -20  -5   2    2.70    0.80
 -20  -5   2    1.40    0.90
 -20  -6   2    2.90    0.90
 -20  -6   2    3.10    0.70
 -19   8   2   -2.10    1.30
 -19   7   2   -1.70    1.50
  19  -6  -2   38.90    2.20
 -19   6   2   33.10    3.40
 -19   6   2   39.80    2.10
 -19   5   2    4.10    2.00
 -19   5   2   10.10    1.70
 -19   5   2    7.10    1.20
 -19   4   2   61.29    3.30
 -19   4   2   48.00    4.30
 -19   4   2   58.19    2.80
 -19   3   2   10.90    2.40
 -19   3   2   15.20    1.90
 -19   3   2   15.30    2.00
 -19   2   2   14.20    2.90
 -19   2   2   21.50    2.50
 -19   2   2   15.50    1.90
 -19   1   2   -0.90    1.10
 -19   1   2   -4.10    2.40
 -19   1   2    1.50    1.60
 -19   1   2   -0.90    1.10
 -19   0   2    2.10    1.20
 -19   0   2    1.90    1.60
 -19   0   2    3.30    1.20
 -19   0   2   12.40    3.80
 -19  -1   2   -1.20    1.20
 -19  -2   2   19.60    2.00
 -19  -2   2   19.40    1.70
 -19  -3   2   16.10    1.90
 -19  -3   2   18.40    1.70
  19   4  -2   70.49    3.40
 -19  -4   2   60.19    2.50
 -19  -4   2   59.09    3.00
  19   5  -2   13.50    2.00
 -19  -5   2    9.80    1.30
 -19  -5   2   10.10    1.10
  19   6  -2   42.00    2.60
 -19  -6   2   43.90    2.20
 -19  -6   2   42.60    1.90
 -19  -7   2    2.20    0.80
 -19  -7   2    2.50    0.80
 -18   9   2   -1.30    1.20
 -18   8   2    2.80    1.60
  18  -7  -2    8.20    1.00
 -18   7   2    6.30    1.10
 -18   7   2    4.40    1.90
  18  -6  -2    1.10    0.90
 -18   6   2    2.30    1.50
 -18   6   2   -2.70    1.70
 -18   6   2    0.70    1.10
 -18   5   2   -0.10    1.20
 -18   5   2   -0.90    1.50
 -18   5   2   -1.10    1.90
 -18   4   2   36.80    2.90
 -18   4   2   37.70    2.40
 -18   4   2   33.30    3.90
 -18   3   2   19.10    2.00
 -18   3   2   17.10    2.10
 -18   3   2   15.00    2.70
 -18   2   2  177.68    9.60
 -18   2   2  189.78    7.10
 -18   2   2  174.88    6.70
 -18   1   2  114.99    4.70
 -18   1   2  115.79    7.50
 -18   1   2  119.49    5.20
 -18   1   2  121.29    4.70
 -18   0   2  277.47   10.10
 -18   0   2  275.17   10.00
 -18   0   2  289.17    9.90
 -18   0   2  282.47   14.10
 -18  -1   2  125.29    5.30
 -18  -1   2  163.08   10.00
 -18  -2   2  185.38    6.90
 -18  -2   2  187.88    5.80
 -18  -3   2   20.90    1.80
 -18  -3   2   20.20    2.10
 -18  -4   2   39.20    2.00
 -18  -4   2   36.50    2.40
  18   5  -2    1.90    1.20
 -18  -5   2    1.10    1.00
 -18  -5   2   -0.80    1.10
  18   6  -2    3.50    1.20
 -18  -6   2    1.70    1.10
 -18  -6   2    3.30    1.00
  18   7  -2    7.60    1.20
 -18  -7   2    7.90    1.10
 -18  -7   2    6.80    1.00
 -18  -8   2    6.30    0.90
 -17  10   2   13.50    2.10
 -17   9   2  102.39    5.60
  17  -8  -2   14.00    1.70
 -17   8   2   11.90    1.50
 -17   8   2    8.10    2.00
  17  -7  -2   40.80    2.40
 -17   7   2   38.80    2.30
 -17   7   2   36.00    2.80
 -17   7   2   34.70    3.80
  17  -6  -2    0.60    0.90
 -17   6   2   -1.40    2.00
 -17   6   2    2.20    1.60
 -17   6   2   -0.60    1.20
 -17   5   2   37.60    2.40
 -17   5   2   37.50    4.10
 -17   5   2   34.40    3.00
 -17   4   2   13.80    1.60
 -17   4   2   12.20    2.60
 -17   4   2   12.00    2.00
 -17   3   2    2.30    1.70
 -17   3   2   -0.50    2.20
 -17   3   2    0.40    1.20
 -17   2   2    4.90    1.40
 -17   2   2    5.20    1.80
 -17   2   2    6.30    2.50
 -17   1   2   14.30    1.50
 -17   1   2   14.60    1.50
 -17   1   2   13.10    2.00
 -17   1   2   14.40    2.70
 -17   0   2    3.00    2.80
 -17   0   2    1.90    1.20
 -17   0   2    1.70    1.20
 -17   0   2    2.00    1.60
 -17  -1   2   15.10    1.60
 -17  -1   2   15.20    1.30
 -17  -1   2   17.10    1.90
 -17  -1   2   14.50    3.20
 -17  -2   2    5.60    1.10
 -17  -2   2   17.40    4.80
 -17  -2   2    4.90    1.40
 -17  -3   2    1.00    1.30
 -17  -3   2    1.50    1.10
 -17  -4   2   14.90    1.60
 -17  -4   2   14.80    1.40
  17   5  -2   42.70    2.90
 -17  -5   2   37.90    2.10
 -17  -5   2   35.70    2.50
  17   6  -2   -1.50    1.20
 -17  -6   2    0.00    1.10
 -17  -6   2    0.40    1.00
  17   7  -2   37.90    2.70
 -17  -7   2   37.20    2.20
 -17  -7   2   37.80    2.00
  17   8  -2   12.50    1.90
 -17  -8   2   10.60    1.10
  17   9  -2  103.69    3.20
 -17  -9   2  102.99    3.30
 -16  11   2    0.60    1.20
 -16  10   2   -0.60    1.50
  16  -9  -2   -0.10    0.90
 -16   9   2    0.80    1.90
  16  -8  -2    0.40    1.00
 -16   8   2   -0.30    2.00
 -16   8   2    0.90    1.00
  16  -7  -2    8.10    1.10
 -16   7   2   10.60    2.40
 -16   7   2    9.30    1.40
 -16   7   2   10.70    1.80
 -16   6   2   12.30    1.50
 -16   6   2    9.40    2.50
 -16   6   2   10.20    1.90
 -16   5   2    0.30    1.20
 -16   5   2   -0.30    2.20
 -16   5   2    1.00    1.70
 -16   4   2   55.59    3.50
 -16   4   2   54.29    4.80
 -16   4   2   52.49    2.90
 -16   3   2   91.89    3.90
 -16   3   2   81.49    4.30
 -16   3   2   90.39    6.10
 -16   2   2  144.59    8.10
 -16   2   2  141.99    6.00
 -16   2   2  144.99    5.60
 -16   1   2   93.49    4.60
 -16   1   2   93.89    4.00
 -16   1   2  106.49    6.50
 -16   1   2   97.19    4.10
 -16   0   2  267.37    9.70
 -16   0   2  263.07    9.60
 -16   0   2  276.77   13.50
 -16   0   2  265.07    9.50
 -16  -1   2   95.89    4.00
 -16  -1   2   95.89    3.40
 -16  -1   2   97.79    4.10
 -16  -1   2   95.39    4.40
 -16  -2   2  139.99    5.30
 -16  -2   2  134.49    9.40
 -16  -2   2  134.29    4.50
 -16  -3   2   89.89    3.30
 -16  -3   2   90.59    3.90
 -16  -4   2   56.29    2.50
 -16  -4   2   52.79    2.90
 -16  -5   2   -1.00    1.10
 -16  -5   2    0.40    1.20
  16   6  -2   11.70    1.50
 -16  -6   2   12.00    1.50
 -16  -6   2   10.80    1.30
  16   7  -2    8.50    1.50
 -16  -7   2    9.70    1.30
 -16  -7   2    9.70    1.20
  16   8  -2   -1.10    1.20
 -16  -8   2    0.30    1.00
 -16  -8   2   -1.00    0.90
  16   9  -2   -0.80    1.10
  16   9  -2    0.40    0.80
 -16  -9   2    0.50    0.90
 -16  -9   2   -0.60    0.80
  16  10  -2    2.70    0.80
 -16 -10   2    3.20    0.70
 -16 -10   2    1.90    0.80
 -15  11   2   28.90    2.90
  15 -10  -2  120.19    5.20
 -15  10   2  116.89    6.40
 -15  10   2  112.59    4.00
  15  -9  -2   87.69    4.10
 -15   9   2   81.29    5.40
 -15   9   2   85.99    3.40
  15  -8  -2  126.39    5.70
 -15   8   2  126.39    7.30
 -15   8   2  131.09    5.00
  15  -7  -2   19.10    2.00
 -15   7   2   17.60    2.10
 -15   7   2   22.50    2.00
 -15   7   2   19.00    2.80
 -15   6   2   21.70    2.20
 -15   6   2   25.90    3.10
 -15   6   2   24.50    2.70
 -15   5   2  139.79    8.00
 -15   5   2  138.09    5.50
 -15   5   2  137.89    5.80
 -15   4   2    2.60    2.30
 -15   4   2    1.70    1.30
 -15   4   2    2.40    1.70
 -15   3   2    7.60    2.30
 -15   3   2    5.10    1.30
 -15   3   2    5.30    1.70
 -15   2   2   17.60    2.00
 -15   2   2   24.80    4.00
 -15   2   2   17.70    2.10
 -15   1   2   10.80    1.80
 -15   1   2    9.80    1.30
 -15   1   2   11.10    1.40
 -15   0   2   18.40    2.00
 -15   0   2   17.40    1.90
 -15   0   2   15.10    1.90
 -15  -1   2   11.10    1.80
 -15  -1   2   11.30    1.30
 -15  -1   2   10.70    1.20
 -15  -1   2   10.90    1.40
 -15  -2   2   15.50    1.60
 -15  -2   2   21.40    3.10
 -15  -2   2   16.00    2.00
 -15  -3   2    5.90    1.10
 -15  -3   2    6.80    1.40
 -15  -4   2    1.80    1.00
 -15  -4   2    2.40    1.30
  15   5  -2  137.99    6.20
 -15  -5   2  136.69    5.30
 -15  -5   2  137.99    4.50
  15   6  -2   27.30    2.70
 -15  -6   2   22.30    2.10
 -15  -6   2   23.70    2.00
  15   7  -2   15.70    2.50
 -15  -7   2   21.70    1.90
 -15  -7   2   22.90    2.00
 -15  -7   2   20.80    1.80
  15   8  -2  123.99    5.90
 -15  -8   2  128.59    3.90
 -15  -8   2  128.59    4.10
  15   9  -2   77.09    2.70
  15   9  -2   82.59    4.10
 -15  -9   2   81.19    2.90
 -15  -9   2   81.89    2.80
  15  10  -2  117.49    5.50
  15  10  -2  122.39    3.70
 -15 -10   2  121.69    3.80
 -15 -10   2  123.09    5.00
 -15 -10   2  123.59    3.60
  15  11  -2   30.70    1.50
 -15 -11   2   24.60    1.40
 -14  12   2    0.20    1.40
  14 -11  -2    0.90    0.90
  14 -11  -2    1.80    0.70
 -14  11   2    0.30    1.10
 -14  11   2    0.60    1.70
  14 -10  -2    1.00    1.00
 -14  10   2    1.00    1.90
 -14  10   2    0.80    1.30
  14  -9  -2   -0.30    1.00
 -14   9   2    0.30    1.30
 -14   9   2    0.80    2.10
  14  -8  -2   27.40    2.20
 -14   8   2   27.80    4.00
 -14   8   2   25.60    2.50
  14  -7  -2   -0.10    1.10
 -14   7   2    0.50    2.20
 -14   7   2   -1.70    1.50
 -14   7   2   -0.70    1.40
 -14   7   2    0.60    1.20
 -14   6   2   78.29    4.00
 -14   6   2   75.99    3.50
 -14   6   2   73.29    5.50
 -14   5   2   21.60    2.80
 -14   5   2   21.60    2.10
 -14   5   2   16.10    2.10
 -14   4   2  129.39    5.00
 -14   4   2  119.49    5.30
 -14   3   2   23.60    2.60
 -14   3   2   25.10    2.10
 -14   2   2   77.09    3.40
 -14   2   2   78.49    3.90
 -14   1   2   37.70    2.30
 -14   1   2   35.60    2.70
 -14   0   2  192.88    7.10
 -14   0   2  193.18    7.30
 -14  -1   2   36.20    2.10
 -14  -1   2   36.90    2.80
 -14  -1   2   34.00    2.60
 -14  -2   2   80.79    3.80
 -14  -3   2   23.00    2.50
 -14  -3   2   25.70    1.70
 -14  -3   2   23.10    2.00
 -14  -4   2  118.39    3.90
 -14  -4   2  119.09    4.70
 -14  -5   2   20.00    1.80
 -14  -5   2   19.90    2.10
  14   6  -2   78.59    4.10
 -14  -6   2   74.59    3.00
 -14  -6   2   76.49    3.50
  14   7  -2    0.00    1.30
 -14  -7   2    1.80    1.10
 -14  -7   2    0.20    1.00
  14   8  -2   24.40    2.60
 -14  -8   2   29.00    1.80
 -14  -8   2   28.00    2.00
  14   9  -2    1.80    1.10
  14   9  -2    0.80    1.30
 -14  -9   2    1.30    1.00
 -14  -9   2   -1.10    1.00
  14  10  -2   -0.20    0.90
  14  10  -2   -0.20    1.20
 -14 -10   2    3.30    1.90
 -14 -10   2    0.30    0.90
 -14 -10   2    2.30    1.00
  14  11  -2    0.60    0.90
 -14 -11   2   -1.60    1.50
 -14 -11   2    1.20    0.90
  14  12  -2   -0.10    0.70
 -14 -12   2    0.20    0.70
 -13  12   2   47.30    3.50
  13 -11  -2   45.10    1.90
  13 -11  -2   48.60    2.70
 -13  11   2   48.10    3.90
 -13  11   2   45.60    2.50
  13 -10  -2   15.50    2.00
 -13  10   2   16.30    2.50
 -13  10   2   15.90    1.60
  13  -9  -2   94.19    4.60
 -13   9   2   95.89    3.80
 -13   9   2   95.89    6.20
  13  -8  -2   11.60    1.40
 -13   8   2   12.60    1.60
 -13   8   2   15.60    2.70
  13  -7  -2  133.39    5.80
 -13   7   2  128.99    5.10
 -13   7   2  124.89    4.60
 -13   7   2  129.59    5.40
 -13   7   2  132.09    7.60
 -13   6   2   97.09    6.30
 -13   6   2   97.59    3.80
 -13   6   2  101.69    4.20
 -13   6   2  105.29    4.60
 -13   5   2   14.00    1.50
 -13   5   2   11.80    1.80
 -13   4   2   15.30    1.50
 -13   4   2   18.00    2.00
 -13   3   2   14.40    1.40
 -13   3   2   12.70    1.70
 -13   2   2   26.40    2.00
 -13   2   2   27.40    2.40
 -13   1   2    0.50    1.20
 -13   1   2    0.60    1.00
 -13   0   2    2.20    1.40
 -13   0   2    3.00    1.00
 -13   0   2    1.60    1.30
 -13  -1   2    2.10    1.00
 -13  -1   2   -1.20    1.10
 -13  -1   2    1.30    1.40
 -13  -2   2   23.80    2.30
 -13  -3   2   10.60    1.60
 -13  -5   2   13.30    1.20
 -13  -5   2   15.40    1.90
  13   6  -2  108.69    5.00
 -13  -6   2  100.39    4.10
 -13  -6   2   98.69    3.30
 -13  -6   2   99.69    3.50
  13   7  -2  126.89    6.00
 -13  -7   2  125.59    4.00
 -13  -7   2  132.99    4.30
  13   8  -2    8.30    1.50
  13   8  -2   13.80    1.30
 -13  -8   2   11.90    1.60
 -13  -8   2   14.30    1.30
 -13  -8   2   13.10    1.30
  13   9  -2   93.59    4.80
  13   9  -2   97.79    3.30
 -13  -9   2   93.29    3.60
 -13  -9   2   93.69    3.30
 -13  -9   2   96.79    3.20
  13  10  -2   14.10    1.20
  13  10  -2   17.60    2.30
 -13 -10   2   13.70    1.20
 -13 -10   2   14.90    1.50
 -13 -10   2   18.30    2.20
  13  11  -2   47.00    2.10
 -13 -11   2   46.50    2.00
 -13 -11   2   49.00    3.10
  13  12  -2   46.30    1.90
 -13 -12   2   46.40    1.80
  12 -13  -2    4.40    0.70
  12 -13  -2    2.90    0.80
 -12  13   2    2.90    1.50
  12 -12  -2    2.50    0.90
  12 -12  -2    1.70    0.80
 -12  12   2    2.90    1.90
 -12  12   2    2.60    1.10
  12 -11  -2    1.50    1.10
  12 -11  -2    1.70    0.90
 -12  11   2    0.80    2.10
 -12  11   2    2.10    1.30
  12 -10  -2    1.00    1.20
 -12  10   2    1.30    2.40
 -12  10   2    2.90    1.20
 -12  10   2   -0.50    1.30
  12  -9  -2    6.10    1.20
 -12   9   2    4.50    1.30
 -12   9   2    5.40    2.50
  12  -8  -2    3.50    1.20
 -12   8   2    2.70    1.30
 -12   8   2    1.10    2.30
  12  -7  -2    3.60    1.10
  12  -7  -2    3.00    1.00
 -12   7   2    1.90    1.20
 -12   7   2    3.10    1.20
 -12   7   2    1.60    2.30
 -12   6   2  133.59    5.20
 -12   6   2  133.69    5.60
 -12   6   2  138.79    4.40
 -12   5   2    1.30    1.40
 -12   5   2    1.90    1.10
 -12   5   2    1.90    1.00
 -12   4   2   35.20    2.20
 -12   4   2   33.40    1.90
 -12   4   2   34.70    2.50
  12  -3  -2   39.70    2.40
 -12   3   2   43.10    2.30
 -12   3   2   42.60    2.70
 -12   2   2  402.46   13.80
 -12   1   2   11.60    1.60
 -12   1   2   10.90    1.40
 -12   0   2   82.19    3.50
 -12   0   2   82.29    3.60
  12   1  -2   11.80    1.20
 -12  -1   2   10.20    1.50
 -12  -1   2   12.60    1.50
  12   2  -2  335.37   11.10
  12   2  -2  333.87   11.10
 -12  -2   2  363.56   11.00
 -12  -3   2   39.30    2.40
  12   6  -2  139.79    6.10
 -12  -6   2  129.39    5.00
 -12  -6   2  128.19    4.30
  12   7  -2    3.80    1.30
 -12  -7   2    3.80    1.40
 -12  -7   2    2.30    1.00
 -12  -7   2    1.50    1.00
  12   8  -2    2.90    1.40
  12   8  -2    4.90    1.10
 -12  -8   2    4.40    1.10
 -12  -8   2    4.70    1.10
 -12  -8   2    2.10    1.40
  12   9  -2    5.30    1.50
  12   9  -2    7.60    1.20
 -12  -9   2    6.40    1.60
 -12  -9   2    6.60    1.20
 -12  -9   2    5.70    1.20
 -12  -9   2    5.60    1.50
  12  10  -2    2.20    1.10
  12  10  -2    1.30    1.40
 -12 -10   2    2.70    2.00
 -12 -10   2    2.50    1.10
 -12 -10   2    2.00    1.40
  12  11  -2   -0.60    1.00
 -12 -11   2    2.60    1.80
 -12 -11   2    0.70    1.20
 -12 -11   2    0.30    1.00
  12  12  -2    1.40    1.00
 -12 -12   2    8.20    1.70
 -12 -12   2    3.20    0.90
 -12 -12   2    3.40    1.10
  12  13  -2    2.20    0.80
 -12 -13   2    2.90    0.70
  11 -13  -2   20.00    1.50
  11 -13  -2   19.10    1.30
 -11  13   2   18.70    2.70
  11 -12  -2   24.70    1.50
  11 -12  -2   21.40    2.00
 -11  12   2   23.70    1.70
 -11  12   2   29.60    2.10
 -11  12   2   26.80    3.50
  11 -11  -2  187.78    5.50
  11 -11  -2  199.28    8.30
 -11  11   2  190.78    5.00
 -11  11   2  194.48    5.80
 -11  11   2  185.18    9.90
  11 -10  -2    9.50    1.10
  11 -10  -2    7.70    1.30
 -11  10   2    8.90    2.50
 -11  10   2    8.10    0.80
 -11  10   2    8.10    1.40
  11  -9  -2    7.60    1.30
 -11   9   2    7.70    0.90
 -11   9   2    7.40    2.60
 -11   9   2    9.40    1.40
  11  -8  -2   30.40    2.40
 -11   8   2   25.30    1.40
 -11   8   2   26.40    2.20
 -11   8   2   28.10    4.10
  11  -7  -2  145.39    6.40
 -11   7   2  145.29    4.70
 -11   7   2  148.39    3.90
 -11   6   2    6.00    1.50
 -11   6   2    6.80    1.10
 -11   6   2    5.00    1.10
 -11   6   2    6.70    0.60
 -11   5   2    2.70    1.30
 -11   5   2    3.90    1.00
 -11   5   2    5.10    1.00
  11  -4  -2    1.40    1.10
 -11   4   2    3.10    1.20
 -11   4   2    3.70    0.90
  11  -3  -2  270.77    8.90
 -11   3   2  276.27    9.60
 -11   2   2   26.20    2.10
 -11   1   2   40.90    2.30
 -11   0   2    4.40    1.20
  11   1  -2   37.00    1.90
 -11  -1   2   39.40    2.20
  11   2  -2   26.10    1.80
  11   2  -2   25.80    1.70
 -11  -2   2   25.50    1.90
 -11  -3   2  265.57    8.50
  11   6  -2   28.40    2.40
  11   7  -2  145.29    6.60
 -11  -7   2  143.79    4.50
 -11  -7   2  152.28    4.70
 -11  -7   2  139.59    4.70
 -11  -7   2  142.79    4.60
  11   8  -2   27.00    2.60
  11   8  -2   30.10    1.90
 -11  -8   2   30.00    2.40
 -11  -8   2   30.30    1.70
 -11  -8   2   24.50    1.90
 -11  -8   2   29.30    1.90
 -11  -8   2   27.90    1.90
  11   9  -2    7.00    1.20
  11   9  -2    5.40    1.40
 -11  -9   2    9.20    1.20
 -11  -9   2    8.40    1.20
 -11  -9   2    9.00    1.20
 -11  -9   2    9.50    1.60
  11  10  -2    6.10    1.60
  11  10  -2   10.30    1.20
 -11 -10   2    8.50    1.20
 -11 -10   2   10.50    2.20
 -11 -10   2    9.70    1.60
 -11 -10   2    6.00    1.70
  11  11  -2  185.68    5.50
 -11 -11   2  180.48    5.60
 -11 -11   2  189.88    7.30
 -11 -11   2  184.98    5.40
  11  12  -2   26.10    1.80
 -11 -12   2   26.90    2.60
 -11 -12   2   24.10    2.00
 -11 -12   2   23.70    1.70
  11  13  -2   14.70    1.40
 -11 -13   2   16.20    1.30
 -11 -13   2   16.90    1.50
  10 -14  -2   17.40    1.40
  10 -14  -2   17.20    1.10
 -10  14   2   17.10    2.30
  10 -13  -2   -0.60    0.80
 -10  13   2    0.90    1.90
 -10  13   2    0.30    1.10
  10 -12  -2   12.40    1.10
  10 -12  -2   14.50    1.90
 -10  12   2   15.20    1.20
 -10  12   2   14.80    1.40
 -10  12   2   13.80    2.40
  10 -11  -2    7.90    1.30
  10 -11  -2    9.30    1.10
 -10  11   2    8.40    0.90
 -10  11   2    8.70    2.60
 -10  11   2    7.30    1.30
  10 -10  -2    1.90    1.20
  10 -10  -2    2.50    1.00
 -10  10   2    2.20    1.30
 -10  10   2    2.30    0.90
 -10  10   2    3.60    2.40
 -10  10   2    2.80    0.70
  10  -9  -2    5.10    1.20
 -10   9   2    5.50    1.30
 -10   9   2    6.10    0.70
 -10   9   2    6.20    0.90
 -10   9   2    8.00    2.50
  10  -8  -2    4.70    1.20
  10  -8  -2    4.60    1.10
 -10   8   2    3.70    0.70
 -10   8   2    4.80    1.20
 -10   8   2    4.60    0.80
  10  -7  -2    1.20    0.90
 -10   7   2    2.80    1.10
 -10   7   2    1.90    0.70
 -10   7   2    2.20    0.60
 -10   6   2   37.20    1.90
 -10   6   2   41.70    2.60
 -10   6   2   40.30    1.20
 -10   5   2  178.08    6.40
 -10   5   2  164.08    5.10
  10  -4  -2    8.00    1.20
  10  -3  -2  331.67   10.50
 -10   2   2  321.87   10.20
 -10   1   2   25.40    1.80
 -10   0   2   62.79    2.70
 -10  -1   2   26.60    1.80
  10   2  -2  301.47    9.80
  10   2  -2  303.47    9.80
 -10  -2   2  318.17    9.70
 -10  -3   2  330.97   10.40
 -10  -4   2   10.20    1.30
 -10  -5   2  168.08    5.20
 -10  -5   2  173.58    5.20
 -10  -6   2   40.40    2.00
 -10  -6   2   40.90    1.80
  10   7  -2    2.70    1.10
 -10  -7   2    2.30    0.90
 -10  -7   2    1.00    0.80
 -10  -7   2    0.90    1.20
  10   8  -2    7.30    1.10
  10   8  -2    2.70    1.30
 -10  -8   2    3.00    1.10
 -10  -8   2    3.70    1.00
 -10  -8   2    4.80    1.40
 -10  -8   2    4.00    1.50
 -10  -8   2    3.70    0.90
  10   9  -2    4.90    1.40
  10   9  -2    6.20    1.20
 -10  -9   2    7.30    1.20
 -10  -9   2    4.70    1.40
 -10  -9   2    5.60    1.60
  10  10  -2    1.70    1.40
  10  10  -2    3.70    1.20
 -10 -10   2    4.90    2.00
 -10 -10   2    0.00    1.40
 -10 -10   2    0.40    1.60
 -10 -10   2    1.60    1.10
 -10 -10   2    2.50    1.40
  10  11  -2    9.40    1.30
 -10 -11   2    9.60    2.10
 -10 -11   2    8.70    1.20
 -10 -11   2    7.20    1.50
  10  12  -2   11.50    1.30
 -10 -12   2   13.40    1.20
 -10 -12   2   15.20    1.50
 -10 -12   2   24.10    2.70
  10  13  -2    1.50    1.00
 -10 -13   2   -0.70    1.00
 -10 -13   2    0.60    0.90
   9 -14  -2   10.90    1.00
   9 -14  -2   14.70    1.10
  -9  14   2   10.60    1.80
   9 -13  -2   27.30    1.60
  -9  13   2   26.50    1.30
  -9  13   2   26.70    3.50
   9 -12  -2   15.60    2.00
   9 -12  -2   18.50    1.60
  -9  12   2   15.30    2.60
  -9  12   2   20.70    1.90
  -9  12   2   16.20    1.10
  -9  12   2   20.70    1.50
   9 -11  -2   30.30    1.80
   9 -11  -2   30.00    2.50
  -9  11   2   31.00    1.70
  -9  11   2   29.60    1.40
  -9  11   2   29.70    4.30
  -9  11   2   31.70    2.30
  -9  11   2   29.10    1.90
   9 -10  -2  194.18    5.70
   9 -10  -2  184.18    8.50
  -9  10   2  199.48    5.70
  -9  10   2  197.08    4.90
  -9  10   2  196.88    6.00
  -9  10   2  192.98   10.30
  -9  10   2  200.78    5.30
   9  -9  -2   59.99    3.40
  -9   9   2   63.59    2.60
  -9   9   2   59.49    5.00
  -9   9   2   60.79    1.90
  -9   9   2   59.49    2.10
  -9   9   2   58.09    2.70
   9  -8  -2  541.95   22.40
  -9   8   2  538.75   12.90
  -9   8   2  554.54   15.30
  -9   8   2  557.64   14.40
  -9   8   2  525.25   13.90
   9  -7  -2   59.79    3.10
  -9   7   2   60.59    2.30
  -9   7   2   61.89    1.70
  -9   7   2   59.59    2.00
  -9   7   2   60.59    2.50
  -9   6   2   46.80    2.00
  -9   6   2   46.90    1.40
  -9   6   2   46.90    1.80
   9  -4  -2   74.69    3.10
   9  -3  -2    9.80    1.00
  -9   2   2    0.10    0.90
  -9   1   2    3.90    1.00
  -9   0   2   95.09    3.50
  -9  -1   2    5.40    1.00
   9   2  -2    0.90    0.70
   9   2  -2    0.20    0.70
  -9  -2   2    0.30    0.80
   9   3  -2    8.20    1.10
   9   3  -2    9.90    1.20
  -9  -3   2   11.60    1.20
  -9  -4   2   75.29    3.00
  -9  -4   2   77.29    2.60
  -9  -4   2   76.49    2.50
   9   5  -2   69.69    4.30
  -9  -5   2   72.59    2.50
  -9  -5   2   70.49    2.60
  -9  -5   2   70.29    2.20
   9   6  -2   46.20    4.00
  -9  -6   2   47.30    1.80
  -9  -6   2   50.29    2.20
   9   7  -2   63.89    3.40
   9   7  -2   64.79    4.90
  -9  -7   2   59.59    2.70
  -9  -7   2   62.49    2.30
   9   8  -2  532.75   22.30
  -9  -8   2  561.44   15.00
  -9  -8   2  522.75   14.40
   9   9  -2   59.49    2.50
   9   9  -2   61.89    3.60
  -9  -9   2   55.69    2.20
  -9  -9   2   60.09    2.50
  -9  -9   2   61.49    2.50
  -9  -9   2   53.39    2.90
   9  10  -2  183.98    8.60
   9  10  -2  189.18    5.70
  -9 -10   2  187.18    5.70
  -9 -10   2  196.38    5.60
  -9 -10   2  198.08    7.60
  -9 -10   2  184.48    5.40
   9  11  -2   30.70    2.10
  -9 -11   2   27.50    1.70
  -9 -11   2   28.10    2.60
  -9 -11   2   26.80    2.30
  -9 -11   2   36.10    3.00
  -9 -11   2   27.10    1.90
   9  12  -2   20.70    1.90
  -9 -12   2   20.70    1.70
  -9 -12   2   16.60    1.50
  -9 -12   2   17.70    1.40
  -9 -12   2   22.10    2.40
   9  13  -2   27.00    1.80
  -9 -13   2   27.20    1.90
  -9 -13   2   25.30    1.60
  -9 -14   2   12.50    1.10
  -9 -14   2    9.50    1.10
   8 -14  -2   37.20    1.80
   8 -14  -2   37.10    1.60
  -8  14   2   36.30    3.30
   8 -13  -2    1.20    0.90
  -8  13   2    0.70    2.00
  -8  13   2    1.70    0.60
  -8  13   2    3.30    1.20
  -8  13   2    1.70    0.80
   8 -12  -2    1.60    1.00
  -8  12   2    1.30    1.30
  -8  12   2    3.20    1.00
  -8  12   2    2.10    2.30
   8 -11  -2    1.90    1.10
   8 -11  -2    2.10    1.20
  -8  11   2   -0.30    1.40
  -8  11   2    1.50    1.00
  -8  11   2    0.40    1.30
   8 -10  -2    4.10    1.10
   8 -10  -2    1.60    1.30
  -8  10   2    2.70    0.90
  -8  10   2    2.40    0.90
  -8  10   2    3.10    1.40
  -8  10   2    4.60    1.30
   8  -9  -2    3.10    1.10
   8  -9  -2    4.10    1.20
  -8   9   2    4.50    1.20
  -8   9   2    4.10    1.30
  -8   9   2    3.80    0.90
  -8   9   2    3.00    0.90
   8  -8  -2    3.30    1.00
  -8   8   2    3.30    0.90
  -8   8   2    2.50    1.10
  -8   8   2    2.20    1.10
  -8   8   2    5.00    0.80
  -8   7   2   14.40    1.10
  -8   7   2   15.30    1.20
  -8   7   2   14.80    1.20
  -8   6   2   20.60    1.00
  -8   6   2   19.40    1.30
  -8   5   2    9.80    0.80
   8  -4  -2  105.69    3.80
  -8   4   2   98.29    2.80
   8  -3  -2  193.28    6.30
  -8   2   2  721.23   21.80
  -8   1   2   83.69    3.00
  -8   0   2  507.35   15.40
  -8  -1   2   80.89    3.00
   8   2  -2  721.53   21.90
   8   2  -2  706.63   21.90
  -8  -2   2  717.63   21.50
   8   3  -2  190.58    6.20
   8   3  -2  178.38    6.10
   8   3  -2  185.08    7.00
  -8  -3   2  183.28    5.50
  -8  -3   2  183.08    5.40
  -8  -3   2  186.98    6.00
   8   4  -2   98.39    4.60
  -8  -4   2   95.59    3.50
  -8  -4   2  103.09    3.30
  -8  -4   2  101.49    2.90
  -8  -4   2   98.59    3.20
   8   5  -2    6.10    1.80
  -8  -5   2    8.50    0.80
  -8  -5   2    8.20    1.00
  -8  -5   2    8.70    0.90
   8   6  -2   23.10    2.90
  -8  -6   2   19.80    1.30
  -8  -6   2   20.10    1.60
   8   7  -2   22.80    2.20
   8   7  -2   13.20    2.90
  -8  -7   2   14.00    1.20
   8   8  -2    3.10    1.20
  -8  -8   2    4.00    1.10
   8   9  -2    1.40    1.30
   8   9  -2    4.10    1.10
  -8  -9   2    3.00    1.10
  -8  -9   2    3.80    1.40
  -8  -9   2    2.20    1.00
  -8  -9   2    3.50    1.20
   8  10  -2    0.90    1.20
  -8 -10   2    2.50    1.00
  -8 -10   2    0.80    1.10
  -8 -10   2    2.30    1.30
  -8 -10   2    2.60    2.00
  -8 -10   2    5.60    1.50
   8  11  -2    0.30    1.20
  -8 -11   2   -0.90    1.60
  -8 -11   2    1.10    1.00
  -8 -11   2   -1.50    1.40
  -8 -11   2    0.00    1.20
  -8 -11   2    1.30    1.10
  -8 -11   2    4.10    2.00
   8  12  -2    1.10    1.20
  -8 -12   2   -0.30    1.10
  -8 -12   2   -0.20    1.40
  -8 -12   2    4.30    1.80
  -8 -12   2    0.70    1.00
   8  13  -2    3.20    1.10
  -8 -13   2    3.10    1.20
  -8 -13   2    1.80    0.90
  -8 -13   2    3.20    0.90
  -8 -14   2   32.70    1.80
  -8 -14   2   33.80    1.50
   7 -14  -2    2.30    1.00
   7 -14  -2    2.80    0.80
  -7  14   2    2.50    0.80
  -7  14   2    3.10    1.80
   7 -13  -2  377.26   10.50
  -7  13   2  395.46   10.90
  -7  13   2  377.46   18.20
   7 -12  -2    9.90    1.20
  -7  12   2    9.00    1.40
   7 -11  -2   21.00    2.30
   7 -11  -2   21.40    1.80
  -7  11   2   19.90    1.60
  -7  11   2   22.60    2.20
  -7  11   2   23.00    1.90
   7 -10  -2    1.20    1.20
  -7  10   2    0.80    1.10
  -7  10   2    1.40    1.10
  -7  10   2    0.00    1.40
  -7  10   2    2.10    1.30
   7  -9  -2  142.99    6.30
   7  -9  -2  136.59    6.30
  -7   9   2  140.19    4.50
  -7   9   2  141.89    4.40
  -7   9   2  140.19    4.60
   7  -8  -2    2.70    1.00
  -7   8   2    1.70    1.10
  -7   8   2    0.80    1.00
  -7   8   2    2.40    0.90
  -7   7   2  116.79    3.50
  -7   7   2  107.69    3.60
  -7   7   2  117.29    3.70
  -7   6   2   22.40    1.20
  -7   6   2   21.40    1.30
  -7   5   2  158.58    4.70
  -7   5   2  151.08    4.30
   7  -4  -2   36.60    1.90
  -7   4   2   34.60    1.30
   7  -3  -2  208.18    6.70
  -7   2   2   48.70    2.10
  -7   1   2    0.30    0.70
   7   2  -2   47.20    2.00
   7   2  -2   48.90    2.00
   7   2  -2   50.19    2.60
  -7  -2   2   49.00    2.00
   7   3  -2  199.78    6.70
   7   3  -2  213.68    7.50
   7   3  -2  206.48    6.70
  -7  -3   2  197.18    5.60
  -7  -3   2  212.88    6.10
  -7  -3   2  202.98    6.00
  -7  -3   2  199.38    6.50
   7   4  -2   36.30    2.70
  -7  -4   2   35.90    1.60
  -7  -4   2   34.80    1.70
  -7  -4   2   35.40    1.30
  -7  -4   2   34.10    1.50
   7   5  -2  151.68    6.50
  -7  -5   2  147.99    4.80
  -7  -5   2  157.98    4.50
   7   6  -2   22.00    2.70
  -7  -6   2   25.60    1.40
   7   7  -2  117.69    6.10
  -7  -7   2  115.79    3.70
   7   8  -2    1.90    2.60
   7   8  -2    3.60    1.10
  -7  -8   2    2.70    1.10
   7   9  -2  132.09    6.20
  -7  -9   2  138.29    4.40
  -7  -9   2  125.99    4.00
   7  10  -2    1.80    1.10
  -7 -10   2    1.70    1.00
  -7 -10   2    3.10    1.10
  -7 -10   2    3.60    2.00
  -7 -10   2   -0.10    1.30
  -7 -10   2    1.30    1.40
   7  11  -2   20.20    2.00
  -7 -11   2   21.80    2.00
  -7 -11   2   20.10    1.80
  -7 -11   2   22.30    1.80
  -7 -11   2   23.60    2.90
  -7 -11   2   20.60    1.80
  -7 -11   2   17.40    1.70
   7  12  -2    9.00    1.30
  -7 -12   2    5.70    1.50
  -7 -12   2   10.40    1.20
  -7 -12   2    9.80    1.10
   7  13  -2  372.96   10.30
  -7 -13   2  383.76   10.00
  -7 -13   2  351.16   10.00
  -7 -13   2  371.76   10.30
  -7 -14   2    2.70    1.00
  -7 -14   2    3.00    0.70
  -6  15   2    1.30    1.40
   6 -14  -2   18.80    1.70
   6 -14  -2   19.40    1.40
  -6  14   2   22.30    3.30
   6 -13  -2    1.40    1.00
  -6  13   2    1.80    1.30
   6 -12  -2    5.20    1.10
  -6  12   2    5.20    1.10
  -6  12   2    4.00    1.60
  -6  12   2    4.80    1.40
   6 -11  -2   -0.90    1.20
   6 -11  -2    0.40    1.10
  -6  11   2    0.80    1.20
  -6  11   2    0.50    1.50
  -6  11   2   -1.90    1.30
   6 -10  -2   -0.10    1.20
  -6  10   2    0.90    1.40
  -6  10   2   -0.30    1.10
  -6  10   2   -0.40    1.30
   6  -9  -2    0.10    1.00
   6  -9  -2    0.40    1.00
  -6   9   2    0.80    1.20
   6  -8  -2   11.10    1.20
  -6   8   2   11.50    1.20
  -6   7   2    7.50    1.00
  -6   7   2    5.80    0.90
  -6   6   2   21.00    1.30
  -6   6   2   21.50    1.20
  -6   5   2  137.89    3.80
  -6   5   2  137.89    4.20
   6  -4  -2 2134.49   63.89
  -6   4   2 2158.28   60.49
  -6   4   2 2039.60   54.09
   6  -3  -2  364.06   11.80
   6  -3  -2  398.86   13.00
   6   2  -2   70.99    3.40
   6   2  -2   68.49    2.50
   6   2  -2   74.99    3.50
   6   2  -2   71.29    2.50
   6   2  -2   69.29    3.10
   6   3  -2  355.36   11.30
   6   3  -2  361.56   11.40
   6   3  -2  392.86   12.80
   6   3  -2  368.06   12.40
   6   3  -2  359.46   12.80
  -6  -3   2  337.37   12.10
   6   4  -2 2212.08   69.69
  -6  -4   2 2103.59   58.29
   6   5  -2  138.39    6.00
  -6  -5   2  146.39    4.20
   6   6  -2   18.90    2.40
  -6  -6   2   21.60    1.40
   6   7  -2    8.40    2.30
  -6  -7   2    7.80    1.00
   6   8  -2   11.70    2.90
  -6  -8   2   11.40    1.20
   6   9  -2    0.70    1.20
  -6  -9   2   -0.50    1.20
  -6  -9   2   -0.20    1.60
  -6  -9   2    0.10    0.90
   6  10  -2   -0.10    1.10
  -6 -10   2    0.10    1.00
  -6 -10   2   -0.20    1.10
  -6 -10   2    1.10    1.30
  -6 -10   2    1.20    1.80
   6  11  -2    0.40    1.20
  -6 -11   2    2.30    1.10
  -6 -11   2   -0.30    1.40
  -6 -11   2   -0.30    1.10
  -6 -11   2    0.60    1.60
  -6 -11   2    1.30    2.00
   6  12  -2    4.70    1.30
  -6 -12   2    5.00    1.10
  -6 -12   2    4.60    1.60
  -6 -12   2    5.30    1.10
  -6 -12   2    5.40    1.70
   6  13  -2    4.10    1.10
  -6 -13   2    1.00    0.90
  -6 -13   2    2.20    1.00
  -6 -13   2    2.50    1.40
   6  14  -2   14.50    1.40
  -6 -14   2   16.40    1.40
  -6 -14   2   17.60    1.70
  -5  15   2    7.60    1.60
   5 -14  -2    8.20    1.20
   5 -14  -2    9.90    0.90
  -5  14   2    6.90    1.20
   5 -13  -2   52.99    2.20
  -5  13   2   50.99    2.30
  -5  13   2   57.99    2.60
   5 -12  -2   15.70    1.30
  -5  12   2   14.40    1.80
  -5  12   2   14.60    1.60
  -5  12   2   14.70    1.40
   5 -11  -2   85.89    3.10
  -5  11   2   94.29    3.60
  -5  11   2   86.89    3.20
   5 -10  -2  128.69    6.00
  -5  10   2  131.99    4.20
  -5  10   2  138.59    4.50
   5  -9  -2  265.37   10.90
   5  -9  -2  252.97   10.90
  -5   9   2  253.27    7.30
  -5   8   2  392.46   10.60
  -5   7   2   13.90    1.40
  -5   6   2   10.60    1.00
  -5   6   2   10.80    0.90
  -5   5   2  284.77    8.30
  -5   5   2  279.17    7.50
   5  -4  -2   14.80    1.30
   5  -3  -2   68.19    3.20
   5  -3  -2   66.79    3.30
   5  -3  -2   63.99    2.40
   5  -2  -2   43.50    2.20
   5   2  -2   40.90    1.70
   5   2  -2   46.40    2.60
   5   2  -2   44.20    2.60
   5   2  -2   41.60    2.10
   5   2  -2   43.30    1.70
  -5  -2   2   37.60    1.90
   5   3  -2   64.99    3.00
   5   3  -2   65.99    3.60
   5   3  -2   66.29    3.60
   5   3  -2   59.79    2.40
   5   3  -2   65.69    2.50
  -5  -3   2   63.29    3.10
  -5  -3   2   63.99    3.20
   5   4  -2   14.60    2.30
   5   4  -2   16.80    1.80
  -5  -4   2   14.50    0.90
   5   5  -2  305.17   10.90
  -5  -5   2  302.17    8.50
   5   6  -2    9.70    2.10
  -5  -6   2   11.30    1.00
   5   7  -2   12.80    2.40
  -5  -7   2   17.00    1.40
   5   8  -2  399.16   14.70
  -5  -8   2  377.56   11.00
   5   9  -2  260.57   10.80
  -5  -9   2  242.98    9.20
  -5  -9   2  249.68    7.50
   5  10  -2  131.19    4.00
  -5 -10   2  129.69    4.40
  -5 -10   2  127.79    3.90
  -5 -10   2  115.39    5.30
  -5 -10   2  121.39    3.90
   5  11  -2   85.59    3.20
  -5 -11   2   79.09    4.40
  -5 -11   2   85.99    3.50
  -5 -11   2   89.39    3.10
  -5 -11   2   83.49    3.00
  -5 -11   2   87.19    3.60
   5  12  -2   14.30    1.40
  -5 -12   2   16.00    1.40
  -5 -12   2   15.10    1.20
  -5 -12   2   14.30    1.90
   5  13  -2   52.69    2.50
  -5 -13   2   55.39    2.30
  -5 -13   2   56.09    2.70
   5  14  -2    9.60    1.30
  -5 -14   2   11.70    1.30
  -5 -14   2   10.10    1.00
  -5 -15   2    5.90    0.90
  -4  15   2   19.50    2.70
   4 -14  -2    2.20    0.90
   4 -14  -2    1.90    1.10
  -4  14   2    0.50    1.10
  -4  14   2   -0.10    1.00
   4 -13  -2   -0.50    0.90
  -4  13   2    0.40    1.40
  -4  13   2   -0.50    1.20
   4 -12  -2    3.50    1.10
  -4  12   2    3.00    1.30
  -4  12   2    1.70    1.60
  -4  11   2   -0.90    1.30
  -4  11   2   -0.60    1.50
   4 -10  -2   -0.10    1.10
  -4  10   2    0.40    1.20
  -4  10   2   -0.60    1.30
   4  -9  -2    0.60    0.90
   4  -9  -2    0.00    1.00
  -4   9   2   -2.00    1.20
  -4   8   2   35.70    1.90
  -4   7   2  152.48    4.40
  -4   6   2    5.70    0.80
  -4   5   2  122.79    3.50
   4  -4  -2   60.49    3.60
   4  -4  -2   58.89    2.50
   4  -4  -2   61.99    3.40
   4  -4  -2   61.89    2.40
   4  -3  -2    9.70    1.60
   4  -3  -2    6.10    1.30
   4  -3  -2    7.10    0.70
   4  -3  -2    8.60    1.10
  -4   3   2    8.60    1.20
   4  -2  -2  118.19    3.80
   4  -2  -2  120.29    4.40
   4  -2  -2  127.79    4.50
  -4   2   2  109.19    3.80
   4   1  -2 1145.29   36.10
   4   2  -2  117.09    3.80
   4   2  -2  126.39    4.60
   4   2  -2  116.49    4.60
   4   2  -2  105.79    3.90
   4   2  -2  116.89    3.80
  -4  -2   2  111.79    4.30
  -4  -2   2  114.29    4.40
   4   3  -2    7.60    0.90
   4   3  -2    6.60    1.50
   4   3  -2    7.60    1.40
   4   3  -2    7.50    1.30
   4   3  -2    7.60    1.20
   4   3  -2   12.70    1.00
  -4  -3   2    9.50    1.50
  -4  -3   2    7.30    1.10
  -4  -3   2    7.00    1.30
   4   4  -2   63.39    3.10
  -4  -4   2   61.29    2.00
  -4  -4   2   62.49    3.60
  -4  -4   2   57.59    3.40
   4   5  -2  137.19    5.60
  -4  -5   2  131.19    4.00
   4   6  -2    4.80    1.80
  -4  -6   2    5.20    0.80
   4   7  -2  147.99    6.80
  -4  -7   2  160.58    4.80
   4   8  -2   27.20    3.30
  -4  -8   2   33.40    1.90
   4   9  -2   -1.20    2.60
  -4  -9   2    0.20    1.10
  -4  -9   2    0.70    1.50
  -4 -10   2   -1.30    1.00
  -4 -10   2   -0.60    1.70
  -4 -10   2   -2.10    1.30
   4  11  -2   -0.50    1.20
  -4 -11   2    0.60    1.60
  -4 -11   2    0.50    1.50
  -4 -11   2   -0.30    1.10
   4  12  -2    5.40    1.20
   4  12  -2    4.40    1.40
  -4 -12   2    5.00    1.20
  -4 -12   2    2.00    1.70
  -4 -12   2    2.40    1.50
   4  13  -2   -1.20    1.30
  -4 -13   2    1.50    1.10
   4  14  -2    2.00    1.20
  -4 -14   2    4.10    1.30
  -4 -14   2    1.60    1.00
  -4 -15   2   18.70    1.50
  -4 -15   2   17.80    1.20
   3 -14  -2   -0.50    0.80
  -3  14   2   -1.10    1.10
  -3  14   2    0.00    1.20
   3 -13  -2    7.10    1.30
   3 -13  -2    3.80    1.00
  -3  13   2    2.50    1.30
  -3  13   2    4.20    1.40
   3 -12  -2  197.78    5.80
  -3  12   2  204.68    6.20
  -3  12   2  199.98    6.00
  -3  11   2  480.85   13.00
  -3  11   2  467.65   13.00
  -3  10   2    3.00    1.20
  -3  10   2    1.50    1.40
   3  -9  -2  404.56   17.10
  -3   9   2  422.06   11.20
  -3   8   2   30.50    1.80
  -3   7   2   84.89    2.80
  -3   6   2  416.26   11.00
   3  -5  -2    3.70    0.60
   3  -4  -2  100.99    4.60
   3  -4  -2   95.59    4.50
   3  -4  -2   98.29    3.40
   3  -4  -2   94.29    3.50
   3  -3  -2   40.60    2.60
   3  -3  -2   42.60    2.20
   3  -3  -2   44.20    2.60
   3  -3  -2   40.30    1.70
   3  -3  -2   41.50    1.70
  -3   3   2   40.00    2.20
   3  -2  -2   29.10    1.30
   3  -2  -2   30.70    1.70
   3  -2  -2   31.70    2.00
   3  -2  -2   30.90    2.10
  -3   2   2   30.40    1.80
   3   1  -2    3.80    0.90
   3   1  -2    3.10    0.70
   3   1  -2    3.00    0.70
  -3  -1   2    3.40    0.60
   3   2  -2   28.40    1.90
   3   2  -2   31.40    2.30
   3   2  -2   29.90    1.50
   3   2  -2   28.40    2.20
   3   2  -2   30.10    1.40
  -3  -2   2   29.50    1.70
  -3  -2   2   31.30    2.00
  -3  -2   2   29.70    2.10
   3   3  -2   38.30    2.20
   3   3  -2   37.70    2.60
   3   3  -2   42.00    1.90
   3   3  -2   44.10    1.80
   3   3  -2   40.30    2.40
  -3  -3   2   42.30    2.60
  -3  -3   2   40.60    2.50
  -3  -3   2   40.50    2.20
   3   4  -2   97.29    4.10
   3   4  -2   99.99    4.00
  -3  -4   2   85.09    4.30
  -3  -4   2   90.59    3.80
  -3  -4   2   95.79    4.50
   3   5  -2    6.00    1.50
  -3  -5   2    4.60    0.70
   3   6  -2  450.55   15.50
  -3  -6   2  434.96   12.30
   3   7  -2   88.19    4.80
  -3  -7   2   90.49    3.00
   3   8  -2   34.30    3.80
  -3  -8   2   35.70    1.90
   3   9  -2  418.96   15.60
  -3  -9   2  414.36   11.70
  -3  -9   2  396.96   14.40
  -3 -10   2    0.90    1.30
  -3 -10   2   -0.30    1.70
  -3 -10   2    0.10    1.00
  -3 -10   2   -1.30    1.30
   3  11  -2  435.86   12.30
   3  11  -2  439.06   12.40
  -3 -11   2  447.56   12.20
  -3 -11   2  453.65   12.10
  -3 -11   2  454.35   12.90
   3  12  -2  198.38    5.90
  -3 -12   2  199.68    5.70
  -3 -12   2  198.48    6.10
  -3 -12   2  183.08    6.30
   3  13  -2    6.40    1.50
  -3 -13   2    6.30    1.20
   3  14  -2   -2.00    1.20
  -3 -14   2    0.50    1.00
   3  15  -2   10.40    1.10
  -3 -15   2    7.20    1.10
  -3 -15   2    9.90    0.90
  -2  15   2    3.00    0.80
  -2  14   2   17.00    1.40
  -2  14   2   14.60    1.40
   2 -13  -2   21.00    1.60
  -2  13   2   17.00    1.60
   2 -12  -2   30.10    1.90
  -2  12   2   32.70    2.30
  -2  12   2   36.10    2.70
  -2  11   2    4.80    1.30
  -2  11   2    2.60    1.60
  -2  10   2    1.20    1.40
  -2  10   2    1.90    1.20
  -2   9   2    1.50    1.20
  -2   8   2   31.20    1.90
  -2   7   2    4.60    0.90
  -2   6   2  141.29    4.00
   2  -4  -2   48.20    3.20
   2  -4  -2   51.99    2.10
   2  -4  -2   54.89    2.80
   2  -4  -2   52.09    3.20
   2  -4  -2   54.89    2.30
  -2   4   2   54.69    2.90
   2  -3  -2  477.75   14.80
   2  -3  -2  488.05   14.90
   2  -3  -2  506.05   16.10
   2  -3  -2  481.15   13.90
   2  -3  -2  464.25   16.00
  -2   3   2  477.25   14.00
   2  -2  -2  178.88    5.50
   2  -2  -2  176.48    5.40
   2  -2  -2  172.18    5.40
   2  -2  -2  178.38    6.20
   2  -2  -2  166.88    6.10
  -2   2   2  163.08    5.40
   2  -1  -2    2.00    0.60
   2  -1  -2    1.70    0.50
   2   1  -2    2.00    0.60
   2   1  -2    1.80    0.50
   2   1  -2    1.80    0.30
   2   1  -2    2.10    0.30
  -2  -1   2    1.90    0.60
  -2  -1   2    2.50    0.70
   2   2  -2  168.08    5.30
   2   2  -2  177.58    5.30
   2   2  -2  163.88    6.10
   2   2  -2  172.08    5.40
  -2  -2   2  163.38    5.20
  -2  -2   2  167.48    6.10
  -2  -2   2  158.88    6.00
   2   3  -2  456.55   15.70
   2   3  -2  476.25   14.60
   2   3  -2  477.05   13.80
   2   3  -2  482.85   14.60
   2   3  -2  470.15   15.90
  -2  -3   2  487.75   15.90
  -2  -3   2  470.95   13.70
  -2  -3   2  456.35   15.70
   2   4  -2   48.60    2.90
   2   4  -2   49.99    3.20
   2   4  -2   54.49    2.70
  -2  -4   2   48.60    3.10
  -2  -4   2   58.09    3.40
  -2  -4   2   53.79    2.70
   2   5  -2  265.87    9.20
  -2  -5   2  242.48    7.10
   2   6  -2  166.88    6.50
  -2  -6   2  150.78    4.70
   2   7  -2    6.30    1.90
  -2  -7   2    3.90    0.90
   2   8  -2   29.30    3.60
  -2  -8   2   36.80    1.90
   2   9  -2   -2.80    2.40
  -2  -9   2    0.30    1.10
  -2  -9   2   -1.10    1.40
   2  10  -2    1.80    1.20
  -2 -10   2    1.60    1.30
  -2 -10   2    3.50    1.40
  -2 -10   2    4.40    1.10
   2  11  -2    1.70    1.20
  -2 -11   2    3.20    1.50
  -2 -11   2    1.40    1.20
  -2 -11   2    3.60    1.50
   2  12  -2   33.50    2.30
  -2 -12   2   28.20    2.60
  -2 -12   2   30.60    2.10
  -2 -12   2   31.40    2.60
   2  13  -2   20.60    1.70
  -2 -13   2   22.00    1.80
   2  14  -2   15.30    1.40
  -2 -14   2   14.80    1.20
   2  15  -2    2.20    1.00
  -2 -15   2    2.30    1.00
  -2 -15   2    3.80    0.90
   1 -15  -2   29.80    1.60
  -1  15   2   32.00    1.70
   1 -14  -2    1.40    1.10
  -1  14   2   -0.70    1.20
   1 -13  -2    2.30    1.00
  -1  13   2    3.90    1.40
   1 -12  -2    2.70    1.00
  -1  12   2    1.80    1.60
  -1  12   2    4.00    1.40
   1 -11  -2   98.99    3.30
  -1  11   2   99.49    3.50
  -1  11   2   96.19    3.90
  -1  10   2   53.19    2.70
  -1  10   2   54.49    2.40
  -1   9   2   39.20    2.30
  -1   8   2   91.89    3.10
  -1   7   2  173.28    4.90
  -1   6   2   90.49    2.80
   1  -4  -2   11.70    1.70
   1  -4  -2   11.90    1.80
   1  -4  -2   11.50    1.20
   1  -4  -2   12.20    1.30
   1  -4  -2   14.20    1.60
  -1   4   2   12.10    1.60
  -1   4   2   14.30    2.00
   1  -3  -2  174.68    5.60
   1  -3  -2  177.68    6.50
   1  -3  -2  176.18    5.70
   1  -3  -2  163.38    6.40
   1  -3  -2  168.58    5.50
  -1   3   2  166.08    6.50
  -1   3   2  160.18    5.70
   1  -2  -2   31.50    2.00
   1  -2  -2   31.20    1.30
   1  -2  -2   27.60    1.90
   1  -2  -2   31.50    1.30
   1  -2  -2   31.10    1.70
  -1   2   2   28.90    2.00
  -1   2   2   29.60    1.70
   1  -1  -2    0.20    0.60
   1  -1  -2    0.20    0.30
   1  -1  -2    0.00    0.30
  -1   1   2    0.40    0.60
   1   0  -2    1.70    0.50
   1   0  -2    1.50    0.30
   1   0  -2    1.00    0.30
  -1   0   2    1.40    0.40
   1   1  -2    0.70    0.40
   1   1  -2    0.00    0.50
   1   1  -2    0.60    0.60
  -1  -1   2    0.30    0.60
  -1  -1   2    0.60    0.50
   1   2  -2   30.80    2.00
   1   2  -2   31.60    1.40
   1   2  -2   29.70    1.70
  -1  -2   2   32.50    2.10
  -1  -2   2   31.30    1.90
  -1  -2   2   29.90    1.60
   1   3  -2  169.38    6.40
   1   3  -2  164.68    5.50
   1   3  -2  161.28    5.40
  -1  -3   2  159.98    6.40
  -1  -3   2  152.88    6.10
  -1  -3   2  171.68    5.40
   1   4  -2   13.90    1.50
   1   4  -2   10.40    1.60
   1   4  -2   12.10    1.80
  -1  -4   2   11.70    1.90
  -1  -4   2   12.00    1.50
   1   5  -2   11.40    1.90
   1   5  -2   16.60    1.80
  -1  -5   2   10.00    1.60
   1   6  -2  106.39    4.70
  -1  -6   2   97.59    3.20
   1   7  -2  177.48    7.30
  -1  -7   2  174.48    5.30
   1   8  -2   87.89    5.10
  -1  -8   2   95.29    3.30
   1   9  -2   36.40    4.20
  -1  -9   2   37.90    2.10
  -1  -9   2   39.20    2.20
   1  10  -2   58.49    2.50
  -1 -10   2   48.80    2.30
  -1 -10   2   51.09    2.70
  -1 -10   2   55.39    2.70
   1  11  -2   97.79    3.50
  -1 -11   2   90.29    3.70
  -1 -11   2   96.49    3.30
  -1 -11   2   96.69    3.80
   1  12  -2    3.20    1.40
  -1 -12   2    3.20    1.20
  -1 -12   2    2.40    1.60
   1  13  -2    4.40    1.50
  -1 -13   2    5.50    1.20
   1  14  -2   -0.90    1.20
  -1 -14   2    2.80    1.10
   1  15  -2   30.70    1.70
  -1 -15   2   30.30    1.60
  -1 -15   2   30.70    1.80
   0 -15  -2   -1.20    0.90
   0  15   2    0.30    1.00
   0 -14  -2    0.80    1.10
   0  14   2   -0.10    1.30
   0 -13  -2    7.60    1.30
   0  13   2    8.80    1.50
   0 -12  -2    4.00    1.30
   0 -12  -2    5.20    1.00
   0  12   2    6.70    1.90
   0  12   2    5.90    1.50
   0 -11  -2    4.20    1.10
   0  11   2    4.80    1.70
   0  11   2    3.80    1.40
   0  10   2   -0.70    1.40
   0  10   2   -1.70    1.20
   0   9   2   17.50    1.50
   0   8   2    3.70    1.00
   0   7   2    1.60    0.80
   0  -5  -2  198.88    7.20
   0  -4  -2  561.44   18.70
   0  -4  -2  569.94   16.30
   0  -4  -2  551.04   18.70
   0   4   2  537.75   16.40
   0   4   2  542.15   18.70
   0  -3  -2 2728.23   85.79
   0  -3  -2 2832.22   74.79
   0  -3  -2 2779.42   85.79
   0  -3  -2 2832.62   82.19
   0   3   2 2645.94   74.79
   0   3   2 2509.25   85.79
   0  -2  -2 3024.70  100.29
   0  -2  -2 3303.57   87.39
   0  -2  -2 3154.38   96.39
   0  -2  -2 3218.38  100.39
   0  -2  -2 3293.77   96.39
   0  -1  -2   87.79    2.80
   0  -1  -2   83.29    3.20
   0  -1  -2   85.09    2.80
   0   0  -2 1401.56   37.70
   0   0  -2 1363.36   43.30
   0   0  -2 1344.47   41.60
   0   0   2 1410.56   37.70
   0   2  -2 3138.99   86.69
   0   2  -2 3196.38   99.49
   0  -2   2 3186.18   86.59
   0   3  -2 2852.21   89.29
   0   3  -2 2880.01   77.79
   0  -3   2 2817.72   89.39
   0  -3   2 2870.11   77.69
   0  -3   2 2754.02   89.19
   0   4  -2  549.85   16.40
   0   4  -2  585.24   18.90
   0   4  -2  548.85   18.40
   0  -4   2  540.15   18.60
   0  -4   2  565.64   16.30
   0  -4   2  543.35   18.80
   0   5  -2  190.48    7.20
   0   5  -2  195.98    7.10
   0  -5   2  202.88    6.90
   0   6  -2  215.58    7.90
   0  -6   2  196.58    5.90
   0   7  -2    0.30    1.70
   0   7  -2    1.90    0.90
   0  -7   2   -0.20    0.80
   0   8  -2    2.30    2.00
   0   8  -2    3.00    1.10
   0  -8   2    4.10    1.00
   0  -8   2    1.30    1.00
   0   9  -2   17.00    3.00
   0  -9   2   19.30    1.80
   0  10  -2    0.50    1.10
   0 -10   2    1.20    1.30
   0 -10   2    0.00    1.10
   0  11  -2    4.20    1.30
   0 -11   2    4.10    1.20
   0 -11   2    4.80    1.30
   0 -11   2    3.40    1.00
   0  12  -2    3.70    1.40
   0 -12   2    7.20    1.30
   0 -12   2    5.60    1.40
   0  13  -2    6.80    1.50
   0 -13   2    8.50    1.30
   0  14  -2    2.60    1.30
   0 -14   2    2.10    1.10
   0  15  -2    0.30    0.90
   0 -15   2    0.10    0.80
  -1 -15  -2    5.80    0.90
   1  15   2    4.00    1.00
  -1 -14  -2    7.10    1.20
   1  14   2    8.10    1.30
  -1 -13  -2  132.39    4.20
   1  13   2  134.69    4.30
  -1 -12  -2   12.00    1.30
   1  12   2    9.90    1.60
  -1 -11  -2  226.08    6.60
  -1 -11  -2  231.18    6.50
   1  11   2  231.88    6.70
  -1 -10  -2   13.40    1.30
   1   9   2   59.69    2.70
   1   8   2  108.59    3.50
  -1  -7  -2  329.27    9.30
   1   7   2  322.47    8.80
  -1  -6  -2   20.60    1.30
  -1  -5  -2   25.40    2.60
   1   5   2   32.10    2.90
  -1  -4  -2  168.88    5.90
  -1  -4  -2  159.68    6.60
  -1  -4  -2  163.68    6.70
   1   4   2  156.68    6.80
   1   4   2  160.78    5.90
  -1  -3  -2    1.10    1.30
  -1  -3  -2    0.80    1.30
  -1  -3  -2    1.30    1.20
   1   3   2    3.40    1.50
  -1  -2  -2  298.87    8.60
  -1  -2  -2  282.47    9.80
  -1  -2  -2  280.27    9.80
   1   2   2  284.37    9.80
  -1  -1  -2   22.40    1.60
  -1  -1  -2   22.50    1.20
   1   1   2   23.00    1.60
  -1   0  -2    3.30    0.70
  -1   0  -2    4.00    0.60
   1   0   2    4.10    0.50
   1   0   2    4.30    0.60
   1   0   2    3.10    0.70
  -1   1  -2   21.40    1.50
  -1   1  -2   23.80    1.30
   1  -1   2   22.20    1.50
   1  -1   2   23.10    1.30
   1  -1   2   23.60    1.10
  -1   2  -2  295.57    8.80
  -1   2  -2  307.37   10.20
   1  -2   2  308.97    8.80
   1  -2   2  291.37    9.30
   1  -2   2  298.77   10.10
  -1   3  -2    3.30    1.10
  -1   3  -2    1.90    1.30
   1  -3   2    2.10    0.70
   1  -3   2    2.20    1.30
   1  -3   2    3.10    1.00
  -1   4  -2  170.88    6.60
  -1   4  -2  148.39    5.80
  -1   4  -2  161.28    5.70
   1  -4   2  166.08    5.60
   1  -4   2  155.08    6.40
   1  -4   2  159.78    6.70
  -1   5  -2   33.10    2.30
   1  -5   2   32.60    2.70
  -1   6  -2   24.40    2.50
  -1   6  -2   22.20    1.30
  -1   7  -2  352.96   12.30
  -1   7  -2  330.97    9.10
   1  -7   2  332.97    8.90
  -1   8  -2  110.59    5.70
  -1   8  -2  113.59    3.60
   1  -8   2  111.79    3.50
  -1   9  -2   59.49    2.60
   1  -9   2   59.29    2.50
  -1  10  -2   11.90    1.60
  -1  10  -2   11.20    1.30
  -1  11  -2  224.08    6.90
  -1  11  -2  233.88    6.70
   1 -11   2  220.58    6.60
   1 -11   2  233.78    6.50
   1 -11   2  234.08    6.90
  -1  12  -2   11.70    1.90
  -1  12  -2   14.20    1.60
   1 -12   2   11.00    1.40
   1 -12   2   12.10    1.10
   1 -12   2   13.10    1.50
  -1  13  -2  134.99    4.30
   1 -13   2  130.39    4.20
   1 -13   2  131.09    4.40
  -1  14  -2    7.70    1.30
   1 -14   2    5.20    1.10
   1 -14   2    6.90    1.20
  -1  15  -2    5.20    1.00
   1 -15   2    5.50    0.90
  -2 -15  -2    1.00    1.00
  -2 -15  -2   -0.10    0.80
   2  15   2    1.00    1.00
  -2 -14  -2   10.60    1.20
   2  14   2    7.60    1.40
  -2 -13  -2    5.60    1.30
   2  13   2    2.60    1.40
  -2 -12  -2    3.40    1.20
  -2 -12  -2    8.90    1.70
   2  12   2    4.80    1.40
  -2 -11  -2    1.90    1.50
  -2 -11  -2    1.10    1.10
   2  11   2    1.90    1.40
  -2 -10  -2    5.10    1.20
  -2 -10  -2    6.70    1.50
  -2  -9  -2   -0.80    1.10
  -2  -8  -2   38.40    2.10
  -2  -7  -2    2.60    0.90
  -2  -6  -2   11.80    1.00
  -2  -5  -2   75.09    3.90
  -2  -4  -2  591.04   17.20
  -2  -4  -2  582.84   19.70
   2   4   2  572.74   19.90
  -2  -3  -2  562.74   16.00
  -2  -3  -2  535.75   18.20
   2   3   2  544.85   18.30
   2   3   2  542.45   16.90
  -2  -2  -2 1567.74   42.50
  -2  -2  -2 1465.05   48.70
  -2  -2  -2 1536.95   48.70
   2   2   2 1477.25   46.40
   2   2   2 1574.14   46.40
   2   2   2 1579.74   48.70
  -2  -1  -2   28.60    1.90
  -2  -1  -2   29.60    1.60
   2   1   2   25.40    1.30
   2   1   2   29.60    2.00
   2   1   2   28.60    1.40
  -2   0  -2  159.58    5.90
  -2   0  -2  151.38    5.00
   2   0   2  161.98    5.90
   2   0   2  165.38    5.10
   2   0   2  162.18    5.30
  -2   1  -2   28.60    1.80
  -2   1  -2   30.20    1.60
   2  -1   2   29.50    1.90
   2  -1   2   27.20    1.30
   2  -1   2   30.70    1.60
  -2   2  -2 1591.44   49.80
  -2   2  -2 1553.34   43.40
   2  -2   2 1535.85   47.70
   2  -2   2 1599.24   49.90
   2  -2   2 1598.14   43.40
  -2   3  -2  564.84   18.60
  -2   3  -2  545.15   16.20
   2  -3   2  560.04   16.10
   2  -3   2  552.54   17.30
   2  -3   2  578.74   18.60
  -2   4  -2  584.14   17.50
  -2   4  -2  602.64   20.10
   2  -4   2  599.74   20.00
   2  -4   2  600.84   17.40
  -2   5  -2   74.29    3.40
  -2   6  -2   14.50    1.10
  -2   6  -2   14.90    1.90
  -2   7  -2    1.50    0.90
  -2   7  -2    1.20    1.60
   2  -7   2    2.80    0.80
  -2   8  -2   39.20    2.00
  -2   9  -2    2.40    1.30
  -2  10  -2    5.50    1.60
  -2  10  -2    7.90    1.30
  -2  11  -2    3.50    1.40
  -2  11  -2    3.50    1.60
   2 -11   2    0.70    1.00
  -2  12  -2    3.20    1.40
  -2  12  -2    5.70    1.70
   2 -12   2    4.10    1.00
   2 -12   2    7.30    1.40
  -2  13  -2    0.90    1.40
   2 -13   2    1.50    1.20
   2 -13   2    2.70    0.90
   2 -13   2    3.10    1.30
  -2  14  -2    7.60    1.30
   2 -14   2    6.60    1.10
   2 -14   2   11.00    1.30
  -2  15  -2    1.00    0.90
   2 -15   2    1.30    0.90
  -3 -15  -2    2.70    1.00
  -3 -15  -2    4.20    0.90
   3  15   2    4.30    1.00
  -3 -14  -2   47.90    2.10
   3  14   2   46.30    2.30
  -3 -13  -2   36.70    2.10
   3  13   2   34.90    2.30
  -3 -12  -2   45.20    2.70
  -3 -12  -2   49.50    2.30
   3  12   2   47.50    2.50
  -3 -11  -2   50.69    2.30
  -3 -11  -2   51.49    2.40
  -3 -11  -2   45.90    2.80
   3  11   2   48.40    2.60
  -3 -10  -2  141.19    4.90
  -3 -10  -2  141.19    4.30
  -3  -9  -2  234.68    7.10
  -3  -8  -2    2.20    1.10
  -3  -7  -2    8.60    1.10
  -3  -6  -2    0.90    0.80
  -3  -5  -2  278.17    7.80
  -3  -4  -2   69.59    4.00
  -3  -4  -2   66.69    3.50
  -3  -3  -2   85.99    4.10
  -3  -3  -2   81.69    4.10
  -3  -3  -2   86.79    3.70
   3   3   2   83.79    3.10
   3   3   2   82.99    3.10
   3   3   2   86.79    4.20
  -3  -2  -2  453.35   15.40
  -3  -2  -2  433.06   15.30
  -3  -2  -2  462.35   13.50
   3   2   2  480.75   15.50
   3   2   2  452.65   14.20
   3   2   2  471.45   14.20
  -3  -1  -2   21.40    2.10
  -3  -1  -2   23.80    1.60
   3   1   2   23.30    2.30
   3   1   2   25.50    1.40
   3   1   2   22.20    1.20
  -3   0  -2    4.30    1.20
  -3   0  -2    2.20    0.80
   3   0   2    2.90    1.30
   3   0   2    3.60    0.90
   3   0   2    4.10    0.70
  -3   1  -2   21.90    1.90
  -3   1  -2   24.00    1.60
   3  -1   2   28.00    2.20
   3  -1   2   26.00    1.30
   3  -1   2   24.40    1.60
  -3   2  -2  468.65   13.60
  -3   2  -2  461.95   15.50
   3  -2   2  474.05   15.60
   3  -2   2  470.85   14.50
   3  -2   2  479.25   13.50
  -3   3  -2   87.69    3.50
  -3   3  -2   87.39    4.00
   3  -3   2   93.19    3.50
   3  -3   2   84.89    3.20
   3  -3   2   90.09    4.10
  -3   4  -2   74.39    4.00
   3  -4   2   76.29    4.00
  -3   6  -2    0.10    0.80
  -3   7  -2    9.40    1.10
  -3   8  -2    0.70    1.00
  -3   9  -2  247.18    7.10
  -3  10  -2  143.19    4.80
  -3  10  -2  151.78    4.60
  -3  11  -2   50.89    2.90
  -3  11  -2   54.59    2.60
   3 -11   2   51.09    2.20
  -3  12  -2   49.50    3.00
  -3  12  -2   52.29    2.60
   3 -12   2   51.09    2.20
   3 -12   2   51.99    2.70
  -3  13  -2   33.70    2.30
   3 -13   2   36.60    2.40
   3 -13   2   35.70    1.80
  -3  14  -2   44.20    2.20
  -3  14  -2   44.70    2.20
   3 -14   2   45.20    2.30
   3 -15   2    5.10    0.90
  -4 -15  -2    1.50    0.80
  -4 -14  -2    2.10    1.00
  -4 -14  -2    1.60    1.20
   4  14   2    3.90    1.20
  -4 -13  -2    1.40    1.10
  -4 -13  -2    2.90    1.10
   4  13   2    5.50    1.40
  -4 -12  -2   22.40    2.30
  -4 -12  -2   23.10    1.90
  -4 -12  -2   23.80    1.90
   4  12   2   24.80    2.20
  -4 -11  -2    2.80    1.50
  -4 -11  -2    5.10    1.20
  -4 -11  -2    5.50    1.20
   4  11   2    3.50    1.20
   4  11   2    2.10    1.40
  -4 -10  -2   -0.40    1.20
  -4 -10  -2    1.10    1.40
  -4 -10  -2   -0.20    1.10
  -4  -9  -2    0.40    1.20
  -4  -8  -2   36.30    2.10
  -4  -7  -2    2.50    0.90
  -4  -6  -2  430.26   12.00
  -4  -5  -2   27.30    1.30
  -4  -4  -2   87.99    4.60
  -4  -4  -2   91.59    2.80
  -4  -3  -2   12.50    1.70
  -4  -3  -2   13.10    1.90
  -4  -3  -2   10.10    1.80
   4   3   2   11.90    1.90
   4   3   2   11.40    1.20
   4   3   2   11.70    1.20
  -4  -2  -2   49.70    2.70
  -4  -2  -2   49.00    2.90
  -4  -2  -2   44.70    2.90
  -4  -2  -2   52.19    2.30
   4   2   2   49.40    2.10
   4   2   2   55.59    2.20
   4   2   2   51.09    3.10
  -4  -1  -2   -0.70    1.30
  -4  -1  -2    0.60    0.90
   4   1   2    1.60    1.40
   4   1   2    1.10    0.70
   4   1   2   -0.10    0.60
  -4   0  -2 1528.75   49.00
  -4   0  -2 1506.75   42.70
   4   0   2 1604.04   49.20
   4   0   2 1569.84   46.90
   4   0   2 1563.24   42.60
   4   0   2 1510.85   46.80
  -4   1  -2    0.10    0.80
  -4   1  -2   -0.60    1.00
   4  -1   2    1.80    0.70
   4  -1   2    1.50    0.90
   4  -1   2    3.50    1.40
  -4   2  -2   46.30    2.60
  -4   2  -2   45.00    2.20
   4  -2   2   49.60    2.40
   4  -2   2   52.89    2.80
   4  -2   2   49.50    2.00
  -4   3  -2   14.00    1.70
  -4   3  -2   15.70    1.60
   4  -3   2   15.00    1.80
   4  -3   2   13.50    1.20
   4  -3   2   14.00    1.40
  -4   4  -2  102.29    4.80
   4  -4   2  100.59    4.80
  -4   5  -2   27.10    1.30
  -4   6  -2  434.96   11.50
  -4   7  -2    2.50    0.90
  -4   8  -2   35.00    2.00
  -4   9  -2    0.50    1.20
   4  -9   2   -0.10    0.90
  -4  10  -2    0.00    1.40
  -4  10  -2   -0.50    1.20
   4 -10   2    0.60    0.90
  -4  11  -2   -0.10    1.50
  -4  11  -2    6.30    1.30
   4 -11   2    4.20    1.00
  -4  12  -2   27.60    2.60
  -4  12  -2   28.90    2.20
   4 -12   2   26.10    1.80
   4 -12   2   28.90    2.40
  -4  13  -2    2.10    1.30
  -4  13  -2    1.70    1.20
   4 -13   2    3.40    1.30
   4 -13   2    3.20    1.00
  -4  14  -2    3.50    1.10
  -4  14  -2    0.70    1.10
   4 -14   2    1.70    1.20
   4 -14   2    1.70    0.80
  -4  15  -2    0.20    1.60
   4 -15   2    1.20    0.90
  -5 -14  -2    3.20    1.10
  -5 -14  -2    5.60    1.00
   5  14   2    2.40    1.20
  -5 -13  -2    8.40    1.20
  -5 -13  -2    7.90    1.10
  -5 -13  -2    7.80    1.40
   5  13   2    5.10    1.40
  -5 -12  -2  183.98    5.40
  -5 -12  -2  186.88    5.40
   5  12   2  184.18    5.60
  -5 -11  -2   27.90    2.00
  -5 -11  -2   28.50    2.40
  -5 -11  -2   26.50    2.00
   5  11   2   25.70    2.00
  -5 -10  -2   78.29    2.90
  -5 -10  -2   81.19    2.90
  -5 -10  -2   84.19    3.40
   5  10   2   76.19    2.90
  -5  -9  -2  679.83   19.00
  -5  -8  -2   50.89    2.40
  -5  -7  -2  535.25   15.00
  -5  -6  -2   48.20    2.00
  -5  -5  -2   47.40    1.80
  -5  -4  -2  210.28    8.50
  -5  -4  -2  210.08    6.00
  -5  -3  -2   60.29    3.70
  -5  -3  -2   59.39    2.00
  -5  -3  -2   58.09    3.50
   5   3   2   65.09    2.70
   5   3   2   66.99    3.80
  -5  -2  -2   13.90    1.70
  -5  -2  -2   14.40    1.80
  -5  -2  -2   13.20    1.70
  -5  -2  -2   15.80    1.60
   5   2   2   13.10    1.20
   5   2   2   12.10    1.80
   5   2   2   12.30    1.20
  -5  -1  -2    1.80    1.30
  -5  -1  -2    1.10    1.00
   5   1   2    2.10    0.70
   5   1   2    1.50    1.30
   5   1   2    1.30    0.80
  -5   0  -2   15.40    1.40
  -5   0  -2   14.50    1.70
   5   0   2   13.60    1.10
   5   0   2   14.90    1.60
   5   0   2   14.20    1.70
   5   0   2   15.60    1.20
  -5   1  -2    2.20    0.90
  -5   1  -2    2.60    1.00
   5  -1   2    1.80    1.30
   5  -1   2    2.00    1.00
   5  -1   2    2.60    0.70
  -5   2  -2   13.10    1.30
  -5   2  -2   14.40    1.50
   5  -2   2   15.60    1.60
   5  -2   2   12.40    1.20
   5  -2   2   13.10    1.70
  -5   3  -2   65.79    3.40
   5  -3   2   67.99    3.60
   5  -3   2   59.89    2.60
  -5   5  -2   45.70    1.70
  -5   6  -2   48.30    1.90
  -5   7  -2  527.95   14.00
  -5   8  -2   48.20    2.30
  -5   9  -2  700.33   18.90
   5  -9   2  726.43   29.30
  -5  10  -2   78.99    3.30
  -5  10  -2   77.39    3.00
   5 -10   2   77.39    2.80
  -5  11  -2   24.30    2.20
  -5  11  -2   28.50    2.50
   5 -11   2   31.10    1.90
  -5  12  -2  191.38    5.70
  -5  12  -2  187.08    6.00
  -5  12  -2  203.08    6.10
   5 -12   2  194.28    5.60
  -5  13  -2    6.90    1.30
  -5  13  -2    8.20    1.20
   5 -13   2    9.10    1.00
   5 -13   2    7.20    1.30
  -5  14  -2    5.70    0.90
  -5  14  -2    3.90    1.90
   5 -14   2    3.80    1.20
   5 -14   2    4.20    0.80
  -5  15  -2    2.10    1.40
   5 -15   2    5.20    0.90
  -6 -14  -2   29.80    1.60
  -6 -14  -2   30.60    1.50
  -6 -14  -2   28.50    1.70
   6  14   2   30.80    1.80
  -6 -13  -2    0.40    1.30
  -6 -13  -2   -2.90    1.00
  -6 -13  -2    1.90    1.10
   6  13   2   -1.60    1.20
  -6 -12  -2    3.70    1.50
  -6 -12  -2    3.40    1.10
  -6 -12  -2    3.30    1.20
   6  12   2    4.70    1.40
   6  12   2    0.70    1.20
  -6 -11  -2    1.30    1.40
  -6 -11  -2    3.20    1.20
  -6 -11  -2    3.60    1.20
   6  11   2    1.90    1.30
  -6 -10  -2    0.70    1.20
  -6 -10  -2   -0.80    1.40
  -6 -10  -2   -0.40    1.20
   6  10   2   -0.40    1.20
  -6  -9  -2    4.40    1.10
  -6  -9  -2    4.60    1.40
  -6  -8  -2   17.80    1.80
  -6  -7  -2   12.20    1.20
  -6  -6  -2   17.80    1.40
  -6  -5  -2  116.09    3.60
  -6  -4  -2  179.68    5.20
  -6  -3  -2  246.28    6.90
   6   3   2  244.28    9.50
  -6  -2  -2   23.80    2.30
  -6  -2  -2   21.90    1.00
   6   2   2   25.30    1.50
   6   2   2   23.30    1.50
   6   2   2   29.50    2.60
  -6  -1  -2  569.34   18.30
  -6  -1  -2  531.15   18.20
   6   1   2  567.94   18.60
   6   1   2  538.85   17.10
   6   1   2  548.05   17.00
  -6   0  -2   61.99    3.00
   6   0   2   63.39    2.50
   6   0   2   71.49    3.60
   6  -1   2  535.25   16.90
   6  -1   2  561.84   18.40
   6  -2   2   23.40    1.50
   6  -2   2   29.70    2.60
  -6   3  -2  240.58    6.90
   6  -3   2  257.07    9.50
   6  -3   2  243.38    8.00
  -6   4  -2  167.08    4.90
  -6   4  -2  169.68    5.10
  -6   4  -2  168.98    4.70
  -6   5  -2  116.79    3.50
  -6   5  -2  116.99    3.60
  -6   6  -2   17.80    1.40
  -6   7  -2   12.90    1.20
  -6   8  -2   18.90    1.80
   6  -8   2   19.90    1.80
  -6   9  -2    5.00    1.30
  -6   9  -2    6.60    1.20
   6  -9   2    4.70    1.10
  -6  10  -2    0.50    1.40
  -6  10  -2   -0.20    1.10
  -6  10  -2    1.70    1.50
   6 -10   2    0.10    1.10
   6 -10   2    0.40    1.00
  -6  11  -2    2.50    1.50
  -6  11  -2    0.30    1.40
  -6  11  -2    2.30    1.60
  -6  11  -2    2.70    1.20
   6 -11   2    2.90    1.10
  -6  12  -2    2.00    1.60
  -6  12  -2    3.20    1.30
  -6  12  -2    4.00    1.20
   6 -12   2    2.60    1.10
  -6  13  -2   -0.30    1.20
  -6  13  -2    1.70    1.00
   6 -13   2    1.10    0.90
   6 -13   2   -0.30    1.10
  -6  14  -2   31.60    3.40
   6 -14   2   32.50    1.90
   6 -14   2   30.20    1.50
  -6  15  -2    3.80    1.40
  -7 -14  -2    7.30    0.80
  -7 -14  -2    7.50    0.90
   7  14   2    8.20    1.10
  -7 -13  -2    4.20    1.00
  -7 -13  -2    3.40    1.00
  -7 -13  -2    4.80    1.30
  -7 -12  -2    3.00    1.10
  -7 -12  -2    0.50    1.30
  -7 -12  -2    1.90    1.10
   7  12   2    1.10    1.40
   7  12   2    1.20    1.20
  -7 -11  -2   21.60    2.10
  -7 -11  -2   26.90    1.90
  -7 -11  -2   27.00    1.90
  -7 -11  -2   23.60    1.80
   7  11   2   23.10    2.00
  -7 -10  -2   29.70    2.20
  -7 -10  -2   29.10    2.00
  -7 -10  -2   32.10    1.90
   7  10   2   29.00    2.00
  -7  -9  -2   15.90    1.70
  -7  -9  -2   16.10    1.70
  -7  -9  -2   17.30    1.50
   7   9   2   18.10    1.50
  -7  -8  -2   35.30    2.10
   7   8   2   35.30    2.50
  -7  -7  -2  228.08    6.80
  -7  -6  -2    8.30    1.00
  -7  -5  -2   76.09    2.60
  -7  -4  -2   23.60    1.20
  -7  -3  -2  145.79    4.20
  -7  -3  -2  147.09    4.70
  -7  -2  -2   24.60    1.50
  -7  -2  -2   21.40    1.00
   7   2   2   23.40    1.60
   7   2   2   21.00    1.60
  -7  -1  -2    4.70    0.50
   7   1   2    5.50    1.10
   7   1   2    3.30    0.80
   7   0   2    8.40    1.00
  -7   1  -2    4.70    0.60
  -7   1  -2    4.20    0.50
   7  -1   2    4.80    0.90
  -7   2  -2   21.40    1.00
  -7   2  -2   23.70    1.10
  -7   2  -2   22.40    1.00
   7  -2   2   23.90    1.70
  -7   3  -2  150.48    4.30
  -7   3  -2  141.89    4.40
  -7   3  -2  135.39    4.10
  -7   3  -2  141.69    4.00
   7  -3   2  142.09    5.00
  -7   4  -2   24.70    1.20
  -7   4  -2   25.80    1.30
  -7   4  -2   25.60    1.20
  -7   4  -2   23.30    1.20
  -7   5  -2   76.29    2.50
  -7   5  -2   75.09    2.50
  -7   5  -2   72.89    2.60
  -7   6  -2    9.10    1.10
  -7   6  -2    8.30    1.00
  -7   6  -2    9.40    1.10
  -7   7  -2  220.18    6.60
  -7   7  -2  231.18    6.40
  -7   8  -2   35.70    2.10
  -7   8  -2   34.00    2.10
   7  -8   2   36.20    2.40
  -7   9  -2   18.10    1.70
  -7   9  -2   19.30    1.90
  -7   9  -2   16.80    1.30
   7  -9   2   16.40    2.00
  -7  10  -2   25.20    2.20
  -7  10  -2   30.00    2.20
  -7  10  -2   31.70    2.50
  -7  10  -2   28.60    1.90
   7 -10   2   27.30    1.80
   7 -10   2   27.70    2.30
  -7  11  -2   27.50    2.40
  -7  11  -2   22.00    2.00
  -7  11  -2   21.50    2.10
  -7  11  -2   28.20    1.90
   7 -11   2   25.50    1.80
  -7  12  -2    1.40    1.10
   7 -12   2    0.70    1.00
  -7  13  -2    2.40    2.10
   7 -13   2    2.70    0.90
   7 -13   2    2.60    1.10
  -7  14  -2    7.80    1.80
  -7  14  -2    6.20    1.10
   7 -14   2    7.30    0.80
   7 -14   2    9.10    1.10
  -8 -14  -2    2.80    0.80
  -8 -13  -2    0.60    0.90
  -8 -13  -2    0.40    0.90
   8  13   2    0.10    1.10
  -8 -12  -2    1.50    1.00
  -8 -12  -2    0.70    1.10
   8  12   2    1.40    1.40
   8  12   2   -0.70    1.20
  -8 -11  -2   -1.50    1.10
  -8 -11  -2    2.60    1.10
   8  11   2   -0.20    1.20
  -8 -10  -2    3.80    1.40
  -8 -10  -2    4.70    1.10
  -8 -10  -2    2.50    1.20
   8  10   2    2.50    1.30
  -8  -9  -2    2.80    1.10
  -8  -9  -2    3.50    1.40
  -8  -9  -2    1.60    1.20
   8   9   2    2.10    1.20
  -8  -8  -2   14.60    1.50
  -8  -8  -2   14.40    1.10
   8   8   2   15.80    2.20
  -8  -7  -2    0.70    1.00
   8   7   2    2.20    1.10
  -8  -6  -2   85.99    3.00
  -8  -5  -2    4.20    0.80
  -8  -4  -2  160.98    4.60
  -8  -4  -2  157.38    5.10
  -8  -3  -2  681.13   18.90
  -8  -3  -2  702.63   20.20
  -8  -2  -2  822.62   23.30
  -8  -2  -2  765.12   24.10
  -8  -2  -2  794.62   23.20
  -8  -2  -2  830.62   21.90
  -8  -1  -2   21.00    1.00
  -8  -1  -2   20.60    0.90
  -8  -1  -2   18.10    1.30
  -8  -1  -2   18.70    1.00
  -8  -1  -2   21.30    1.20
   8   1   2   21.90    1.60
   8   1   2   24.60    1.80
  -8   0  -2   96.79    2.90
  -8   0  -2   92.89    2.70
  -8   0  -2   95.89    3.00
  -8   0  -2   89.89    2.70
   8   0   2  100.29    3.70
  -8   1  -2   20.70    1.10
  -8   1  -2   21.40    0.90
  -8   1  -2   20.40    0.90
   8  -1   2   22.50    1.70
  -8   2  -2  814.42   21.50
  -8   2  -2  818.02   22.60
  -8   2  -2  840.62   24.00
  -8   2  -2  845.42   24.00
   8  -2   2  851.11   25.70
  -8   3  -2  708.03   19.90
  -8   3  -2  665.33   18.70
  -8   3  -2  700.83   19.90
  -8   3  -2  680.23   17.90
  -8   4  -2  151.58    4.80
  -8   4  -2  164.48    4.80
  -8   4  -2  155.88    4.60
  -8   4  -2  161.38    4.50
  -8   5  -2    4.90    0.90
  -8   5  -2    4.40    0.80
  -8   5  -2    4.60    0.80
  -8   5  -2    3.90    0.80
  -8   6  -2   88.19    2.90
  -8   6  -2   88.29    3.10
  -8   6  -2   89.99    2.90
  -8   6  -2   88.29    3.00
  -8   7  -2   -0.50    0.90
  -8   7  -2    0.30    1.00
  -8   7  -2    0.20    0.90
   8  -7   2   -0.60    0.90
  -8   8  -2   14.70    1.50
  -8   8  -2   14.10    1.50
  -8   8  -2   15.80    1.60
   8  -8   2   15.60    1.90
  -8   9  -2    1.00    1.10
  -8   9  -2    3.90    1.10
  -8   9  -2    1.70    1.10
  -8   9  -2    2.30    1.40
   8  -9   2    2.40    0.90
   8  -9   2    2.80    1.10
  -8  10  -2    4.40    1.20
  -8  10  -2    1.80    1.50
   8 -10   2    4.50    1.20
   8 -10   2    4.20    1.10
  -8  11  -2   -0.80    2.40
  -8  11  -2    1.50    1.50
   8 -11   2    1.10    1.00
  -8  12  -2    2.80    2.30
   8 -12   2    0.20    1.00
  -8  13  -2   -0.90    1.90
  -8  13  -2    0.60    0.80
   8 -13   2    0.00    0.80
   8 -13   2    1.40    1.10
  -8  14  -2    5.00    1.70
   8 -14   2    3.20    0.70
   8 -14   2    3.50    0.90
  -9 -14  -2    2.90    0.70
  -9 -13  -2   33.60    1.50
  -9 -13  -2   31.10    1.70
   9  13   2   31.20    1.70
   9  13   2   32.70    1.90
  -9 -12  -2   11.80    1.20
  -9 -12  -2   13.60    1.10
   9  12   2   13.70    1.50
   9  12   2   11.30    1.30
  -9 -11  -2  159.98    4.80
  -9 -11  -2  155.28    4.70
   9  11   2  162.18    4.90
  -9 -10  -2   57.49    3.70
  -9 -10  -2   58.09    2.30
  -9 -10  -2   58.79    2.70
  -9 -10  -2   63.09    2.50
   9  10   2   61.09    2.60
  -9  -9  -2    9.50    1.20
  -9  -9  -2    8.80    1.40
  -9  -9  -2    7.20    1.30
  -9  -9  -2    7.50    1.20
   9   9   2    7.60    1.20
   9   9   2    5.90    1.50
  -9  -8  -2   20.50    1.60
  -9  -8  -2   23.00    1.90
  -9  -8  -2   19.80    1.90
   9   8   2   20.00    2.40
  -9  -7  -2   93.79    3.20
   9   7   2   90.59    4.50
  -9  -6  -2   74.69    2.80
   9   6   2   89.79    4.10
  -9  -5  -2   74.29    2.50
  -9  -5  -2   75.09    3.10
  -9  -4  -2   21.50    1.50
  -9  -4  -2   23.10    1.20
  -9  -3  -2    8.10    0.80
  -9  -3  -2    7.90    0.80
  -9  -3  -2    8.20    1.00
  -9  -2  -2    1.00    0.60
  -9  -2  -2    0.10    0.80
  -9  -2  -2    0.50    0.40
  -9  -2  -2    0.20    0.70
  -9  -1  -2    6.80    0.70
  -9  -1  -2    7.10    0.60
   9   1   2    6.70    1.20
  -9   0  -2    0.90    0.50
  -9   0  -2    0.60    0.40
  -9   0  -2    0.80    0.40
   9   0   2    2.30    1.20
  -9   1  -2    7.60    0.70
   9  -1   2    5.70    1.20
  -9   2  -2    0.30    0.40
  -9   2  -2    0.40    0.40
  -9   2  -2    0.10    0.60
   9  -2   2    0.20    1.00
  -9   3  -2    9.10    0.70
  -9   3  -2    9.70    0.80
  -9   3  -2    7.80    0.70
  -9   4  -2   23.30    1.10
  -9   4  -2   23.10    1.10
  -9   4  -2   21.10    1.30
  -9   5  -2   77.39    2.60
  -9   5  -2   74.99    3.40
  -9   5  -2   75.39    2.60
  -9   5  -2   77.39    2.50
  -9   6  -2   77.29    2.70
  -9   6  -2   79.39    3.70
  -9   6  -2   78.09    2.60
  -9   6  -2   74.59    2.70
  -9   7  -2   90.19    3.10
  -9   7  -2   86.89    3.70
  -9   7  -2   85.89    2.70
  -9   7  -2   90.19    3.20
  -9   7  -2   93.39    3.10
   9  -7   2   90.79    4.20
  -9   8  -2   23.20    1.50
  -9   8  -2   18.80    1.60
  -9   8  -2   23.50    2.10
   9  -8   2   21.90    2.10
  -9   9  -2    6.40    2.50
  -9   9  -2    9.60    1.20
  -9   9  -2    7.20    1.10
  -9   9  -2   10.10    1.60
   9  -9   2    6.90    1.00
   9  -9   2    8.00    1.20
  -9  10  -2   58.89    2.80
  -9  10  -2   53.19    2.20
  -9  10  -2   59.99    5.00
  -9  10  -2   60.39    2.30
   9 -10   2   59.19    2.40
   9 -10   2   57.89    3.30
  -9  11  -2  154.88    5.00
  -9  11  -2  168.08    8.80
  -9  11  -2  161.28    4.60
   9 -11   2  161.78    7.20
   9 -11   2  165.28    4.80
  -9  12  -2   13.60    1.10
  -9  12  -2   17.10    1.40
  -9  12  -2   11.80    2.40
   9 -12   2   11.60    1.30
   9 -12   2   11.40    1.10
  -9  13  -2   33.10    2.00
  -9  13  -2   35.30    1.50
  -9  13  -2   32.40    3.40
   9 -13   2   32.30    1.90
   9 -13   2   35.60    1.60
  -9  14  -2    3.00    1.50
   9 -14   2    3.50    0.60
   9 -14   2    3.70    0.90
 -10 -13  -2    1.50    0.90
  10  13   2    2.70    1.00
  10  13   2    1.20    0.90
 -10 -12  -2    1.50    1.00
  10  12   2    0.80    1.10
  10  12   2    0.90    1.30
 -10 -11  -2    2.40    0.90
 -10 -11  -2    2.50    1.10
  10  11   2    2.30    1.20
 -10 -10  -2   -0.30    1.10
 -10 -10  -2    1.00    1.00
 -10 -10  -2   -0.90    1.10
  10  10   2   -0.10    1.20
 -10  -9  -2    3.70    1.20
 -10  -9  -2    4.20    1.20
 -10  -9  -2    2.70    1.00
 -10  -9  -2    1.60    1.20
  10   9   2    2.30    1.20
  10   9   2    2.50    1.50
 -10  -8  -2    6.20    1.20
 -10  -8  -2    5.40    1.20
 -10  -8  -2    5.70    1.20
 -10  -8  -2    5.90    1.00
  10   8   2    7.60    1.10
  10   8   2    2.20    1.40
 -10  -7  -2    0.30    1.00
 -10  -7  -2    0.20    0.90
  10   7   2   -0.40    1.30
 -10  -6  -2   52.59    2.20
 -10  -6  -2   51.49    2.60
  10   6   2   59.09    3.30
 -10  -5  -2   16.20    1.50
 -10  -5  -2   11.50    1.00
 -10  -4  -2  277.07    8.30
 -10  -4  -2  276.47    8.40
 -10  -4  -2  276.67    7.70
 -10  -3  -2    7.70    0.60
 -10  -3  -2    7.70    0.80
 -10  -3  -2   10.00    1.00
 -10  -2  -2   12.00    1.00
 -10  -2  -2   13.20    0.90
  10   0   2   37.50    2.50
 -10   1  -2  447.86   11.70
  10  -1   2  451.75   14.40
 -10   2  -2   13.50    1.00
 -10   3  -2    6.10    0.80
 -10   4  -2  277.47    9.60
 -10   4  -2  267.27    7.30
 -10   5  -2   15.90    1.70
 -10   5  -2   12.00    1.10
 -10   6  -2   50.39    1.80
 -10   6  -2   51.69    2.60
 -10   6  -2   51.29    2.90
 -10   6  -2   50.09    2.20
  10  -6   2   51.09    2.70
 -10   7  -2    1.10    1.10
 -10   7  -2   -0.30    0.80
 -10   7  -2   -0.10    1.10
  10  -7   2   -0.20    0.90
 -10   8  -2    7.00    0.90
 -10   8  -2    4.80    1.30
 -10   8  -2    7.50    2.40
 -10   8  -2    3.20    1.30
  10  -8   2    6.70    1.20
 -10   9  -2    3.50    0.90
 -10   9  -2    2.70    1.30
 -10   9  -2    3.40    2.30
  10  -9   2    2.60    1.20
  10  -9   2    2.60    1.00
 -10  10  -2   -0.20    0.90
 -10  10  -2    0.70    1.20
 -10  10  -2    1.70    0.70
 -10  10  -2    2.60    2.30
  10 -10   2    0.20    1.00
  10 -10   2   -0.10    1.10
 -10  11  -2    3.50    1.30
 -10  11  -2    2.90    0.90
 -10  11  -2    2.00    2.30
  10 -11   2    2.70    1.00
  10 -11   2    3.60    1.20
 -10  12  -2    1.80    0.80
 -10  12  -2    1.10    1.20
 -10  12  -2    0.70    2.00
  10 -12   2    0.50    0.90
  10 -12   2   -0.10    1.10
 -10  13  -2    3.00    1.10
 -10  13  -2    2.30    0.50
 -10  13  -2    1.70    1.70
  10 -13   2    3.20    1.00
  10 -13   2    3.60    0.80
 -11 -13  -2   51.59    1.90
  11  13   2   51.89    2.00
  11  13   2   47.60    1.80
 -11 -12  -2    1.80    1.00
  11  12   2    1.80    1.20
  11  12   2    1.30    1.00
 -11 -11  -2    3.80    1.10
  11  11   2    2.60    1.10
 -11 -10  -2    0.30    1.10
 -11 -10  -2    1.10    1.10
  11  10   2    0.40    1.20
 -11  -9  -2  150.88    4.80
 -11  -9  -2  150.68    4.50
 -11  -9  -2  150.08    5.20
  11   9   2  139.19    6.80
  11   9   2  148.79    4.60
 -11  -8  -2   28.10    2.10
 -11  -8  -2   25.50    2.30
 -11  -8  -2   26.50    1.90
  11   8   2   28.10    1.80
  11   8   2   21.10    2.90
 -11  -7  -2   10.60    1.30
 -11  -7  -2   11.60    1.60
 -11  -7  -2   12.00    1.20
 -11  -7  -2    7.80    1.00
  11   7   2   10.10    1.10
  11   7   2    8.00    1.60
 -11  -6  -2   36.50    2.30
 -11  -6  -2   32.20    1.80
 -11  -6  -2   34.10    1.60
  11   6   2   40.80    2.90
 -11  -5  -2  162.68    5.20
 -11  -5  -2  154.88    5.10
  11   5   2  170.18    7.10
 -11  -4  -2    9.90    0.90
 -11  -4  -2    9.60    1.00
 -11  -3  -2   70.79    2.30
 -11   1  -2    0.60    1.20
 -11   2  -2    2.30    1.20
 -11   3  -2   68.09    3.40
 -11   4  -2   11.80    1.20
 -11   4  -2   10.00    1.50
 -11   5  -2  161.28    6.10
 -11   5  -2  159.88    4.20
 -11   5  -2  153.98    5.10
 -11   5  -2  154.08    4.40
 -11   5  -2  158.88    5.90
  11  -5   2  153.68    6.70
 -11   6  -2   33.10    2.30
 -11   6  -2   31.50    2.20
 -11   6  -2   33.70    2.60
 -11   6  -2   32.20    1.50
 -11   6  -2   33.20    1.70
  11  -6   2   32.90    2.20
 -11   7  -2    9.80    1.40
 -11   7  -2   10.00    1.20
 -11   7  -2   10.20    1.40
 -11   7  -2   10.40    0.90
  11  -7   2   10.00    1.20
 -11   8  -2   26.30    1.80
 -11   8  -2   26.70    4.00
 -11   8  -2   27.80    2.20
 -11   8  -2   27.70    1.50
 -11   8  -2   29.80    2.30
  11  -8   2   29.30    2.30
 -11   9  -2  159.88    4.30
 -11   9  -2  152.68    5.20
 -11   9  -2  159.38    8.50
  11  -9   2  151.78    6.80
  11  -9   2  146.89    4.60
 -11  10  -2   -0.50    2.20
 -11  10  -2    0.20    0.80
 -11  10  -2   -1.60    1.30
  11 -10   2    0.50    1.10
  11 -10   2   -1.30    1.00
 -11  11  -2    3.70    2.20
 -11  11  -2    5.30    1.40
 -11  11  -2    4.80    0.80
  11 -11   2    4.70    1.20
  11 -11   2    5.70    1.00
 -11  12  -2    1.10    0.50
 -11  12  -2    1.20    1.90
 -11  12  -2    2.30    1.20
  11 -12   2    1.60    1.00
  11 -12   2    1.80    0.80
 -11  13  -2   54.19    3.60
  11 -13   2   53.49    1.90
  11 -13   2   52.29    2.10
 -12 -12  -2    9.50    1.00
  12  12   2    8.90    1.00
  12  12   2    9.70    1.20
 -12 -11  -2    1.60    1.00
  12  11   2    0.30    1.00
 -12 -10  -2   -0.70    1.00
 -12 -10  -2    1.30    1.10
  12  10   2   -2.60    1.10
 -12  -9  -2    5.50    1.20
 -12  -9  -2    5.20    1.20
  12   9   2    5.30    1.20
  12   9   2    3.80    1.40
 -12  -8  -2    1.60    1.20
 -12  -8  -2    1.70    1.00
 -12  -8  -2    0.30    1.20
 -12  -8  -2    1.30    1.20
  12   8   2   -0.10    1.40
  12   8   2    1.40    1.10
 -12  -7  -2   10.10    1.10
 -12  -7  -2   11.60    1.40
 -12  -7  -2   11.30    1.30
 -12  -7  -2   13.50    1.50
 -12  -7  -2   13.40    1.30
  12   7   2    7.60    1.70
  12   7   2   11.30    1.20
 -12  -6  -2   51.59    2.20
 -12  -6  -2   50.49    2.00
 -12  -6  -2   47.70    2.80
 -12  -6  -2   48.80    2.50
  12   6   2   49.50    3.40
  12   4   2  425.56   17.60
  12   3   2    9.70    1.40
 -12  -1  -2   -0.50    1.20
 -12   0  -2   43.80    2.80
 -12   1  -2    0.60    1.30
 -12   2  -2   19.00    1.70
 -12   2  -2   20.10    2.30
 -12   3  -2   38.20    2.20
 -12   3  -2   37.50    1.30
 -12   3  -2   34.40    2.70
 -12   4  -2  479.35   12.40
 -12   4  -2  483.15   14.20
 -12   4  -2  501.55   16.90
 -12   4  -2  480.95   16.60
 -12   5  -2   -0.20    1.20
 -12   5  -2    0.60    0.60
 -12   5  -2    0.60    1.40
 -12   5  -2    0.30    1.10
  12  -5   2    0.10    0.90
 -12   6  -2   49.70    2.80
 -12   6  -2   47.00    3.20
 -12   6  -2   49.80    1.70
 -12   6  -2   50.79    2.80
  12  -6   2   52.79    2.80
 -12   7  -2   12.40    1.20
 -12   7  -2   11.20    2.50
 -12   7  -2   10.50    1.40
 -12   7  -2   10.00    1.50
  12  -7   2   12.70    1.90
 -12   8  -2    3.20    1.40
 -12   8  -2    0.50    1.20
 -12   8  -2    2.50    2.30
 -12   8  -2   -0.50    0.70
  12  -8   2    2.00    1.10
 -12   9  -2    5.90    2.40
 -12   9  -2    6.30    1.50
 -12   9  -2    6.70    0.80
  12  -9   2    5.50    1.20
  12  -9   2    5.20    1.00
 -12  10  -2   -0.40    0.60
 -12  10  -2    0.50    1.40
 -12  10  -2   -0.50    2.20
  12 -10   2    0.20    1.00
  12 -10   2    0.70    1.10
 -12  11  -2    1.30    2.00
 -12  11  -2    0.70    1.30
  12 -11   2    1.00    1.00
  12 -11   2    0.80    1.00
  12 -11   2    1.30    0.90
 -12  12  -2    8.80    1.20
 -12  12  -2    8.20    1.90
  12 -12   2    8.50    0.90
  12 -12   2    9.20    1.00
 -12  13  -2    3.70    1.20
 -13 -12  -2   -0.60    0.80
  13  12   2   -0.30    0.90
  13  12   2    0.00    0.80
 -13 -11  -2    3.00    1.00
 -13 -11  -2    4.10    0.90
  13  11   2    3.60    1.00
 -13 -10  -2   33.40    1.90
 -13 -10  -2   33.60    1.80
  13  10   2   32.00    1.90
 -13  -9  -2   95.09    3.20
 -13  -9  -2   92.09    3.30
  13   9   2   96.79    4.80
  13   9   2   87.89    3.20
 -13  -8  -2   59.69    2.40
 -13  -8  -2   60.89    2.60
  13   8   2   54.19    3.60
  13   8   2   57.99    2.50
 -13  -7  -2   74.89    2.80
 -13  -7  -2   82.69    3.10
 -13  -7  -2   80.49    3.50
  13   7   2   71.79    4.20
  13   7   2   74.99    2.80
 -13  -6  -2    0.40    1.10
 -13  -6  -2    1.60    1.30
  13   6   2    0.00    1.50
 -13  -5  -2  231.88    6.90
 -13  -5  -2  232.48    8.20
  13   5   2  220.08    9.80
 -13  -4  -2   41.80    2.20
 -13  -4  -2   40.80    2.60
  13   4   2   43.00    2.70
  13   3   2    7.00    1.60
 -13  -1  -2    4.10    1.40
 -13   0  -2    4.90    1.50
 -13   0  -2    3.30    1.10
 -13   1  -2    2.70    1.10
 -13   1  -2    2.70    1.40
 -13   2  -2   -1.70    1.40
 -13   2  -2    1.10    1.30
 -13   2  -2   -0.30    1.00
 -13   3  -2   31.10    2.70
 -13   3  -2   31.40    2.30
 -13   3  -2   32.50    2.20
 -13   3  -2   30.90    1.10
 -13   4  -2   40.90    3.00
 -13   4  -2   38.10    2.50
 -13   4  -2   43.50    1.40
 -13   4  -2   41.80    2.50
 -13   5  -2  241.58    7.50
 -13   5  -2  235.28    8.80
 -13   5  -2  235.68   12.10
 -13   5  -2  234.98    8.70
 -13   5  -2  240.88    6.10
  13  -5   2  233.28   10.00
 -13   6  -2   -0.40    1.20
 -13   6  -2   -1.40    1.30
 -13   6  -2    1.90    2.10
 -13   6  -2    0.80    0.60
 -13   6  -2   -1.80    1.50
  13  -6   2    1.20    1.00
 -13   7  -2   82.19    3.80
 -13   7  -2   87.79    4.30
 -13   7  -2   83.29    2.50
 -13   7  -2   90.29    3.70
 -13   7  -2   89.39    5.90
  13  -7   2   86.99    4.20
 -13   8  -2   62.79    2.00
 -13   8  -2   63.89    3.20
 -13   8  -2   66.89    5.00
 -13   8  -2   65.39    3.20
  13  -8   2   62.99    3.40
 -13   9  -2  103.29    3.90
 -13   9  -2  104.19    6.20
  13  -9   2  100.99    4.80
  13  -9   2   96.29    3.30
 -13  10  -2   37.30    2.50
 -13  10  -2   37.20    3.80
  13 -10   2   39.90    2.60
  13 -10   2   35.00    1.80
 -13  11  -2    5.90    1.80
 -13  11  -2    3.60    1.20
  13 -11   2    4.30    1.00
  13 -11   2    2.80    1.00
  13 -11   2    4.80    0.90
 -13  12  -2    0.60    1.40
  13 -12   2    0.10    0.70
  13 -12   2    0.00    0.80
 -14 -11  -2   -0.90    0.80
 -14 -11  -2    0.40    0.70
  14  11   2    0.60    0.90
 -14 -10  -2   -0.40    1.60
 -14 -10  -2    1.60    0.90
 -14 -10  -2    0.90    1.00
  14  10   2    1.10    1.00
 -14  -9  -2    4.30    1.10
 -14  -9  -2    4.80    1.10
  14   9   2    1.80    1.30
  14   9   2    3.60    1.10
 -14  -8  -2    2.10    1.00
 -14  -8  -2    0.80    1.10
  14   8   2   -2.50    1.40
  14   8   2    0.40    1.10
 -14  -7  -2    1.40    1.20
 -14  -7  -2   -0.10    1.20
  14   7   2    0.80    1.10
  14   7   2   -1.40    1.40
 -14  -6  -2   53.99    2.90
 -14  -6  -2   54.69    2.50
  14   6   2   43.70    3.70
 -14  -5  -2   40.40    2.30
 -14  -5  -2   40.30    2.70
  14   5   2   52.89    3.30
 -14  -4  -2   76.99    3.10
 -14  -4  -2   75.49    3.60
  14   4   2   87.29    4.10
 -14  -3  -2    0.20    1.00
 -14  -3  -2    0.10    1.30
 -14  -2  -2    8.50    1.40
 -14  -2  -2    9.20    1.20
 -14  -1  -2  519.95   17.90
 -14  -1  -2  532.05   17.90
 -14   0  -2   50.09    2.60
 -14   0  -2   49.10    3.10
 -14   1  -2  542.15   18.60
 -14   1  -2  550.14   19.00
 -14   2  -2    8.70    1.40
 -14   2  -2    8.20    1.80
 -14   2  -2    9.80    1.60
 -14   3  -2   -0.20    1.60
 -14   3  -2    1.40    1.30
 -14   3  -2    2.00    1.40
 -14   4  -2   79.29    4.20
 -14   4  -2   76.49    3.50
 -14   4  -2   84.99    5.70
 -14   4  -2   82.09    3.70
  14  -4   2   76.19    3.80
 -14   5  -2   41.90    2.70
 -14   5  -2   44.30    4.40
 -14   5  -2   38.10    2.70
 -14   5  -2   42.30    3.20
  14  -5   2   44.50    2.60
 -14   6  -2   51.89    3.50
 -14   6  -2   59.19    4.80
 -14   6  -2   57.29    3.10
 -14   6  -2   52.59    3.00
  14  -6   2   58.89    3.10
 -14   7  -2    1.80    1.40
 -14   7  -2    3.20    2.20
 -14   7  -2    3.70    1.70
 -14   7  -2    1.00    1.30
  14  -7   2    2.00    1.10
 -14   8  -2   -0.10    1.40
 -14   8  -2    0.30    1.30
 -14   8  -2    2.40    2.20
  14  -8   2    0.80    1.10
 -14   9  -2    3.80    1.40
 -14   9  -2    3.70    1.20
 -14   9  -2    3.30    2.00
  14  -9   2    5.10    1.20
 -14  10  -2    1.90    1.30
 -14  10  -2    0.10    1.80
  14 -10   2    1.30    0.80
  14 -10   2    2.00    1.00
 -14  11  -2   -1.60    1.10
 -14  11  -2    0.10    1.50
  14 -11   2    0.40    0.70
  15  11   2   29.30    1.40
 -15 -10  -2   21.20    1.40
 -15 -10  -2   18.90    1.40
  15  10   2   21.00    1.50
 -15  -9  -2   65.39    2.30
 -15  -9  -2   58.79    2.40
  15   9   2   61.69    2.40
  15   9   2   61.09    3.40
 -15  -8  -2   66.89    2.70
 -15  -8  -2   66.89    3.10
  15   8   2   73.19    3.90
  15   8   2   71.99    2.60
 -15  -7  -2   17.70    1.90
 -15  -7  -2   16.40    1.40
  15   7   2   13.10    1.70
  15   7   2   17.80    1.80
 -15  -6  -2   10.60    1.30
 -15  -6  -2   12.20    1.50
  15   6   2    6.80    1.60
 -15  -5  -2    0.90    1.20
 -15  -5  -2    2.90    1.30
  15   5   2    5.30    1.70
 -15  -4  -2   23.60    2.30
 -15  -4  -2   24.50    1.90
 -15  -3  -2   34.50    2.60
 -15  -3  -2   35.20    2.10
 -15  -2  -2    1.50    1.10
 -15  -2  -2    1.90    1.30
 -15  -2  -2   -4.40    3.50
 -15  -1  -2    0.80    1.20
 -15  -1  -2    0.00    1.50
 -15   0  -2    8.60    1.30
 -15   0  -2   10.40    1.90
 -15   0  -2   10.70    1.40
 -15   1  -2   -1.40    1.60
 -15   1  -2   -1.00    1.20
 -15   2  -2    2.50    1.70
 -15   2  -2    1.90    1.50
 -15   2  -2    2.40    1.30
 -15   2  -2    6.80    2.20
 -15   3  -2   35.10    3.20
 -15   3  -2   33.00    2.80
 -15   3  -2   37.90    4.20
 -15   3  -2   35.60    2.60
 -15   4  -2   25.70    2.90
 -15   4  -2   25.10    2.50
 -15   4  -2   27.70    2.50
 -15   4  -2   31.10    4.10
  15  -4   2   26.70    2.20
 -15   5  -2    2.80    1.40
 -15   5  -2    3.60    2.30
 -15   5  -2    3.50    1.80
 -15   5  -2    5.50    1.60
  15  -5   2    3.10    1.10
 -15   6  -2   10.60    2.00
 -15   6  -2   12.30    2.60
 -15   6  -2   14.10    1.70
 -15   6  -2    9.60    1.50
  15  -6   2    9.40    1.30
 -15   7  -2   18.20    2.70
 -15   7  -2   19.70    1.80
 -15   7  -2   18.00    2.20
 -15   7  -2   16.30    2.10
  15  -7   2   20.00    2.10
 -15   8  -2   81.99    3.40
 -15   8  -2   72.69    5.30
 -15   8  -2   75.59    3.50
  15  -8   2   83.09    3.90
 -15   9  -2   63.79    4.60
 -15   9  -2   64.59    2.90
 -15   9  -2   65.19    3.00
  15  -9   2   68.69    3.40
 -15  10  -2   20.40    1.90
 -15  10  -2   21.00    3.00
  15 -10   2   23.50    1.90
  15 -10   2   23.90    1.40
 -15  11  -2   27.20    2.50
 -16 -10  -2    0.20    0.70
  16  10   2   -0.50    0.80
 -16  -9  -2    0.80    0.80
  16   9   2   -0.90    0.90
 -16  -8  -2   11.80    1.20
 -16  -8  -2   10.10    1.20
  16   8   2   12.20    1.10
  16   8   2   10.00    1.40
 -16  -7  -2    8.50    1.30
 -16  -7  -2    9.10    1.20
  16   7   2    5.70    1.40
  16   7   2   10.20    1.10
 -16  -6  -2   61.39    2.90
 -16  -6  -2   58.39    2.50
  16   6   2   50.49    3.70
 -16  -5  -2   13.70    1.40
 -16  -5  -2   16.90    2.00
  16   5   2   12.10    1.60
 -16  -4  -2   20.60    2.20
 -16  -4  -2   24.60    2.00
 -16  -3  -2   22.00    1.90
 -16  -3  -2   21.90    2.30
  16   3   2   26.60    2.40
 -16  -2  -2  105.99    3.70
 -16  -2  -2  108.09    4.40
 -16  -1  -2   27.70    4.70
 -16  -1  -2   19.50    2.20
 -16  -1  -2   16.10    2.00
 -16   0  -2   77.79    5.60
 -16   0  -2   53.19    3.00
 -16   0  -2   61.89    3.70
 -16   0  -2   55.79    3.00
 -16   1  -2   18.10    2.20
 -16   1  -2   31.00    4.30
 -16   1  -2   20.30    2.30
 -16   2  -2  114.19    5.30
 -16   2  -2  116.09    4.80
 -16   2  -2  124.09    7.20
 -16   3  -2   19.50    2.40
 -16   3  -2   26.30    4.10
 -16   3  -2   23.50    2.00
 -16   3  -2   22.80    2.30
  16  -3   2   23.40    2.10
 -16   4  -2   25.60    2.70
 -16   4  -2   30.10    4.00
 -16   4  -2   26.40    3.00
 -16   4  -2   26.10    2.40
  16  -4   2   25.60    2.20
 -16   5  -2   15.70    1.70
 -16   5  -2   16.60    2.20
 -16   5  -2   19.20    1.90
 -16   5  -2   17.40    2.60
  16  -5   2   14.20    2.00
 -16   6  -2   69.19    3.30
 -16   6  -2   67.09    5.00
 -16   6  -2   62.99    3.20
 -16   6  -2   68.39    3.80
  16  -6   2   64.59    3.50
 -16   7  -2   10.00    2.30
 -16   7  -2   10.30    1.60
 -16   7  -2   10.40    1.40
 -16   7  -2    8.80    1.80
  16  -7   2   12.50    1.90
 -16   8  -2   11.00    1.30
 -16   8  -2   12.80    1.50
 -16   8  -2   11.70    2.10
  16  -8   2   14.40    1.80
 -16   9  -2    0.70    1.20
 -16   9  -2   -0.80    1.60
  16  -9   2    1.40    0.90
 -16  10  -2   -0.40    1.40
  16 -10   2    0.00    0.70
 -17  -9  -2   14.90    1.30
  17   9   2   17.60    1.30
 -17  -8  -2    1.00    0.90
 -17  -8  -2    0.10    0.90
  17   8   2    1.90    0.90
  17   8   2    1.20    1.00
 -17  -7  -2  100.19    3.30
 -17  -7  -2   98.69    3.90
  17   7   2   95.19    3.10
  17   7   2   96.89    4.80
 -17  -6  -2    5.70    1.10
 -17  -6  -2    5.70    1.30
  17   6   2    2.90    1.40
 -17  -5  -2    3.70    1.30
 -17  -5  -2    1.50    1.10
  17   5   2   -2.10    1.50
 -17  -4  -2    0.20    1.30
 -17  -4  -2   -0.80    1.10
  17   4   2    3.90    1.50
 -17  -3  -2   22.10    2.30
 -17  -3  -2   26.60    1.90
  17   3   2   35.70    2.80
 -17  -2  -2   12.50    1.50
  17   2   2    7.00    1.50
 -17  -1  -2   30.60    4.50
 -17  -1  -2   26.70    2.30
 -17   0  -2    8.20    2.70
 -17   0  -2    7.30    1.40
 -17   0  -2    7.00    1.90
 -17   1  -2   31.50    4.50
 -17   1  -2   22.60    2.10
 -17   1  -2   25.00    2.90
  17  -1   2   19.50    1.70
 -17   2  -2    9.80    1.50
 -17   2  -2   13.80    2.60
 -17   2  -2   11.60    2.10
  17  -2   2    8.10    1.30
 -17   3  -2   24.80    2.30
 -17   3  -2   28.50    4.30
 -17   3  -2   28.40    3.00
  17  -3   2   22.50    2.20
 -17   4  -2   -1.00    1.70
 -17   4  -2    1.20    2.10
 -17   4  -2    1.20    1.30
  17  -4   2   -0.10    1.10
 -17   5  -2    3.30    2.10
 -17   5  -2    3.80    1.80
 -17   5  -2    4.40    1.50
 -17   5  -2    2.60    1.30
  17  -5   2    2.60    1.10
 -17   6  -2    7.00    1.50
 -17   6  -2    6.70    1.70
 -17   6  -2    4.80    2.10
 -17   6  -2    6.60    1.40
  17  -6   2    5.80    1.10
 -17   7  -2   94.39    4.40
 -17   7  -2  106.39    4.20
 -17   7  -2  100.89    5.90
 -17   7  -2  104.19    3.90
  17  -7   2  111.99    4.80
 -17   8  -2   -1.10    1.60
 -17   8  -2    1.50    1.00
 -17   8  -2    0.00    1.20
  17  -8   2    1.60    0.90
 -17   9  -2   15.60    2.30
 -18  -8  -2    2.10    0.80
  18   8   2    3.20    0.80
 -18  -7  -2    4.80    1.00
 -18  -7  -2    4.30    1.00
  18   7   2    3.90    1.10
  18   7   2    6.30    0.90
 -18  -6  -2    7.10    1.20
 -18  -6  -2    8.50    1.10
  18   6   2    4.20    1.20
 -18  -5  -2    1.50    1.10
 -18  -5  -2    1.40    1.00
  18   5   2   -2.50    1.30
 -18  -4  -2    9.70    1.20
 -18  -4  -2    9.10    1.40
  18   4   2   11.60    1.60
 -18  -3  -2   13.00    1.30
 -18  -3  -2   11.30    1.50
 -18  -2  -2  125.49    4.90
  18   2   2  121.09    5.70
 -18  -1  -2   47.80    2.50
 -18  -1  -2   65.29    7.50
  18   1   2   30.00    3.20
 -18   0  -2  212.68    7.80
 -18   0  -2  208.58    8.10
 -18   0  -2  236.18   12.20
 -18   1  -2   42.70    4.80
 -18   1  -2   43.60    3.20
 -18   1  -2   44.00    2.50
 -18   2  -2  121.59    4.90
 -18   2  -2  129.29    5.40
 -18   2  -2  127.99    7.40
  18  -2   2  113.79    5.60
 -18   3  -2   12.60    2.00
 -18   3  -2   14.80    1.50
 -18   3  -2   10.60    2.40
  18  -3   2    9.40    1.30
 -18   4  -2    8.90    1.40
 -18   4  -2    8.30    2.30
 -18   4  -2   10.00    1.90
  18  -4   2    9.10    1.20
 -18   5  -2    0.40    1.90
 -18   5  -2    1.50    1.60
 -18   5  -2    1.10    1.20
  18  -5   2    0.60    1.00
 -18   6  -2    6.60    1.20
 -18   6  -2    5.60    1.90
  18  -6   2    6.20    1.10
 -18   7  -2    2.80    1.70
 -18   7  -2    5.10    1.10
  18  -7   2    5.60    1.00
 -18   8  -2    2.90    1.40
 -19  -7  -2   25.10    1.40
 -19  -6  -2    0.90    0.90
 -19  -6  -2    1.80    0.80
 -19  -5  -2    7.60    1.00
 -19  -5  -2    7.60    1.20
  19   5   2    4.00    1.20
 -19  -4  -2    2.10    1.10
 -19  -4  -2    3.00    1.00
  19   4   2    0.00    1.40
 -19  -3  -2   27.50    2.10
  19   3   2   25.20    2.80
 -19  -2  -2    1.00    1.20
  19   2   2    7.50    1.50
 -19  -1  -2    7.90    1.40
  19   1   2   10.60    1.50
 -19   0  -2    0.20    1.20
 -19   0  -2    1.80    1.50
 -19   1  -2    7.20    1.20
 -19   1  -2    6.70    1.70
 -19   1  -2   12.80    3.60
 -19   2  -2    1.60    1.60
 -19   2  -2   -0.30    2.30
 -19   2  -2    1.80    1.10
 -19   3  -2   24.60    2.00
 -19   3  -2   22.50    2.90
 -19   3  -2   25.40    2.60
 -19   4  -2   -1.80    1.90
 -19   4  -2    3.40    1.10
 -19   4  -2    4.10    1.50
  19  -4   2   -0.20    1.10
 -19   5  -2    8.00    1.20
 -19   5  -2    4.60    1.80
  19  -5   2    5.90    1.20
 -19   6  -2   -4.10    1.50
 -19   7  -2   19.00    2.40
 -20  -5  -2    5.70    1.00
 -20  -5  -2    4.30    0.80
 -20  -4  -2    8.60    1.10
 -20  -4  -2    7.40    0.90
 -20  -3  -2    3.20    1.10
  20   3   2    4.70    1.20
 -20  -2  -2   15.10    1.80
  20   2   2   20.80    2.30
 -20  -1  -2  110.09    4.20
  20   1   2  102.49    5.00
 -20   0  -2  302.27   10.40
  20   0   2  300.27   12.60
  20  -1   2   88.09    4.50
 -20   2  -2   15.10    1.60
 -20   3  -2    3.30    1.00
 -20   3  -2    3.80    2.50
  20  -3   2   -3.90    1.20
 -20   4  -2    6.10    2.10
 -20   5  -2    0.20    1.70
 -20   6  -2   14.10    2.50
 -21  -3  -2    1.30    0.80
 -21  -2  -2   18.00    1.50
 -21  -1  -2    1.90    0.90
 -21   5   3   22.70    3.10
 -21   4   3    2.60    2.40
 -21   3   3   45.30    5.50
 -21  -2   3   -0.40    0.90
 -21  -3   3   11.80    1.20
 -21  -3   3   12.80    1.50
 -21  -4   3    4.50    0.90
 -21  -4   3    3.30    0.70
 -20   7   3   -2.00    1.30
 -20   6   3   27.70    2.80
 -20   5   3   24.30    1.60
 -20   5   3   16.60    2.30
 -20   4   3   23.30    1.80
 -20   4   3   20.50    2.60
 -20   3   3    1.80    2.40
 -20   3   3    8.80    1.20
 -20   3   3   12.10    1.90
 -20   2   3   34.90    4.70
 -20   2   3   37.50    2.30
 -20   2   3   37.40    2.70
 -20   1   3   -0.20    1.10
 -20   1   3    0.00    1.50
 -20   0   3   -0.30    1.10
 -20   0   3    1.40    1.10
 -20  -1   3   -0.60    1.10
 -20  -2   3   38.90    1.90
 -20  -2   3   39.10    2.30
 -20  -3   3   11.30    1.30
 -20  -3   3   11.30    1.10
  20   4  -3   35.60    2.10
 -20  -4   3   29.30    2.00
 -20  -4   3   25.40    1.70
 -20  -5   3   25.10    1.70
 -20  -5   3   22.40    1.50
 -20  -6   3   41.60    2.00
 -20  -6   3   39.40    1.70
 -19   8   3   -1.60    1.30
 -19   7   3    8.80    1.80
 -19   6   3    9.50    1.10
 -19   6   3    5.20    1.90
 -19   5   3   16.80    1.90
 -19   5   3   12.10    2.20
 -19   5   3   14.30    1.70
 -19   4   3    9.00    1.70
 -19   4   3    4.90    2.10
 -19   4   3    8.70    1.30
 -19   3   3   58.79    2.80
 -19   3   3   56.29    3.30
 -19   3   3   45.60    4.50
 -19   2   3   91.09    3.80
 -19   2   3   83.79    6.10
 -19   2   3   95.49    4.30
 -19   1   3    4.80    1.20
 -19   1   3    4.40    1.70
 -19   1   3    4.60    2.60
 -19   1   3    3.80    1.30
 -19   0   3   11.50    3.70
 -19   0   3   -2.00    1.50
 -19   0   3   -1.10    1.10
 -19   0   3    1.50    1.20
 -19  -1   3    5.70    1.30
 -19  -2   3   94.79    3.30
 -19  -2   3   92.59    3.90
 -19  -3   3   60.49    2.90
 -19  -3   3   59.49    2.50
 -19  -4   3    8.40    1.10
 -19  -4   3    8.80    1.30
  19   5  -3   21.10    2.00
 -19  -5   3   17.40    1.60
 -19  -5   3   16.60    1.80
  19   6  -3   12.40    1.70
 -19  -6   3   13.30    1.60
 -19  -6   3   10.70    1.10
 -19  -7   3   12.80    1.40
 -19  -7   3   12.70    1.20
 -18   9   3    3.90    1.30
 -18   8   3    8.80    1.70
  18  -7  -3    1.20    0.80
 -18   7   3    2.20    1.00
 -18   7   3   -1.40    1.70
 -18   6   3    4.80    1.60
 -18   6   3    3.10    1.10
 -18   6   3    3.80    1.90
 -18   5   3   37.90    2.40
 -18   5   3   34.50    3.70
 -18   5   3   41.30    2.90
 -18   4   3    1.00    1.20
 -18   4   3    2.30    1.70
 -18   4   3    0.30    2.00
 -18   3   3   14.00    2.60
 -18   3   3   16.30    1.60
 -18   3   3   17.10    2.10
 -18   2   3   42.00    2.50
 -18   2   3   39.80    4.40
 -18   2   3   42.50    3.10
 -18   1   3    1.90    1.20
 -18   1   3    4.50    1.70
 -18   1   3    0.50    2.60
 -18   1   3    6.40    1.30
 -18   0   3    0.20    2.60
 -18   0   3    1.10    1.60
 -18   0   3   -1.00    1.20
 -18   0   3   -0.70    1.20
 -18  -1   3    3.90    1.30
 -18  -1   3    5.20    1.10
 -18  -1   3    2.60    1.30
 -18  -1   3   13.50    4.00
 -18  -2   3   46.10    2.30
 -18  -2   3   45.90    2.70
 -18  -3   3   17.00    1.70
 -18  -3   3   19.70    2.10
 -18  -4   3    0.70    1.20
 -18  -4   3    2.40    1.10
  18   5  -3   49.99    2.90
 -18  -5   3   42.10    2.50
 -18  -5   3   40.20    2.10
  18   6  -3    2.30    1.20
 -18  -6   3    2.10    1.00
 -18  -6   3    2.30    1.10
  18   7  -3    1.30    1.10
 -18  -7   3    1.90    1.00
 -18  -7   3    1.50    0.90
 -18  -8   3   14.60    1.30
 -17  10   3    0.10    1.20
 -17   9   3    0.30    1.60
  17  -8  -3   -0.10    0.90
 -17   8   3   -1.80    1.80
  17  -7  -3   21.60    1.80
 -17   7   3   19.10    2.40
 -17   7   3   17.00    2.40
 -17   7   3   18.90    1.80
 -17   6   3   14.20    1.90
 -17   6   3   13.80    1.90
 -17   6   3   11.80    2.40
 -17   5   3   48.70    2.70
 -17   5   3   47.70    3.20
 -17   5   3   41.00    4.30
 -17   4   3    7.50    1.40
 -17   4   3    7.30    2.30
 -17   4   3    8.70    1.90
 -17   3   3   30.60    4.20
 -17   3   3   34.30    2.40
 -17   3   3   35.00    3.00
 -17   2   3  200.08    7.30
 -17   2   3  197.08   10.30
 -17   2   3  190.18    7.60
 -17   1   3  207.58    8.20
 -17   1   3  223.78   11.30
 -17   1   3  223.58    8.10
 -17   1   3  221.88    7.90
 -17   0   3    0.90    1.20
 -17   0   3    0.40    1.60
 -17   0   3   -2.10    2.60
 -17   0   3   -2.00    1.20
 -17  -1   3  223.88    8.60
 -17  -1   3  222.98    6.70
 -17  -1   3  221.58    8.10
 -17  -1   3  223.98    8.10
 -17  -1   3  223.88   11.80
 -17  -2   3  220.08   12.60
 -17  -2   3  204.98    7.50
 -17  -2   3  198.78    6.30
 -17  -3   3   31.90    2.00
 -17  -3   3   35.30    2.50
 -17  -4   3    7.20    1.20
 -17  -4   3    8.50    1.40
  17   5  -3   55.79    3.10
 -17  -5   3   48.40    2.40
 -17  -5   3   49.30    2.80
  17   6  -3   15.70    2.20
 -17  -6   3   15.80    1.90
 -17  -6   3   14.60    1.30
  17   7  -3   21.70    2.20
 -17  -7   3   19.70    1.70
 -17  -7   3   18.50    1.80
  17   8  -3    0.00    1.00
 -17  -8   3   -0.50    0.90
  17   9  -3    0.00    0.80
 -17  -9   3    1.40    0.80
 -16  11   3   -0.60    1.20
 -16  10   3   19.10    2.70
  16  -9  -3   26.90    2.00
 -16   9   3   28.00    3.30
  16  -8  -3  126.59    5.40
 -16   8   3  114.39    6.80
  16  -7  -3   22.50    1.90
 -16   7   3   25.00    2.60
 -16   7   3   23.90    2.00
 -16   7   3   22.40    3.80
 -16   6   3   36.00    3.00
 -16   6   3   33.70    2.40
 -16   6   3   32.20    4.20
 -16   5   3   25.90    2.20
 -16   5   3   23.50    2.90
 -16   5   3   27.80    4.10
 -16   4   3   51.09    2.90
 -16   4   3   57.09    4.80
 -16   4   3   55.79    3.50
 -16   3   3    0.30    2.10
 -16   3   3   -0.30    1.70
 -16   3   3    2.40    1.30
 -16   2   3   79.89    4.20
 -16   2   3   83.29    5.60
 -16   2   3   82.89    3.70
 -16   1   3    6.30    2.40
 -16   1   3    1.50    1.60
 -16   1   3    1.40    1.20
 -16   1   3   -0.30    1.20
 -16   0   3    0.10    1.20
 -16   0   3   -0.20    1.20
 -16   0   3    5.90    2.40
 -16   0   3   -0.50    1.60
 -16  -1   3    0.70    1.20
 -16  -1   3    1.10    1.50
 -16  -1   3    1.70    1.20
 -16  -1   3    0.90    1.00
 -16  -1   3    7.20    2.50
 -16  -2   3   86.09    3.20
 -16  -2   3   86.09    3.80
 -16  -2   3   83.79    7.60
 -16  -3   3    0.10    1.10
 -16  -3   3   -1.00    1.20
 -16  -4   3   59.39    2.60
 -16  -4   3   54.29    3.00
 -16  -5   3   27.80    2.00
 -16  -5   3   29.00    2.40
  16   6  -3   37.30    2.80
 -16  -6   3   33.30    2.40
 -16  -6   3   35.00    2.10
  16   7  -3   22.50    2.40
 -16  -7   3   23.60    1.80
 -16  -7   3   23.10    2.00
  16   8  -3  122.89    5.60
 -16  -8   3  116.59    3.90
 -16  -8   3  117.79    3.60
  16   9  -3   26.70    1.50
  16   9  -3   26.80    2.30
 -16  -9   3   31.10    1.60
 -16  -9   3   26.30    1.60
  16  10  -3   19.60    1.40
 -16 -10   3   19.60    1.30
 -16 -10   3   17.70    1.30
 -15  11   3    3.20    1.60
  15 -10  -3   -0.60    0.90
 -15  10   3   -2.30    1.80
  15  -9  -3    1.90    1.00
 -15   9   3    0.20    1.90
  15  -8  -3    4.40    1.10
 -15   8   3    3.80    2.20
  15  -7  -3    1.10    1.00
 -15   7   3    2.00    2.20
 -15   7   3   -0.60    1.60
 -15   7   3    3.00    1.20
 -15   6   3   17.30    2.70
 -15   6   3   15.10    2.00
 -15   6   3   17.30    2.00
 -15   5   3  187.38    9.70
 -15   5   3  175.28    7.10
 -15   5   3  179.58    6.80
 -15   4   3   78.49    3.60
 -15   4   3   83.39    5.60
 -15   4   3   74.89    4.00
 -15   3   3   14.60    1.50
 -15   3   3   13.30    1.90
 -15   3   3   12.10    2.40
 -15   2   3   -1.20    1.10
 -15   2   3    0.90    1.60
 -15   1   3   10.20    1.80
 -15   1   3   10.10    1.30
 -15   1   3   11.10    1.40
 -15   0   3   -0.40    1.10
 -15   0   3   -0.70    1.50
 -15   0   3    1.10    1.10
 -15  -1   3    9.70    1.70
 -15  -1   3   10.50    1.20
 -15  -1   3   11.50    1.30
 -15  -1   3    8.50    1.30
 -15  -1   3    8.90    1.90
 -15  -2   3    2.30    2.70
 -15  -2   3   -1.00    1.10
 -15  -2   3    1.90    1.70
 -15  -2   3    0.30    1.00
 -15  -3   3   15.90    1.50
 -15  -3   3   14.40    2.00
 -15  -3   3   16.50    1.30
 -15  -4   3   83.39    3.10
 -15  -4   3   80.89    3.60
  15   5  -3  186.98    8.10
 -15  -5   3  187.48    5.80
 -15  -5   3  185.68    6.90
  15   6  -3   24.00    2.60
 -15  -6   3   18.10    2.00
 -15  -6   3   18.70    1.80
  15   7  -3    0.10    1.30
 -15  -7   3    1.10    1.20
 -15  -7   3    1.50    1.00
 -15  -7   3    2.50    1.10
  15   8  -3    2.10    1.30
 -15  -8   3    7.10    1.10
 -15  -8   3    6.40    1.10
  15   9  -3    1.60    0.90
  15   9  -3    0.40    1.30
 -15  -9   3    1.90    1.00
 -15  -9   3    0.90    0.90
  15  10  -3    0.00    1.10
  15  10  -3    0.00    0.90
 -15 -10   3    0.20    1.60
 -15 -10   3   -0.90    0.90
 -15 -10   3    1.50    0.80
  15  11  -3    3.00    0.80
 -15 -11   3    2.70    0.70
 -14  12   3   18.90    2.40
  14 -11  -3    6.00    1.00
 -14  11   3    7.10    1.20
 -14  11   3    7.10    1.80
  14 -10  -3   72.89    3.60
 -14  10   3   70.79    3.10
 -14  10   3   72.29    4.90
  14  -9  -3   39.70    2.60
 -14   9   3   39.40    4.10
 -14   9   3   38.50    2.60
  14  -8  -3  233.78   10.30
 -14   8   3  251.37   12.20
  14  -7  -3    9.40    1.20
 -14   7   3   10.50    1.40
 -14   7   3    9.70    1.80
 -14   7   3   10.30    2.40
 -14   6   3   29.10    2.80
 -14   6   3   23.70    4.10
 -14   6   3   25.80    2.20
 -14   5   3   80.19    4.20
 -14   5   3   89.59    5.80
 -14   5   3   86.29    3.80
 -14   5   3   90.19    3.40
 -14   4   3  187.68    6.90
 -14   4   3  183.88    7.20
 -14   3   3   20.50    2.00
 -14   3   3   20.90    2.10
 -14   2   3   29.90    2.60
 -14   2   3   32.40    2.20
 -14   1   3    0.40    1.40
 -14   1   3    1.00    1.00
 -14   0   3    0.30    1.50
 -14   0   3    0.70    1.00
 -14   0   3   -1.00    1.30
 -14  -1   3   -1.80    1.20
 -14  -1   3    0.40    1.50
 -14  -1   3    1.90    1.00
 -14  -2   3   29.30    2.60
 -14  -3   3   18.30    1.90
 -14  -3   3   17.60    2.00
 -14  -3   3   15.50    1.70
 -14  -4   3  180.48    5.70
 -14  -4   3  185.18    6.70
 -14  -4   3  182.98    5.60
  14   5  -3  107.69    4.40
 -14  -5   3   86.39    3.30
 -14  -5   3   86.49    3.90
 -14  -5   3   79.89    3.40
  14   6  -3   36.10    2.70
 -14  -6   3   25.40    2.20
 -14  -6   3   26.70    2.00
 -14  -6   3   23.90    1.80
 -14  -6   3   23.40    1.80
  14   7  -3    8.50    1.50
 -14  -7   3   11.10    1.30
 -14  -7   3   10.00    1.50
 -14  -7   3    9.30    1.20
  14   8  -3  241.28   10.50
 -14  -8   3  241.18    6.80
 -14  -8   3  239.68    7.20
 -14  -8   3  251.37    7.30
  14   9  -3   39.20    2.00
  14   9  -3   36.70    2.80
 -14  -9   3   37.20    2.00
 -14  -9   3   35.60    2.00
 -14  -9   3   38.40    2.30
  14  10  -3   71.59    3.80
  14  10  -3   68.39    2.60
 -14 -10   3   77.69    3.80
 -14 -10   3   73.59    2.80
 -14 -10   3   72.59    2.60
  14  11  -3    7.70    1.00
 -14 -11   3    8.80    0.90
 -14 -11   3    8.50    1.70
  14  12  -3   19.20    1.30
 -14 -12   3   18.10    1.20
  13 -12  -3    1.60    0.70
 -13  12   3   -0.50    1.50
  13 -11  -3    1.60    1.00
  13 -11  -3    1.70    0.80
 -13  11   3    0.70    2.00
 -13  11   3   -0.70    1.20
  13 -10  -3    2.50    1.10
 -13  10   3    2.10    2.10
 -13  10   3    2.30    1.20
 -13  10   3    2.80    1.40
  13  -9  -3    1.90    1.10
 -13   9   3    3.20    1.20
 -13   9   3    1.60    1.40
 -13   9   3    5.50    2.40
  13  -8  -3    1.80    1.10
 -13   8   3    3.50    2.30
 -13   8   3    2.50    1.20
 -13   8   3    3.20    1.30
  13  -7  -3    5.70    1.10
  13  -7  -3    8.50    1.20
 -13   7   3    7.90    1.30
 -13   7   3    6.20    1.70
 -13   7   3    5.30    1.30
 -13   7   3    4.00    2.30
 -13   6   3    4.20    1.70
 -13   6   3    2.80    2.20
 -13   6   3    5.10    1.20
 -13   6   3    2.80    1.20
 -13   5   3   26.10    2.70
 -13   5   3   23.90    2.00
 -13   5   3   23.40    1.90
 -13   4   3   53.29    2.30
 -13   4   3   56.19    2.80
 -13   4   3   52.19    3.20
 -13   3   3   21.10    1.70
 -13   3   3   26.30    2.00
 -13   3   3   25.10    2.40
 -13   2   3  420.66   13.90
 -13   2   3  409.56   14.10
 -13   2   3  377.36   11.30
 -13   1   3  161.28    6.00
 -13   1   3  164.18    6.20
 -13   1   3  159.08    5.80
 -13   1   3  157.98    4.90
 -13   0   3    0.70    0.80
 -13   0   3   -1.00    1.20
 -13   0   3    0.00    1.30
 -13   0   3    1.20    0.90
 -13  -1   3  157.18    4.80
 -13  -1   3  159.38    6.10
 -13  -1   3  165.78    5.80
 -13  -1   3  156.28    5.90
 -13  -2   3  396.26   12.20
 -13  -2   3  365.26   13.20
 -13  -3   3   22.20    2.30
 -13  -4   3   55.69    3.10
 -13  -5   3   26.30    2.00
 -13  -5   3   24.60    2.30
 -13  -5   3   26.40    1.80
 -13  -6   3    1.90    1.10
 -13  -6   3    3.70    1.20
 -13  -6   3    4.20    1.40
 -13  -6   3    3.30    1.00
  13   7  -3    6.80    1.40
 -13  -7   3    4.50    1.10
 -13  -7   3    5.20    1.50
 -13  -7   3    5.50    1.20
  13   8  -3    3.20    1.40
 -13  -8   3    4.20    1.10
 -13  -8   3    3.20    1.50
 -13  -8   3    3.00    1.10
  13   9  -3    1.50    1.10
  13   9  -3    1.90    1.30
 -13  -9   3    1.50    1.10
 -13  -9   3    2.00    1.10
 -13  -9   3    3.20    1.40
  13  10  -3    2.00    1.30
  13  10  -3    2.60    1.00
 -13 -10   3    2.30    1.00
 -13 -10   3    5.30    2.00
 -13 -10   3    2.80    1.30
  13  11  -3    1.30    1.00
 -13 -11   3    0.10    1.10
 -13 -11   3    1.30    0.90
 -13 -11   3    4.10    1.70
  13  12  -3    0.40    0.90
 -13 -12   3   -0.40    0.80
 -13 -12   3    1.50    0.90
  12 -13  -3    8.10    0.90
  12 -13  -3    8.30    0.70
 -12  13   3    6.80    1.50
  12 -12  -3   58.49    3.10
  12 -12  -3   64.59    2.20
 -12  12   3   67.69    4.40
 -12  12   3   65.39    2.70
  12 -11  -3    3.40    0.90
  12 -11  -3    3.10    1.10
 -12  11   3    3.40    1.30
 -12  11   3    3.60    1.10
 -12  11   3    3.30    2.20
  12 -10  -3   10.70    1.40
 -12  10   3   11.00    1.40
 -12  10   3   11.60    2.60
  12  -9  -3    1.20    1.20
 -12   9   3   -0.60    2.30
 -12   9   3   -0.70    1.20
  12  -8  -3   87.79    4.20
  12  -8  -3   88.39    4.30
 -12   8   3   85.49    3.30
 -12   8   3   85.69    5.90
  12  -7  -3   57.59    3.10
 -12   7   3   58.19    2.80
 -12   7   3   55.49    2.60
 -12   7   3   57.19    4.90
 -12   6   3  178.38    6.50
 -12   6   3  172.78    5.40
 -12   6   3  177.48    6.80
 -12   5   3    7.00    1.10
 -12   5   3    8.30    1.60
 -12   5   3    8.30    1.20
 -12   4   3   11.70    1.20
 -12   4   3   11.80    1.30
 -12   4   3    9.00    1.50
 -12   3   3   11.70    1.60
 -12   3   3   14.10    1.10
 -12   3   3   12.00    1.20
 -12   2   3   43.80    2.00
 -12   2   3   52.89    2.80
 -12   1   3   18.80    1.80
 -12   1   3   19.60    2.10
 -12   0   3   -0.30    1.20
 -12  -1   3   19.10    2.10
 -12  -1   3   20.00    2.00
  12   2  -3   44.60    2.40
  12   2  -3   50.69    2.40
 -12  -2   3   52.89    2.70
 -12  -2   3   48.10    2.00
 -12  -3   3    7.80    1.50
 -12  -4   3   11.90    1.60
  12   6  -3  183.28    7.80
 -12  -6   3  173.88    5.50
 -12  -6   3  172.78    5.50
  12   7  -3   59.59    3.50
 -12  -7   3   57.19    2.50
 -12  -7   3   57.09    2.40
 -12  -7   3   58.39    2.90
  12   8  -3   81.39    4.30
 -12  -8   3   81.59    3.10
 -12  -8   3   84.29    3.00
 -12  -8   3   82.49    3.40
  12   9  -3    1.70    1.10
  12   9  -3   -1.10    1.30
 -12  -9   3   -0.40    1.00
 -12  -9   3   -0.10    1.50
 -12  -9   3   -0.60    1.40
 -12  -9   3   -1.00    1.10
  12  10  -3    9.20    1.50
  12  10  -3   12.00    1.20
 -12 -10   3   12.10    2.20
 -12 -10   3   10.30    1.20
 -12 -10   3    9.60    1.50
  12  11  -3    5.00    1.10
 -12 -11   3    3.10    1.90
 -12 -11   3    2.90    1.00
 -12 -11   3    4.60    1.30
  12  12  -3   66.79    2.50
 -12 -12   3   66.69    2.60
 -12 -12   3   68.39    2.40
 -12 -12   3   69.69    3.40
  12  13  -3    7.80    0.80
 -12 -13   3    8.00    0.70
  11 -13  -3    0.50    0.70
 -11  13   3    1.70    1.70
  11 -12  -3    1.30    0.90
  11 -12  -3    0.50    1.00
 -11  12   3    2.60    1.10
 -11  12   3    1.60    2.10
  11 -11  -3    9.00    1.10
  11 -11  -3    9.20    1.30
 -11  11   3    8.30    1.30
 -11  11   3   12.10    2.40
 -11  11   3    8.40    0.70
  11 -10  -3    3.00    1.20
 -11  10   3    3.20    0.70
 -11  10   3    3.70    2.30
 -11  10   3    1.60    1.30
  11  -9  -3   17.40    2.20
 -11   9   3   13.80    1.20
 -11   9   3   15.30    2.70
 -11   9   3   14.20    1.50
  11  -8  -3    0.30    1.00
  11  -8  -3   -0.50    1.10
 -11   8   3   -2.00    1.20
 -11   8   3    0.60    2.20
 -11   8   3   -0.50    0.70
  11  -7  -3   29.00    2.10
 -11   7   3   27.50    2.10
 -11   7   3   28.60    1.20
 -11   6   3   -0.20    1.30
 -11   6   3    0.10    1.00
 -11   6   3   -0.30    0.50
 -11   6   3    0.40    1.00
 -11   5   3   24.10    1.70
 -11   5   3   22.50    2.20
 -11   5   3   21.30    1.80
  11  -4  -3    3.30    1.10
 -11   4   3    5.10    1.30
 -11   4   3    5.30    1.00
 -11   3   3  224.18    8.00
 -11   2   3  111.99    4.30
 -11   2   3  117.09    4.60
 -11   1   3  235.58    7.80
 -11   0   3    0.70    1.10
 -11  -1   3  226.58    7.40
  11   2  -3  108.89    4.00
  11   2  -3  102.69    3.90
 -11  -2   3  115.09    4.10
  11   3  -3  204.78    7.10
 -11  -3   3  221.98    7.10
 -11  -4   3    5.40    1.30
  11   7  -3   30.60    2.60
 -11  -7   3   29.30    1.80
 -11  -7   3   27.00    2.40
  11   8  -3   -0.20    1.30
  11   8  -3   -1.20    1.00
 -11  -8   3    0.40    1.00
 -11  -8   3    1.90    1.50
 -11  -8   3   -0.50    1.00
  11   9  -3   11.00    1.70
  11   9  -3   15.10    1.30
 -11  -9   3   16.20    1.70
 -11  -9   3   14.20    1.80
 -11  -9   3   16.60    1.30
  11  10  -3    1.00    1.40
  11  10  -3    2.20    1.20
 -11 -10   3    0.60    1.50
 -11 -10   3    4.40    2.00
 -11 -10   3    4.40    1.20
 -11 -10   3    3.00    1.50
  11  11  -3    7.10    1.20
 -11 -11   3   10.50    1.50
 -11 -11   3    8.40    1.10
  11  12  -3   -1.30    1.00
 -11 -12   3    1.50    1.20
 -11 -12   3    6.90    1.80
 -11 -12   3    0.40    0.90
  11  13  -3    0.80    0.80
 -11 -13   3    1.20    0.80
 -11 -13   3    1.70    1.00
 -10  14   3   70.79    4.00
  10 -13  -3    6.40    0.90
 -10  13   3    6.10    2.00
  10 -12  -3   21.70    1.60
  10 -12  -3   19.10    2.00
 -10  12   3   19.30    1.90
 -10  12   3   20.40    1.20
 -10  12   3   20.30    3.40
  10 -11  -3    2.20    1.00
  10 -11  -3    3.00    1.20
 -10  11   3    2.40    0.80
 -10  11   3   -0.90    2.30
 -10  11   3    3.00    1.30
  10 -10  -3  428.36   11.80
  10 -10  -3  429.36   17.90
 -10  10   3  439.96   20.50
 -10  10   3  438.36   11.10
 -10  10   3  415.96   10.20
 -10  10   3  425.26   12.30
  10  -9  -3    1.10    1.10
  10  -9  -3    0.40    1.20
 -10   9   3    2.00    1.30
 -10   9   3    1.50    2.30
 -10   9   3    1.90    0.80
 -10   9   3    1.50    0.60
  10  -8  -3    6.80    1.20
 -10   8   3    6.20    0.70
 -10   8   3    5.30    0.80
 -10   8   3    6.30    1.30
  10  -7  -3    1.30    0.90
 -10   7   3    1.60    0.60
 -10   7   3    1.90    1.10
 -10   7   3    1.30    0.50
 -10   6   3   77.59    2.80
 -10   6   3   79.49    2.30
 -10   6   3   78.99    3.60
 -10   5   3   14.50    1.60
 -10   5   3   15.00    1.20
  10  -4  -3   46.70    2.30
 -10   2   3   79.39    3.30
 -10   1   3    0.30    0.90
 -10   0   3   -0.20    1.00
 -10  -1   3    0.50    1.00
  10   2  -3   75.89    2.90
  10   2  -3   72.99    2.90
 -10  -2   3   75.89    3.00
  10   3  -3   99.89    3.80
  10   3  -3  102.49    3.90
 -10  -3   3  104.09    3.80
 -10  -4   3   42.60    2.20
  10   6  -3   81.49    5.20
  10   6  -3   99.99    4.10
 -10  -6   3   79.39    3.00
 -10  -6   3   76.19    2.90
  10   7  -3    2.40    2.70
  10   7  -3    3.00    1.20
 -10  -7   3    1.30    0.90
 -10  -7   3    2.40    1.20
  10   8  -3    5.00    1.40
  10   8  -3    7.30    1.00
 -10  -8   3    5.40    1.10
 -10  -8   3    4.80    1.30
 -10  -8   3    5.20    1.20
 -10  -8   3    6.30    1.40
  10   9  -3    1.80    1.10
  10   9  -3   -0.10    1.30
 -10  -9   3   -0.80    1.40
 -10  -9   3    0.60    1.40
 -10  -9   3    2.40    1.10
  10  10  -3  437.26   11.80
  10  10  -3  432.76   17.90
 -10 -10   3  420.66   15.20
 -10 -10   3  412.46   11.90
 -10 -10   3  438.16   11.60
 -10 -10   3  429.76   11.70
 -10 -10   3  409.96   12.80
  10  11  -3    3.10    1.20
 -10 -11   3    2.60    1.10
 -10 -11   3    1.90    1.90
 -10 -11   3    0.70    1.40
  10  12  -3   22.10    1.80
 -10 -12   3   17.30    1.60
 -10 -12   3   21.60    1.60
 -10 -12   3   24.40    2.70
  10  13  -3    2.70    1.00
 -10 -13   3    6.20    1.10
 -10 -13   3    6.20    0.90
   9 -14  -3   13.50    1.10
   9 -14  -3   15.00    1.40
  -9  14   3   15.60    2.40
   9 -13  -3    5.50    0.90
  -9  13   3    3.90    2.10
  -9  13   3    4.50    0.70
   9 -12  -3    1.40    1.00
   9 -12  -3    1.00    1.10
  -9  12   3    3.60    1.30
  -9  12   3    0.80    0.60
  -9  12   3    1.90    0.80
  -9  12   3    2.70    2.30
   9 -11  -3    1.80    1.20
   9 -11  -3    0.90    1.00
  -9  11   3    1.30    0.90
  -9  11   3    0.70    0.70
  -9  11   3   -0.70    1.30
  -9  11   3    0.30    2.40
   9 -10  -3    0.10    1.20
  -9  10   3   -1.20    1.30
  -9  10   3   -1.50    1.10
  -9  10   3   -0.20    2.40
  -9  10   3   -0.60    0.70
  -9  10   3    1.70    0.90
   9  -9  -3   -0.20    1.10
   9  -9  -3   -0.50    1.20
  -9   9   3    0.90    1.30
  -9   9   3    0.60    0.80
  -9   9   3   -1.00    2.30
  -9   9   3   -0.30    1.10
  -9   9   3    1.10    0.70
   9  -8  -3    8.30    1.20
  -9   8   3   11.00    1.20
  -9   8   3   11.40    0.90
  -9   8   3   11.30    1.30
  -9   8   3   11.30    1.00
   9  -7  -3   25.00    2.00
  -9   7   3   27.40    1.60
  -9   7   3   26.40    1.10
  -9   7   3   29.10    1.80
  -9   7   3   25.50    1.30
  -9   6   3   16.00    1.50
  -9   6   3   19.70    0.80
   9  -4  -3    2.60    0.90
  -9   3   3   96.19    3.60
  -9   2   3  289.37    9.10
  -9   1   3  264.47    8.40
  -9   0   3   -0.60    0.80
  -9  -1   3  264.27    8.30
   9   2  -3  290.67    9.20
   9   2  -3  287.07    9.10
  -9  -2   3  288.97    9.10
   9   3  -3   93.99    3.60
   9   3  -3   93.39    3.50
  -9  -3   3   94.89    3.50
   9   4  -3    3.80    1.70
  -9  -4   3    3.20    1.00
  -9  -4   3    2.80    0.60
  -9  -4   3    2.60    0.50
   9   5  -3   22.00    2.60
  -9  -5   3   25.20    1.30
  -9  -5   3   26.00    1.50
   9   6  -3   20.10    2.80
  -9  -6   3   19.70    1.20
  -9  -6   3   19.60    1.60
  -9  -6   3   19.30    1.40
   9   7  -3   32.40    2.60
   9   7  -3   24.00    3.40
  -9  -7   3   27.40    2.00
  -9  -7   3   27.00    1.50
   9   8  -3    7.40    1.30
   9   8  -3   10.60    3.20
  -9  -8   3   10.30    1.20
  -9  -8   3    8.90    0.90
  -9  -8   3    8.20    1.50
   9   9  -3    0.20    1.10
   9   9  -3    0.30    1.20
  -9  -9   3    1.30    1.10
  -9  -9   3    2.00    1.50
  -9  -9   3    0.60    1.10
  -9  -9   3   -0.10    0.90
   9  10  -3   -1.30    1.40
   9  10  -3    0.70    1.10
  -9 -10   3    0.20    1.10
  -9 -10   3   -0.20    1.40
  -9 -10   3    3.40    2.10
  -9 -10   3    1.00    1.60
  -9 -10   3   -1.60    1.00
  -9 -10   3    1.60    1.00
   9  11  -3    2.40    1.20
  -9 -11   3   -0.30    1.40
  -9 -11   3    1.20    1.10
  -9 -11   3    1.30    0.90
  -9 -11   3    1.70    1.60
  -9 -11   3    3.80    1.90
   9  12  -3    2.70    1.10
  -9 -12   3    4.60    1.90
  -9 -12   3    1.70    1.00
  -9 -12   3    2.90    1.40
   9  13  -3    5.30    1.10
  -9 -13   3    3.70    1.20
  -9 -13   3    4.80    0.90
  -9 -14   3   13.20    1.10
  -9 -14   3    9.90    1.00
   8 -14  -3   13.70    1.20
   8 -14  -3   10.20    1.00
  -8  14   3   10.00    1.90
   8 -13  -3    5.00    1.00
  -8  13   3    4.20    0.90
  -8  13   3    3.60    1.20
  -8  13   3    1.50    2.00
  -8  13   3    2.80    0.60
   8 -12  -3   94.39    3.20
   8 -12  -3   95.79    4.60
  -8  12   3   91.79    3.00
  -8  12   3   97.69    2.60
  -8  12   3  100.59    3.50
  -8  12   3   95.99    6.20
   8 -11  -3   90.09    3.10
   8 -11  -3   90.89    4.50
  -8  11   3   91.59    3.30
  -8  11   3   89.19    3.40
  -8  11   3   90.49    6.10
  -8  11   3   90.49    2.90
   8 -10  -3   24.70    2.40
  -8  10   3   22.60    2.20
  -8  10   3   25.50    1.60
  -8  10   3   24.30    2.10
   8  -9  -3   16.80    2.20
   8  -9  -3   20.10    2.10
  -8   9   3   17.80    1.40
  -8   9   3   20.50    1.30
  -8   9   3   18.50    1.60
  -8   9   3   20.70    2.00
   8  -8  -3  247.08   10.40
  -8   8   3  254.67    7.30
  -8   8   3  245.18    6.80
  -8   8   3  235.08    6.50
  -8   8   3  244.98    7.20
  -8   7   3   81.69    2.60
  -8   7   3   77.99    2.70
  -8   7   3   79.39    2.80
  -8   7   3   78.29    2.20
  -8   6   3   19.00    1.30
  -8   5   3   30.50    1.30
   8  -4  -3  193.28    6.40
  -8   3   3   62.59    2.60
  -8   2   3   37.20    1.90
  -8   1   3   66.79    2.60
  -8   0   3   -0.20    0.80
  -8  -1   3   67.99    2.70
   8   2  -3   34.90    1.70
   8   2  -3   38.90    1.70
  -8  -2   3   36.70    1.90
   8   3  -3   67.79    2.80
   8   3  -3   69.29    2.70
   8   3  -3   66.89    3.40
  -8  -3   3   68.29    2.70
   8   4  -3  181.48    7.30
  -8  -4   3  179.58    5.20
  -8  -4   3  184.08    6.10
  -8  -4   3  185.48    5.60
  -8  -4   3  201.48    5.70
   8   5  -3   30.20    3.00
  -8  -5   3   30.20    1.60
  -8  -5   3   28.90    2.00
  -8  -5   3   30.70    1.30
  -8  -5   3   30.70    1.50
   8   6  -3   20.20    2.70
  -8  -6   3   19.80    1.20
  -8  -6   3   16.90    1.50
   8   7  -3   80.89    5.30
   8   7  -3   87.79    4.10
  -8  -7   3   78.79    2.80
   8   8  -3  237.28   10.30
   8   8  -3  234.48   10.40
  -8  -8   3  248.28    7.10
   8   9  -3   17.50    2.40
   8   9  -3   18.60    1.70
  -8  -9   3   15.90    1.50
  -8  -9   3   19.30    1.40
  -8  -9   3   21.80    1.70
  -8  -9   3   18.70    1.80
   8  10  -3   23.10    1.90
  -8 -10   3   22.60    2.10
  -8 -10   3   20.80    1.90
  -8 -10   3   21.80    1.80
  -8 -10   3   20.40    1.70
  -8 -10   3   25.10    1.90
  -8 -10   3   24.40    3.00
   8  11  -3   92.39    3.20
  -8 -11   3   82.69    3.20
  -8 -11   3   90.69    3.10
  -8 -11   3   87.19    4.40
  -8 -11   3   87.29    3.50
  -8 -11   3   86.19    2.90
  -8 -11   3   86.39    3.70
   8  12  -3   91.09    3.30
  -8 -12   3   90.39    3.40
  -8 -12   3   92.29    3.00
  -8 -12   3   92.09    3.10
   8  13  -3    2.20    1.10
  -8 -13   3    4.00    1.20
  -8 -13   3    2.90    0.80
  -8 -13   3    3.60    0.90
  -8 -14   3   10.00    1.10
  -8 -14   3   10.90    1.10
   7 -14  -3    2.70    1.00
   7 -14  -3    1.70    0.80
  -7  14   3    1.90    0.70
  -7  14   3    0.70    1.80
   7 -13  -3   39.60    1.90
  -7  13   3   40.00    3.90
  -7  13   3   43.80    2.20
  -7  13   3   41.50    1.90
   7 -12  -3   15.60    1.30
  -7  12   3   15.90    1.60
   7 -11  -3    5.70    1.20
   7 -11  -3    2.70    1.30
  -7  11   3    5.70    1.40
  -7  11   3    2.30    1.00
  -7  11   3    2.90    1.50
   7 -10  -3    0.10    1.20
  -7  10   3   -0.50    1.00
  -7  10   3   -0.40    1.20
  -7  10   3   -1.80    1.30
   7  -9  -3   20.50    2.10
  -7   9   3   18.20    1.90
  -7   9   3   21.00    2.00
  -7   9   3   19.60    1.60
   7  -8  -3    9.80    1.20
  -7   8   3   11.10    1.10
  -7   8   3   14.20    1.20
  -7   8   3    9.80    1.20
  -7   7   3    8.70    1.00
  -7   7   3    9.30    0.90
  -7   7   3   12.70    1.10
  -7   6   3    0.60    0.60
  -7   6   3   -0.30    0.70
  -7   5   3   62.49    2.00
  -7   5   3   58.29    1.90
   7  -4  -3  136.19    4.60
  -7   4   3  128.69    3.60
  -7   3   3  792.22   23.80
  -7   2   3   19.00    1.30
  -7   1   3   30.90    1.60
  -7   0   3   -0.70    0.70
  -7  -1   3   32.90    1.60
   7   2  -3   19.70    1.20
   7   2  -3   17.90    1.80
   7   2  -3   20.70    1.20
  -7  -2   3   20.50    1.30
   7   3  -3  872.31   27.70
   7   3  -3  829.12   25.70
   7   3  -3  844.12   25.80
  -7  -3   3  814.32   25.20
  -7  -3   3  826.82   24.20
  -7  -3   3  855.91   24.20
   7   4  -3  136.19    5.50
  -7  -4   3  132.29    3.80
  -7  -4   3  127.79    4.40
  -7  -4   3  127.59    4.10
  -7  -4   3  135.49    4.10
   7   5  -3   56.79    3.60
  -7  -5   3   53.89    2.40
  -7  -5   3   58.89    1.90
   7   6  -3   -0.50    1.80
  -7  -6   3    1.00    0.70
   7   7  -3    8.70    2.40
  -7  -7   3    9.90    1.00
   7   8  -3   12.40    1.90
   7   8  -3   10.20    2.90
  -7  -8   3   10.60    1.20
   7   9  -3   19.50    2.40
   7   9  -3   20.50    3.70
  -7  -9   3   18.80    1.80
  -7  -9   3   21.60    2.20
  -7  -9   3   15.60    1.50
   7  10  -3    2.60    1.20
  -7 -10   3    3.00    1.60
  -7 -10   3    0.20    1.40
  -7 -10   3   -0.20    1.00
  -7 -10   3   -0.40    1.00
  -7 -10   3    0.00    1.80
  -7 -10   3    0.80    1.30
   7  11  -3    1.80    1.20
  -7 -11   3    5.00    1.70
  -7 -11   3    4.20    1.40
  -7 -11   3    3.30    1.60
  -7 -11   3    4.30    1.10
  -7 -11   3    2.60    1.10
  -7 -11   3    3.90    2.00
   7  12  -3   17.90    1.40
  -7 -12   3   20.10    1.60
  -7 -12   3   14.90    1.60
  -7 -12   3   17.60    1.80
   7  13  -3   40.60    2.10
  -7 -13   3   36.00    1.90
  -7 -13   3   43.30    2.40
  -7 -13   3   44.40    1.90
  -7 -14   3    1.40    0.70
  -7 -14   3   -0.20    1.10
  -6  15   3    2.10    1.40
   6 -14  -3    4.30    1.10
   6 -14  -3    7.70    0.90
  -6  14   3    6.30    0.90
  -6  14   3    6.60    2.00
   6 -13  -3    9.50    1.10
  -6  13   3    7.20    1.30
   6 -12  -3  137.69    4.20
  -6  12   3  134.39    4.50
  -6  12   3  134.99    4.50
   6 -11  -3    7.80    1.40
  -6  11   3    9.90    1.50
  -6  11   3   10.00    1.20
  -6  11   3    9.40    1.60
   6 -10  -3   65.09    3.70
  -6  10   3   69.99    3.00
  -6  10   3   66.99    2.60
  -6  10   3   75.09    3.00
   6  -9  -3   48.10    2.80
  -6   9   3   43.80    2.30
  -6   9   3   47.60    2.40
   6  -8  -3  142.29    6.40
  -6   8   3  150.48    4.40
  -6   8   3  149.29    4.80
  -6   7   3  106.49    3.30
  -6   7   3  107.69    3.50
  -6   6   3    8.30    0.80
  -6   6   3    8.40    0.90
  -6   5   3   46.50    1.70
  -6   5   3   45.30    1.60
   6  -4  -3  688.83   21.30
   6  -4  -3  713.13   21.40
  -6   4   3  713.13   20.00
  -6   4   3  668.03   17.90
   6  -3  -3   16.60    1.10
   6  -3  -3   17.10    2.00
   6   2  -3    2.20    1.00
   6   2  -3    2.60    1.20
   6   2  -3    1.90    0.60
   6   2  -3    1.20    0.60
   6   3  -3   14.40    1.20
   6   3  -3   15.80    1.90
   6   3  -3   18.70    2.20
   6   3  -3   16.30    1.30
  -6  -3   3   15.60    0.80
   6   4  -3  740.53   23.90
  -6  -4   3  694.23   19.50
   6   5  -3   46.50    3.20
  -6  -5   3   43.10    1.70
   6   6  -3    6.80    1.90
  -6  -6   3    7.30    0.90
   6   7  -3  102.39    5.60
  -6  -7   3  111.99    3.50
   6   8  -3  152.58    6.80
   6   8  -3  159.28    7.60
  -6  -8   3  152.48    4.80
   6   9  -3   40.90    4.90
   6   9  -3   46.10    3.00
  -6  -9   3   45.70    2.40
  -6  -9   3   47.70    3.10
  -6  -9   3   47.10    2.10
   6  10  -3   70.49    2.70
  -6 -10   3   69.39    2.60
  -6 -10   3   67.59    3.00
  -6 -10   3   71.29    3.20
  -6 -10   3   68.09    3.90
  -6 -10   3   66.59    2.60
   6  11  -3   11.70    1.40
  -6 -11   3    9.70    1.30
  -6 -11   3   13.30    1.90
  -6 -11   3   12.30    2.30
  -6 -11   3   10.80    1.20
  -6 -11   3   11.10    1.60
   6  12  -3  130.79    4.20
  -6 -12   3  129.99    4.00
  -6 -12   3  134.19    4.50
  -6 -12   3  130.19    4.00
   6  13  -3    8.20    1.20
  -6 -13   3    9.40    1.40
  -6 -13   3    9.60    1.10
  -6 -14   3    6.20    1.20
  -6 -14   3    6.90    0.90
  -5  15   3    2.60    1.40
   5 -14  -3    6.80    1.10
   5 -14  -3    8.20    0.90
  -5  14   3    5.70    1.10
   5 -13  -3   38.40    1.90
  -5  13   3   35.10    2.00
  -5  13   3   42.50    2.30
   5 -12  -3    1.80    1.10
  -5  12   3    1.80    1.20
  -5  12   3    2.20    1.40
  -5  12   3    3.60    1.50
   5 -11  -3    1.30    1.20
  -5  11   3    0.50    1.20
  -5  11   3    2.00    1.50
  -5  11   3    3.10    1.40
   5 -10  -3    3.60    1.20
  -5  10   3    4.60    1.50
  -5  10   3    6.50    1.20
   5  -9  -3   22.60    2.00
  -5   9   3   21.70    2.00
  -5   8   3   -1.00    1.00
  -5   7   3    3.00    0.90
  -5   6   3   36.10    1.60
  -5   6   3   37.60    1.60
   5  -5  -3  659.43   17.70
  -5   5   3  683.03   19.30
  -5   5   3  654.53   17.20
   5  -4  -3   11.70    1.30
   5  -4  -3    9.20    1.10
  -5   4   3   11.80    0.80
   5  -3  -3   22.10    2.00
   5  -3  -3   20.70    1.20
   5  -3  -3   21.40    2.00
   5   2  -3   19.10    1.00
   5   2  -3   19.10    1.10
   5   2  -3   21.30    1.80
   5   2  -3   17.60    1.60
   5   2  -3   16.70    1.50
  -5  -2   3   17.30    1.40
   5   3  -3   20.40    1.90
   5   3  -3   24.30    2.30
   5   3  -3   20.70    1.40
   5   3  -3   20.90    1.20
  -5  -3   3   21.50    2.20
  -5  -3   3   20.70    1.90
   5   4  -3   12.30    1.70
  -5  -4   3   10.70    0.80
   5   5  -3  706.83   23.60
  -5  -5   3  697.93   19.20
   5   6  -3   38.10    3.30
  -5  -6   3   42.30    1.70
   5   7  -3    1.60    2.10
  -5  -7   3    1.00    0.90
   5   8  -3   -1.00    2.20
  -5  -8   3    0.90    1.00
   5   9  -3   19.10    3.40
  -5  -9   3   22.10    1.90
  -5  -9   3   20.90    2.50
   5  10  -3    4.50    1.20
  -5 -10   3    5.70    1.90
  -5 -10   3    5.60    1.10
  -5 -10   3    4.70    1.10
  -5 -10   3    3.80    1.40
  -5 -10   3    4.00    1.50
   5  11  -3    1.30    1.20
  -5 -11   3    2.10    1.90
  -5 -11   3   -2.00    1.30
  -5 -11   3    2.40    1.20
  -5 -11   3    3.60    1.10
  -5 -11   3    2.50    1.60
   5  12  -3    0.70    1.20
  -5 -12   3   -0.20    1.60
  -5 -12   3    4.70    1.20
  -5 -13   3   39.60    2.00
  -5 -13   3   40.90    2.50
   5  14  -3    7.30    1.20
  -5 -14   3    6.10    1.20
  -5 -14   3    6.90    1.00
  -5 -15   3    4.50    0.80
  -4  15   3   55.39    3.70
   4 -14  -3    6.00    0.90
  -4  14   3    3.10    1.10
   4 -13  -3    1.40    1.00
  -4  13   3    5.50    1.40
  -4  13   3    1.60    1.20
   4 -12  -3   62.49    2.50
  -4  12   3   63.19    2.90
  -4  12   3   59.09    2.70
  -4  12   3   62.49    3.10
  -4  11   3    2.20    1.30
  -4  11   3    2.80    1.60
   4 -10  -3   88.79    4.40
  -4  10   3   93.59    3.50
  -4  10   3   89.29    3.20
   4  -9  -3   52.29    3.00
   4  -9  -3   50.99    2.90
  -4   9   3   53.49    2.50
  -4   8   3  133.79    4.10
  -4   7   3  144.89    4.20
  -4   6   3   80.19    2.50
   4  -5  -3  465.85   12.60
  -4   5   3  475.05   12.30
   4  -4  -3  179.08    6.80
   4  -4  -3  167.68    5.50
   4  -4  -3  160.48    5.60
   4  -4  -3  168.58    6.70
   4  -3  -3  108.49    3.80
   4  -3  -3  116.29    4.00
   4  -3  -3  109.99    3.70
   4  -3  -3  118.49    4.70
   4  -3  -3  116.09    4.60
   4  -2  -3    9.50    1.20
   4  -2  -3   10.10    1.00
   4  -2  -3   10.30    1.20
   4   1  -3   -0.40    0.80
   4   1  -3    0.00    0.70
   4   2  -3    8.00    1.10
   4   2  -3    8.50    0.90
   4   2  -3    9.70    1.30
   4   2  -3    9.00    0.80
  -4  -2   3    9.00    0.90
  -4  -2   3    6.90    1.10
  -4  -2   3    9.80    1.20
   4   3  -3  112.99    4.40
   4   3  -3  115.09    3.90
   4   3  -3  110.09    3.80
   4   3  -3  112.89    4.80
   4   3  -3  112.49    4.20
  -4  -3   3  109.69    4.00
  -4  -3   3  109.69    4.60
  -4  -3   3  109.89    4.70
   4   4  -3  166.68    6.30
  -4  -4   3  167.38    6.80
  -4  -4   3  164.78    4.70
   4   5  -3  526.05   17.70
  -4  -5   3  510.25   14.20
   4   6  -3   80.49    4.40
  -4  -6   3   87.19    2.80
   4   7  -3  135.99    6.50
  -4  -7   3  145.69    4.40
   4   8  -3  136.19    6.70
  -4  -8   3  133.99    4.40
   4   9  -3   57.99    4.90
  -4  -9   3   47.30    3.00
  -4  -9   3   48.70    2.40
   4  10  -3   90.29    3.20
  -4 -10   3   89.79    4.40
  -4 -10   3   89.49    3.60
  -4 -10   3   91.19    3.10
  -4 -10   3   89.79    3.50
   4  11  -3    2.80    1.20
  -4 -11   3    0.90    1.50
  -4 -11   3    3.40    1.20
  -4 -11   3   -0.20    1.60
   4  12  -3   57.19    2.60
   4  12  -3   59.29    2.80
  -4 -12   3   55.29    3.20
  -4 -12   3   59.09    2.40
  -4 -12   3   53.59    2.90
   4  13  -3    3.10    1.40
  -4 -13   3    3.00    1.10
   4  14  -3    5.40    1.20
  -4 -14   3    8.00    1.30
  -4 -14   3    6.70    1.00
  -4 -15   3   51.79    2.00
  -4 -15   3   49.60    1.80
   3 -14  -3   35.50    1.70
  -3  14   3   34.10    1.90
  -3  14   3   34.80    2.00
   3 -13  -3    1.70    1.00
  -3  13   3    1.20    1.30
  -3  13   3    0.20    1.40
   3 -12  -3   18.10    1.80
  -3  12   3   17.90    2.00
  -3  12   3   15.50    1.60
  -3  11   3    8.90    1.40
  -3  11   3    8.70    1.80
  -3  10   3    0.40    1.40
  -3  10   3    0.50    1.20
   3  -9  -3    1.00    1.00
   3  -9  -3   -0.70    1.00
  -3   9   3    1.00    1.20
  -3   8   3   -0.40    1.00
  -3   7   3    2.30    0.90
   3  -6  -3  189.78    5.30
  -3   6   3  184.08    5.20
   3  -5  -3  113.09    3.30
   3  -4  -3  166.18    5.40
   3  -4  -3  161.98    6.60
   3  -4  -3  159.08    5.50
   3  -4  -3  175.68    6.70
   3  -3  -3 1327.47   41.60
   3  -3  -3 1284.77   39.50
   3  -3  -3 1324.37   41.60
   3  -3  -3 1323.07   36.20
   3  -3  -3 1259.57   39.50
   3  -2  -3    0.80    0.80
   3  -2  -3    0.90    0.40
   3  -2  -3    1.10    0.50
   3  -2  -3    2.10    1.00
   3  -2  -3    1.60    1.10
   3  -1  -3 1103.79   29.20
   3  -1  -3 1027.00   29.20
   3   1  -3 1133.69   34.00
   3   1  -3 1112.09   32.50
   3   1  -3 1105.69   32.50
   3   1  -3 1019.70   29.60
  -3  -1   3 1003.80   29.50
   3   2  -3    1.60    0.60
   3   2  -3   -0.40    0.90
   3   2  -3    0.30    1.10
   3   2  -3    0.60    0.50
  -3  -2   3   -0.20    0.70
  -3  -2   3    0.90    1.00
  -3  -2   3   -0.20    1.00
   3   3  -3 1294.67   38.50
   3   3  -3 1296.07   38.60
   3   3  -3 1233.08   40.70
   3   3  -3 1302.97   35.50
   3   3  -3 1260.07   41.00
  -3  -3   3 1225.28   40.50
  -3  -3   3 1278.77   35.30
  -3  -3   3 1261.57   40.70
   3   4  -3  161.08    5.90
   3   4  -3  167.58    6.00
  -3  -4   3  161.98    6.60
  -3  -4   3  146.59    6.30
   3   5  -3  133.49    5.40
  -3  -5   3  124.39    3.80
   3   6  -3  202.18    7.70
  -3  -6   3  191.38    5.70
   3   7  -3    0.80    1.80
  -3  -7   3    3.60    0.90
   3   8  -3    0.60    2.00
  -3  -8   3   -1.60    1.00
   3   9  -3   -0.70    2.40
  -3  -9   3    1.10    1.50
  -3  -9   3    2.50    1.20
  -3  -9   3    1.10    1.10
  -3 -10   3    1.20    1.30
  -3 -10   3   -0.40    1.00
  -3 -10   3   -0.10    1.80
  -3 -10   3    1.50    1.40
   3  11  -3    8.30    1.40
   3  11  -3    7.70    1.30
  -3 -11   3    9.60    1.70
  -3 -11   3    8.80    1.30
  -3 -11   3    9.40    1.80
   3  12  -3   15.50    1.60
  -3 -12   3   15.50    1.90
  -3 -12   3   16.70    1.40
  -3 -12   3   16.90    1.90
   3  13  -3    1.90    1.40
  -3 -13   3    2.70    1.10
   3  14  -3   36.30    2.20
  -3 -14   3   34.20    2.20
  -3 -14   3   35.60    1.90
   3  15  -3    4.90    1.00
  -3 -15   3    5.20    0.80
  -3 -15   3    3.90    1.00
  -2  14   3   33.60    2.00
  -2  14   3   31.10    2.00
   2 -13  -3   33.50    1.80
  -2  13   3   32.80    2.20
   2 -12  -3  160.68    4.90
  -2  12   3  161.98    5.10
  -2  12   3  166.38    5.40
  -2  11   3  184.28    5.40
  -2  11   3  176.38    5.70
  -2  10   3  197.78    5.80
  -2  10   3  195.18    6.00
  -2   9   3  156.08    4.80
  -2   8   3   98.79    3.30
  -2   7   3   -0.10    0.90
   2  -6  -3 1928.11   49.60
  -2   6   3 1847.82   48.50
   2  -5  -3  348.07    9.40
   2  -4  -3   66.29    3.20
   2  -4  -3   64.39    2.60
   2  -4  -3   69.49    3.70
   2  -4  -3   66.39    2.60
   2  -4  -3   62.69    3.60
  -2   4   3   64.29    3.50
   2  -3  -3  119.79    4.30
   2  -3  -3  122.79    5.00
   2  -3  -3  120.19    4.00
   2  -3  -3  109.09    4.80
   2  -3  -3  123.89    4.10
  -2   3   3  115.79    4.90
   2  -2  -3  333.97   10.50
   2  -2  -3  343.17   11.40
   2  -2  -3  346.87   10.40
   2  -2  -3  343.67    9.90
   2  -2  -3  333.07   11.30
  -2   2   3  333.37   11.30
   2  -1  -3    1.60    0.30
   2  -1  -3    0.70    0.50
   2  -1  -3    1.10    0.70
  -2   1   3    1.30    0.70
   2   0  -3   -0.10    0.40
   2   0  -3   -0.70    0.60
  -2   0   3   -0.40    0.40
   2   1  -3    0.70    0.60
   2   1  -3    1.10    0.80
   2   1  -3    1.60    0.50
  -2  -1   3    1.50    0.80
   2   2  -3  315.97   10.90
   2   2  -3  324.57    9.50
   2   2  -3  327.87   10.00
  -2  -2   3  326.17   11.00
  -2  -2   3  325.57    9.40
  -2  -2   3  311.27   10.80
   2   3  -3  120.19    4.10
   2   3  -3  115.49    4.30
   2   3  -3  119.69    5.00
   2   3  -3  116.79    4.50
  -2  -3   3  122.09    5.10
  -2  -3   3  115.09    4.90
  -2  -3   3  121.69    4.30
   2   4  -3   66.09    3.30
   2   4  -3   63.59    4.00
   2   4  -3   67.69    3.10
  -2  -4   3   65.89    3.50
  -2  -4   3   68.69    3.10
  -2  -4   3   66.79    3.80
   2   5  -3  380.86   12.60
  -2  -5   3  346.07   10.10
   2   6  -3 2101.79   65.69
  -2  -6   3 1948.80   54.89
   2   7  -3    0.70    1.80
  -2  -7   3   -0.30    0.80
   2   8  -3  112.99    5.70
  -2  -8   3  105.09    3.70
   2   9  -3  152.68    7.40
  -2  -9   3  152.98    4.60
  -2  -9   3  141.09    5.90
  -2  -9   3  152.68    4.90
   2  10  -3  185.48    5.60
  -2 -10   3  187.98    6.00
  -2 -10   3  190.88    5.70
  -2 -10   3  193.28    5.50
   2  11  -3  164.78    5.20
   2  11  -3  170.28    5.20
  -2 -11   3  172.88    5.40
  -2 -11   3  174.68    5.10
  -2 -11   3  168.08    5.60
   2  12  -3  159.38    5.00
  -2 -12   3  163.88    4.80
  -2 -12   3  153.68    5.20
  -2 -12   3  156.38    5.40
   2  13  -3   32.70    2.30
  -2 -13   3   31.20    1.90
   2  14  -3   32.90    2.10
  -2 -14   3   33.50    1.90
   2  15  -3    5.50    1.00
  -2 -15   3    6.30    0.80
  -2 -15   3    4.80    1.00
  -1  15   3   57.39    2.10
   1 -14  -3   -0.10    1.10
  -1  14   3   -2.30    1.20
  -1  14   3   -1.30    1.20
   1 -13  -3    2.30    1.00
  -1  13   3    0.40    1.30
   1 -12  -3   -1.10    1.00
  -1  12   3    0.40    1.80
  -1  12   3    3.00    1.40
  -1  11   3    2.40    1.70
  -1  11   3    1.50    1.30
  -1  10   3    1.20    1.20
  -1  10   3    1.00    1.50
  -1   9   3    0.10    1.20
  -1   8   3   21.90    1.70
  -1   7   3  199.68    5.60
   1  -6  -3   60.39    2.10
  -1   6   3   54.09    2.00
   1  -5  -3    3.30    0.70
   1  -4  -3   78.89    3.50
   1  -4  -3   76.79    4.00
   1  -4  -3   74.79    4.00
   1  -4  -3   77.39    3.00
  -1   4   3   72.99    4.10
   1  -3  -3  636.84   22.00
   1  -3  -3  669.03   20.50
   1  -3  -3  690.33   19.20
   1  -3  -3  696.53   20.60
   1  -3  -3  679.33   22.10
  -1   3   3  652.63   22.10
   1  -2  -3  488.05   13.40
   1  -2  -3  473.65   14.30
   1  -2  -3  476.55   14.30
   1  -2  -3  443.66   15.30
  -1   2   3  442.46   15.30
   1  -1  -3  506.55   16.80
   1  -1  -3  525.05   14.50
   1  -1  -3  531.35   15.80
  -1   1   3  510.45   16.80
   1   0  -3   -2.20    0.50
   1   0  -3   -4.20    0.40
   1   0  -3   -3.40    0.60
  -1   0   3   -3.90    0.60
  -1   0   3   -4.20    0.50
   1   1  -3  519.65   14.50
   1   1  -3  506.15   16.70
   1   1  -3  521.65   15.80
  -1  -1   3  523.65   14.50
  -1  -1   3  501.85   16.60
   1   2  -3  456.25   13.10
   1   2  -3  451.35   15.00
   1   2  -3  460.95   14.10
  -1  -2   3  460.75   13.00
  -1  -2   3  442.06   15.00
   1   3  -3  643.94   20.20
   1   3  -3  654.83   21.60
   1   3  -3  654.73   18.80
   1   3  -3  643.14   21.50
  -1  -3   3  685.03   18.70
  -1  -3   3  667.13   21.70
  -1  -3   3  646.64   21.50
   1   4  -3   76.19    4.10
   1   4  -3   75.29    3.30
   1   4  -3   73.19    3.50
  -1  -4   3   76.89    3.40
  -1  -4   3   73.99    3.80
  -1  -4   3   69.39    4.00
   1   5  -3    4.80    1.40
   1   5  -3    4.50    1.60
  -1  -5   3    3.20    1.40
   1   6  -3   61.29    3.50
  -1  -6   3   58.59    2.20
   1   7  -3  215.18    8.40
  -1  -7   3  205.68    6.20
   1   8  -3   20.10    2.80
  -1  -8   3   20.10    1.70
  -1  -8   3   20.30    1.70
   1   9  -3    2.10    2.40
  -1  -9   3    0.50    1.10
  -1  -9   3    1.30    1.10
   1  10  -3    1.00    1.10
  -1 -10   3    0.30    1.30
  -1 -10   3    1.80    1.10
  -1 -10   3    1.30    1.40
   1  11  -3    1.90    1.30
  -1 -11   3    1.70    1.50
  -1 -11   3    1.10    1.50
  -1 -11   3    0.70    1.10
  -1 -11   3   -0.30    1.30
   1  12  -3   -1.10    1.40
  -1 -12   3    0.70    1.20
  -1 -12   3   -0.10    1.50
  -1 -12   3    0.30    1.30
   1  13  -3    0.50    1.40
  -1 -13   3    1.60    1.20
   1  14  -3   -1.50    1.20
  -1 -14   3    1.00    1.10
   1  15  -3   63.99    2.40
  -1 -15   3   62.19    2.20
  -1 -15   3   63.59    2.30
   0 -15  -3    0.40    0.90
   0  15   3    0.30    0.90
   0 -14  -3    3.30    1.10
   0  14   3    1.80    1.30
   0 -13  -3  134.19    4.30
   0  13   3  142.09    4.40
   0 -12  -3    5.90    1.30
   0 -12  -3    5.60    1.00
   0  12   3    7.50    1.50
   0  12   3    4.10    1.90
   0  11   3   58.79    3.00
   0  11   3   57.39    2.70
   0  10   3  249.48    7.30
   0   9   3  155.98    4.80
   0   8   3   41.80    2.00
   0   7   3   -0.10    0.90
   0  -6  -3   50.59    1.90
   0   6   3   48.60    1.90
   0  -5  -3  189.98    5.30
   0  -4  -3  479.85   16.80
   0  -4  -3  500.85   14.70
   0   4   3  492.75   17.00
   0  -3  -3  157.38    5.20
   0  -3  -3  153.28    5.20
   0  -3  -3  162.98    6.30
   0  -3  -3  152.58    6.20
   0  -3  -3  165.58    5.50
   0   3   3  149.29    6.20
   0  -2  -3  224.68    8.10
   0  -2  -3  222.18    7.20
   0  -2  -3  243.18    7.20
   0  -2  -3  232.48    7.20
   0   2   3  220.08    8.10
   0  -1  -3    1.00    0.50
   0  -1  -3    0.60    0.70
   0  -1  -3    2.30    0.50
   0  -1  -3    2.40    0.90
   0   1   3    2.30    0.90
   0   0  -3   -0.20    0.50
   0   0  -3   -0.40    0.70
   0   0  -3   -0.20    0.40
   0   0   3   -0.70    0.50
   0   0   3    0.10    0.50
   0   1  -3    0.80    0.70
   0   1  -3    0.90    0.80
   0   1  -3   -0.10    0.50
   0  -1   3    0.70    0.70
   0   2  -3  238.08    8.40
   0   2  -3  237.08    7.30
   0  -2   3  236.28    7.20
   0   3  -3  162.28    5.50
   0   3  -3  161.68    6.30
   0  -3   3  160.28    5.40
   0   4  -3  497.15   16.90
   0   4  -3  492.55   16.40
   0   4  -3  500.95   14.80
   0  -4   3  504.35   14.60
   0  -4   3  475.95   16.80
   0  -4   3  489.45   17.00
   0   5  -3  210.48    7.50
   0   5  -3  198.98    7.30
   0  -5   3  198.38    7.00
   0   6  -3   52.79    3.20
   0  -6   3   47.60    1.90
   0  -6   3   47.20    1.90
   0   7  -3    2.80    1.80
   0   7  -3    1.10    0.90
   0  -7   3    2.30    0.90
   0  -7   3    2.60    0.90
   0   8  -3   42.30    3.70
   0  -8   3   44.70    2.10
   0  -8   3   47.10    2.20
   0   9  -3  153.68    7.40
   0  -9   3  156.28    4.70
   0  -9   3  145.89    4.90
   0  10  -3  242.68    7.00
   0 -10   3  241.58    6.90
   0 -10   3  247.68    7.00
   0  11  -3   60.69    2.80
   0 -11   3   57.09    2.80
   0 -11   3   55.59    2.40
   0  12  -3    4.90    1.50
   0 -12   3    8.90    1.50
   0 -12   3    6.80    1.30
   0  13  -3  138.99    4.50
   0 -13   3  141.49    4.30
   0 -13   3  136.49    4.50
   0  14  -3    3.10    1.30
   0 -14   3    3.90    1.10
   0  15  -3    1.90    1.00
   0 -15   3    1.40    0.80
   0 -15   3    0.70    1.00
  -1 -15  -3   51.99    2.00
   1  15   3   53.39    2.10
  -1 -14  -3   16.50    1.60
   1  14   3   13.50    1.50
  -1 -13  -3    4.80    1.20
   1  13   3    1.80    1.40
  -1 -12  -3    4.90    1.30
   1  12   3    6.20    1.50
  -1 -11  -3    8.00    1.10
  -1 -11  -3    8.60    1.30
   1  11   3    8.50    1.50
  -1 -10  -3    2.50    1.10
   1  10   3    0.90    1.40
   1   9   3    2.90    1.30
   1   8   3    0.40    1.00
   1   7   3   52.59    2.10
  -1  -6  -3   39.60    1.70
  -1  -6  -3   44.10    1.80
   1   6   3   41.70    1.90
  -1  -5  -3   63.79    3.70
  -1  -5  -3   61.59    2.10
  -1  -4  -3  194.58    7.60
  -1  -4  -3  187.38    7.60
  -1  -4  -3  194.08    6.80
  -1  -3  -3 1431.86   44.40
  -1  -3  -3 1444.96   44.50
  -1  -3  -3 1481.75   38.80
   1   3   3 1185.48   44.30
  -1  -2  -3 4526.95  144.69
  -1  -2  -3 4813.22  126.19
   1   2   3 4520.55  144.79
  -1  -1  -3 2535.25   69.49
   1   1   3 2548.45   79.99
  -1   0  -3    0.20    0.60
  -1   0  -3   -1.00    0.80
   1   0   3   -1.00    0.70
   1   0   3   -0.60    0.60
  -1   1  -3 2699.73   83.59
  -1   1  -3 2605.04   72.79
   1  -1   3 2704.83   72.79
   1  -1   3 2638.34   83.59
  -1   2  -3 4562.84  127.39
  -1   2  -3 4794.42  146.39
   1  -2   3 4716.33  127.39
   1  -2   3 4618.64  146.29
  -1   3  -3 1410.86   40.40
  -1   3  -3 1467.85   46.50
   1  -3   3 1507.15   40.40
   1  -3   3 1428.16   46.40
  -1   4  -3  203.68    7.70
  -1   4  -3  191.58    6.90
  -1   4  -3  192.28    6.70
   1  -4   3  189.38    7.60
   1  -4   3  195.18    6.50
  -1   5  -3   62.19    3.10
  -1   6  -3   47.60    3.00
  -1   6  -3   41.80    1.80
   1  -6   3   43.10    1.70
   1  -6   3   43.80    1.80
  -1   7  -3   52.09    2.20
  -1   7  -3   60.39    3.80
   1  -7   3   59.09    2.20
  -1   8  -3    1.70    1.90
  -1   8  -3    0.10    1.00
   1  -8   3    0.40    1.00
  -1   9  -3    2.30    2.40
  -1   9  -3    1.00    1.20
   1  -9   3    1.00    1.20
  -1  10  -3    0.00    1.20
  -1  10  -3    1.10    1.20
   1 -10   3    1.90    1.10
  -1  11  -3    8.90    1.50
  -1  11  -3    6.40    1.60
   1 -11   3   10.20    1.30
   1 -11   3    8.40    1.10
   1 -11   3    6.30    1.40
  -1  12  -3    6.50    1.50
  -1  12  -3    6.00    1.80
   1 -12   3    4.80    1.30
   1 -12   3    4.90    1.00
   1 -12   3    6.30    1.50
  -1  13  -3    4.60    1.40
   1 -13   3    2.90    1.20
   1 -13   3    5.00    1.40
  -1  14  -3   12.80    1.30
   1 -14   3   14.10    1.30
   1 -14   3   12.60    1.20
  -1  15  -3   53.19    2.10
   1 -15   3   53.89    2.00
  -2 -15  -3   -0.60    0.80
  -2 -15  -3   -2.10    0.90
   2  15   3   -0.30    0.90
  -2 -14  -3   49.99    2.20
   2  14   3   47.10    2.40
  -2 -13  -3   24.50    1.90
   2  13   3   27.60    2.20
  -2 -12  -3   10.20    1.30
   2  12   3   10.60    1.50
  -2 -11  -3   35.30    2.20
   2  11   3   34.60    2.40
  -2 -10  -3  207.38    5.90
  -2 -10  -3  197.58    6.40
  -2  -9  -3    2.10    1.30
  -2  -8  -3  507.45   14.30
  -2  -7  -3  479.05   13.40
  -2  -6  -3   15.20    1.20
  -2  -6  -3   13.60    1.20
  -2  -5  -3  221.68    7.80
  -2  -5  -3  202.68    6.10
  -2  -5  -3  213.18    5.90
  -2  -4  -3  449.66   13.80
  -2  -3  -3  122.89    4.70
  -2  -3  -3  117.39    5.20
   2   3   3  124.39    5.40
  -2  -2  -3  432.56   13.30
  -2  -2  -3  463.95   15.60
   2   2   3  468.05   14.30
   2   2   3  486.05   15.70
  -2  -1  -3   47.60    2.20
  -2  -1  -3   51.39    2.80
   2   1   3   48.80    1.90
   2   1   3   49.70    2.10
   2   1   3   49.40    2.90
  -2   0  -3   -2.60    0.70
  -2   0  -3   -1.10    1.10
   2   0   3   -3.30    1.00
   2   0   3   -1.10    0.60
   2   0   3   -1.60    0.80
  -2   1  -3   51.99    2.80
  -2   1  -3   48.70    2.30
   2  -1   3   51.59    2.30
   2  -1   3   55.49    2.90
   2  -1   3   52.09    2.10
  -2   2  -3  493.85   15.90
  -2   2  -3  455.65   13.80
   2  -2   3  464.05   14.70
   2  -2   3  475.45   15.90
   2  -2   3  492.05   13.80
  -2   3  -3  125.29    4.60
  -2   3  -3  123.89    5.20
   2  -3   3  121.59    4.30
   2  -3   3  125.79    5.20
   2  -3   3  125.59    4.40
  -2   4  -3  460.35   15.50
  -2   4  -3  420.96   14.70
  -2   4  -3  438.16   13.50
   2  -4   3  457.95   13.30
  -2   5  -3  214.68    7.70
  -2   6  -3   20.70    2.10
  -2   6  -3   17.20    1.30
   2  -6   3   16.50    1.30
  -2   7  -3  468.85   12.50
  -2   7  -3  483.65   16.40
   2  -7   3  463.35   12.30
  -2   8  -3  501.45   13.40
  -2   9  -3    0.20    1.20
  -2  10  -3  225.28    6.70
  -2  10  -3  221.58    6.50
  -2  11  -3   35.40    2.30
  -2  11  -3   37.60    2.60
   2 -11   3   35.80    1.90
   2 -11   3   36.90    2.50
  -2  12  -3   13.00    1.60
  -2  12  -3   10.60    1.90
   2 -12   3   12.20    1.50
   2 -12   3   11.80    1.10
  -2  13  -3   26.90    2.20
   2 -13   3   28.70    2.20
   2 -13   3   24.90    1.90
  -2  14  -3   48.70    2.30
   2 -14   3   46.60    2.10
   2 -14   3   45.20    2.30
  -2  15  -3    0.00    0.90
   2 -15   3   -0.90    0.90
  -3 -15  -3    1.70    0.80
   3  15   3    0.40    0.90
  -3 -14  -3    2.70    1.10
   3  14   3    1.00    1.20
  -3 -13  -3   19.00    1.80
   3  13   3   20.00    1.70
  -3 -12  -3   20.00    1.90
  -3 -12  -3   16.40    1.90
  -3 -12  -3   21.50    1.90
   3  12   3   20.80    1.70
  -3 -11  -3    5.10    1.60
  -3 -11  -3    4.50    1.20
  -3 -11  -3    9.10    1.30
  -3 -10  -3    1.20    1.40
  -3 -10  -3    1.60    1.10
  -3  -9  -3    0.10    1.30
  -3  -8  -3   30.50    2.00
  -3  -7  -3   14.80    1.50
  -3  -6  -3   17.60    1.30
  -3  -6  -3   17.20    1.30
  -3  -5  -3  624.94   17.30
  -3  -5  -3  630.84   16.80
  -3  -4  -3    5.50    1.60
  -3  -3  -3   12.50    1.70
  -3  -3  -3    8.80    1.70
  -3  -3  -3   10.80    1.80
   3   3   3   11.20    1.90
  -3  -2  -3 1152.58   35.70
  -3  -2  -3 1088.89   30.90
   3   2   3 1100.49   33.70
   3   2   3 1133.09   35.70
   3   2   3 1055.49   33.60
  -3  -1  -3 5040.20  140.59
  -3  -1  -3 5211.98  161.68
   3   1   3 5124.99  155.48
   3   1   3 5151.98  155.58
   3   1   3 5273.47  161.78
  -3   0  -3   -0.10    1.40
  -3   0  -3    0.30    0.90
   3   0   3    0.10    1.00
   3   0   3   -2.20    1.20
   3   0   3   -0.70    0.70
  -3   1  -3 5123.89  145.49
  -3   1  -3 5295.17  167.08
   3  -1   3 5646.03  167.28
   3  -1   3 5297.57  160.78
   3  -1   3 5327.17  145.49
  -3   2  -3 1162.68   37.20
  -3   2  -3 1129.09   32.40
   3  -2   3 1188.78   32.40
   3  -2   3 1184.08   37.30
   3  -2   3 1139.19   35.30
  -3   3  -3   10.60    1.40
  -3   3  -3   10.50    1.60
   3  -3   3   12.50    1.30
   3  -3   3   16.30    1.70
   3  -3   3   12.50    1.80
  -3   4  -3    7.70    1.70
  -3   6  -3   18.70    1.30
  -3   7  -3   14.60    1.40
  -3   8  -3   28.50    1.90
  -3   9  -3    0.40    1.20
  -3  10  -3    1.00    1.20
  -3  10  -3    2.60    1.40
  -3  11  -3    3.40    1.60
  -3  11  -3    6.50    1.40
   3 -11   3    6.30    1.10
  -3  12  -3   22.50    1.70
  -3  12  -3   21.50    2.00
   3 -12   3   21.60    1.70
   3 -12   3   22.00    2.20
  -3  13  -3   16.60    1.50
   3 -13   3   20.20    1.50
   3 -13   3   16.10    1.50
  -3  14  -3    2.00    1.10
  -3  14  -3    2.10    1.10
   3 -14   3   -0.50    1.10
   3 -14   3    2.00    1.20
  -3  15  -3    3.10    1.60
   3 -15   3    2.40    0.90
  -4 -14  -3    4.70    1.20
  -4 -14  -3    5.00    1.10
   4  14   3    3.30    1.20
  -4 -13  -3    1.80    1.00
  -4 -13  -3    1.10    1.10
   4  13   3    4.10    1.40
  -4 -12  -3  115.89    3.70
  -4 -12  -3  117.39    3.80
   4  12   3  110.69    3.90
  -4 -11  -3   15.60    1.40
  -4 -11  -3   16.10    1.50
  -4 -11  -3   13.00    1.80
   4  11   3   13.20    1.40
   4  11   3   15.80    1.60
  -4 -10  -3    7.90    1.20
  -4 -10  -3    6.50    1.60
  -4 -10  -3    8.30    1.20
   4  10   3    7.30    1.20
  -4  -9  -3   19.50    1.70
  -4  -8  -3  360.76   10.40
  -4  -7  -3   60.29    2.40
  -4  -6  -3  651.13   18.00
  -4  -5  -3   80.99    2.70
  -4  -4  -3  375.66   10.40
  -4  -3  -3    3.40    1.20
  -4  -3  -3    2.80    1.40
  -4  -3  -3    5.60    1.70
   4   3   3    1.80    1.60
  -4  -2  -3  108.89    4.90
  -4  -2  -3  108.79    4.90
  -4  -2  -3  111.79    4.10
   4   2   3  104.89    3.80
   4   2   3  110.59    3.90
   4   2   3  118.79    5.00
  -4  -1  -3    9.10    1.70
  -4  -1  -3   12.60    1.40
   4   1   3   11.70    1.10
   4   1   3   11.30    1.20
   4   1   3   11.50    1.70
  -4   0  -3   -3.40    0.90
  -4   0  -3   -3.60    1.20
   4   0   3   -4.90    0.90
   4   0   3   -4.50    0.70
   4   0   3   -4.60    1.30
  -4   1  -3   10.90    1.50
  -4   1  -3   12.30    1.30
   4  -1   3   10.90    1.70
   4  -1   3   11.60    1.40
   4  -1   3   11.60    1.20
  -4   2  -3  111.89    4.10
  -4   2  -3  110.59    4.70
   4  -2   3  109.39    3.90
   4  -2   3  113.39    4.10
   4  -2   3  121.49    5.00
  -4   3  -3    2.20    1.30
   4  -3   3    3.10    0.80
   4  -3   3    1.90    1.20
  -4   4  -3  406.16   14.30
  -4   5  -3   81.19    2.60
  -4   6  -3  655.73   17.20
  -4   7  -3   59.59    2.40
  -4   8  -3  367.36   10.00
  -4   9  -3   20.00    1.70
  -4  10  -3    7.30    1.30
  -4  10  -3    7.20    1.60
   4 -10   3    6.90    1.00
  -4  11  -3   14.80    1.50
  -4  11  -3   15.30    1.80
   4 -11   3   14.60    1.20
  -4  12  -3  123.99    4.40
  -4  12  -3  118.69    4.00
   4 -12   3  124.29    3.80
   4 -12   3  120.39    4.20
  -4  13  -3    3.00    1.20
  -4  13  -3    2.30    1.30
   4 -13   3    2.60    0.90
   4 -13   3    1.30    1.30
  -4  14  -3    4.30    1.10
   4 -14   3    4.90    1.20
  -4  15  -3    1.30    1.50
   4 -15   3    1.40    0.80
  -5 -14  -3    1.50    1.00
  -5 -14  -3    1.20    0.80
  -5 -14  -3    0.90    0.90
   5  14   3    1.60    1.20
  -5 -13  -3    5.50    1.20
  -5 -13  -3    6.30    1.40
  -5 -13  -3    4.90    1.10
   5  13   3    5.20    1.40
  -5 -12  -3    9.70    1.20
  -5 -12  -3    7.60    1.30
   5  12   3   10.00    1.50
   5  12   3    6.50    1.50
  -5 -11  -3   -0.30    1.20
  -5 -11  -3    0.10    1.20
  -5 -11  -3   -0.10    1.40
   5  11   3    1.00    1.20
   5  11   3    3.60    1.50
  -5 -10  -3    0.80    1.50
  -5 -10  -3    0.80    1.10
  -5 -10  -3   -0.80    1.20
   5  10   3    1.30    1.20
  -5  -9  -3   17.80    1.30
  -5  -9  -3   16.90    1.70
  -5  -8  -3    0.60    1.10
  -5  -7  -3   75.19    2.80
  -5  -6  -3    6.20    0.90
  -5  -5  -3  296.07    8.40
  -5  -4  -3  374.16   10.40
  -5  -3  -3  778.82   25.50
  -5  -3  -3  748.93   20.80
  -5  -2  -3  103.49    4.80
  -5  -2  -3  109.69    4.90
   5   2   3  103.49    3.80
   5   2   3  105.69    3.90
   5   2   3  107.39    5.00
  -5  -1  -3  451.55   13.30
  -5  -1  -3  457.05   15.50
   5   1   3  454.05   14.10
   5   1   3  468.05   15.60
   5   1   3  434.96   14.20
  -5   0  -3   -1.10    1.10
  -5   0  -3   -1.20    0.90
   5   0   3   -1.20    0.70
   5   0   3   -2.70    1.30
   5   0   3   -1.10    0.90
  -5   1  -3  448.96   13.50
  -5   1  -3  458.05   15.50
   5  -1   3  474.55   13.60
   5  -1   3  457.45   14.40
   5  -1   3  478.85   15.80
  -5   2  -3  110.29    4.60
   5  -2   3  113.59    4.90
   5  -2   3  100.99    3.80
  -5   3  -3  800.12   25.60
  -5   3  -3  777.22   21.20
   5  -3   3  725.53   23.90
   5  -3   3  807.12   25.80
  -5   4  -3  377.26   10.50
  -5   4  -3  376.16    9.90
  -5   5  -3  280.27    7.50
  -5   6  -3    5.80    1.00
  -5   7  -3   76.09    2.70
  -5   8  -3    0.10    1.10
  -5   9  -3   14.00    1.60
  -5   9  -3   19.10    1.40
   5  -9   3   15.80    1.90
  -5  10  -3    0.80    1.50
  -5  10  -3    0.00    1.20
   5 -10   3    0.80    1.00
  -5  11  -3    0.90    1.50
  -5  11  -3    0.80    1.20
  -5  11  -3    1.30    1.70
   5 -11   3    1.40    1.00
  -5  12  -3    9.00    1.30
  -5  12  -3    9.80    1.80
  -5  12  -3    9.20    1.40
   5 -12   3    9.10    1.10
   5 -12   3   10.10    1.50
  -5  13  -3    6.80    1.30
  -5  13  -3    6.80    1.20
   5 -13   3    5.80    1.30
   5 -13   3    7.00    1.00
  -5  14  -3    1.70    1.90
  -5  14  -3    2.40    0.90
   5 -14   3    2.70    1.10
   5 -14   3    0.80    0.70
  -5  15  -3    7.70    1.50
  -6 -14  -3   25.60    1.50
  -6 -14  -3   27.00    1.40
   6  14   3   27.90    1.80
  -6 -13  -3    4.60    1.00
  -6 -13  -3    4.40    1.10
   6  13   3    5.30    1.30
  -6 -12  -3    6.50    1.20
  -6 -12  -3    4.20    1.20
  -6 -12  -3    6.90    1.60
   6  12   3    5.30    1.20
   6  12   3    7.60    1.50
   6  12   3    3.00    1.40
  -6 -11  -3    6.20    1.20
  -6 -11  -3    3.80    1.50
  -6 -11  -3    5.00    1.30
   6  11   3    4.90    1.30
  -6 -10  -3   69.29    3.20
  -6 -10  -3   67.09    2.70
  -6 -10  -3   68.49    2.70
   6  10   3   66.89    2.70
  -6  -9  -3  193.48    5.50
  -6  -9  -3  186.78    6.00
  -6  -8  -3  539.45   15.20
  -6  -7  -3   17.10    1.60
  -6  -6  -3   11.80    1.10
  -6  -5  -3   22.20    1.40
  -6  -4  -3  125.89    3.80
  -6  -3  -3   14.50    1.00
  -6  -2  -3   42.90    1.50
   6   2   3   44.80    3.20
   6   2   3   37.50    2.10
  -6  -1  -3   63.39    3.60
   6   1   3   66.59    2.60
   6   1   3   59.69    2.70
   6   1   3   68.29    3.90
  -6   0  -3   -0.70    1.10
   6   0   3   -0.40    1.40
   6   0   3   -0.20    0.70
   6  -1   3   69.69    3.90
   6  -1   3   64.69    2.70
  -6   2  -3   43.50    1.60
   6  -2   3   44.60    2.20
   6  -2   3   50.09    3.40
  -6   3  -3   13.90    1.10
  -6   3  -3   12.90    1.00
   6  -3   3   17.20    2.30
  -6   4  -3  129.89    4.10
  -6   4  -3  130.99    3.90
  -6   4  -3  130.19    3.80
  -6   5  -3   21.90    1.40
  -6   5  -3   22.70    1.40
  -6   6  -3   13.30    1.20
  -6   6  -3   12.10    1.20
  -6   7  -3   16.90    1.60
  -6   7  -3   16.90    1.60
  -6   8  -3  571.04   15.90
  -6   8  -3  563.44   15.10
   6  -8   3  569.44   23.40
  -6   9  -3  203.68    6.10
  -6   9  -3  193.18    5.70
  -6   9  -3  191.78    5.90
   6  -9   3  192.98    8.40
  -6  10  -3   76.09    3.20
  -6  10  -3   75.19    3.30
  -6  10  -3   70.09    2.80
   6 -10   3   69.89    2.70
  -6  11  -3    5.50    1.30
  -6  11  -3    4.30    1.50
  -6  11  -3    4.30    1.70
   6 -11   3    4.90    1.10
  -6  12  -3    4.00    1.20
   6 -12   3    5.80    1.10
   6 -12   3    4.90    1.40
  -6  13  -3    4.70    1.10
  -6  13  -3    5.10    2.20
   6 -13   3    6.20    1.30
   6 -13   3    5.10    0.90
  -6  14  -3   25.20    3.00
  -6  14  -3   27.90    1.80
   6 -14   3   29.80    1.80
   6 -14   3   28.80    1.40
  -7 -14  -3   12.80    1.30
  -7 -14  -3   15.30    1.20
   7  14   3   15.80    1.60
  -7 -13  -3    1.30    1.00
  -7 -13  -3   -0.50    1.00
   7  13   3    0.40    1.20
   7  13   3    1.20    1.30
  -7 -12  -3   10.10    1.20
  -7 -12  -3   10.30    1.20
   7  12   3    8.70    1.30
   7  12   3   10.10    1.50
  -7 -11  -3    1.40    1.40
  -7 -11  -3    0.50    1.20
  -7 -11  -3    1.40    1.20
   7  11   3    0.80    1.20
  -7 -10  -3    3.60    1.20
  -7 -10  -3    2.30    1.20
  -7 -10  -3    1.00    1.40
   7  10   3    6.40    1.30
  -7  -9  -3    3.30    1.40
  -7  -9  -3    1.10    1.20
  -7  -9  -3    3.00    1.10
   7   9   3    0.70    1.20
  -7  -8  -3    4.20    1.30
   7   8   3    4.00    1.20
  -7  -7  -3  102.39    3.50
  -7  -6  -3   52.99    2.20
  -7  -5  -3  279.17    7.90
  -7  -4  -3  164.78    4.80
  -7  -3  -3   67.29    2.20
  -7  -2  -3  444.96   12.20
  -7  -2  -3  443.26   11.60
  -7  -1  -3  361.86   12.40
  -7  -1  -3  345.17    9.70
   7   1   3  349.47   11.30
   7   1   3  352.86   11.20
  -7   0  -3    0.10    0.50
   7   0   3   -0.40    0.90
  -7   1  -3  352.26    9.80
  -7   1  -3  356.56   10.50
   7  -1   3  362.36   11.40
  -7   2  -3  444.56   11.90
  -7   2  -3  444.46   12.50
  -7   2  -3  473.35   13.20
  -7   2  -3  439.46   13.20
   7  -2   3  466.95   14.30
  -7   3  -3   67.39    2.40
  -7   3  -3   69.09    2.30
  -7   3  -3   68.09    2.30
  -7   3  -3   68.69    2.30
  -7   4  -3  157.48    4.70
  -7   4  -3  163.68    4.50
  -7   4  -3  158.28    4.90
  -7   5  -3  275.67    7.90
  -7   5  -3  281.27    7.50
  -7   5  -3  274.97    8.30
  -7   6  -3   49.20    2.10
  -7   6  -3   47.70    2.10
  -7   7  -3  104.59    3.50
  -7   7  -3  102.89    3.60
   7  -7   3  105.79    4.80
  -7   8  -3    4.40    1.30
  -7   8  -3    3.60    1.30
   7  -8   3    3.20    1.00
  -7   9  -3    2.60    1.40
  -7   9  -3    3.40    1.10
  -7   9  -3    2.40    1.50
   7  -9   3    2.70    1.10
   7  -9   3    3.00    1.00
  -7  10  -3    4.50    1.20
  -7  10  -3    4.60    1.60
  -7  10  -3    1.40    1.30
   7 -10   3    3.40    1.10
   7 -10   3    3.30    1.00
  -7  11  -3    4.80    1.60
  -7  11  -3    0.60    1.30
  -7  11  -3    1.20    1.20
   7 -11   3    1.30    1.10
  -7  12  -3   12.00    2.50
  -7  12  -3   10.60    1.20
   7 -12   3   10.30    1.40
   7 -12   3   10.90    1.10
  -7  13  -3    1.50    2.00
   7 -13   3   -0.30    1.20
   7 -13   3    0.40    0.90
  -7  14  -3   17.20    2.80
   7 -14   3   13.40    1.20
   7 -14   3   14.20    1.20
  -8 -14  -3    2.90    0.70
  -8 -13  -3   32.60    1.60
  -8 -13  -3   28.70    1.70
   8  13   3   27.40    1.90
  -8 -12  -3    5.40    1.10
  -8 -12  -3    5.00    1.10
   8  12   3    2.80    1.40
   8  12   3    3.80    1.10
  -8 -11  -3    9.30    1.20
  -8 -11  -3    9.20    1.30
   8  11   3    7.60    1.30
  -8 -10  -3  683.93   19.90
  -8 -10  -3  705.93   19.10
  -8 -10  -3  746.33   19.00
   8  10   3  716.73   19.40
  -8  -9  -3   29.70    2.10
  -8  -9  -3   27.50    2.20
  -8  -9  -3   26.90    2.00
  -8  -9  -3   28.80    1.80
   8   9   3   28.80    2.00
  -8  -8  -3  115.69    3.60
  -8  -8  -3  124.59    4.00
   8   8   3  110.39    5.40
  -8  -7  -3  120.89    4.00
   8   7   3  118.09    5.50
  -8  -6  -3  170.68    5.20
  -8  -5  -3   88.69    2.90
  -8  -4  -3   21.20    1.20
  -8  -3  -3    0.50    0.60
  -8  -3  -3    1.00    0.90
  -8  -2  -3   75.49    2.40
  -8  -2  -3   77.89    2.70
  -8  -2  -3   75.29    2.50
  -8  -1  -3    2.60    0.70
  -8  -1  -3    2.40    0.60
  -8  -1  -3    2.90    0.60
  -8  -1  -3    2.50    0.60
  -8   0  -3   -0.90    0.50
  -8   0  -3   -0.50    0.60
  -8   0  -3    0.50    0.50
  -8   0  -3   -0.50    0.60
   8   0   3    0.40    1.10
  -8   1  -3    3.50    0.50
  -8   1  -3    3.70    0.70
  -8   1  -3    2.70    0.60
  -8   1  -3    3.10    0.60
   8  -1   3    3.50    1.10
  -8   2  -3   77.49    2.50
  -8   2  -3   72.79    2.40
  -8   2  -3   75.69    2.40
  -8   2  -3   78.09    2.50
  -8   3  -3    1.30    0.60
  -8   3  -3    1.90    0.60
  -8   3  -3    1.00    0.60
  -8   3  -3    2.10    0.70
  -8   4  -3   18.90    1.20
  -8   4  -3   21.00    1.20
  -8   4  -3   19.70    1.30
  -8   4  -3   20.40    1.40
  -8   5  -3   85.09    3.00
  -8   5  -3   92.79    2.90
  -8   5  -3   85.59    2.90
  -8   6  -3  174.68    5.20
  -8   6  -3  179.48    5.10
  -8   6  -3  170.88    5.50
  -8   7  -3  115.69    4.60
  -8   7  -3  122.09    3.90
  -8   7  -3  116.49    3.90
  -8   7  -3  119.79    4.00
   8  -7   3  122.89    5.30
  -8   8  -3  121.39    4.00
  -8   8  -3  113.89    3.70
  -8   8  -3  120.89    4.00
   8  -8   3  118.69    5.40
  -8   9  -3   25.70    1.90
  -8   9  -3   25.70    2.00
  -8   9  -3   28.10    2.30
   8  -9   3   28.30    2.30
   8  -9   3   27.40    1.80
  -8  10  -3  678.93   19.90
  -8  10  -3  744.83   33.30
  -8  10  -3  685.53   19.30
  -8  10  -3  769.52   19.20
   8 -10   3  707.63   29.60
   8 -10   3  733.23   19.50
  -8  11  -3   11.40    1.70
  -8  11  -3   10.80    2.60
   8 -11   3    9.10    1.10
  -8  12  -3    6.00    2.30
   8 -12   3    3.90    1.00
   8 -12   3    5.70    1.30
  -8  13  -3   29.50    2.00
  -8  13  -3   28.10    3.30
   8 -13   3   28.80    1.60
   8 -13   3   27.40    2.00
  -8  14  -3    3.10    1.50
   8 -14   3    1.80    0.60
   8 -14   3    3.00    0.90
  -9 -13  -3    1.30    0.90
  -9 -13  -3   -0.10    0.70
   9  13   3    0.50    1.10
  -9 -12  -3    0.40    1.00
  -9 -12  -3    1.60    0.90
   9  12   3   -0.20    1.30
   9  12   3    1.40    1.10
  -9 -11  -3   23.00    1.70
  -9 -11  -3   23.10    1.90
   9  11   3   19.30    1.90
  -9 -10  -3    2.50    1.30
  -9 -10  -3    1.10    1.20
  -9 -10  -3    1.10    1.10
   9  10   3   -1.00    1.20
  -9  -9  -3    4.80    1.20
  -9  -9  -3    1.30    1.30
  -9  -9  -3    2.30    1.20
  -9  -9  -3    3.20    1.10
   9   9   3    2.20    1.20
  -9  -8  -3    2.80    1.20
  -9  -8  -3    1.40    1.00
  -9  -8  -3    1.80    1.30
  -9  -8  -3    0.30    1.10
   9   8   3   -0.20    1.30
   9   8   3    1.70    1.10
  -9  -7  -3   34.00    2.00
   9   7   3   35.60    2.70
   9   6   3   18.60    2.20
  -9  -5  -3   25.90    1.50
  -9  -4  -3    1.00    0.70
  -9  -4  -3    0.50    1.00
  -9  -3  -3    9.00    0.80
  -9  -3  -3   11.00    1.10
  -9  -3  -3    7.00    0.90
  -9  -2  -3   25.50    1.20
  -9  -2  -3   26.60    1.50
  -9  -1  -3  388.26   10.90
  -9  -1  -3  414.86   11.70
  -9  -1  -3  397.66   11.60
  -9  -1  -3  392.36   10.40
  -9   0  -3    0.20    0.50
  -9   0  -3    0.10    0.50
  -9   0  -3   -0.20    0.60
  -9   0  -3    0.00    0.60
  -9   1  -3  399.66   10.70
  -9   1  -3  412.96   11.90
  -9   1  -3  416.16   11.90
  -9   2  -3   26.60    1.20
  -9   2  -3   26.10    1.30
  -9   2  -3   27.20    1.20
  -9   3  -3   10.80    1.00
  -9   3  -3   11.60    0.90
  -9   3  -3   10.10    0.90
  -9   4  -3    1.40    0.70
  -9   4  -3    1.00    0.80
  -9   4  -3    0.70    0.60
  -9   4  -3    2.20    0.60
  -9   5  -3   25.90    1.70
  -9   5  -3   24.60    1.40
  -9   5  -3   23.20    1.30
  -9   5  -3   26.50    2.10
  -9   5  -3   24.10    1.30
  -9   6  -3    4.60    0.90
  -9   6  -3    6.90    0.90
  -9   6  -3    3.70    1.00
  -9   6  -3    4.70    1.10
  -9   6  -3    5.40    1.30
  -9   6  -3    5.40    1.00
   9  -6   3    3.70    0.90
  -9   7  -3   33.20    1.70
  -9   7  -3   31.20    2.00
  -9   7  -3   31.90    1.80
  -9   7  -3   32.70    2.20
  -9   7  -3   32.20    1.70
   9  -7   3   33.30    2.20
  -9   8  -3    1.90    1.30
  -9   8  -3    3.00    1.10
  -9   8  -3    1.00    1.20
  -9   8  -3    1.00    1.00
  -9   8  -3    0.60    1.00
   9  -8   3    1.90    1.00
   9  -8   3    1.40    1.10
  -9   9  -3    3.10    1.10
  -9   9  -3    1.10    2.30
  -9   9  -3    0.40    1.00
  -9   9  -3    2.60    1.50
   9  -9   3    2.20    1.00
   9  -9   3    2.60    1.20
  -9  10  -3    2.00    1.40
  -9  10  -3    1.10    1.00
  -9  10  -3    0.90    0.90
  -9  10  -3   -1.20    2.30
   9 -10   3    0.50    1.10
   9 -10   3    0.20    1.00
  -9  11  -3   25.30    3.90
   9 -11   3   25.50    1.80
  -9  12  -3    1.10    2.10
  -9  12  -3    1.50    0.90
  -9  12  -3    2.80    1.30
  -9  12  -3    1.20    0.70
   9 -12   3    0.60    1.10
   9 -12   3    0.80    0.90
  -9  13  -3    1.60    0.70
  -9  13  -3   -0.80    1.70
  -9  13  -3    0.20    1.10
   9 -13   3    0.00    1.10
   9 -13   3   -0.10    0.80
   9 -14   3    2.80    0.80
 -10 -13  -3    0.10    0.80
  10  13   3   -0.70    1.00
 -10 -12  -3    6.50    1.10
  10  12   3    6.60    1.10
  10  12   3    8.60    1.30
 -10 -11  -3   12.40    1.10
 -10 -11  -3   11.30    1.30
  10  11   3    8.30    1.30
 -10 -10  -3   17.00    1.40
 -10 -10  -3   20.40    1.60
 -10 -10  -3   18.60    1.90
  10  10   3   16.90    1.50
 -10  -9  -3   46.40    2.30
 -10  -9  -3   46.70    2.40
 -10  -9  -3   46.70    2.30
 -10  -9  -3   46.60    2.10
  10   9   3   49.80    2.30
 -10  -8  -3    6.00    1.30
 -10  -8  -3    7.50    1.10
 -10  -8  -3    7.10    1.30
 -10  -8  -3    7.70    1.30
  10   8   3    6.30    1.20
  10   8   3    4.10    1.50
 -10  -7  -3    3.20    0.90
 -10  -7  -3    2.80    1.20
 -10  -7  -3    4.80    1.20
  10   7   3    4.80    1.50
 -10  -6  -3  250.37    7.00
  10   6   3  233.58   10.30
 -10  -5  -3   81.49    2.90
 -10  -5  -3   86.99    3.40
  10   5   3   93.99    4.20
 -10  -4  -3   21.50    1.20
 -10  -4  -3   20.70    1.70
 -10  -3  -3  147.29    4.70
 -10  -3  -3  148.99    4.60
 -10  -3  -3  145.89    4.30
 -10  -2  -3   95.59    3.10
 -10  -2  -3   94.69    3.00
 -10  -2  -3   86.39    2.70
 -10  -1  -3   15.20    0.90
 -10  -1  -3   14.00    1.10
 -10   0  -3    0.10    0.50
 -10   0  -3    0.50    0.60
 -10   0  -3    0.20    0.50
 -10   1  -3   14.70    0.80
 -10   1  -3   13.70    1.10
 -10   1  -3   14.10    0.80
 -10   2  -3   94.79    2.80
 -10   3  -3  153.48    5.80
 -10   3  -3  153.18    4.50
 -10   3  -3  146.59    4.30
 -10   3  -3  153.08    4.50
 -10   4  -3   20.10    1.40
 -10   4  -3   20.50    1.10
 -10   4  -3   20.80    1.10
 -10   4  -3   20.70    2.10
 -10   5  -3   80.59    3.80
 -10   5  -3   78.69    3.50
 -10   5  -3   83.29    2.70
 -10   5  -3   81.79    2.80
 -10   5  -3   82.09    2.70
 -10   6  -3  257.17    7.40
 -10   6  -3  243.38    6.60
 -10   6  -3  247.08    7.00
 -10   6  -3  247.98    9.00
 -10   6  -3  246.78    7.40
 -10   6  -3  249.68    9.00
 -10   6  -3  250.57    7.60
  10  -6   3  252.57   10.50
 -10   7  -3    4.80    0.90
 -10   7  -3    4.40    1.30
 -10   7  -3    4.30    0.80
 -10   7  -3    4.40    0.80
 -10   7  -3    3.80    1.30
  10  -7   3    3.30    1.00
 -10   8  -3    7.30    1.40
 -10   8  -3    7.80    2.40
 -10   8  -3   10.00    1.00
 -10   8  -3    8.50    0.90
 -10   8  -3    7.30    1.40
 -10   8  -3    8.00    1.00
  10  -8   3    8.10    1.00
  10  -8   3    7.70    1.20
 -10   9  -3   51.79    4.60
 -10   9  -3   52.59    2.60
 -10   9  -3   50.19    2.10
  10  -9   3   50.89    3.00
  10  -9   3   48.20    2.20
 -10  10  -3   18.30    1.60
 -10  10  -3   18.00    1.70
 -10  10  -3   19.40    2.70
 -10  10  -3   16.80    1.60
  10 -10   3   19.90    2.20
  10 -10   3   18.90    1.70
 -10  11  -3   11.20    1.00
 -10  11  -3   12.10    1.50
 -10  11  -3   12.00    2.40
  10 -11   3   10.50    1.10
  10 -11   3   13.00    2.00
 -10  12  -3    6.70    2.00
 -10  12  -3    5.80    1.30
 -10  12  -3    8.40    0.90
  10 -12   3    8.50    1.00
  10 -12   3    5.70    1.10
 -10  13  -3    1.10    0.50
 -10  13  -3    0.10    1.60
 -10  13  -3   -0.10    1.10
  10 -13   3    1.00    0.70
  10 -13   3    0.50    0.90
 -11 -13  -3    1.10    0.70
  11  13   3   -0.20    0.90
 -11 -12  -3    3.60    1.00
  11  12   3    3.40    1.00
  11  12   3    4.00    1.20
 -11 -11  -3    1.70    1.10
  11  11   3    0.80    1.10
 -11 -10  -3    4.50    1.20
 -11 -10  -3    4.80    1.20
  11  10   3    5.10    1.30
 -11  -9  -3    4.20    1.30
 -11  -9  -3    6.00    1.20
  11   9   3    5.60    1.30
  11   9   3    3.30    1.40
 -11  -8  -3    8.50    1.10
 -11  -8  -3    8.10    1.20
 -11  -8  -3    7.40    1.30
 -11  -8  -3    6.00    1.00
  11   8   3    4.10    1.50
  11   8   3    9.50    1.20
 -11  -7  -3   83.19    3.10
 -11  -7  -3   78.09    3.60
 -11  -7  -3   80.49    3.00
 -11  -7  -3   81.39    2.80
 -11  -7  -3   88.29    3.50
  11   7   3   80.69    2.90
  11   7   3   78.89    4.50
 -11  -6  -3    6.90    1.20
 -11  -6  -3    6.30    1.00
 -11  -6  -3    8.20    1.50
  11   6   3    9.20    1.50
 -11  -5  -3   91.69    3.30
 -11  -5  -3   95.59    3.00
 -11  -5  -3   99.19    3.60
  11   5   3  102.69    4.70
 -11  -4  -3    0.80    0.80
 -11  -4  -3    0.00    1.00
  11   4   3   -1.50    0.90
 -11  -3  -3  194.68    5.80
 -11  -3  -3  192.18    5.90
 -11  -2  -3   29.60    1.40
 -11  -2  -3   31.70    1.30
 -11  -1  -3   27.60    2.30
 -11   0  -3    0.60    1.20
 -11   1  -3   26.30    1.20
 -11   1  -3   28.60    2.30
 -11   2  -3   28.60    1.40
 -11   2  -3   30.90    2.40
 -11   3  -3  197.28    7.20
 -11   3  -3  190.98    5.30
 -11   4  -3    0.80    0.80
 -11   4  -3    0.80    1.10
 -11   4  -3    0.60    1.30
 -11   5  -3   95.49    3.90
 -11   5  -3   93.49    3.50
 -11   5  -3   92.99    4.20
 -11   5  -3   93.99    3.00
 -11   5  -3   91.89    2.70
  11  -5   3   92.39    4.30
 -11   6  -3    9.10    1.70
 -11   6  -3    8.90    1.30
 -11   6  -3    9.80    1.40
 -11   6  -3    8.80    1.20
 -11   6  -3   10.30    0.90
  11  -6   3    7.20    1.10
 -11   7  -3   88.19    5.70
 -11   7  -3   82.49    3.80
 -11   7  -3   88.59    3.10
 -11   7  -3   85.59    2.70
 -11   7  -3   86.79    3.60
  11  -7   3   89.19    4.20
 -11   8  -3    9.20    1.00
 -11   8  -3    8.80    2.30
 -11   8  -3    8.90    1.30
 -11   8  -3    7.60    1.40
 -11   8  -3    8.30    1.50
  11  -8   3    7.40    1.30
 -11   9  -3    7.30    1.20
 -11   9  -3    6.30    2.30
 -11   9  -3    7.90    1.50
 -11   9  -3    5.40    0.90
  11  -9   3    7.30    1.10
  11  -9   3    5.40    1.20
 -11  10  -3    6.10    2.30
 -11  10  -3    4.40    0.90
 -11  10  -3    4.30    1.40
  11 -10   3    5.00    1.20
  11 -10   3    4.90    1.10
 -11  11  -3    0.50    2.10
 -11  11  -3   -0.60    0.70
 -11  11  -3   -0.20    1.30
  11 -11   3   -0.70    1.10
  11 -11   3    1.30    1.00
  11 -11   3    1.60    0.90
 -11  12  -3    4.80    0.60
 -11  12  -3    5.30    1.90
 -11  12  -3    3.70    1.20
  11 -12   3    3.90    0.90
  11 -12   3    2.90    1.00
 -11  13  -3    1.10    1.30
  11 -13   3    2.70    0.80
  11 -13   3    2.60    0.70
 -12 -12  -3   11.90    1.00
  12  12   3   12.70    1.20
  12  12   3    9.40    1.00
 -12 -11  -3   24.80    1.50
 -12 -11  -3   27.40    1.70
  12  11   3   27.30    1.80
 -12 -10  -3   50.29    2.20
 -12 -10  -3   51.39    2.20
  12  10   3   49.40    2.30
 -12  -9  -3    0.90    1.10
 -12  -9  -3    1.30    1.20
  12   9   3    0.10    1.20
  12   9   3    0.30    1.40
 -12  -8  -3   64.29    2.70
 -12  -8  -3   62.59    2.50
 -12  -8  -3   57.99    2.50
 -12  -8  -3   62.29    2.70
  12   8   3   59.39    2.50
  12   8   3   55.79    3.70
 -12  -7  -3    1.00    1.30
 -12  -7  -3   -0.30    1.20
 -12  -7  -3    1.00    1.10
 -12  -7  -3   -1.10    1.00
 -12  -7  -3    1.70    1.30
  12   7   3    1.00    1.00
  12   7   3   -1.70    1.40
 -12  -6  -3   73.89    3.00
 -12  -6  -3   74.89    3.40
 -12  -6  -3   72.79    2.70
 -12  -6  -3   78.19    2.90
  12   6   3   67.29    4.10
 -12  -5  -3  200.58    6.00
 -12  -5  -3  191.98    7.10
 -12  -5  -3  193.08    5.90
 -12  -5  -3  184.78    5.90
  12   5   3  196.18    8.40
  12   4   3   69.29    3.50
 -12  -1  -3   17.70    1.90
 -12   0  -3    1.20    1.30
 -12   1  -3   15.20    1.80
 -12   2  -3    8.60    1.70
 -12   2  -3    7.80    1.20
 -12   3  -3    7.70    1.60
 -12   3  -3    7.70    1.20
 -12   3  -3    7.80    0.70
 -12   3  -3    6.40    1.30
 -12   4  -3   73.29    2.30
 -12   4  -3   73.89    3.80
 -12   4  -3   75.39    3.40
  12  -4   3   73.79    3.50
 -12   5  -3  202.28    6.40
 -12   5  -3  202.58    5.30
 -12   5  -3  201.68    7.60
 -12   5  -3  199.08    7.40
  12  -5   3  201.18    8.60
 -12   6  -3   74.09    2.30
 -12   6  -3   70.99    3.40
 -12   6  -3   77.69    3.30
 -12   6  -3   71.89    3.90
 -12   6  -3   74.89    5.10
  12  -6   3   75.39    3.70
 -12   7  -3    1.10    1.40
 -12   7  -3   -0.60    1.20
 -12   7  -3    0.90    2.20
 -12   7  -3    0.70    0.70
  12  -7   3   -0.70    1.10
 -12   8  -3   63.79    2.10
 -12   8  -3   60.79    3.20
 -12   8  -3   63.39    5.00
 -12   8  -3   59.69    3.10
  12  -8   3   64.79    3.40
 -12   9  -3    2.50    1.50
 -12   9  -3    4.00    0.80
 -12   9  -3    3.40    2.30
  12  -9   3    1.90    1.00
  12  -9   3    1.90    1.20
 -12  10  -3   56.49    1.90
 -12  10  -3   60.39    4.50
 -12  10  -3   56.79    2.90
  12 -10   3   56.29    3.20
  12 -10   3   55.79    2.30
 -12  11  -3   31.70    2.30
 -12  11  -3   28.60    3.30
 -12  11  -3   31.40    1.20
  12 -11   3   28.20    1.60
  12 -11   3   26.90    1.80
  12 -11   3   33.30    2.20
 -12  12  -3    9.10    1.20
 -12  12  -3   16.60    2.50
  12 -12   3   11.00    1.00
  12 -12   3   12.00    1.20
 -13 -12  -3    2.70    0.70
  13  12   3    1.40    0.90
  13  12   3   -0.40    0.70
 -13 -11  -3    1.60    0.80
 -13 -11  -3   -0.10    0.90
  13  11   3   -0.10    1.00
 -13 -10  -3    4.00    1.00
 -13 -10  -3    5.90    1.80
 -13 -10  -3    4.60    1.10
  13  10   3    3.30    1.10
 -13  -9  -3    7.10    1.20
 -13  -9  -3    8.80    1.20
  13   9   3    7.20    1.20
  13   9   3    6.60    1.50
 -13  -8  -3    5.30    1.20
 -13  -8  -3    5.80    1.20
  13   8   3    3.10    1.10
  13   8   3    2.30    1.50
 -13  -7  -3   18.50    2.20
 -13  -7  -3   22.40    2.00
  13   7   3   17.00    1.70
  13   7   3   13.30    1.80
 -13  -6  -3    3.30    1.40
 -13  -6  -3    2.50    1.20
  13   6   3    2.50    1.60
 -13  -5  -3   52.59    2.50
 -13  -5  -3   53.49    3.00
  13   5   3   59.49    3.50
 -13  -4  -3    4.30    1.40
 -13  -4  -3    4.30    1.20
  13   3   3   -1.10    1.40
 -13  -1  -3  123.19    5.00
 -13  -1  -3  111.59    4.20
 -13   0  -3    0.00    1.40
 -13   0  -3    0.50    1.00
 -13   0  -3   -0.50    1.30
 -13   1  -3  121.59    5.20
 -13   1  -3  115.39    4.30
 -13   1  -3  121.69    4.70
 -13   2  -3    1.20    1.50
 -13   2  -3    0.00    1.30
 -13   2  -3   -0.20    1.10
 -13   3  -3   16.10    2.00
 -13   3  -3   14.40    1.00
 -13   3  -3   12.50    1.40
 -13   3  -3   13.90    1.60
  13  -3   3   12.00    1.70
 -13   4  -3    4.40    0.60
 -13   4  -3    4.30    1.70
 -13   4  -3    6.00    1.40
 -13   4  -3    5.70    1.30
  13  -4   3    3.80    1.00
 -13   5  -3   58.39    1.90
 -13   5  -3   54.19    3.40
 -13   5  -3   59.29    4.70
 -13   5  -3   59.29    3.10
 -13   5  -3   59.39    3.10
  13  -5   3   56.99    3.10
 -13   6  -3    1.70    1.70
 -13   6  -3    2.60    2.10
 -13   6  -3    3.10    0.70
 -13   6  -3    4.40    1.50
 -13   6  -3    3.60    1.40
  13  -6   3    2.80    1.10
 -13   7  -3   20.30    1.80
 -13   7  -3   17.30    2.20
 -13   7  -3   19.70    1.20
 -13   7  -3   20.70    2.70
 -13   7  -3   20.70    2.20
  13  -7   3   19.80    2.20
 -13   8  -3    4.20    0.70
 -13   8  -3    2.60    1.50
 -13   8  -3    2.20    2.20
 -13   8  -3    3.10    1.40
  13  -8   3    4.40    1.20
 -13   9  -3    8.70    1.40
 -13   9  -3   10.10    1.00
 -13   9  -3    8.60    1.60
 -13   9  -3    9.50    2.20
  13  -9   3    9.60    1.10
  13  -9   3    8.70    1.30
 -13  10  -3    2.50    1.90
 -13  10  -3    3.80    1.40
  13 -10   3    4.70    1.10
  13 -10   3    4.80    0.90
 -13  11  -3    0.10    1.10
 -13  11  -3    0.50    1.60
  13 -11   3    2.50    1.00
  13 -11   3    1.60    0.80
 -13  12  -3    2.60    1.30
  13 -12   3    2.00    0.70
 -14 -11  -3    2.20    0.70
 -14 -11  -3    2.50    0.80
  14  11   3    2.70    0.90
 -14 -10  -3   13.60    1.40
 -14 -10  -3   12.40    1.80
 -14 -10  -3    9.60    1.10
  14  10   3   10.70    1.10
 -14  -9  -3    5.10    1.10
 -14  -9  -3    5.70    1.10
  14   9   3    5.90    1.10
  14   9   3    2.90    1.30
 -14  -8  -3  204.88    7.60
 -14  -8  -3  210.18    6.20
 -14  -8  -3  215.48    6.50
  14   8   3  225.58    9.40
  14   8   3  221.98    6.20
 -14  -7  -3    0.90    1.20
 -14  -7  -3    0.40    1.30
  14   7   3   -0.40    1.10
  14   7   3   -2.50    1.40
 -14  -6  -3    3.70    1.40
 -14  -6  -3    2.70    1.30
  14   6   3    2.30    1.60
 -14  -5  -3    4.60    1.40
 -14  -5  -3    5.80    1.30
  14   5   3    4.60    1.60
 -14  -4  -3   56.29    2.60
 -14  -4  -3   57.69    3.20
  14   4   3   67.49    3.70
 -14  -3  -3   -0.50    1.10
 -14  -3  -3    2.10    1.30
 -14  -2  -3    2.40    1.10
 -14  -2  -3    1.80    1.30
 -14  -1  -3    4.10    1.60
 -14  -1  -3    4.80    1.30
 -14   0  -3    1.50    1.40
 -14   0  -3    0.30    1.20
 -14   0  -3    0.60    1.50
 -14   0  -3   -0.10    1.10
 -14   1  -3    6.80    1.50
 -14   1  -3    5.20    1.70
 -14   1  -3    6.90    1.30
 -14   2  -3    1.00    1.50
 -14   2  -3    1.20    1.20
 -14   2  -3    2.30    1.60
  14  -2   3    2.10    1.00
 -14   3  -3    2.30    2.00
 -14   3  -3    2.50    1.40
 -14   3  -3    1.40    1.30
 -14   3  -3   -0.80    1.60
  14  -3   3    0.50    1.00
 -14   4  -3   56.69    4.70
 -14   4  -3   50.99    3.50
 -14   4  -3   56.99    3.00
 -14   4  -3   56.19    3.10
  14  -4   3   53.89    3.00
 -14   5  -3    2.70    1.40
 -14   5  -3    3.50    1.50
 -14   5  -3    6.40    2.30
 -14   5  -3    4.90    1.80
  14  -5   3    3.10    1.10
 -14   6  -3    5.10    1.80
 -14   6  -3    4.80    1.50
 -14   6  -3    2.20    1.40
 -14   6  -3    4.40    2.20
  14  -6   3    1.70    1.10
 -14   7  -3    1.10    1.40
 -14   7  -3   -0.70    2.10
 -14   7  -3    0.20    1.30
 -14   7  -3    2.20    1.70
  14  -7   3    1.00    1.10
 -14   8  -3  244.78    8.70
 -14   8  -3  238.88    7.50
 -14   8  -3  235.48   11.90
  14  -8   3  238.18   10.20
 -14   9  -3    5.20    2.00
 -14   9  -3    6.50    1.30
 -14   9  -3    4.70    1.40
  14  -9   3    6.10    1.20
  14  -9   3    6.10    0.90
 -14  10  -3   11.40    1.40
 -14  10  -3   11.00    2.00
  14 -10   3   12.40    1.00
  14 -10   3   16.10    1.80
 -14  11  -3    2.10    1.50
  14 -11   3    3.60    0.70
  15  11   3    1.70    0.90
  15  11   3    1.50    0.70
 -15 -10  -3    0.10    0.80
 -15 -10  -3   -0.90    0.80
  15  10   3    0.70    0.90
 -15  -9  -3   -0.60    1.00
  15   9   3    0.50    1.00
 -15  -8  -3   21.00    1.70
 -15  -8  -3   20.20    1.90
  15   8   3   20.40    2.40
  15   8   3   24.20    1.70
 -15  -7  -3    6.10    1.30
 -15  -7  -3    8.80    1.30
  15   7   3    9.20    1.20
  15   7   3    4.40    1.50
 -15  -6  -3    2.60    1.30
 -15  -6  -3    1.70    1.20
  15   6   3    0.40    1.40
 -15  -5  -3    4.30    1.20
 -15  -5  -3    2.00    1.40
  15   5   3    2.50    1.60
 -15  -4  -3   13.50    1.70
 -15  -4  -3   12.60    1.40
 -15  -3  -3   51.69    2.50
 -15  -3  -3   57.79    3.00
  15   3   3   47.90    3.40
 -15  -2  -3   -7.50    4.10
 -15  -2  -3   13.60    1.60
  15   2   3    2.00    1.50
 -15  -1  -3   56.99    3.00
 -15  -1  -3   51.09    3.40
 -15   0  -3    0.00    1.20
 -15   0  -3    0.40    1.60
 -15   0  -3   -0.20    1.20
 -15   1  -3   57.69    3.20
 -15   1  -3   55.89    3.60
 -15   1  -3   57.79    3.00
  15  -1   3   56.89    3.10
 -15   2  -3   17.10    1.70
 -15   2  -3   25.70    3.90
 -15   2  -3   16.20    1.80
 -15   2  -3   15.60    2.10
  15  -2   3   13.90    2.00
 -15   3  -3   51.19    3.50
 -15   3  -3   53.09    3.10
 -15   3  -3   53.59    3.10
 -15   3  -3   58.49    4.90
  15  -3   3   52.59    3.00
 -15   4  -3   13.80    1.70
 -15   4  -3   16.70    2.60
 -15   4  -3   16.20    1.80
 -15   4  -3   11.90    2.10
  15  -4   3   13.50    2.00
 -15   5  -3    3.10    1.50
 -15   5  -3    3.70    1.40
 -15   5  -3    4.80    1.90
 -15   5  -3    4.20    2.20
  15  -5   3    3.30    1.20
 -15   6  -3    6.10    2.30
 -15   6  -3    6.50    2.00
 -15   6  -3    1.60    1.40
 -15   6  -3    1.20    1.50
  15  -6   3    2.60    1.20
 -15   7  -3    7.40    2.30
 -15   7  -3    9.50    1.90
 -15   7  -3   10.10    1.50
 -15   7  -3   11.20    1.70
  15  -7   3    9.00    1.30
 -15   8  -3   22.00    1.90
 -15   8  -3   24.40    3.50
 -15   8  -3   22.90    2.10
  15  -8   3   25.80    2.20
 -15   9  -3    0.10    1.00
 -15   9  -3    0.90    1.80
 -15   9  -3   -0.50    1.30
  15  -9   3   -0.50    0.80
  15  -9   3    0.00    1.00
 -15  10  -3    1.90    1.10
 -15  10  -3   -0.30    1.50
  15 -10   3    0.40    0.70
 -15  11  -3    2.00    1.20
  16  10   3   21.20    1.30
 -16  -9  -3    0.70    0.90
  16   9   3   -0.60    0.90
 -16  -8  -3   62.29    2.80
 -16  -8  -3   64.19    2.50
  16   8   3   61.79    3.40
  16   8   3   61.89    2.40
 -16  -7  -3    2.00    1.10
 -16  -7  -3    1.90    1.20
  16   7   3   -0.80    1.30
  16   7   3    2.60    1.00
 -16  -6  -3   21.00    2.00
 -16  -6  -3   19.30    1.80
  16   6   3   14.40    1.80
 -16  -5  -3    6.30    1.20
 -16  -5  -3    6.20    1.40
  16   5   3    1.60    1.40
 -16  -4  -3   76.09    3.60
 -16  -4  -3   78.39    3.00
  16   4   3   81.29    4.40
 -16  -3  -3   47.90    2.80
 -16  -3  -3   49.20    2.40
  16   3   3   54.79    3.30
 -16  -2  -3   19.20    2.10
  16   2   3   12.80    1.80
 -16  -1  -3    6.60    2.90
 -16  -1  -3    7.20    1.40
 -16  -1  -3    5.40    1.80
 -16   0  -3   -1.20    1.20
 -16   0  -3   -0.70    1.60
 -16   0  -3   10.20    2.60
 -16   1  -3    8.20    1.40
 -16   1  -3    5.20    1.90
  16  -1   3    3.00    1.20
 -16   2  -3   33.00    4.60
 -16   2  -3   19.00    1.90
 -16   2  -3   14.90    2.20
 -16   2  -3   16.60    1.70
  16  -2   3   15.80    2.10
 -16   3  -3   50.49    2.90
 -16   3  -3   49.10    3.60
 -16   3  -3   47.80    3.00
 -16   3  -3   53.59    4.60
  16  -3   3   48.10    3.00
 -16   4  -3   79.29    3.70
 -16   4  -3   80.99    3.80
 -16   4  -3   85.59    4.40
 -16   4  -3   86.89    5.70
  16  -4   3   81.29    4.10
 -16   5  -3    7.90    2.30
 -16   5  -3    4.60    1.60
 -16   5  -3    9.70    2.00
 -16   5  -3    7.70    1.50
  16  -5   3    4.70    1.20
 -16   6  -3   22.40    2.30
 -16   6  -3   28.60    3.60
 -16   6  -3   22.80    2.30
 -16   6  -3   24.80    2.50
  16  -6   3   21.40    2.20
 -16   7  -3    2.40    1.40
 -16   7  -3    2.20    1.60
 -16   7  -3    1.70    1.30
 -16   7  -3    1.00    1.90
  16  -7   3    1.80    1.10
 -16   8  -3   66.09    3.10
 -16   8  -3   64.09    4.40
 -16   8  -3   68.19    3.00
  16  -8   3   70.09    3.50
 -16   9  -3   -0.20    1.10
 -16   9  -3    0.00    1.50
  16  -9   3    0.70    0.80
  16  -9   3    1.70    1.00
 -16  10  -3   23.60    2.30
 -17  -9  -3    0.20    0.70
  17   9   3    1.00    0.80
 -17  -8  -3    1.00    0.90
 -17  -8  -3    1.80    1.00
  17   8   3    1.60    0.90
 -17  -7  -3   25.00    1.70
 -17  -7  -3   24.50    1.90
  17   7   3   22.80    2.30
  17   7   3   25.60    1.60
 -17  -6  -3    8.40    1.30
 -17  -6  -3    6.70    1.10
  17   6   3    4.50    1.40
 -17  -5  -3   20.40    2.00
 -17  -5  -3   24.20    1.80
  17   5   3   14.40    1.90
 -17  -4  -3    2.00    1.30
 -17  -4  -3    1.00    1.10
  17   4   3    1.50    1.60
 -17  -3  -3   57.89    3.10
 -17  -3  -3   58.09    2.60
  17   3   3   67.99    3.90
 -17  -2  -3    3.00    1.30
  17   2   3    2.10    1.50
 -17  -1  -3   14.00    4.70
 -17  -1  -3   15.60    1.60
 -17   0  -3   -0.40    1.30
 -17   0  -3    1.90    2.50
 -17   0  -3   -0.30    1.70
 -17   1  -3   16.50    2.20
 -17   1  -3   21.70    3.00
 -17   1  -3   16.40    2.00
 -17   2  -3    3.00    1.90
 -17   2  -3    2.90    2.20
 -17   2  -3    2.90    1.30
  17  -2   3    1.00    1.20
 -17   3  -3   65.89    5.10
 -17   3  -3   61.09    3.20
 -17   3  -3   73.39    3.90
 -17   3  -3   59.89    3.10
  17  -3   3   56.99    3.30
 -17   4  -3    1.70    1.40
 -17   4  -3    5.10    1.90
 -17   4  -3    2.60    2.10
 -17   4  -3    2.30    1.50
  17  -4   3    1.30    1.10
 -17   5  -3   26.10    3.70
 -17   5  -3   25.00    2.80
 -17   5  -3   22.90    1.90
 -17   5  -3   23.70    2.20
  17  -5   3   23.50    2.20
 -17   6  -3    9.70    1.40
 -17   6  -3    8.40    1.70
 -17   6  -3    8.90    2.00
 -17   6  -3    9.00    1.60
  17  -6   3   13.00    1.90
 -17   7  -3   25.30    3.10
 -17   7  -3   27.20    2.10
 -17   7  -3   26.20    2.20
  17  -7   3   28.00    2.20
 -17   8  -3   -0.70    1.50
 -17   8  -3    2.10    1.00
 -17   8  -3    1.50    1.10
  17  -8   3    3.20    1.00
 -17   9  -3   -0.10    1.20
 -18  -8  -3    2.50    0.70
  18   8   3    3.50    0.70
 -18  -7  -3   70.79    2.60
 -18  -7  -3   73.39    3.00
  18   7   3   73.19    2.40
 -18  -6  -3    6.20    1.00
 -18  -6  -3    5.50    1.10
  18   6   3    2.80    1.20
 -18  -5  -3    6.20    1.20
 -18  -5  -3    4.20    1.00
  18   5   3    0.70    1.30
 -18  -4  -3    2.30    1.10
 -18  -4  -3   -0.10    1.20
  18   4   3   -3.30    1.40
 -18  -3  -3    1.40    1.00
 -18  -3  -3    1.50    1.30
  18   3   3    3.00    1.60
 -18  -2  -3    1.30    1.30
  18   2   3    7.00    1.50
 -18  -1  -3   -0.10    1.20
  18   1   3   -0.90    1.50
 -18   0  -3   -0.30    1.20
 -18   0  -3    0.30    1.60
 -18   0  -3    1.00    3.80
 -18   1  -3    0.80    1.20
 -18   1  -3   -0.10    1.60
 -18   1  -3    0.40    2.40
 -18   2  -3    1.80    1.20
 -18   2  -3    3.30    1.70
 -18   2  -3   -0.20    2.40
  18  -2   3   -3.00    1.20
 -18   3  -3    2.20    1.20
 -18   3  -3    1.80    2.10
 -18   3  -3    1.60    1.70
  18  -3   3   -0.70    1.20
 -18   4  -3    1.20    1.20
 -18   4  -3   -0.90    1.60
 -18   4  -3    0.60    1.90
  18  -4   3   -1.40    1.10
 -18   5  -3    6.10    1.40
 -18   5  -3    3.70    2.00
 -18   5  -3    6.00    1.70
 -18   5  -3    5.60    1.20
  18  -5   3    6.70    1.10
 -18   6  -3    5.20    1.80
 -18   6  -3    5.80    1.10
 -18   6  -3    5.30    1.30
  18  -6   3    6.50    1.10
 -18   7  -3   72.09    4.50
  18  -7   3   76.99    3.70
 -18   8  -3    3.10    1.30
 -19  -6  -3    0.20    0.90
 -19  -6  -3    0.30    0.80
 -19  -5  -3    3.30    0.90
 -19  -5  -3    1.50    1.10
  19   5   3    0.20    1.10
 -19  -4  -3    0.90    1.10
 -19  -4  -3   -0.40    0.90
  19   4   3   -3.40    1.20
 -19  -3  -3   25.20    2.00
  19   3   3   17.40    2.70
 -19  -2  -3    5.10    1.30
  19   2   3    7.50    1.60
 -19  -1  -3   35.80    2.40
  19   1   3   42.20    2.90
 -19   0  -3    1.70    1.50
 -19   0  -3    0.60    1.10
  19   0   3   -1.90    1.40
 -19   1  -3   30.30    2.60
  19  -1   3   19.30    2.90
 -19   2  -3    2.50    1.60
 -19   2  -3    2.80    1.10
 -19   2  -3    2.00    2.50
  19  -2   3   -0.80    1.40
 -19   3  -3   22.80    2.70
 -19   3  -3   26.30    2.60
 -19   3  -3   26.70    2.00
  19  -3   3   19.70    2.30
 -19   4  -3   -1.20    1.90
 -19   4  -3    0.20    1.10
  19  -4   3   -0.80    1.10
 -19   5  -3   -0.20    1.70
 -19   5  -3    1.90    1.00
  19  -5   3    1.20    1.00
 -19   6  -3   -1.00    1.40
 -19   7  -3    1.70    1.20
 -20  -5  -3   16.50    1.40
 -20  -4  -3    1.50    1.00
 -20  -3  -3   -0.20    1.00
  20   3   3   -1.10    1.20
 -20  -2  -3   40.10    2.10
  20   2   3   30.10    2.70
 -20  -1  -3   29.60    2.00
  20   1   3   33.40    2.70
  20   0   3    2.70    1.30
  20  -1   3   25.00    2.90
  20  -2   3   27.00    3.10
 -20   3  -3    6.50    3.20
 -20   4  -3    5.50    2.20
 -20   5  -3   13.20    2.10
 -21   5   4   17.90    2.40
 -21   4   4    4.50    2.70
 -21   3   4   35.20    5.20
 -21   2   4  101.19    7.40
 -21  -3   4    2.10    0.80
 -21  -4   4    2.90    0.80
 -20   7   4   -0.50    1.30
 -20   6   4    7.80    1.70
 -20   5   4   10.10    2.00
 -20   5   4   15.80    1.60
 -20   4   4    1.60    2.20
 -20   4   4    7.60    1.20
 -20   3   4    5.10    1.20
 -20   3   4    6.40    1.70
 -20   3   4   -1.20    2.20
 -20   2   4  271.97    9.50
 -20   2   4  264.47   13.30
 -20   2   4  260.77    9.50
 -20   1   4    0.60    1.50
 -20   1   4    1.50    1.20
 -20   0   4    8.80    1.30
 -20   0   4    7.90    1.30
 -20  -1   4    1.50    1.10
 -20  -2   4  277.67    9.60
 -20  -2   4  270.37    8.00
 -20  -3   4    5.50    1.00
 -20  -3   4    6.70    1.20
 -20  -4   4    9.40    1.20
 -20  -4   4    7.70    1.00
 -20  -5   4   16.10    1.40
 -20  -5   4   18.50    1.60
 -20  -6   4   15.80    1.30
 -19   8   4   -2.10    1.20
 -19   7   4   20.20    2.70
 -19   6   4   -1.60    1.70
 -19   6   4    0.70    0.90
 -19   5   4   26.70    1.90
 -19   5   4   20.60    2.50
 -19   5   4   28.40    2.50
 -19   4   4    1.00    1.10
 -19   4   4   -1.70    1.90
 -19   4   4    2.30    1.60
 -19   3   4   34.80    2.30
 -19   3   4   40.60    2.90
 -19   3   4   29.90    3.90
 -19   2   4   12.30    2.00
 -19   2   4    4.90    2.50
 -19   2   4    9.70    1.40
 -19   1   4    1.30    1.70
 -19   1   4   -0.80    2.50
 -19   1   4    2.50    1.20
 -19   1   4    1.10    1.30
 -19   0   4    1.40    1.20
 -19   0   4    1.80    1.60
 -19   0   4    6.40    3.70
 -19   0   4    2.20    1.20
 -19  -1   4    4.00    1.30
 -19  -1   4    1.20    1.20
 -19  -1   4    2.70    1.10
 -19  -2   4   12.60    1.20
 -19  -2   4   11.90    1.40
 -19  -3   4   37.40    2.00
 -19  -3   4   39.60    2.40
 -19  -4   4    1.30    1.10
 -19  -4   4    1.90    1.00
  19   5  -4   32.40    2.40
 -19  -5   4   28.10    2.00
 -19  -5   4   28.00    1.70
  19   6  -4    0.90    0.90
 -19  -6   4    0.00    1.00
 -19  -6   4    0.30    0.90
 -19  -7   4   26.90    1.50
 -18   9   4   -0.50    1.20
 -18   8   4    0.00    1.50
  18  -7  -4    1.20    0.80
 -18   7   4    2.50    0.90
 -18   7   4   -1.70    1.70
 -18   6   4   13.00    1.80
 -18   6   4   12.70    1.70
 -18   6   4    7.80    2.00
 -18   5   4   75.29    3.30
 -18   5   4   81.89    3.90
 -18   5   4   66.29    4.90
 -18   4   4    3.80    1.70
 -18   4   4    1.60    2.10
 -18   4   4    2.60    1.30
 -18   3   4   46.30    4.50
 -18   3   4   51.09    2.70
 -18   3   4   50.19    3.30
 -18   2   4   53.99    2.90
 -18   2   4   51.89    4.80
 -18   2   4   59.99    3.50
 -18   1   4   27.40    2.20
 -18   1   4   31.00    2.20
 -18   1   4   29.00    3.40
 -18   1   4   34.10    2.80
 -18   0   4  114.79    5.00
 -18   0   4  118.39    4.60
 -18   0   4  113.79    4.70
 -18   0   4  114.89    7.40
 -18  -1   4   29.00    2.00
 -18  -1   4   31.00    2.30
 -18  -1   4   53.19    7.40
 -18  -1   4   32.80    2.40
 -18  -2   4   56.09    3.00
 -18  -2   4   58.59    2.50
 -18  -3   4   56.19    2.40
 -18  -3   4   54.39    2.90
 -18  -4   4    3.40    1.10
 -18  -4   4    2.30    1.20
  18   5  -4   84.39    3.90
 -18  -5   4   74.59    3.40
 -18  -5   4   72.69    2.90
  18   6  -4   13.60    2.10
 -18  -6   4   11.20    1.10
 -18  -6   4   11.30    1.30
  18   7  -4    1.70    1.00
 -18  -7   4    1.10    0.90
 -18  -7   4    1.30    1.00
 -18  -8   4    1.40    0.80
 -17  10   4    1.80    1.20
 -17   9   4  102.39    5.60
  17  -8  -4  112.39    4.90
 -17   8   4  109.39    6.20
  17  -7  -4   80.19    3.70
 -17   7   4   77.59    5.10
 -17   7   4   76.99    3.80
 -17   7   4   76.99    3.30
 -17   6   4    5.40    1.70
 -17   6   4    4.40    1.20
 -17   6   4    4.40    2.10
 -17   5   4    4.00    1.80
 -17   5   4    1.20    2.00
 -17   5   4    2.70    1.20
 -17   4   4    5.50    1.30
 -17   4   4    5.60    2.20
 -17   4   4    7.20    1.90
 -17   3   4   27.80    3.90
 -17   3   4   25.20    2.30
 -17   3   4   24.30    2.90
 -17   2   4   25.80    2.20
 -17   2   4   31.50    4.40
 -17   2   4   26.90    2.20
 -17   2   4   25.00    2.80
 -17   1   4    7.10    2.30
 -17   1   4    4.70    1.30
 -17   1   4    5.30    1.30
 -17   1   4    5.00    1.80
 -17   0   4   22.80    3.20
 -17   0   4   23.30    2.20
 -17   0   4   21.10    2.10
 -17   0   4   22.60    2.70
 -17  -1   4    5.80    1.70
 -17  -1   4    3.70    2.90
 -17  -1   4    6.10    1.30
 -17  -1   4    4.70    1.30
 -17  -1   4    6.80    1.20
 -17  -2   4   31.50    4.80
 -17  -2   4   32.20    2.40
 -17  -2   4   28.50    2.00
 -17  -3   4   26.00    2.30
 -17  -3   4   26.00    1.90
 -17  -4   4    7.20    1.40
 -17  -4   4    6.60    1.20
 -17  -5   4    5.30    1.30
 -17  -5   4    3.90    1.10
  17   6  -4    5.60    1.30
 -17  -6   4    5.10    1.10
 -17  -6   4    6.70    1.30
  17   7  -4   84.89    4.00
 -17  -7   4   74.39    3.30
 -17  -7   4   79.19    2.90
  17   8  -4  107.79    5.00
 -17  -8   4  110.99    3.60
  17   9  -4  103.69    3.10
 -17  -9   4   97.29    3.00
 -17  -9   4  102.69    3.20
 -16  10   4    0.80    1.60
  16  -9  -4    0.90    0.90
 -16   9   4    0.70    1.80
  16  -8  -4    8.50    1.10
 -16   8   4    6.90    2.20
  16  -7  -4    6.50    1.10
 -16   7   4    8.90    1.80
 -16   7   4    7.50    2.30
 -16   7   4    7.00    1.30
 -16   6   4   26.10    3.90
 -16   6   4   26.20    2.10
 -16   6   4   28.50    2.80
 -16   5   4   91.09    4.40
 -16   5   4   90.99    6.00
 -16   5   4   89.69    3.90
 -16   4   4   48.70    3.30
 -16   4   4   49.40    4.50
 -16   4   4   45.90    2.80
 -16   3   4   28.40    4.00
 -16   3   4   25.80    2.30
 -16   3   4   26.50    2.90
 -16   2   4    6.90    2.10
 -16   2   4    5.70    1.80
 -16   2   4    6.10    1.30
 -16   2   4    8.50    1.30
 -16   2   4    5.70    1.30
 -16   2   4    7.80    1.40
 -16   1   4  296.37   14.40
 -16   1   4  287.67    8.30
 -16   1   4  301.77   10.50
 -16   1   4  310.07   10.60
 -16   1   4  268.57   10.20
 -16   1   4  286.47    8.80
 -16   0   4  130.19    5.20
 -16   0   4  134.49    5.20
 -16   0   4  144.09    7.80
 -16   0   4  131.19    4.30
 -16   0   4  129.99    4.40
 -16   0   4  131.29    5.60
 -16  -1   4  295.57   10.40
 -16  -1   4  298.07    8.60
 -16  -1   4  294.97   10.30
 -16  -1   4  291.07   14.50
 -16  -1   4  290.57   10.50
 -16  -1   4  284.27    8.40
 -16  -2   4    7.00    1.90
 -16  -2   4    7.40    1.40
 -16  -2   4   10.80    1.40
 -16  -2   4    6.20    1.10
 -16  -2   4   -0.20    3.60
 -16  -2   4    6.70    1.50
 -16  -3   4   28.50    2.40
 -16  -3   4   29.10    2.80
 -16  -3   4   26.90    2.00
 -16  -3   4   27.00    2.30
 -16  -4   4   47.70    2.60
 -16  -4   4   48.80    2.80
 -16  -4   4   51.09    2.40
  16   5  -4  105.69    4.70
 -16  -5   4   99.69    3.50
 -16  -5   4   87.39    3.60
 -16  -5   4   95.09    4.10
  16   6  -4   31.10    2.50
 -16  -6   4   29.00    2.20
 -16  -6   4   26.00    2.30
 -16  -6   4   30.00    2.00
  16   7  -4    5.00    1.30
 -16  -7   4    7.10    1.10
 -16  -7   4    7.30    1.40
 -16  -7   4    6.40    1.10
 -16  -7   4    7.20    1.30
  16   8  -4    8.60    1.30
 -16  -8   4    7.60    1.30
 -16  -8   4    9.90    1.10
 -16  -8   4    9.10    1.10
  16   9  -4   -0.10    0.90
  16   9  -4   -0.40    1.10
 -16  -9   4    0.30    0.90
 -16  -9   4   -0.10    1.70
 -16  -9   4    1.70    0.90
  16  10  -4    2.00    0.80
 -16 -10   4    0.40    0.70
 -15  11   4    7.20    1.60
  15 -10  -4    7.60    1.00
 -15  10   4    9.50    2.00
  15  -9  -4   27.50    2.20
 -15   9   4   27.30    3.50
  15  -8  -4    5.20    1.10
 -15   8   4    4.70    2.20
  15  -7  -4    4.70    1.10
 -15   7   4    7.70    1.20
 -15   7   4    6.50    1.30
 -15   7   4    6.20    2.30
 -15   7   4    5.60    1.80
 -15   6   4   43.00    2.60
 -15   6   4   41.20    4.50
 -15   6   4   47.60    3.20
 -15   6   4   43.90    2.40
 -15   5   4   80.79    3.10
 -15   5   4   76.89    4.00
 -15   5   4   76.19    3.50
 -15   5   4   77.89    5.60
 -15   4   4   54.79    3.50
 -15   4   4   55.29    3.00
 -15   4   4   53.29    4.70
 -15   4   4   56.89    2.50
 -15   3   4    7.40    1.40
 -15   3   4    7.50    2.20
 -15   3   4    5.30    1.10
 -15   3   4    5.80    1.40
 -15   3   4    6.10    1.80
 -15   2   4    9.00    1.80
 -15   2   4   10.60    1.20
 -15   2   4    8.90    1.40
 -15   2   4   13.30    2.40
 -15   2   4   11.20    1.40
 -15   2   4   10.20    1.30
 -15   2   4    9.50    1.40
 -15   1   4    0.00    1.20
 -15   1   4   -0.30    1.10
 -15   1   4   -0.90    1.50
 -15   1   4    1.20    1.10
 -15   1   4    0.50    1.00
 -15   1   4   -0.60    1.10
 -15   0   4   15.60    2.10
 -15   0   4   16.40    1.50
 -15   0   4   14.90    1.50
 -15   0   4   16.90    1.50
 -15   0   4   16.30    2.00
 -15   0   4   13.40    1.90
 -15   0   4   16.10    1.30
 -15   0   4   15.60    1.30
 -15  -1   4    0.10    1.30
 -15  -1   4   -0.70    1.10
 -15  -1   4    0.20    1.20
 -15  -1   4    1.50    1.00
 -15  -1   4   -0.60    1.40
 -15  -1   4    1.10    1.60
 -15  -1   4   -0.20    1.10
 -15  -2   4   10.20    1.40
 -15  -2   4   15.90    1.80
 -15  -2   4    7.20    2.90
 -15  -2   4   12.60    1.20
 -15  -2   4   11.30    1.40
 -15  -2   4   11.70    1.30
 -15  -2   4   12.70    2.00
 -15  -3   4    7.30    1.30
 -15  -3   4    6.70    1.40
 -15  -3   4    6.20    1.10
 -15  -3   4    5.20    1.80
 -15  -4   4   60.39    2.60
 -15  -4   4   56.69    2.80
 -15  -4   4   56.79    3.00
  15   5  -4   99.19    4.40
 -15  -5   4   84.49    3.90
 -15  -5   4   78.39    3.40
 -15  -5   4   83.99    3.30
  15   6  -4   54.79    3.20
 -15  -6   4   45.20    2.70
 -15  -6   4   47.50    2.70
 -15  -6   4   47.20    2.50
  15   7  -4    6.80    1.40
 -15  -7   4    8.20    1.40
 -15  -7   4    8.90    1.20
 -15  -7   4    8.30    1.20
  15   8  -4    3.20    1.30
 -15  -8   4    4.30    1.30
 -15  -8   4    5.10    1.10
 -15  -8   4    5.80    1.10
  15   9  -4   25.10    1.60
  15   9  -4   24.20    2.40
 -15  -9   4   28.70    1.70
 -15  -9   4   23.70    1.70
 -15  -9   4   24.60    2.00
  15  10  -4    7.70    1.20
  15  10  -4    9.70    1.00
 -15 -10   4    8.10    1.80
 -15 -10   4    9.10    1.00
 -15 -10   4    8.30    1.20
  15  11  -4    7.90    0.90
 -15 -11   4    8.40    0.80
 -14  12   4    4.30    1.40
  14 -11  -4    2.40    0.90
 -14  11   4    3.90    1.80
  14 -10  -4   -0.40    1.00
 -14  10   4    0.10    1.00
 -14  10   4    0.40    1.90
  14  -9  -4    1.60    1.10
 -14   9   4    1.20    2.10
 -14   9   4    1.30    1.20
  14  -8  -4   21.60    2.10
 -14   8   4   21.60    2.80
 -14   8   4   19.10    2.00
  14  -7  -4   11.10    1.20
  14  -7  -4   11.70    1.30
 -14   7   4   11.40    1.40
 -14   7   4    9.90    2.50
 -14   7   4   14.00    1.40
 -14   7   4   15.00    2.00
 -14   6   4    2.70    1.20
 -14   6   4    4.80    2.20
 -14   6   4    4.60    1.70
 -14   6   4    4.80    1.20
 -14   5   4    6.30    1.20
 -14   5   4    5.40    1.20
 -14   5   4    5.00    2.20
 -14   5   4    6.80    1.70
 -14   4   4  259.97    9.10
 -14   4   4  233.38    7.90
 -14   4   4  252.47    9.30
 -14   4   4  264.47    7.50
 -14   3   4   12.90    1.20
 -14   3   4   14.10    1.50
 -14   3   4   12.20    1.40
 -14   3   4   14.00    1.90
 -14   2   4   33.60    1.90
 -14   2   4   34.00    2.30
 -14   2   4   35.30    2.80
 -14   1   4    0.70    1.60
 -14   1   4    1.00    0.90
 -14   1   4    0.80    1.00
 -14   1   4   -1.30    1.40
 -14   0   4   38.70    2.80
 -14   0   4   39.10    2.00
 -14   0   4   39.00    2.90
 -14   0   4   35.90    2.30
 -14  -1   4    1.50    1.00
 -14  -1   4    0.20    1.30
 -14  -1   4    1.40    1.00
 -14  -1   4    0.90    1.50
 -14  -2   4   32.30    2.70
 -14  -2   4   37.10    2.10
 -14  -3   4   13.50    1.40
 -14  -3   4   13.20    1.50
 -14  -3   4   12.50    1.90
 -14  -3   4   15.60    1.30
 -14  -4   4  260.07    7.60
 -14  -4   4  247.68    7.40
 -14  -4   4  259.27    8.70
 -14  -4   4  256.57    9.10
 -14  -5   4    7.10    1.50
  14   6  -4    6.50    1.30
 -14  -6   4    3.90    1.10
 -14  -6   4    2.70    1.00
 -14  -6   4    3.40    1.40
 -14  -6   4    3.90    1.30
  14   7  -4   11.20    1.60
 -14  -7   4   12.30    1.20
 -14  -7   4   12.70    1.30
 -14  -7   4   12.80    1.60
  14   8  -4   15.60    2.40
 -14  -8   4   20.40    1.80
 -14  -8   4   18.20    1.80
 -14  -8   4   21.00    1.70
  14   9  -4    0.60    1.30
  14   9  -4    2.20    1.00
 -14  -9   4    2.10    1.40
 -14  -9   4    2.20    1.00
 -14  -9   4    0.50    1.00
  14  10  -4    0.20    1.20
  14  10  -4    0.10    0.90
 -14 -10   4    3.60    1.80
 -14 -10   4   -0.60    1.00
 -14 -10   4    1.00    1.20
  14  11  -4    3.10    0.90
 -14 -11   4    4.50    1.10
 -14 -11   4    3.10    1.60
 -14 -11   4    4.50    0.90
  14  12  -4    6.00    0.80
 -14 -12   4    4.90    0.70
  13 -12  -4    5.50    0.80
 -13  12   4    5.50    1.60
  13 -11  -4   65.59    2.40
  13 -11  -4   70.79    3.50
 -13  11   4   70.19    2.90
 -13  11   4   67.79    2.60
 -13  11   4   73.89    4.80
  13 -10  -4    2.00    1.10
 -13  10   4    2.20    2.10
 -13  10   4    1.60    1.30
 -13  10   4    3.00    1.20
  13  -9  -4  508.45   21.10
 -13   9   4  513.05   24.00
 -13   9   4  515.45   14.90
 -13   9   4  508.05   14.40
  13  -8  -4   -0.20    1.10
  13  -8  -4    0.90    1.00
 -13   8   4   -2.10    1.20
 -13   8   4    1.10    2.20
  13  -7  -4   21.90    2.00
 -13   7   4   19.80    1.90
 -13   7   4   20.40    2.80
 -13   7   4   19.80    2.10
 -13   7   4   20.90    1.60
 -13   6   4   33.60    2.90
 -13   6   4   34.20    2.30
 -13   6   4   31.70    4.10
 -13   6   4   37.70    2.20
 -13   5   4   52.89    2.70
 -13   5   4   49.00    2.40
 -13   5   4   53.49    3.30
 -13   4   4   16.60    1.90
 -13   4   4   18.90    1.80
 -13   4   4   19.60    2.40
 -13   3   4    6.90    1.10
 -13   3   4    6.70    1.50
 -13   3   4    6.80    1.20
 -13   2   4   15.50    1.50
 -13   2   4   13.60    1.70
 -13   2   4   16.60    1.80
 -13   1   4   18.20    1.70
 -13   1   4   17.90    1.90
 -13   1   4   16.70    1.50
 -13   1   4   16.10    1.90
 -13   0   4    4.80    1.40
 -13   0   4    3.80    1.00
 -13   0   4    2.70    1.40
 -13   0   4    3.40    0.90
 -13  -1   4   18.50    1.90
 -13  -1   4   17.00    1.60
 -13  -1   4   17.60    1.70
 -13  -1   4   16.00    1.60
 -13  -2   4   14.70    1.80
 -13  -2   4   19.30    1.70
 -13  -3   4    7.90    1.70
 -13  -4   4   20.20    2.00
 -13  -5   4   56.49    2.80
 -13  -5   4   54.49    2.40
 -13  -5   4   51.59    2.70
 -13  -6   4   36.10    2.10
 -13  -6   4   34.40    2.30
 -13  -6   4   36.80    2.60
 -13  -6   4   34.00    2.00
  13   7  -4   21.60    2.80
 -13  -7   4   22.20    1.90
 -13  -7   4   23.30    1.80
 -13  -7   4   20.60    1.80
  13   8  -4   -0.50    1.30
 -13  -8   4   -0.70    1.50
 -13  -8   4    0.90    1.10
 -13  -8   4    0.90    1.10
  13   9  -4  509.25   21.20
  13   9  -4  510.95   13.90
 -13  -9   4  519.85   14.50
 -13  -9   4  509.15   14.00
 -13  -9   4  491.95   13.60
  13  10  -4    2.40    1.10
  13  10  -4    2.00    1.30
 -13 -10   4    4.00    1.10
 -13 -10   4    1.70    1.40
 -13 -10   4    3.70    2.00
  13  11  -4   66.59    2.50
 -13 -11   4   68.59    2.50
 -13 -11   4   74.99    3.60
 -13 -11   4   69.89    2.80
  13  12  -4    5.00    0.90
 -13 -12   4    2.60    0.80
 -13 -12   4    3.30    0.90
  12 -13  -4    4.40    0.70
 -12  13   4    4.90    1.30
  12 -12  -4    1.10    0.80
  12 -12  -4    0.40    0.90
 -12  12   4   -2.40    1.10
 -12  12   4   -0.40    1.80
  12 -11  -4    2.80    1.10
  12 -11  -4    4.00    0.90
 -12  11   4    4.30    2.10
 -12  11   4    0.00    1.20
 -12  11   4    4.20    1.20
  12 -10  -4   15.90    2.10
 -12  10   4   11.10    1.40
 -12  10   4   14.00    2.50
  12  -9  -4    2.50    1.20
 -12   9   4    2.00    2.40
 -12   9   4    3.10    1.30
  12  -8  -4    9.30    1.20
  12  -8  -4    8.10    1.30
 -12   8   4    7.70    2.50
 -12   8   4    8.80    1.40
  12  -7  -4    1.00    1.00
 -12   7   4   -0.20    2.20
 -12   7   4    1.30    1.30
 -12   6   4   62.09    3.50
 -12   6   4   67.29    2.70
 -12   6   4   68.49    3.10
 -12   5   4   75.59    3.70
 -12   5   4   70.79    2.80
 -12   5   4   72.69    3.30
 -12   4   4  125.39    5.10
 -12   4   4  124.39    4.80
 -12   4   4  120.69    4.00
 -12   3   4   47.70    2.80
 -12   3   4   46.50    2.40
 -12   3   4   44.30    2.00
 -12   2   4   10.40    1.00
 -12   2   4   11.30    1.50
 -12   2   4   11.70    1.70
 -12   1   4  182.38    6.30
 -12   1   4  181.88    6.60
 -12   1   4  173.88    5.30
 -12   0   4  315.47   10.90
 -12   0   4  316.97   10.20
 -12  -1   4  182.48    6.20
 -12  -1   4  172.08    5.30
 -12  -1   4  180.38    6.50
  12   2  -4    8.80    1.20
  12   2  -4    9.40    1.20
 -12  -2   4   12.30    1.60
 -12  -2   4   14.20    1.10
 -12  -3   4   47.30    2.70
 -12  -4   4  126.49    4.80
  12   6  -4   76.69    3.80
 -12  -6   4   67.99    3.10
 -12  -6   4   65.29    2.70
  12   7  -4    2.30    1.40
 -12  -7   4    0.90    1.00
 -12  -7   4    1.70    1.40
 -12  -7   4    2.20    1.10
  12   8  -4    6.00    1.50
 -12  -8   4    7.50    1.20
 -12  -8   4   11.30    1.20
 -12  -8   4    8.90    1.60
  12   9  -4    0.90    1.10
  12   9  -4    0.80    1.30
 -12  -9   4    0.90    1.40
 -12  -9   4    1.90    1.60
 -12  -9   4    3.30    1.10
  12  10  -4   10.40    1.60
  12  10  -4   13.90    1.30
 -12 -10   4   12.80    1.30
 -12 -10   4   12.50    2.20
 -12 -10   4    9.50    1.50
  12  11  -4    3.30    1.00
 -12 -11   4    4.70    1.00
 -12 -11   4    4.40    1.90
 -12 -11   4    2.20    1.30
  12  12  -4   -0.60    0.90
 -12 -12   4    0.30    1.50
 -12 -12   4    1.00    1.10
 -12 -12   4    1.10    0.90
  12  13  -4    4.50    0.80
 -12 -13   4    5.30    0.70
  11 -13  -4   54.79    2.00
 -11  13   4   53.19    3.70
  11 -12  -4  114.89    5.10
  11 -12  -4  111.69    3.50
 -11  12   4  115.79    6.40
 -11  12   4  112.89    3.70
  11 -11  -4   83.29    4.10
  11 -11  -4   77.39    2.80
 -11  11   4   82.39    3.10
 -11  11   4   78.59    5.50
  11 -10  -4  139.19    6.20
 -11  10   4  134.99    4.50
 -11  10   4  140.89    7.80
 -11  10   4  131.99    3.70
  11  -9  -4   15.40    2.00
  11  -9  -4   11.30    1.50
 -11   9   4   13.60    1.50
 -11   9   4   11.80    0.80
 -11   9   4   13.30    2.60
  11  -8  -4   28.60    2.30
 -11   8   4   27.50    1.30
 -11   8   4   29.10    4.00
 -11   8   4   28.60    2.20
  11  -7  -4    7.30    1.10
 -11   7   4    9.90    1.30
 -11   7   4    8.40    0.70
 -11   6   4   39.80    2.10
 -11   6   4   36.70    2.70
 -11   6   4   36.10    2.10
 -11   5   4  164.88    5.10
 -11   5   4  172.58    6.40
 -11   5   4  168.98    6.20
  11  -4  -4   14.40    1.60
 -11   4   4   13.60    1.40
 -11   4   4   15.30    1.60
 -11   3   4   56.69    2.90
 -11   2   4   13.80    1.50
 -11   2   4   12.80    1.50
 -11   1   4    1.40    1.10
 -11   0   4    4.80    1.30
 -11  -1   4    2.40    1.10
  11   2  -4   11.50    1.20
 -11  -2   4   11.60    1.40
  11   3  -4   53.79    2.50
  11   3  -4   49.90    2.60
 -11  -3   4   55.29    2.70
 -11  -4   4   15.00    1.60
  11   6  -4   56.19    3.20
  11   7  -4   10.70    1.50
 -11  -7   4    8.40    1.10
 -11  -7   4    9.80    1.50
 -11  -7   4    9.50    1.10
  11   8  -4   24.60    2.50
 -11  -8   4   28.50    2.50
 -11  -8   4   26.00    1.90
 -11  -8   4   25.40    1.80
 -11  -8   4   27.30    2.50
  11   9  -4    9.80    1.50
  11   9  -4   11.40    1.20
 -11  -9   4   14.00    1.70
 -11  -9   4   13.50    1.80
 -11  -9   4   13.60    1.30
  11  10  -4  141.79    4.30
  11  10  -4  139.19    6.50
 -11 -10   4  134.59    5.80
 -11 -10   4  132.89    4.60
 -11 -10   4  133.29    4.70
 -11 -10   4  139.19    4.20
  11  11  -4   72.39    2.90
 -11 -11   4   81.99    3.20
 -11 -11   4   87.89    4.10
 -11 -11   4   80.89    2.90
  11  12  -4  114.39    3.70
 -11 -12   4  121.49    4.90
 -11 -12   4  115.69    3.80
 -11 -12   4  113.49    3.50
  11  13  -4   51.09    2.00
 -11 -13   4   49.00    1.80
 -11 -13   4   48.60    2.10
  10 -13  -4   13.80    1.30
 -10  13   4   11.70    2.10
  10 -12  -4    2.70    0.90
  10 -12  -4    1.30    1.10
 -10  12   4    2.20    2.10
 -10  12   4    0.80    0.70
 -10  12   4    2.40    1.20
  10 -11  -4    1.90    1.20
  10 -11  -4    0.20    1.00
 -10  11   4    1.00    1.30
 -10  11   4    0.70    2.30
 -10  11   4    0.40    0.80
  10 -10  -4    1.60    1.20
 -10  10   4    2.90    2.40
 -10  10   4    2.00    1.30
 -10  10   4    2.90    0.80
  10  -9  -4   -0.70    1.20
  10  -9  -4    1.80    1.20
 -10   9   4    1.30    0.80
 -10   9   4   -0.20    2.30
 -10   9   4    2.10    1.30
  10  -8  -4    1.30    1.00
 -10   8   4    1.50    0.70
 -10   8   4    3.90    1.20
  10  -7  -4    6.70    1.10
 -10   7   4    8.70    1.20
 -10   7   4    8.40    0.70
 -10   6   4   42.40    2.20
 -10   6   4   47.90    1.50
 -10   6   4   45.20    2.80
 -10   5   4    0.20    1.20
 -10   5   4    1.20    0.90
  10  -4  -4   76.89    3.10
 -10   4   4   75.49    3.40
 -10   3   4   -0.20    1.10
 -10   2   4 1328.87   39.80
 -10   1   4  362.16   11.30
 -10   0   4  106.39    4.00
 -10  -1   4  364.46   11.40
  10   2  -4 1285.37   39.30
 -10  -2   4 1296.57   38.60
  10   3  -4    2.50    0.90
  10   3  -4    2.70    0.90
 -10  -3   4    1.90    1.10
 -10  -4   4   77.29    3.30
 -10  -5   4    0.40    1.20
  10   6  -4   49.99    4.30
  10   6  -4   59.89    2.90
 -10  -6   4   44.00    1.90
 -10  -6   4   48.00    2.00
  10   7  -4    8.40    2.90
  10   7  -4    9.20    1.40
 -10  -7   4    6.60    1.20
 -10  -7   4    8.50    1.10
  10   8  -4    3.20    1.10
  10   8  -4    1.40    3.00
  10   8  -4    1.10    1.30
 -10  -8   4   -0.70    1.30
 -10  -8   4    1.30    1.00
 -10  -8   4    2.00    1.00
 -10  -8   4    3.60    1.50
 -10  -8   4    1.90    1.20
  10   9  -4   -0.10    1.10
  10   9  -4   -0.50    1.30
 -10  -9   4    1.70    1.60
 -10  -9   4    1.60    1.10
 -10  -9   4    0.70    1.30
 -10  -9   4   -0.10    1.30
 -10  -9   4    1.60    1.10
  10  10  -4    3.10    1.40
  10  10  -4    4.20    1.20
 -10 -10   4    3.70    1.70
 -10 -10   4    2.00    1.20
 -10 -10   4    4.60    2.10
 -10 -10   4    1.30    1.10
 -10 -10   4    5.00    1.50
 -10 -10   4    0.20    1.30
  10  11  -4    1.40    1.20
 -10 -11   4    0.10    1.10
 -10 -11   4    1.80    1.90
 -10 -11   4   -0.20    1.40
  10  12  -4    0.90    1.10
 -10 -12   4    1.40    1.30
 -10 -12   4    1.30    1.00
 -10 -12   4    5.60    1.90
  10  13  -4   11.90    1.10
 -10 -13   4   12.50    1.30
 -10 -13   4   12.30    1.20
   9 -14  -4    7.30    0.70
   9 -14  -4    5.60    0.90
  -9  14   4    6.00    1.50
   9 -13  -4   74.89    2.50
  -9  13   4   70.99    2.20
  -9  13   4   76.99    4.70
   9 -12  -4   40.70    2.80
   9 -12  -4   44.80    2.10
  -9  12   4   46.40    4.20
  -9  12   4   42.80    1.80
  -9  12   4   47.20    2.30
   9 -11  -4  191.18    5.50
   9 -11  -4  188.98    8.30
  -9  11   4  187.68    9.90
  -9  11   4  187.78    5.10
  -9  11   4  188.18    4.70
  -9  11   4  186.88    5.80
   9 -10  -4   50.89    3.20
  -9  10   4   48.00    2.30
  -9  10   4   49.20    4.70
  -9  10   4   53.99    2.00
  -9  10   4   52.09    2.70
  -9  10   4   49.99    1.60
   9  -9  -4   29.60    2.40
  -9   9   4   26.10    1.30
  -9   9   4   28.40    2.20
  -9   9   4   28.10    1.90
  -9   9   4   25.50    4.10
  -9   9   4   27.90    1.50
   9  -8  -4   48.90    2.80
  -9   8   4   47.20    2.10
  -9   8   4   47.40    2.40
  -9   8   4   48.90    1.80
  -9   8   4   48.30    1.60
   9  -7  -4  236.28   10.00
  -9   7   4  241.68    7.00
  -9   7   4  227.08    6.40
  -9   7   4  237.68    6.20
  -9   7   4  246.78    5.70
  -9   6   4    8.00    1.00
  -9   6   4    7.20    0.50
   9  -4  -4    1.70    0.80
  -9   3   4  171.28    5.80
  -9   2   4   -0.30    0.90
  -9   1   4   29.00    1.80
  -9   0   4   21.40    1.70
  -9  -1   4   31.70    1.90
   9   2  -4    0.50    0.70
   9   2  -4    0.70    0.70
  -9  -2   4    1.30    1.00
   9   3  -4  159.88    5.50
   9   3  -4  164.48    5.60
  -9  -3   4  170.38    5.50
   9   4  -4    2.60    1.60
  -9  -4   4    2.80    1.10
   9   5  -4   20.10    2.60
  -9  -5   4   16.80    1.60
  -9  -5   4   18.60    1.30
  -9  -5   4   18.50    1.10
   9   6  -4    5.60    2.20
  -9  -6   4    5.90    1.10
  -9  -6   4    7.60    0.70
  -9  -6   4    7.70    1.00
   9   7  -4  239.18   10.30
   9   7  -4  236.28   10.10
  -9  -7   4  248.58    6.90
  -9  -7   4  243.48    7.50
   9   8  -4   47.60    3.00
   9   8  -4   47.70    4.90
  -9  -8   4   46.80    2.50
  -9  -8   4   44.00    2.60
  -9  -8   4   47.00    2.00
   9   9  -4   27.40    1.90
   9   9  -4   26.90    2.70
  -9  -9   4   27.70    1.90
  -9  -9   4   27.50    1.60
  -9  -9   4   29.30    2.60
  -9  -9   4   27.40    2.40
  -9  -9   4   29.70    1.70
   9  10  -4   50.19    2.40
   9  10  -4   50.39    3.40
  -9 -10   4   51.59    3.50
  -9 -10   4   56.29    3.00
  -9 -10   4   49.90    2.80
  -9 -10   4   46.40    2.00
  -9 -10   4   50.39    2.30
  -9 -10   4   47.30    2.20
   9  11  -4  192.68    5.50
  -9 -11   4  186.28    5.30
  -9 -11   4  181.38    5.80
  -9 -11   4  170.08    5.60
  -9 -11   4  180.08    7.30
  -9 -11   4  187.88    5.20
   9  12  -4   42.90    2.20
  -9 -12   4   42.80    2.00
  -9 -12   4   45.50    2.50
   9  13  -4   70.69    2.60
  -9 -13   4   68.69    2.40
  -9 -13   4   76.19    2.70
  -9 -14   4    5.90    0.90
   8 -14  -4    0.90    0.80
   8 -14  -4    0.40    0.90
  -8  14   4    3.40    1.60
   8 -13  -4    5.30    1.00
  -8  13   4    4.00    0.80
  -8  13   4    4.20    1.10
  -8  13   4    2.70    2.10
[truncated: 1,469,004 more chars]
