# Supplementary material for: Directing 2D-Coordination Networks: Combined Effects of a Conformationally Flexible 3,2′:6′,3″-Terpyridine and Chain Length Variation in 4′-(4-n-Alkyloxyphenyl) Substituents
Source: Molecules. 2020 Apr 4;25(7):1663. doi: 10.3390/molecules25071663 (PMC7180911; doi:10.3390/molecules25071663)
Supplement: Supplementary file 1 [file molecules-25-01663-s001.zip › ROD011A_130K.cif]

data_rod011a_130k
_audit_creation_date               2020-03-16
_audit_creation_method
;
Olex2 1.2
(compiled May 18 2018 14:05:52 for OlexSys, GUI svn.r5506)
;
_shelx_SHELXL_version_number       '2018/3'
_audit_contact_author_address      ?
_audit_contact_author_email        ?
_audit_contact_author_name         ''
_audit_contact_author_phone        ?
_publ_contact_author_id_orcid      ?
_publ_section_references
;
Dolomanov, O.V., Bourhis, L.J., Gildea, R.J, Howard, J.A.K. & Puschmann, H.
 (2009), J. Appl. Cryst. 42, 339-341.

Sheldrick, G.M. (2015). Acta Cryst. A71, 3-8.

Sheldrick, G.M. (2015). Acta Cryst. C71, 3-8.
;
_chemical_name_common              ?
_chemical_name_systematic          ?
_chemical_formula_moiety           'C52 H46 Co N8 O2 S2, 4(C H Cl3)'
_chemical_formula_sum              'C56 H50 Cl12 Co N8 O2 S2'
_chemical_formula_weight           1417.50
_chemical_absolute_configuration   ad
_chemical_melting_point            ?
loop_
  _atom_type_symbol
  _atom_type_description
  _atom_type_scat_dispersion_real
  _atom_type_scat_dispersion_imag
  _atom_type_scat_source
 'C' 'C' 0.0148 0.0070 'International Tables Vol C Tables 4.2.6.8 and 6.1.1.4'
 'H' 'H' 0.0000 0.0000 'International Tables Vol C Tables 4.2.6.8 and 6.1.1.4'
 'Cl' 'Cl' 0.3294 0.5404 'International Tables Vol C Tables 4.2.6.8 and 6.1.1.4'
 'Co' 'Co' -0.6673 2.8829
 'International Tables Vol C Tables 4.2.6.8 and 6.1.1.4'
 'N' 'N' 0.0253 0.0136 'International Tables Vol C Tables 4.2.6.8 and 6.1.1.4'
 'O' 'O' 0.0412 0.0250 'International Tables Vol C Tables 4.2.6.8 and 6.1.1.4'
 'S' 'S' 0.2924 0.4248 'International Tables Vol C Tables 4.2.6.8 and 6.1.1.4'

_shelx_space_group_comment
;
The symmetry employed for this shelxl refinement is uniquely defined
by the following loop, which should always be used as a source of
symmetry information in preference to the above space-group names.
They are only intended as comments.
;
_space_group_crystal_system        'tetragonal'
_space_group_IT_number             114
_space_group_name_H-M_alt          'P -4 21 c'
_space_group_name_Hall             'P -4 2n'
loop_
  _space_group_symop_operation_xyz
 'x, y, z'
 '-x, -y, z'
 'y, -x, -z'
 '-y, x, -z'
 '-x+1/2, y+1/2, -z+1/2'
 'x+1/2, -y+1/2, -z+1/2'
 '-y+1/2, -x+1/2, z+1/2'
 'y+1/2, x+1/2, z+1/2'

_cell_length_a                     25.7185(3)
_cell_length_b                     25.7185(3)
_cell_length_c                     19.1253(3)
_cell_angle_alpha                  90
_cell_angle_beta                   90
_cell_angle_gamma                  90
_cell_volume                       12650.3(4)
_cell_formula_units_Z              8
_cell_measurement_temperature    130
_cell_measurement_reflns_used    145890
_cell_measurement_theta_min      2.11
_cell_measurement_theta_max      57.29
_shelx_estimated_absorpt_T_max     0.713
_shelx_estimated_absorpt_T_min     0.347
_exptl_absorpt_coefficient_mu      5.173
_exptl_absorpt_correction_type   multi-scan
_exptl_absorpt_process_details
;
STOE X-Red32, absorption correction by Gaussian integration, analogous to
P. Coppens, "The Evaluation of Absorption and Extinction in Single-Crystal
Structure Analysis", published in: F. R. Ahmed (Editor), "Crystallographic
Computing", Munksgaard, Copenhagen (1970), 255 - 270.
Afterwards scaling of reflection intensities was performed within STOE LANA.
J. Koziskova, F. Hahn, J. Richter, J. Kozisek, "Comparison of different
absorption corrections on the model structure of tetrakis(\m~2~-acetato)-
diaqua-di-copper(II)", Acta Chimica Slovaca, vol. 9, no. 2, 2016, pp. 136 - 140.
;
_exptl_absorpt_correction_T_min  0.9543
_exptl_absorpt_correction_T_max  0.9752
loop_
    _exptl_crystal_face_index_h
    _exptl_crystal_face_index_k
    _exptl_crystal_face_index_l
    _exptl_crystal_face_perp_dist
  -4   1  -3  0.0730
   6   4  -3  0.1060
   5  -1   3  0.0740
  -5  -3   2  0.1080
  -5   5   3  0.1070
   5  -3  -3  0.0540
   3   4   0  0.1150
  -1  -1   0  0.0990
   2  -6   5  0.0660
  -1   5  -3  0.0930

_exptl_absorpt_special_details     ?
_exptl_crystal_density_diffrn      1.489
_exptl_crystal_density_meas        ?
_exptl_crystal_density_method      ?
_exptl_crystal_F_000               5784
_exptl_crystal_description       'plate'
_exptl_crystal_colour            'pink'
_exptl_crystal_size_max          0.260
_exptl_crystal_size_mid          0.190
_exptl_crystal_size_min          0.070
_exptl_transmission_factor_max     ?
_exptl_transmission_factor_min     ?
_diffrn_reflns_av_R_equivalents    0.0925
_diffrn_reflns_av_unetI/netI       0.0583
_diffrn_reflns_Laue_measured_fraction_full  0.999
_diffrn_reflns_Laue_measured_fraction_max  0.991
_diffrn_reflns_limit_h_max         20
_diffrn_reflns_limit_h_min         -30
_diffrn_reflns_limit_k_max         27
_diffrn_reflns_limit_k_min         -32
_diffrn_reflns_limit_l_max         23
_diffrn_reflns_limit_l_min         -22
_diffrn_reflns_number              87950
_diffrn_reflns_point_group_measured_fraction_full  0.999
_diffrn_reflns_point_group_measured_fraction_max  0.976
_diffrn_reflns_theta_full          53.597
_diffrn_reflns_theta_max           57.120
_diffrn_reflns_theta_min           2.010
_diffrn_ambient_temperature        130
_diffrn_detector                   Pilatus300K
_diffrn_detector_area_resol_mean   5.81
_diffrn_detector_type              'DECTRIS PILATUS 300K'
_diffrn_measured_fraction_theta_full  0.999
_diffrn_measured_fraction_theta_max  0.991
_diffrn_measurement_device         'Eulerian 4-circle diffractometer'
_diffrn_measurement_device_type    'Stoe StadiVari'
_diffrn_measurement_method         'rotation method, \w scans'
_diffrn_radiation_collimation      '1.2 0.6 mm diameter'
_diffrn_radiation_monochromator    'Graded multilayer mirror'
_diffrn_radiation_probe            x-ray
_diffrn_radiation_type             GaK\a
_diffrn_radiation_wavelength       1.34143
_diffrn_source                     'Metaljet D2'
_diffrn_source_current             3.570
_diffrn_source_power               0.250
_diffrn_source_voltage             70
_diffrn_special_details            ?
_reflns_Friedel_coverage           0.828
_reflns_Friedel_fraction_full      0.998
_reflns_Friedel_fraction_max       0.958
_reflns_number_gt                  9999
_reflns_number_total               12678
_reflns_special_details
;
 Reflections were merged by SHELXL according to the crystal
 class for the calculation of statistics and refinement.
 
 _reflns_Friedel_fraction is defined as the number of unique
 Friedel pairs measured divided by the number that would be
 possible theoretically, ignoring centric projections and
 systematic absences. Completness statistics refer to single and
 composite reflections containing twin component 1 only.
;
_reflns_threshold_expression       'I > 2\s(I)'
_computing_cell_refinement         'X-Area Recipe 1.33.0.0 (STOE, 2015)'
_computing_data_collection         'X-Area Pilatus3_SV 1.31.153.0 (STOE, 2018)'
_computing_data_reduction
;
X-Area Integrate 1.74.2.0 (STOE, 2018)
X-Area LANA 1.75.3.0 (STOE, 2018)
;
_computing_molecular_graphics      'Olex2 (Dolomanov et al., 2009)'
_computing_publication_material    'Olex2 (Dolomanov et al., 2009)'
_computing_structure_refinement    'ShelXL (Sheldrick, 2015)'
_computing_structure_solution      'ShelXT (Sheldrick, 2015)'
_refine_diff_density_max           1.662
_refine_diff_density_min           -0.724
_refine_diff_density_rms           0.093
_refine_ls_abs_structure_details
;
 Flack x determined using 3852 quotients [(I+)-(I-)]/[(I+)+(I-)]
 (Parsons, Flack and Wagner, Acta Cryst. B69 (2013) 249-259).
;
_refine_ls_abs_structure_Flack     0.018(3)
_refine_ls_extinction_coef         .
_refine_ls_extinction_method       none
_refine_ls_goodness_of_fit_ref     1.030
_refine_ls_hydrogen_treatment      constr
_refine_ls_matrix_type             full
_refine_ls_number_parameters       733
_refine_ls_number_reflns           12678
_refine_ls_number_restraints       0
_refine_ls_R_factor_all            0.0789
_refine_ls_R_factor_gt             0.0626
_refine_ls_restrained_S_all        1.030
_refine_ls_shift/su_max            0.000
_refine_ls_shift/su_mean           0.000
_refine_ls_structure_factor_coef   Fsqd
_refine_ls_weighting_details      
 'w=1/[\s^2^(Fo^2^)+(0.1195P)^2^] where P=(Fo^2^+2Fc^2^)/3'
_refine_ls_weighting_scheme        calc
_refine_ls_wR_factor_gt            0.1655
_refine_ls_wR_factor_ref           0.1710
_refine_special_details            ?
_olex2_refinement_description
;
1. Twinned data refinement
 Scales: 0.540(9)
 0.460(9)
2. Fixed Uiso
 At 1.2 times of:
  All C(H) groups, All C(H,H) groups
 At 1.5 times of:
  All C(H,H,H) groups
3.a Ternary CH refined with riding coordinates:
 C53(H53), C52(H52), C55(H55), C54(H54)
3.b Secondary CH2 refined with riding coordinates:
 C23(H23A,H23B), C24(H24A,H24B), C50(H50A,H50B), C49(H49A,H49B), C25(H25A,
 H25B), C48(H48A,H48B)
3.c Aromatic/amide H refined with riding coordinates:
 C3(H3), C33(H33), C10(H10), C35(H35), C6(H6), C8(H8), C41(H41), C27(H27),
 C16(H16), C2(H2), C39(H39), C40(H40), C28(H28), C15(H15), C13(H13), C31(H31),
 C47(H47), C14(H14), C29(H29), C4(H4), C43(H43), C21(H21), C22(H22), C19(H19),
 C38(H38), C18(H18), C44(H44), C46(H46)
3.d Idealised Me refined as rotating group:
 C26(H26A,H26B,H26C), C51(H51A,H51B,H51C)
;
_atom_sites_solution_hydrogens     geom
_atom_sites_solution_primary       dual
_atom_sites_solution_secondary     ?
loop_
  _atom_site_label
  _atom_site_type_symbol
  _atom_site_fract_x
  _atom_site_fract_y
  _atom_site_fract_z
  _atom_site_U_iso_or_equiv
  _atom_site_adp_type
  _atom_site_occupancy
  _atom_site_site_symmetry_order
  _atom_site_calc_flag
  _atom_site_refinement_flags_posn
  _atom_site_refinement_flags_adp
  _atom_site_refinement_flags_occupancy
  _atom_site_disorder_assembly
  _atom_site_disorder_group
 Co1 Co 0.82720(3) 0.18675(3) 0.26479(5) 0.0228(2) Uani 1 1 d . . . . .
 S1 S 0.73559(8) 0.12236(8) 0.06289(10) 0.0454(5) Uani 1 1 d . . . . .
 Cl3 Cl 0.97773(8) 0.14653(8) 0.43117(12) 0.0530(5) Uani 1 1 d . . . . .
 Cl6 Cl 0.65369(9) 0.33669(9) 0.17672(11) 0.0542(5) Uani 1 1 d . . . . .
 Cl4 Cl 0.70684(9) 0.26417(9) 0.08450(13) 0.0600(6) Uani 1 1 d . . . . .
 Cl12 Cl 0.75472(10) 0.30822(9) 0.45111(12) 0.0610(6) Uani 1 1 d . . . . .
 Cl11 Cl 0.67026(10) 0.34035(10) 0.35958(12) 0.0628(6) Uani 1 1 d . . . . .
 Cl5 Cl 0.62520(9) 0.32814(11) 0.03058(12) 0.0672(6) Uani 1 1 d . . . . .
 S2 S 0.89986(10) 0.25594(10) 0.48040(11) 0.0590(6) Uani 1 1 d . . . . .
 Cl10 Cl 0.67816(12) 0.38064(10) 0.50103(13) 0.0733(7) Uani 1 1 d . . . . .
 Cl2 Cl 0.98805(11) 0.07528(10) 0.31505(13) 0.0715(7) Uani 1 1 d . . . . .
 Cl1 Cl 1.04699(10) 0.05876(10) 0.44162(16) 0.0693(7) Uani 1 1 d . . . . .
 Cl9 Cl 0.63125(11) 0.53492(11) 0.41590(18) 0.0783(8) Uani 1 1 d . . . . .
 Cl8 Cl 0.56169(14) 0.45037(15) 0.4443(2) 0.0987(11) Uani 1 1 d . . . . .
 Cl7 Cl 0.58258(17) 0.4811(3) 0.3024(2) 0.1438(19) Uani 1 1 d . . . . .
 O1 O 0.5613(2) 0.1286(2) -0.1390(3) 0.0421(12) Uani 1 1 d . . . . .
 N3 N 0.40683(19) 0.3205(2) 0.2717(3) 0.0268(11) Uani 1 1 d . . . . .
 N2 N 0.74975(19) 0.19104(19) 0.3080(3) 0.0266(11) Uani 1 1 d . . . . .
 N8 N 0.8549(2) 0.2140(2) 0.3603(3) 0.0297(12) Uani 1 1 d . . . . .
 N1 N 0.7984(2) 0.1628(2) 0.1687(3) 0.0307(12) Uani 1 1 d . . . . .
 N7 N 0.7497(2) 0.4350(2) 0.2254(3) 0.0290(11) Uani 1 1 d . . . . .
 N4 N 0.57645(19) 0.2465(2) 0.2751(3) 0.0300(12) Uani 1 1 d . . . . .
 N5 N 0.8250(2) 0.2661(2) 0.2199(3) 0.0265(11) Uani 1 1 d . . . . .
 O2 O 0.8426(2) 0.4930(3) 0.6437(3) 0.0589(17) Uani 1 1 d . . . . .
 N6 N 0.6723(2) 0.60372(19) 0.2017(3) 0.0265(11) Uani 1 1 d . . . . .
 C9 C 0.5703(2) 0.2101(3) 0.1346(4) 0.0305(14) Uani 1 1 d . . . . .
 C3 C 0.6929(3) 0.1827(3) 0.4074(4) 0.0335(15) Uani 1 1 d . . . . .
 H3 H 0.688478 0.175431 0.455800 0.040 Uiso 1 1 calc R . . . .
 C1 C 0.7727(3) 0.1464(2) 0.1237(4) 0.0288(14) Uani 1 1 d . . . . .
 C32 C 0.7794(2) 0.4010(2) 0.2621(4) 0.0289(14) Uani 1 1 d . . . . .
 C11 C 0.5356(2) 0.2591(2) 0.2326(4) 0.0285(13) Uani 1 1 d . . . . .
 C33 C 0.7935(3) 0.4078(3) 0.3312(4) 0.0320(15) Uani 1 1 d . . . . .
 H33 H 0.814064 0.382300 0.354025 0.038 Uiso 1 1 calc R . . . .
 C10 C 0.5324(2) 0.2421(3) 0.1643(4) 0.0301(14) Uani 1 1 d . . . . .
 H10 H 0.503541 0.252479 0.136634 0.036 Uiso 1 1 calc R . . . .
 C35 C 0.7460(3) 0.4874(3) 0.3298(4) 0.0335(15) Uani 1 1 d . . . . .
 H35 H 0.733187 0.517779 0.352238 0.040 Uiso 1 1 calc R . . . .
 C6 C 0.7082(2) 0.2024(2) 0.2681(4) 0.0265(13) Uani 1 1 d . . . . .
 H6 H 0.713389 0.209743 0.219875 0.032 Uiso 1 1 calc R . . . .
 C8 C 0.6122(3) 0.1977(3) 0.1796(4) 0.0325(15) Uani 1 1 d . . . . .
 H8 H 0.639626 0.176133 0.163223 0.039 Uiso 1 1 calc R . . . .
 C41 C 0.7002(2) 0.5677(2) 0.2369(4) 0.0274(13) Uani 1 1 d . . . . .
 H41 H 0.719769 0.578826 0.276381 0.033 Uiso 1 1 calc R . . . .
 C30 C 0.7991(2) 0.3559(2) 0.2212(4) 0.0285(14) Uani 1 1 d . . . . .
 C36 C 0.7335(2) 0.4783(2) 0.2604(4) 0.0304(14) Uani 1 1 d . . . . .
 C12 C 0.4956(2) 0.2926(2) 0.2658(4) 0.0288(13) Uani 1 1 d . . . . .
 C34 C 0.7775(3) 0.4524(3) 0.3677(4) 0.0305(14) Uani 1 1 d . . . . .
 C17 C 0.5674(2) 0.1894(3) 0.0628(4) 0.0331(15) Uani 1 1 d . . . . .
 C27 C 0.8406(3) 0.2722(3) 0.1543(4) 0.0314(14) Uani 1 1 d . . . . .
 H27 H 0.855698 0.243381 0.130865 0.038 Uiso 1 1 calc R . . . .
 C37 C 0.7021(3) 0.5152(3) 0.2187(4) 0.0323(15) Uani 1 1 d . . . . .
 C16 C 0.4445(2) 0.2903(2) 0.2439(3) 0.0275(13) Uani 1 1 d . . . . .
 H16 H 0.435514 0.266576 0.207766 0.033 Uiso 1 1 calc R . . . .
 C20 C 0.5608(3) 0.1502(3) -0.0746(4) 0.0350(15) Uani 1 1 d . . . . .
 C42 C 0.7948(3) 0.4624(3) 0.4394(4) 0.0341(15) Uani 1 1 d . . . . .
 C2 C 0.7417(3) 0.1816(3) 0.3759(4) 0.0316(14) Uani 1 1 d . . . . .
 H2 H 0.770945 0.173813 0.404359 0.038 Uiso 1 1 calc R . . . .
 C7 C 0.6136(2) 0.2166(3) 0.2466(4) 0.0313(15) Uani 1 1 d . . . . .
 C39 C 0.6469(3) 0.5368(3) 0.1220(4) 0.0402(17) Uani 1 1 d . . . . .
 H39 H 0.628257 0.527300 0.081060 0.048 Uiso 1 1 calc R . . . .
 C40 C 0.6467(3) 0.5873(3) 0.1459(4) 0.0350(15) Uani 1 1 d . . . . .
 H40 H 0.626740 0.612093 0.120648 0.042 Uiso 1 1 calc R . . . .
 C28 C 0.8358(3) 0.3192(3) 0.1183(4) 0.0335(15) Uani 1 1 d . . . . .
 H28 H 0.847268 0.322393 0.071336 0.040 Uiso 1 1 calc R . . . .
 C15 C 0.4198(2) 0.3537(3) 0.3210(4) 0.0315(14) Uani 1 1 d . . . . .
 H15 H 0.393571 0.375866 0.339451 0.038 Uiso 1 1 calc R . . . .
 C13 C 0.5091(3) 0.3272(3) 0.3187(4) 0.0378(16) Uani 1 1 d . . . . .
 H13 H 0.543960 0.329713 0.334817 0.045 Uiso 1 1 calc R . . . .
 C31 C 0.8050(2) 0.3067(2) 0.2529(3) 0.0283(13) Uani 1 1 d . . . . .
 H31 H 0.794239 0.302616 0.300105 0.034 Uiso 1 1 calc R . . . .
 C47 C 0.7645(3) 0.4904(3) 0.4878(4) 0.0395(16) Uani 1 1 d . . . . .
 H47 H 0.731323 0.502909 0.473873 0.047 Uiso 1 1 calc R . . . .
 C14 C 0.4702(3) 0.3581(3) 0.3473(4) 0.0402(17) Uani 1 1 d . . . . .
 H14 H 0.477755 0.381660 0.384134 0.048 Uiso 1 1 calc R . . . .
 C29 C 0.8139(3) 0.3607(3) 0.1529(4) 0.0314(14) Uani 1 1 d . . . . .
 H29 H 0.809123 0.392803 0.129201 0.038 Uiso 1 1 calc R . . . .
 C5 C 0.6575(2) 0.2038(2) 0.2950(4) 0.0297(14) Uani 1 1 d . . . . .
 C4 C 0.6505(3) 0.1949(3) 0.3643(4) 0.0343(15) Uani 1 1 d . . . . .
 H4 H 0.616556 0.196937 0.383710 0.041 Uiso 1 1 calc R . . . .
 C43 C 0.8428(3) 0.4458(3) 0.4625(4) 0.0400(17) Uani 1 1 d . . . . .
 H43 H 0.864215 0.426619 0.431314 0.048 Uiso 1 1 calc R . . . .
 C23 C 0.5527(3) 0.1640(3) -0.1968(4) 0.0474(19) Uani 1 1 d . . . . .
 H23A H 0.577700 0.193242 -0.194079 0.057 Uiso 1 1 calc R . . . .
 H23B H 0.517087 0.178500 -0.194161 0.057 Uiso 1 1 calc R . . . .
 C01Q C 0.8726(3) 0.2311(3) 0.4102(4) 0.0316(15) Uani 1 1 d . . . . .
 C21 C 0.5397(3) 0.1985(3) -0.0570(4) 0.0444(18) Uani 1 1 d . . . . .
 H21 H 0.522818 0.218459 -0.091995 0.053 Uiso 1 1 calc R . . . .
 C24 C 0.5597(3) 0.1357(3) -0.2641(4) 0.0428(17) Uani 1 1 d . . . . .
 H24A H 0.592797 0.116121 -0.262407 0.051 Uiso 1 1 calc R . . . .
 H24B H 0.562314 0.161334 -0.302540 0.051 Uiso 1 1 calc R . . . .
 C45 C 0.8301(3) 0.4825(3) 0.5771(4) 0.0436(18) Uani 1 1 d . . . . .
 C22 C 0.5428(3) 0.2174(3) 0.0092(4) 0.0391(17) Uani 1 1 d . . . . .
 H22 H 0.528032 0.250421 0.019425 0.047 Uiso 1 1 calc R . . . .
 C19 C 0.5851(3) 0.1212(3) -0.0209(4) 0.0388(16) Uani 1 1 d . . . . .
 H19 H 0.599099 0.087833 -0.030801 0.047 Uiso 1 1 calc R . . . .
 C38 C 0.6751(3) 0.5005(3) 0.1592(4) 0.0380(16) Uani 1 1 d . . . . .
 H38 H 0.676051 0.465335 0.143942 0.046 Uiso 1 1 calc R . . . .
 C18 C 0.5887(3) 0.1411(3) 0.0453(4) 0.0344(15) Uani 1 1 d . . . . .
 H18 H 0.606068 0.121525 0.080332 0.041 Uiso 1 1 calc R . . . .
 C44 C 0.8613(3) 0.4559(3) 0.5293(4) 0.0435(18) Uani 1 1 d . . . . .
 H44 H 0.895093 0.444780 0.542516 0.052 Uiso 1 1 calc R . . . .
 C50 C 0.8640(3) 0.4410(3) 0.7810(6) 0.054(2) Uani 1 1 d . . . . .
 H50A H 0.827268 0.441858 0.765332 0.065 Uiso 1 1 calc R . . . .
 H50B H 0.879079 0.407508 0.765777 0.065 Uiso 1 1 calc R . . . .
 C49 C 0.8936(3) 0.4856(3) 0.7452(4) 0.0468(19) Uani 1 1 d . . . . .
 H49A H 0.877355 0.518956 0.758731 0.056 Uiso 1 1 calc R . . . .
 H49B H 0.929812 0.485810 0.762852 0.056 Uiso 1 1 calc R . . . .
 C46 C 0.7817(3) 0.5003(3) 0.5552(4) 0.0408(17) Uani 1 1 d . . . . .
 H46 H 0.760277 0.519273 0.586599 0.049 Uiso 1 1 calc R . . . .
 C25 C 0.5149(3) 0.0973(3) -0.2809(5) 0.050(2) Uani 1 1 d . . . . .
 H25A H 0.514070 0.069592 -0.244920 0.061 Uiso 1 1 calc R . . . .
 H25B H 0.481315 0.116028 -0.279146 0.061 Uiso 1 1 calc R . . . .
 C26 C 0.5216(3) 0.0724(4) -0.3533(5) 0.051(2) Uani 1 1 d . . . . .
 H26A H 0.527469 0.099737 -0.388173 0.076 Uiso 1 1 calc GR . . . .
 H26B H 0.490062 0.052980 -0.365415 0.076 Uiso 1 1 calc GR . . . .
 H26C H 0.551407 0.048757 -0.352596 0.076 Uiso 1 1 calc GR . . . .
 C48 C 0.8949(3) 0.4822(4) 0.6671(5) 0.055(2) Uani 1 1 d . . . . .
 H48A H 0.919518 0.508017 0.647643 0.066 Uiso 1 1 calc R . . . .
 H48B H 0.905873 0.447056 0.651972 0.066 Uiso 1 1 calc R . . . .
 C53 C 0.6769(3) 0.3259(3) 0.0916(4) 0.0442(18) Uani 1 1 d . . . . .
 H53 H 0.702822 0.353491 0.079603 0.053 Uiso 1 1 calc R . . . .
 C52 C 1.0210(4) 0.1051(4) 0.3856(6) 0.060(2) Uani 1 1 d . . . . .
 H52 H 1.050072 0.126593 0.366391 0.072 Uiso 1 1 calc R . . . .
 C51 C 0.8653(4) 0.4436(4) 0.8578(6) 0.066(3) Uani 1 1 d . . . . .
 H51A H 0.852460 0.477567 0.873249 0.099 Uiso 1 1 calc GR . . . .
 H51B H 0.901059 0.438711 0.874060 0.099 Uiso 1 1 calc GR . . . .
 H51C H 0.843128 0.416115 0.877187 0.099 Uiso 1 1 calc GR . . . .
 C55 C 0.6885(4) 0.3267(3) 0.4476(5) 0.054(2) Uani 1 1 d . . . . .
 H55 H 0.666774 0.297205 0.465241 0.064 Uiso 1 1 calc R . . . .
 C54 C 0.6082(4) 0.4746(5) 0.3854(7) 0.078(3) Uani 1 1 d . . . . .
 H54 H 0.637976 0.449653 0.383339 0.093 Uiso 1 1 calc R . . . .

loop_
  _atom_site_aniso_label
  _atom_site_aniso_U_11
  _atom_site_aniso_U_22
  _atom_site_aniso_U_33
  _atom_site_aniso_U_23
  _atom_site_aniso_U_13
  _atom_site_aniso_U_12
 Co1 0.0161(4) 0.0180(4) 0.0342(4) 0.0001(3) -0.0002(3) -0.0001(3)
 S1 0.0509(12) 0.0431(11) 0.0421(10) 0.0020(8) -0.0150(8) -0.0131(8)
 Cl3 0.0511(12) 0.0478(12) 0.0601(13) 0.0018(9) -0.0034(9) 0.0012(9)
 Cl6 0.0631(13) 0.0525(12) 0.0469(11) -0.0039(9) 0.0016(9) -0.0094(10)
 Cl4 0.0507(13) 0.0612(14) 0.0682(14) 0.0124(11) 0.0157(10) 0.0092(10)
 Cl12 0.0759(15) 0.0524(13) 0.0546(13) 0.0073(10) -0.0045(10) -0.0043(10)
 Cl11 0.0625(14) 0.0758(16) 0.0500(12) -0.0068(10) -0.0093(10) -0.0110(11)
 Cl5 0.0541(13) 0.0962(19) 0.0513(12) 0.0015(12) -0.0075(10) 0.0147(12)
 S2 0.0667(14) 0.0727(15) 0.0377(11) -0.0117(10) 0.0046(9) -0.0367(12)
 Cl10 0.110(2) 0.0578(14) 0.0519(13) -0.0093(10) 0.0006(13) 0.0085(14)
 Cl2 0.0862(18) 0.0696(16) 0.0588(14) -0.0090(11) -0.0031(12) 0.0089(13)
 Cl1 0.0662(16) 0.0606(15) 0.0810(17) 0.0083(12) -0.0056(12) 0.0169(11)
 Cl9 0.0714(17) 0.0590(15) 0.104(2) 0.0101(14) 0.0003(15) 0.0038(12)
 Cl8 0.095(2) 0.110(3) 0.091(2) -0.0042(19) 0.0130(18) -0.0446(19)
 Cl7 0.105(3) 0.257(6) 0.070(2) 0.004(3) -0.012(2) -0.045(3)
 O1 0.048(3) 0.035(3) 0.043(3) 0.003(2) 0.002(2) 0.004(2)
 N3 0.020(3) 0.023(3) 0.038(3) -0.001(2) 0.000(2) 0.002(2)
 N2 0.020(3) 0.020(3) 0.040(3) -0.001(2) -0.004(2) 0.003(2)
 N8 0.027(3) 0.030(3) 0.032(3) -0.002(2) 0.000(2) 0.003(2)
 N1 0.032(3) 0.028(3) 0.033(3) 0.001(2) -0.001(2) 0.002(2)
 N7 0.030(3) 0.020(3) 0.037(3) -0.002(2) 0.000(2) 0.002(2)
 N4 0.017(3) 0.029(3) 0.044(3) 0.003(2) 0.000(2) -0.001(2)
 N5 0.025(3) 0.022(3) 0.033(3) 0.000(2) -0.001(2) 0.000(2)
 O2 0.055(4) 0.072(4) 0.049(3) -0.021(3) -0.013(3) 0.021(3)
 N6 0.023(3) 0.021(3) 0.036(3) 0.004(2) 0.000(2) 0.000(2)
 C9 0.022(3) 0.027(3) 0.042(4) 0.004(3) -0.001(3) 0.003(3)
 C3 0.026(4) 0.036(4) 0.038(4) -0.001(3) 0.001(3) 0.004(3)
 C1 0.026(3) 0.017(3) 0.043(4) 0.004(3) 0.003(3) 0.001(2)
 C32 0.029(4) 0.017(3) 0.041(4) 0.001(3) 0.009(3) -0.001(2)
 C11 0.010(3) 0.028(3) 0.047(4) 0.007(3) 0.000(3) 0.001(2)
 C33 0.031(4) 0.021(3) 0.044(4) 0.002(3) 0.003(3) 0.005(3)
 C10 0.019(3) 0.028(4) 0.043(4) 0.008(3) 0.000(3) 0.003(2)
 C35 0.036(4) 0.027(4) 0.038(4) 0.001(3) 0.002(3) 0.000(3)
 C6 0.017(3) 0.027(3) 0.036(3) 0.002(3) 0.000(2) 0.004(2)
 C8 0.020(3) 0.032(4) 0.046(4) 0.008(3) -0.001(3) 0.004(3)
 C41 0.023(3) 0.021(3) 0.039(3) 0.000(3) -0.002(3) 0.005(2)
 C30 0.025(3) 0.019(3) 0.041(4) -0.003(2) -0.005(3) 0.001(2)
 C36 0.025(3) 0.019(3) 0.046(4) 0.006(3) 0.003(3) 0.002(2)
 C12 0.018(3) 0.025(3) 0.044(4) 0.002(3) 0.000(3) 0.000(2)
 C34 0.029(4) 0.022(3) 0.041(4) 0.002(3) 0.007(3) -0.003(3)
 C17 0.020(3) 0.033(4) 0.046(4) 0.001(3) 0.001(3) -0.002(3)
 C27 0.035(4) 0.023(3) 0.036(4) -0.001(3) -0.005(3) -0.003(3)
 C37 0.028(4) 0.025(4) 0.043(4) 0.000(3) 0.003(3) 0.000(3)
 C16 0.021(3) 0.024(3) 0.038(4) -0.004(3) 0.000(2) -0.001(2)
 C20 0.031(4) 0.032(4) 0.042(4) 0.001(3) 0.004(3) -0.005(3)
 C42 0.040(4) 0.020(3) 0.042(4) 0.006(3) 0.004(3) -0.001(3)
 C2 0.020(3) 0.029(4) 0.046(4) 0.002(3) -0.005(3) 0.000(3)
 C7 0.018(3) 0.029(4) 0.047(4) 0.008(3) 0.002(3) 0.005(3)
 C39 0.047(5) 0.033(4) 0.041(4) 0.000(3) -0.011(3) -0.001(3)
 C40 0.035(4) 0.030(4) 0.041(4) 0.003(3) -0.005(3) 0.002(3)
 C28 0.041(4) 0.029(4) 0.030(3) 0.001(3) 0.002(3) -0.003(3)
 C15 0.021(3) 0.032(4) 0.042(4) -0.006(3) 0.002(3) 0.000(3)
 C13 0.021(4) 0.043(4) 0.049(4) -0.007(3) -0.001(3) 0.002(3)
 C31 0.024(3) 0.023(3) 0.038(3) 0.003(2) -0.001(2) 0.002(2)
 C47 0.039(4) 0.033(4) 0.047(4) -0.002(3) 0.000(3) 0.006(3)
 C14 0.034(4) 0.036(4) 0.051(5) -0.011(3) -0.002(3) 0.000(3)
 C29 0.033(4) 0.022(3) 0.039(4) 0.002(3) -0.008(3) 0.002(3)
 C5 0.018(3) 0.022(3) 0.048(4) 0.000(3) 0.000(3) -0.001(2)
 C4 0.020(3) 0.035(4) 0.048(4) -0.003(3) 0.000(3) 0.002(3)
 C43 0.041(4) 0.041(4) 0.038(4) -0.002(3) 0.005(3) 0.000(3)
 C23 0.049(5) 0.046(5) 0.047(5) 0.005(4) 0.002(4) 0.006(4)
 C01Q 0.026(4) 0.031(4) 0.038(4) -0.001(3) 0.009(3) -0.003(3)
 C21 0.044(5) 0.045(5) 0.044(4) 0.013(3) -0.003(3) 0.010(3)
 C24 0.038(4) 0.044(4) 0.046(4) 0.006(3) 0.004(3) 0.002(3)
 C45 0.047(5) 0.038(4) 0.045(4) -0.002(3) -0.004(3) 0.001(3)
 C22 0.031(4) 0.035(4) 0.051(4) -0.006(3) 0.000(3) 0.005(3)
 C19 0.038(4) 0.033(4) 0.046(4) 0.006(3) 0.007(3) 0.004(3)
 C38 0.048(5) 0.017(3) 0.049(4) -0.002(3) -0.003(3) 0.003(3)
 C18 0.031(4) 0.032(4) 0.040(4) 0.005(3) 0.004(3) 0.002(3)
 C44 0.033(4) 0.047(5) 0.051(5) -0.001(3) -0.002(3) 0.006(3)
 C50 0.036(5) 0.040(5) 0.085(7) -0.002(4) 0.004(4) 0.003(3)
 C49 0.046(5) 0.041(4) 0.053(5) -0.003(3) -0.013(4) -0.001(3)
 C46 0.042(4) 0.036(4) 0.044(4) -0.003(3) 0.007(3) 0.006(3)
 C25 0.032(4) 0.056(5) 0.064(6) 0.002(4) -0.004(4) 0.008(3)
 C26 0.042(5) 0.060(6) 0.050(5) 0.002(4) -0.006(4) -0.004(4)
 C48 0.042(5) 0.062(6) 0.061(6) -0.002(4) -0.011(4) -0.002(4)
 C53 0.034(4) 0.054(5) 0.044(4) 0.009(3) 0.005(3) -0.002(4)
 C52 0.043(5) 0.061(6) 0.075(6) 0.004(5) -0.001(4) -0.001(4)
 C51 0.062(6) 0.063(6) 0.073(7) 0.023(5) 0.019(5) 0.025(5)
 C55 0.072(6) 0.037(5) 0.052(5) 0.001(4) 0.000(4) -0.011(4)
 C54 0.061(7) 0.091(8) 0.081(8) 0.001(6) 0.002(6) 0.002(6)

_geom_special_details
;
 All esds (except the esd in the dihedral angle between two l.s. planes)
 are estimated using the full covariance matrix.  The cell esds are taken
 into account individually in the estimation of esds in distances, angles
 and torsion angles; correlations between esds in cell parameters are only
 used when they are defined by crystal symmetry.  An approximate (isotropic)
 treatment of cell esds is used for estimating esds involving l.s. planes.
;
loop_
  _geom_bond_atom_site_label_1
  _geom_bond_atom_site_label_2
  _geom_bond_distance
  _geom_bond_site_symmetry_2
  _geom_bond_publ_flag
 Co1 N3 2.172(5) 6 ?
 Co1 N2 2.159(5) . ?
 Co1 N8 2.083(6) . ?
 Co1 N1 2.075(6) . ?
 Co1 N5 2.215(5) . ?
 Co1 N6 2.229(5) 5_645 ?
 S1 C1 1.626(7) . ?
 Cl3 C52 1.770(10) . ?
 Cl6 C53 1.756(8) . ?
 Cl4 C53 1.771(9) . ?
 Cl12 C55 1.770(10) . ?
 Cl11 C55 1.783(9) . ?
 Cl5 C53 1.769(8) . ?
 S2 C01Q 1.643(7) . ?
 Cl10 C55 1.743(9) . ?
 Cl2 C52 1.768(10) . ?
 Cl1 C52 1.736(10) . ?
 Cl9 C54 1.761(13) . ?
 Cl8 C54 1.758(12) . ?
 Cl7 C54 1.725(13) . ?
 O1 C20 1.352(9) . ?
 O1 C23 1.450(10) . ?
 N3 C16 1.351(8) . ?
 N3 C15 1.315(9) . ?
 N2 C6 1.346(8) . ?
 N2 C2 1.338(9) . ?
 N8 C01Q 1.145(9) . ?
 N1 C1 1.164(9) . ?
 N7 C32 1.357(8) . ?
 N7 C36 1.363(8) . ?
 N4 C11 1.368(8) . ?
 N4 C7 1.341(8) . ?
 N5 C27 1.326(9) . ?
 N5 C31 1.325(8) . ?
 O2 C45 1.341(10) . ?
 O2 C48 1.446(10) . ?
 N6 C41 1.352(8) . ?
 N6 C40 1.323(9) . ?
 C9 C10 1.396(9) . ?
 C9 C8 1.416(9) . ?
 C9 C17 1.476(10) . ?
 C3 H3 0.9500 . ?
 C3 C2 1.393(10) . ?
 C3 C4 1.403(10) . ?
 C32 C33 1.381(10) . ?
 C32 C30 1.489(9) . ?
 C11 C10 1.379(10) . ?
 C11 C12 1.485(9) . ?
 C33 H33 0.9500 . ?
 C33 C34 1.404(9) . ?
 C10 H10 0.9500 . ?
 C35 H35 0.9500 . ?
 C35 C36 1.386(10) . ?
 C35 C34 1.411(10) . ?
 C6 H6 0.9500 . ?
 C6 C5 1.402(9) . ?
 C8 H8 0.9500 . ?
 C8 C7 1.371(11) . ?
 C41 H41 0.9500 . ?
 C41 C37 1.396(9) . ?
 C30 C31 1.410(9) . ?
 C30 C29 1.366(10) . ?
 C36 C37 1.478(9) . ?
 C12 C16 1.381(9) . ?
 C12 C13 1.391(10) . ?
 C34 C42 1.466(10) . ?
 C17 C22 1.404(10) . ?
 C17 C18 1.397(10) . ?
 C27 H27 0.9500 . ?
 C27 C28 1.396(10) . ?
 C37 C38 1.386(10) . ?
 C16 H16 0.9500 . ?
 C20 C21 1.397(11) . ?
 C20 C19 1.414(10) . ?
 C42 C47 1.408(10) . ?
 C42 C43 1.380(11) . ?
 C2 H2 0.9500 . ?
 C7 C5 1.499(9) . ?
 C39 H39 0.9500 . ?
 C39 C40 1.377(11) . ?
 C39 C38 1.381(10) . ?
 C40 H40 0.9500 . ?
 C28 H28 0.9500 . ?
 C28 C29 1.375(10) . ?
 C15 H15 0.9500 . ?
 C15 C14 1.396(10) . ?
 C13 H13 0.9500 . ?
 C13 C14 1.389(10) . ?
 C31 H31 0.9500 . ?
 C47 H47 0.9500 . ?
 C47 C46 1.385(11) . ?
 C14 H14 0.9500 . ?
 C29 H29 0.9500 . ?
 C5 C4 1.356(10) . ?
 C4 H4 0.9500 . ?
 C43 H43 0.9500 . ?
 C43 C44 1.387(11) . ?
 C23 H23A 0.9900 . ?
 C23 H23B 0.9900 . ?
 C23 C24 1.491(12) . ?
 C21 H21 0.9500 . ?
 C21 C22 1.358(12) . ?
 C24 H24A 0.9900 . ?
 C24 H24B 0.9900 . ?
 C24 C25 1.550(11) . ?
 C45 C44 1.394(11) . ?
 C45 C46 1.391(11) . ?
 C22 H22 0.9500 . ?
 C19 H19 0.9500 . ?
 C19 C18 1.368(11) . ?
 C38 H38 0.9500 . ?
 C18 H18 0.9500 . ?
 C44 H44 0.9500 . ?
 C50 H50A 0.9900 . ?
 C50 H50B 0.9900 . ?
 C50 C49 1.537(12) . ?
 C50 C51 1.470(15) . ?
 C49 H49A 0.9900 . ?
 C49 H49B 0.9900 . ?
 C49 C48 1.497(13) . ?
 C46 H46 0.9500 . ?
 C25 H25A 0.9900 . ?
 C25 H25B 0.9900 . ?
 C25 C26 1.535(13) . ?
 C26 H26A 0.9800 . ?
 C26 H26B 0.9800 . ?
 C26 H26C 0.9800 . ?
 C48 H48A 0.9900 . ?
 C48 H48B 0.9900 . ?
 C53 H53 1.0000 . ?
 C52 H52 1.0000 . ?
 C51 H51A 0.9800 . ?
 C51 H51B 0.9800 . ?
 C51 H51C 0.9800 . ?
 C55 H55 1.0000 . ?
 C54 H54 1.0000 . ?

loop_
  _geom_angle_atom_site_label_1
  _geom_angle_atom_site_label_2
  _geom_angle_atom_site_label_3
  _geom_angle
  _geom_angle_site_symmetry_1
  _geom_angle_site_symmetry_3
  _geom_angle_publ_flag
 N3 Co1 N5 88.75(19) 6 . ?
 N3 Co1 N6 90.27(19) 6 5_645 ?
 N2 Co1 N3 175.8(2) . 6 ?
 N2 Co1 N5 94.45(19) . . ?
 N2 Co1 N6 86.84(19) . 5_645 ?
 N8 Co1 N3 89.3(2) . 6 ?
 N8 Co1 N2 87.9(2) . . ?
 N8 Co1 N5 92.2(2) . . ?
 N8 Co1 N6 93.9(2) . 5_645 ?
 N1 Co1 N3 91.5(2) . 6 ?
 N1 Co1 N2 91.4(2) . . ?
 N1 Co1 N8 177.5(2) . . ?
 N1 Co1 N5 85.5(2) . . ?
 N1 Co1 N6 88.4(2) . 5_645 ?
 N5 Co1 N6 173.78(19) . 5_645 ?
 C20 O1 C23 115.8(6) . . ?
 C16 N3 Co1 120.0(4) . 6_455 ?
 C15 N3 Co1 121.6(4) . 6_455 ?
 C15 N3 C16 118.3(5) . . ?
 C6 N2 Co1 121.7(4) . . ?
 C2 N2 Co1 120.4(4) . . ?
 C2 N2 C6 117.9(5) . . ?
 C01Q N8 Co1 175.2(6) . . ?
 C1 N1 Co1 164.7(5) . . ?
 C32 N7 C36 116.4(6) . . ?
 C7 N4 C11 116.2(6) . . ?
 C27 N5 Co1 117.9(4) . . ?
 C31 N5 Co1 123.5(4) . . ?
 C31 N5 C27 118.4(6) . . ?
 C45 O2 C48 118.6(7) . . ?
 C41 N6 Co1 120.6(4) . 5_655 ?
 C40 N6 Co1 122.7(4) . 5_655 ?
 C40 N6 C41 116.6(6) . . ?
 C10 C9 C8 114.7(6) . . ?
 C10 C9 C17 123.8(6) . . ?
 C8 C9 C17 121.5(6) . . ?
 C2 C3 H3 121.6 . . ?
 C2 C3 C4 116.7(7) . . ?
 C4 C3 H3 121.6 . . ?
 N1 C1 S1 178.1(7) . . ?
 N7 C32 C33 124.1(6) . . ?
 N7 C32 C30 115.0(6) . . ?
 C33 C32 C30 120.8(6) . . ?
 N4 C11 C10 122.2(6) . . ?
 N4 C11 C12 114.5(6) . . ?
 C10 C11 C12 123.3(6) . . ?
 C32 C33 H33 119.9 . . ?
 C32 C33 C34 120.2(6) . . ?
 C34 C33 H33 119.9 . . ?
 C9 C10 H10 119.0 . . ?
 C11 C10 C9 122.0(6) . . ?
 C11 C10 H10 119.0 . . ?
 C36 C35 H35 119.5 . . ?
 C36 C35 C34 121.1(6) . . ?
 C34 C35 H35 119.5 . . ?
 N2 C6 H6 118.8 . . ?
 N2 C6 C5 122.3(6) . . ?
 C5 C6 H6 118.8 . . ?
 C9 C8 H8 119.8 . . ?
 C7 C8 C9 120.5(6) . . ?
 C7 C8 H8 119.8 . . ?
 N6 C41 H41 118.1 . . ?
 N6 C41 C37 123.8(6) . . ?
 C37 C41 H41 118.1 . . ?
 C31 C30 C32 120.6(6) . . ?
 C29 C30 C32 121.8(6) . . ?
 C29 C30 C31 117.6(6) . . ?
 N7 C36 C35 122.5(6) . . ?
 N7 C36 C37 115.2(6) . . ?
 C35 C36 C37 122.3(6) . . ?
 C16 C12 C11 120.2(6) . . ?
 C16 C12 C13 119.1(6) . . ?
 C13 C12 C11 120.7(6) . . ?
 C33 C34 C35 115.7(6) . . ?
 C33 C34 C42 121.4(6) . . ?
 C35 C34 C42 122.8(6) . . ?
 C22 C17 C9 121.1(6) . . ?
 C18 C17 C9 121.6(6) . . ?
 C18 C17 C22 117.3(7) . . ?
 N5 C27 H27 118.6 . . ?
 N5 C27 C28 122.8(6) . . ?
 C28 C27 H27 118.6 . . ?
 C41 C37 C36 120.4(6) . . ?
 C38 C37 C41 116.8(6) . . ?
 C38 C37 C36 122.7(6) . . ?
 N3 C16 C12 122.5(6) . . ?
 N3 C16 H16 118.7 . . ?
 C12 C16 H16 118.7 . . ?
 O1 C20 C21 126.0(7) . . ?
 O1 C20 C19 116.2(6) . . ?
 C21 C20 C19 117.7(7) . . ?
 C47 C42 C34 122.5(6) . . ?
 C43 C42 C34 121.1(7) . . ?
 C43 C42 C47 116.3(7) . . ?
 N2 C2 C3 123.8(6) . . ?
 N2 C2 H2 118.1 . . ?
 C3 C2 H2 118.1 . . ?
 N4 C7 C8 124.4(6) . . ?
 N4 C7 C5 114.4(6) . . ?
 C8 C7 C5 121.2(6) . . ?
 C40 C39 H39 121.0 . . ?
 C40 C39 C38 118.0(7) . . ?
 C38 C39 H39 121.0 . . ?
 N6 C40 C39 124.5(6) . . ?
 N6 C40 H40 117.7 . . ?
 C39 C40 H40 117.7 . . ?
 C27 C28 H28 121.0 . . ?
 C29 C28 C27 118.1(6) . . ?
 C29 C28 H28 121.0 . . ?
 N3 C15 H15 118.5 . . ?
 N3 C15 C14 123.0(6) . . ?
 C14 C15 H15 118.5 . . ?
 C12 C13 H13 120.9 . . ?
 C14 C13 C12 118.1(6) . . ?
 C14 C13 H13 120.9 . . ?
 N5 C31 C30 122.9(6) . . ?
 N5 C31 H31 118.6 . . ?
 C30 C31 H31 118.6 . . ?
 C42 C47 H47 119.0 . . ?
 C46 C47 C42 121.9(7) . . ?
 C46 C47 H47 119.0 . . ?
 C15 C14 H14 120.6 . . ?
 C13 C14 C15 118.8(7) . . ?
 C13 C14 H14 120.6 . . ?
 C30 C29 C28 120.2(6) . . ?
 C30 C29 H29 119.9 . . ?
 C28 C29 H29 119.9 . . ?
 C6 C5 C7 118.6(6) . . ?
 C4 C5 C6 118.6(6) . . ?
 C4 C5 C7 122.7(6) . . ?
 C3 C4 H4 119.7 . . ?
 C5 C4 C3 120.6(6) . . ?
 C5 C4 H4 119.7 . . ?
 C42 C43 H43 118.6 . . ?
 C42 C43 C44 122.9(7) . . ?
 C44 C43 H43 118.6 . . ?
 O1 C23 H23A 109.8 . . ?
 O1 C23 H23B 109.8 . . ?
 O1 C23 C24 109.4(6) . . ?
 H23A C23 H23B 108.2 . . ?
 C24 C23 H23A 109.8 . . ?
 C24 C23 H23B 109.8 . . ?
 N8 C01Q S2 178.0(6) . . ?
 C20 C21 H21 119.3 . . ?
 C22 C21 C20 121.4(7) . . ?
 C22 C21 H21 119.3 . . ?
 C23 C24 H24A 108.8 . . ?
 C23 C24 H24B 108.8 . . ?
 C23 C24 C25 113.7(7) . . ?
 H24A C24 H24B 107.7 . . ?
 C25 C24 H24A 108.8 . . ?
 C25 C24 H24B 108.8 . . ?
 O2 C45 C44 125.7(7) . . ?
 O2 C45 C46 115.7(7) . . ?
 C46 C45 C44 118.6(8) . . ?
 C17 C22 H22 119.3 . . ?
 C21 C22 C17 121.4(7) . . ?
 C21 C22 H22 119.3 . . ?
 C20 C19 H19 119.8 . . ?
 C18 C19 C20 120.3(7) . . ?
 C18 C19 H19 119.8 . . ?
 C37 C38 H38 119.9 . . ?
 C39 C38 C37 120.1(6) . . ?
 C39 C38 H38 119.9 . . ?
 C17 C18 H18 119.1 . . ?
 C19 C18 C17 121.8(7) . . ?
 C19 C18 H18 119.1 . . ?
 C43 C44 C45 119.9(7) . . ?
 C43 C44 H44 120.1 . . ?
 C45 C44 H44 120.1 . . ?
 H50A C50 H50B 107.7 . . ?
 C49 C50 H50A 108.8 . . ?
 C49 C50 H50B 108.8 . . ?
 C51 C50 H50A 108.8 . . ?
 C51 C50 H50B 108.8 . . ?
 C51 C50 C49 113.6(8) . . ?
 C50 C49 H49A 108.7 . . ?
 C50 C49 H49B 108.7 . . ?
 H49A C49 H49B 107.6 . . ?
 C48 C49 C50 114.4(8) . . ?
 C48 C49 H49A 108.7 . . ?
 C48 C49 H49B 108.7 . . ?
 C47 C46 C45 120.3(7) . . ?
 C47 C46 H46 119.8 . . ?
 C45 C46 H46 119.8 . . ?
 C24 C25 H25A 109.3 . . ?
 C24 C25 H25B 109.3 . . ?
 H25A C25 H25B 108.0 . . ?
 C26 C25 C24 111.6(7) . . ?
 C26 C25 H25A 109.3 . . ?
 C26 C25 H25B 109.3 . . ?
 C25 C26 H26A 109.5 . . ?
 C25 C26 H26B 109.5 . . ?
 C25 C26 H26C 109.5 . . ?
 H26A C26 H26B 109.5 . . ?
 H26A C26 H26C 109.5 . . ?
 H26B C26 H26C 109.5 . . ?
 O2 C48 C49 106.1(7) . . ?
 O2 C48 H48A 110.5 . . ?
 O2 C48 H48B 110.5 . . ?
 C49 C48 H48A 110.5 . . ?
 C49 C48 H48B 110.5 . . ?
 H48A C48 H48B 108.7 . . ?
 Cl6 C53 Cl4 111.1(4) . . ?
 Cl6 C53 Cl5 110.6(4) . . ?
 Cl6 C53 H53 109.1 . . ?
 Cl4 C53 H53 109.1 . . ?
 Cl5 C53 Cl4 107.8(5) . . ?
 Cl5 C53 H53 109.1 . . ?
 Cl3 C52 H52 108.5 . . ?
 Cl2 C52 Cl3 109.6(5) . . ?
 Cl2 C52 H52 108.5 . . ?
 Cl1 C52 Cl3 110.6(6) . . ?
 Cl1 C52 Cl2 111.0(6) . . ?
 Cl1 C52 H52 108.5 . . ?
 C50 C51 H51A 109.5 . . ?
 C50 C51 H51B 109.5 . . ?
 C50 C51 H51C 109.5 . . ?
 H51A C51 H51B 109.5 . . ?
 H51A C51 H51C 109.5 . . ?
 H51B C51 H51C 109.5 . . ?
 Cl12 C55 Cl11 110.0(5) . . ?
 Cl12 C55 H55 108.7 . . ?
 Cl11 C55 H55 108.7 . . ?
 Cl10 C55 Cl12 109.8(5) . . ?
 Cl10 C55 Cl11 110.9(5) . . ?
 Cl10 C55 H55 108.7 . . ?
 Cl9 C54 H54 108.6 . . ?
 Cl8 C54 Cl9 109.2(7) . . ?
 Cl8 C54 H54 108.6 . . ?
 Cl7 C54 Cl9 110.4(7) . . ?
 Cl7 C54 Cl8 111.4(7) . . ?
 Cl7 C54 H54 108.6 . . ?

_shelx_res_file
;
TITL rod011a_130k_a.res in P-42(1)c
    rod011a_130k.res
    created by SHELXL-2018/3 at 15:21:54 on 16-Mar-2020
REM Old TITL ROD011A_130K in P4/ncc #130
REM SHELXT solution in P-42(1)c
REM R1 0.134, Rweak 0.037, Alpha 0.007, Orientation as input
REM Flack x = 0.491 ( 0.003 ) from Parsons quotients
REM Formula found by SHELXT: Co C56 N9 O2 Cl13
CELL 1.34143 25.7185 25.7185 19.1253 90 90 90
ZERR 8 0.0003 0.0003 0.0003 0 0 0
LATT -1
SYMM -X,-Y,+Z
SYMM +Y,-X,-Z
SYMM -Y,+X,-Z
SYMM 0.5-X,0.5+Y,0.5-Z
SYMM 0.5+X,0.5-Y,0.5-Z
SYMM 0.5-Y,0.5-X,0.5+Z
SYMM 0.5+Y,0.5+X,0.5+Z
SFAC C H Cl Co N O S
DISP C 0.0148 0.007 57.7477
DISP Cl 0.3294 0.5404 4086.1782
DISP Co -0.6673 2.8829 21740.9299
DISP H -0 0 0.6481
DISP N 0.0253 0.0136 110.5121
DISP O 0.0412 0.025 193.9543
DISP S 0.2924 0.4248 3241.7632
UNIT 448 416 96 8 64 16 16

L.S. 10
PLAN  4
SIZE 0.07 0.19 0.26
TEMP -143.15
BOND $H
list 4
fmap 2
acta
TWIN 0 1 0 -1 0 0 0 0 1 2
OMIT 0 0 8
OMIT 1 1 0
OMIT 2 0 0
OMIT 4 4 0
OMIT 3 1 0
OMIT 6 3 3
OMIT -6 -3 -3
OMIT 4 2 0
REM <olex2.extras>
REM <HklSrc "%./ROD011A_130K.hkl">
REM </olex2.extras>

WGHT    0.119500
BASF   0.46010
FVAR       0.18074
CO1   4    0.827200    0.186752    0.264793    11.00000    0.01612    0.01799 =
         0.03424    0.00008   -0.00018   -0.00011
S1    7    0.735587    0.122360    0.062887    11.00000    0.05087    0.04308 =
         0.04213    0.00197   -0.01500   -0.01306
CL3   3    0.977729    0.146528    0.431166    11.00000    0.05112    0.04783 =
         0.06012    0.00178   -0.00338    0.00115
CL6   3    0.653688    0.336693    0.176723    11.00000    0.06314    0.05245 =
         0.04692   -0.00389    0.00158   -0.00937
CL4   3    0.706845    0.264169    0.084500    11.00000    0.05070    0.06117 =
         0.06823    0.01243    0.01573    0.00918
CL12  3    0.754717    0.308217    0.451114    11.00000    0.07592    0.05239 =
         0.05460    0.00733   -0.00449   -0.00431
CL11  3    0.670265    0.340346    0.359576    11.00000    0.06251    0.07581 =
         0.04999   -0.00681   -0.00933   -0.01098
CL5   3    0.625202    0.328144    0.030579    11.00000    0.05406    0.09618 =
         0.05126    0.00150   -0.00745    0.01473
S2    7    0.899858    0.255940    0.480404    11.00000    0.06669    0.07268 =
         0.03770   -0.01170    0.00460   -0.03673
CL10  3    0.678165    0.380644    0.501031    11.00000    0.11024    0.05775 =
         0.05189   -0.00932    0.00063    0.00845
CL2   3    0.988047    0.075278    0.315054    11.00000    0.08618    0.06962 =
         0.05877   -0.00900   -0.00313    0.00888
CL1   3    1.046989    0.058765    0.441617    11.00000    0.06624    0.06056 =
         0.08098    0.00833   -0.00561    0.01686
CL9   3    0.631249    0.534918    0.415902    11.00000    0.07142    0.05904 =
         0.10449    0.01006    0.00033    0.00381
CL8   3    0.561687    0.450372    0.444343    11.00000    0.09533    0.10981 =
         0.09099   -0.00423    0.01299   -0.04455
CL7   3    0.582581    0.481093    0.302433    11.00000    0.10490    0.25698 =
         0.06966    0.00422   -0.01193   -0.04535
O1    6    0.561289    0.128565   -0.138996    11.00000    0.04836    0.03488 =
         0.04306    0.00324    0.00204    0.00382
N3    5    0.406832    0.320459    0.271730    11.00000    0.01957    0.02264 =
         0.03815   -0.00085    0.00018    0.00187
N2    5    0.749748    0.191045    0.308008    11.00000    0.01988    0.02001 =
         0.03998   -0.00061   -0.00433    0.00260
N8    5    0.854946    0.214002    0.360328    11.00000    0.02732    0.03029 =
         0.03155   -0.00205   -0.00018    0.00255
N1    5    0.798390    0.162834    0.168675    11.00000    0.03179    0.02773 =
         0.03267    0.00084   -0.00097    0.00181
N7    5    0.749738    0.435037    0.225384    11.00000    0.03031    0.02023 =
         0.03654   -0.00210   -0.00047    0.00183
N4    5    0.576447    0.246452    0.275069    11.00000    0.01699    0.02877 =
         0.04425    0.00344   -0.00020   -0.00074
N5    5    0.825000    0.266120    0.219902    11.00000    0.02498    0.02200 =
         0.03254    0.00017   -0.00143    0.00048
O2    6    0.842561    0.492993    0.643678    11.00000    0.05539    0.07246 =
         0.04883   -0.02082   -0.01341    0.02081
N6    5    0.672257    0.603724    0.201739    11.00000    0.02266    0.02092 =
         0.03592    0.00351   -0.00035   -0.00003
C9    1    0.570310    0.210127    0.134612    11.00000    0.02211    0.02689 =
         0.04239    0.00380   -0.00111    0.00276
C3    1    0.692865    0.182658    0.407446    11.00000    0.02600    0.03619 =
         0.03827   -0.00103    0.00144    0.00354
AFIX  43
H3    2    0.688478    0.175431    0.455800    11.00000   -1.20000
AFIX   0
C1    1    0.772650    0.146410    0.123717    11.00000    0.02636    0.01685 =
         0.04332    0.00420    0.00280    0.00075
C32   1    0.779379    0.400996    0.262088    11.00000    0.02876    0.01660 =
         0.04126    0.00132    0.00869   -0.00085
C11   1    0.535570    0.259067    0.232586    11.00000    0.01013    0.02836 =
         0.04704    0.00670   -0.00044    0.00059
C33   1    0.793480    0.407827    0.331159    11.00000    0.03144    0.02058 =
         0.04405    0.00249    0.00343    0.00473
AFIX  43
H33   2    0.814064    0.382300    0.354025    11.00000   -1.20000
AFIX   0
C10   1    0.532405    0.242094    0.164307    11.00000    0.01924    0.02832 =
         0.04275    0.00805    0.00007    0.00337
AFIX  43
H10   2    0.503541    0.252479    0.136634    11.00000   -1.20000
AFIX   0
C35   1    0.746007    0.487425    0.329787    11.00000    0.03604    0.02659 =
         0.03798    0.00054    0.00188    0.00005
AFIX  43
H35   2    0.733187    0.517779    0.352238    11.00000   -1.20000
AFIX   0
C6    1    0.708200    0.202402    0.268054    11.00000    0.01682    0.02686 =
         0.03580    0.00179    0.00034    0.00369
AFIX  43
H6    2    0.713389    0.209743    0.219875    11.00000   -1.20000
AFIX   0
C8    1    0.612234    0.197723    0.179583    11.00000    0.01963    0.03204 =
         0.04581    0.00758   -0.00057    0.00378
AFIX  43
H8    2    0.639626    0.176133    0.163223    11.00000   -1.20000
AFIX   0
C41   1    0.700245    0.567720    0.236947    11.00000    0.02278    0.02062 =
         0.03887    0.00007   -0.00188    0.00528
AFIX  43
H41   2    0.719769    0.578826    0.276381    11.00000   -1.20000
AFIX   0
C30   1    0.799109    0.355854    0.221159    11.00000    0.02523    0.01941 =
         0.04078   -0.00271   -0.00481    0.00052
C36   1    0.733492    0.478280    0.260367    11.00000    0.02540    0.01929 =
         0.04649    0.00606    0.00250    0.00192
C12   1    0.495616    0.292646    0.265836    11.00000    0.01804    0.02460 =
         0.04382    0.00219    0.00040    0.00022
C34   1    0.777476    0.452390    0.367661    11.00000    0.02885    0.02190 =
         0.04085    0.00199    0.00667   -0.00270
C17   1    0.567383    0.189362    0.062797    11.00000    0.01956    0.03341 =
         0.04634    0.00069    0.00123   -0.00231
C27   1    0.840596    0.272214    0.154350    11.00000    0.03534    0.02278 =
         0.03616   -0.00144   -0.00454   -0.00252
AFIX  43
H27   2    0.855698    0.243381    0.130865    11.00000   -1.20000
AFIX   0
C37   1    0.702123    0.515175    0.218730    11.00000    0.02833    0.02520 =
         0.04328   -0.00034    0.00290   -0.00010
C16   1    0.444510    0.290304    0.243862    11.00000    0.02063    0.02397 =
         0.03779   -0.00353    0.00025   -0.00116
AFIX  43
H16   2    0.435514    0.266576    0.207766    11.00000   -1.20000
AFIX   0
C20   1    0.560842    0.150155   -0.074565    11.00000    0.03093    0.03231 =
         0.04178    0.00111    0.00362   -0.00505
C42   1    0.794802    0.462438    0.439429    11.00000    0.03956    0.02019 =
         0.04248    0.00579    0.00415   -0.00069
C2    1    0.741675    0.181641    0.375947    11.00000    0.02033    0.02868 =
         0.04588    0.00240   -0.00466    0.00006
AFIX  43
H2    2    0.770945    0.173813    0.404359    11.00000   -1.20000
AFIX   0
C7    1    0.613589    0.216645    0.246574    11.00000    0.01752    0.02929 =
         0.04716    0.00803    0.00227    0.00487
C39   1    0.646923    0.536834    0.121961    11.00000    0.04726    0.03257 =
         0.04087   -0.00024   -0.01138   -0.00106
AFIX  43
H39   2    0.628257    0.527300    0.081060    11.00000   -1.20000
AFIX   0
C40   1    0.646671    0.587323    0.145936    11.00000    0.03464    0.02986 =
         0.04061    0.00267   -0.00537    0.00159
AFIX  43
H40   2    0.626740    0.612093    0.120648    11.00000   -1.20000
AFIX   0
C28   1    0.835779    0.319187    0.118347    11.00000    0.04146    0.02891 =
         0.03023    0.00067    0.00223   -0.00314
AFIX  43
H28   2    0.847268    0.322393    0.071336    11.00000   -1.20000
AFIX   0
C15   1    0.419764    0.353743    0.320965    11.00000    0.02087    0.03223 =
         0.04154   -0.00609    0.00172   -0.00035
AFIX  43
H15   2    0.393571    0.375866    0.339451    11.00000   -1.20000
AFIX   0
C13   1    0.509105    0.327236    0.318709    11.00000    0.02135    0.04343 =
         0.04858   -0.00652   -0.00051    0.00213
AFIX  43
H13   2    0.543960    0.329713    0.334817    11.00000   -1.20000
AFIX   0
C31   1    0.805037    0.306749    0.252929    11.00000    0.02410    0.02297 =
         0.03789    0.00304   -0.00076    0.00176
AFIX  43
H31   2    0.794239    0.302616    0.300105    11.00000   -1.20000
AFIX   0
C47   1    0.764503    0.490419    0.487817    11.00000    0.03912    0.03251 =
         0.04695   -0.00186    0.00027    0.00554
AFIX  43
H47   2    0.731323    0.502909    0.473873    11.00000   -1.20000
AFIX   0
C14   1    0.470185    0.358059    0.347303    11.00000    0.03352    0.03570 =
         0.05135   -0.01119   -0.00178   -0.00034
AFIX  43
H14   2    0.477755    0.381660    0.384134    11.00000   -1.20000
AFIX   0
C29   1    0.813925    0.360692    0.152888    11.00000    0.03339    0.02159 =
         0.03924    0.00237   -0.00826    0.00188
AFIX  43
H29   2    0.809123    0.392803    0.129201    11.00000   -1.20000
AFIX   0
C5    1    0.657543    0.203781    0.295014    11.00000    0.01831    0.02249 =
         0.04835   -0.00014    0.00032   -0.00105
C4    1    0.650486    0.194879    0.364270    11.00000    0.02032    0.03468 =
         0.04776   -0.00327    0.00044    0.00169
AFIX  43
H4    2    0.616556    0.196937    0.383710    11.00000   -1.20000
AFIX   0
C43   1    0.842834    0.445821    0.462521    11.00000    0.04078    0.04098 =
         0.03831   -0.00243    0.00511   -0.00002
AFIX  43
H43   2    0.864215    0.426619    0.431314    11.00000   -1.20000
AFIX   0
C23   1    0.552706    0.164035   -0.196786    11.00000    0.04902    0.04629 =
         0.04700    0.00471    0.00244    0.00641
AFIX  23
H23A  2    0.577700    0.193242   -0.194079    11.00000   -1.20000
H23B  2    0.517087    0.178500   -0.194161    11.00000   -1.20000
AFIX   0
C01Q  1    0.872579    0.231122    0.410237    11.00000    0.02592    0.03137 =
         0.03750   -0.00128    0.00880   -0.00336
C21   1    0.539714    0.198457   -0.056956    11.00000    0.04414    0.04471 =
         0.04440    0.01304   -0.00326    0.00990
AFIX  43
H21   2    0.522818    0.218459   -0.091995    11.00000   -1.20000
AFIX   0
C24   1    0.559657    0.135662   -0.264135    11.00000    0.03769    0.04430 =
         0.04642    0.00563    0.00376    0.00169
AFIX  23
H24A  2    0.592797    0.116121   -0.262407    11.00000   -1.20000
H24B  2    0.562314    0.161334   -0.302540    11.00000   -1.20000
AFIX   0
C45   1    0.830085    0.482474    0.577066    11.00000    0.04718    0.03834 =
         0.04520   -0.00172   -0.00397    0.00093
C22   1    0.542813    0.217434    0.009201    11.00000    0.03149    0.03485 =
         0.05099   -0.00575   -0.00004    0.00518
AFIX  43
H22   2    0.528032    0.250421    0.019425    11.00000   -1.20000
AFIX   0
C19   1    0.585146    0.121229   -0.020873    11.00000    0.03805    0.03291 =
         0.04559    0.00584    0.00680    0.00441
AFIX  43
H19   2    0.599099    0.087833   -0.030801    11.00000   -1.20000
AFIX   0
C38   1    0.675136    0.500480    0.159179    11.00000    0.04783    0.01673 =
         0.04942   -0.00172   -0.00265    0.00319
AFIX  43
H38   2    0.676051    0.465335    0.143942    11.00000   -1.20000
AFIX   0
C18   1    0.588668    0.141090    0.045294    11.00000    0.03077    0.03224 =
         0.04027    0.00513    0.00443    0.00162
AFIX  43
H18   2    0.606068    0.121525    0.080332    11.00000   -1.20000
AFIX   0
C44   1    0.861270    0.455931    0.529329    11.00000    0.03314    0.04677 =
         0.05066   -0.00149   -0.00157    0.00551
AFIX  43
H44   2    0.895093    0.444780    0.542516    11.00000   -1.20000
AFIX   0
C50   1    0.863950    0.441048    0.780988    11.00000    0.03633    0.04003 =
         0.08516   -0.00191    0.00434    0.00270
AFIX  23
H50A  2    0.827268    0.441858    0.765332    11.00000   -1.20000
H50B  2    0.879079    0.407508    0.765777    11.00000   -1.20000
AFIX   0
C49   1    0.893625    0.485551    0.745204    11.00000    0.04623    0.04127 =
         0.05295   -0.00340   -0.01302   -0.00059
AFIX  23
H49A  2    0.877355    0.518956    0.758731    11.00000   -1.20000
H49B  2    0.929812    0.485810    0.762852    11.00000   -1.20000
AFIX   0
C46   1    0.781673    0.500270    0.555189    11.00000    0.04228    0.03570 =
         0.04440   -0.00310    0.00675    0.00591
AFIX  43
H46   2    0.760277    0.519273    0.586599    11.00000   -1.20000
AFIX   0
C25   1    0.514902    0.097265   -0.280885    11.00000    0.03157    0.05554 =
         0.06418    0.00203   -0.00400    0.00755
AFIX  23
H25A  2    0.514070    0.069592   -0.244920    11.00000   -1.20000
H25B  2    0.481315    0.116028   -0.279146    11.00000   -1.20000
AFIX   0
C26   1    0.521562    0.072442   -0.353313    11.00000    0.04242    0.06019 =
         0.04984    0.00156   -0.00577   -0.00350
AFIX 137
H26A  2    0.527469    0.099737   -0.388173    11.00000   -1.50000
H26B  2    0.490062    0.052980   -0.365415    11.00000   -1.50000
H26C  2    0.551407    0.048757   -0.352596    11.00000   -1.50000
AFIX   0
C48   1    0.894900    0.482198    0.667090    11.00000    0.04150    0.06206 =
         0.06136   -0.00212   -0.01098   -0.00191
AFIX  23
H48A  2    0.919518    0.508017    0.647643    11.00000   -1.20000
H48B  2    0.905873    0.447056    0.651972    11.00000   -1.20000
AFIX   0

C53   1    0.676870    0.325941    0.091583    11.00000    0.03358    0.05448 =
         0.04445    0.00854    0.00518   -0.00230
AFIX  13
H53   2    0.702822    0.353491    0.079603    11.00000   -1.20000
AFIX   0

C52   1    1.020991    0.105093    0.385592    11.00000    0.04287    0.06095 =
         0.07529    0.00430   -0.00108   -0.00146
AFIX  13
H52   2    1.050072    0.126593    0.366391    11.00000   -1.20000
AFIX   0

C51   1    0.865258    0.443570    0.857772    11.00000    0.06175    0.06283 =
         0.07334    0.02256    0.01869    0.02546
AFIX 137
H51A  2    0.852460    0.477567    0.873249    11.00000   -1.50000
H51B  2    0.901059    0.438711    0.874060    11.00000   -1.50000
H51C  2    0.843128    0.416115    0.877187    11.00000   -1.50000
AFIX   0

C55   1    0.688478    0.326685    0.447619    11.00000    0.07170    0.03702 =
         0.05182    0.00054   -0.00041   -0.01065
AFIX  13
H55   2    0.666774    0.297205    0.465241    11.00000   -1.20000
AFIX   0

C54   1    0.608168    0.474575    0.385358    11.00000    0.06124    0.09061 =
         0.08149    0.00142    0.00228    0.00250
AFIX  13
H54   2    0.637976    0.449653    0.383339    11.00000   -1.20000
AFIX   0
HKLF 4


REM  rod011a_130k_a.res in P-42(1)c
REM wR2 = 0.1710, GooF = S = 1.030, Restrained GooF = 1.030 for all data
REM R1 = 0.0626 for 9999 Fo > 4sig(Fo) and 0.0789 for all 12678 data
REM 733 parameters refined using 0 restraints

END

WGHT      0.1189      0.0000

REM Highest difference peak  1.662,  deepest hole -0.724,  1-sigma level  0.093
Q1    1   0.8260  0.1861  0.2165  11.00000  0.05    1.66
Q2    1   0.8275  0.1870  0.3138  11.00000  0.05    1.64
Q3    1   0.7356  0.1222  0.1097  11.00000  0.05    0.76
Q4    1   0.6588  0.3369  0.1290  11.00000  0.05    0.74
;
_shelx_res_checksum                57203
_shelx_hkl_file
;
 -17   1   2   88.42    3.96
 -14   6  -6  379.63    5.87
 -14   8  -7   74.04    4.19
 -11   2  -4   37.83    3.14
  -9   4  -6  139.56    3.36
  -7  -2   2  165.01    2.67
  -6  -2   2 1196.67    5.09
  -4   0  -2  229.51    2.70
  -3   1  -3  212.11    2.33
  -3   3  -5    2.07    1.51
  -3   6  -7 1175.40    4.74
   0   2  -3    4.82    0.62
   2   0   3    5.43    1.10
 -17   3  -2  210.41    5.20
 -16   0   3  206.18    4.82
 -16   1   0  353.36    5.70
 -15   1  -1   13.63    3.22
 -14  -1   5  208.81    4.23
 -14   0   0  738.46    6.83
 -14   2  -3  553.88    6.52
 -14   3  -4   10.37    3.29
 -13  -1   7   43.39    2.79
 -11   1  -3  517.18    5.49
 -10  -2   3  129.01    3.16
 -10  -2   6  375.19    3.97
 -10   4  -6   99.69    3.30
  -8  -2   7  496.06    3.52
  -4   4  -6 1052.69    4.88
  -3   8  -8  186.14    2.50
   2   0   5   83.87    1.72
 -17   2  -1   76.96    4.15
 -16   0   6  376.44    5.34
 -14  -1   6  390.09    5.05
 -13   0  -1  955.33    7.43
 -13   9  -8   32.14    3.96
 -12   2  -4  565.69    6.02
 -11  -2   4   40.07    2.73
 -11  -2   5   21.49    2.82
  -5  -2   2 5134.75    8.92
   2   1   0   64.00    0.90
 -16   0   2   87.20    3.85
 -16   2  -2   35.72    3.77
 -15   6  -6   34.01    3.74
 -14   1  -2  153.32    3.87
 -13  -1   1  310.05    4.71
 -12   1  -3  328.82    4.96
 -11   0  -2 1001.09    7.01
  -9  -2   7  349.33    3.36
  -8  -1  -1  289.05    3.73
  -7   5  -7   78.53    2.99
  -7   7  -8  451.95    4.62
  -6  -1  -1 3538.46    9.03
  -6   7  -8   84.36    2.91
  -3  -1   0   33.90    1.34
   3   3  -2 1001.48    3.18
   4   3  -1   53.98    1.55
 -18   1   2   -1.31    3.37
 -15   0   0   -1.74    2.99
 -15   2  -3 1098.72    8.87
 -12  -1   0    6.95    2.91
 -12   8  -8   14.48    3.48
 -11  -2   6  398.63    4.35
  -9  -1  -1  368.26    3.99
  -5   7  -8  129.11    2.95
   1   0   7  230.91    2.22
 -17   0   4    7.94    3.03
 -17   0   5    6.37    3.30
 -17   1   0   50.08    3.82
 -17   3  -3  138.29    4.86
 -16   1  -1   43.76    3.77
 -15  -1   4  137.34    3.76
 -15  -1   5  121.71    3.90
 -14  -1   7   23.81    2.75
 -14   0  -1   16.38    3.19
 -13   1  -3  569.55    6.39
 -13   2  -4  225.84    4.64
 -13   3  -5  101.26    3.88
 -12  -2   5  181.90    3.64
  -9   1  -4  374.65    4.52
  -8   1  -4  610.06    5.06
  -7  -2   1 1672.73    6.53
  -5  -2   7 1495.95    3.40
  -5   5  -7    2.32    2.31
  -3   4  -6  204.42    2.45
   3   1   2  534.28    2.94
   3   4  -3 1875.78    4.11
   4   2   1  514.86    3.10
 -17   0   6  342.59    5.90
 -17   2  -2  151.43    4.84
 -15  -1   3  275.84    4.76
 -15  -1   6    2.56    3.01
 -15   1  -2  192.58    4.69
 -13  -1   0    5.27    3.39
 -13   8  -8   20.43    3.85
 -11  -1  -1  522.26    5.40
 -10   1  -4  894.46    6.63
  -9  -2   1  296.80    3.77
  -9   2  -5  871.67    6.36
  -6  -2   1 1764.33    6.24
  -6   1  -4 1037.10    5.52
  -2   6  -7  639.24    3.25
 -16   3  -4   -2.16    3.63
 -14   2  -4  274.12    5.20
 -13   0  -2  495.26    5.91
 -11  -2   7   41.20    2.57
 -10  -2   1 1807.57    8.22
  -9   0  -3   71.46    3.08
  -7   0  -3 1015.62    5.80
  -4  -2   2  104.90    2.01
   0   0   8   63.69    1.50
 -17   1  -1    4.27    3.51
 -16   0   0  932.02    8.36
 -15   0  -1  314.40    5.34
 -14   1  -3  158.16    4.56
 -14   6  -7    5.17    3.25
 -13  -2   5  970.56    6.91
 -12   5  -7    2.35    3.42
 -12   7  -8    3.99    3.44
 -11  -2   1  295.73    4.29
 -11   1  -4  858.09    6.86
 -11   2  -5   21.73    3.12
 -10   0  -3  727.61    6.02
 -10   3  -6  197.57    4.28
  -9   3  -6  237.04    3.99
  -6   0  -3  373.48    3.81
  -5   1  -4  554.55    4.04
  -4   5  -7  397.81    3.49
  -4   7  -8   19.75    2.07
 -16  -1   4  198.16    4.40
 -16  -1   5  199.67    4.75
 -16   1  -2   81.81    4.19
 -15  -1   7   27.38    3.15
 -11   0  -3    8.06    3.04
  -5  -2   1 1576.68    5.46
  -4  -1  -1  803.71    3.95
   3   1   3  218.64    2.40
 -16  -1   2   64.38    4.13
 -15   2  -4 1075.43    9.03
 -14   0  -2  187.15    4.55
 -14   4  -6  149.58    4.58
 -13  -2   6   26.60    2.75
 -12  -2   7    8.51    2.56
 -12   1  -4  351.08    5.15
 -12   2  -5  206.09    4.44
  -9  -2   0   30.57    2.65
  -9  -1  -2  339.36    4.24
  -9   6  -8   33.28    3.11
  -8  -2   0 1113.90    6.06
  -8  -1  -2  173.44    3.36
  -7   6  -8   82.17    2.94
  -5   0  -3  101.83    2.80
  -1  -1   6  140.05    1.16
 -18   0   2    4.06    3.37
 -17   0   0   -4.77    3.28
 -17   2  -3   48.90    4.16
 -16   0  -1   45.04    3.80
 -15   1  -3  309.52    5.59
 -15   3  -5   54.96    4.01
 -13  -1  -1  312.50    4.95
 -13   5  -7   77.04    3.84
 -12   0  -3  237.13    4.56
 -12   3  -6   76.73    3.62
 -10  -2   0 1436.44    7.59
 -10  -1  -2  115.07    3.42
  -9   4  -7  167.65    3.84
  -7  -2   0   22.36    2.49
  -7  -1  -2  606.82    4.70
  -5   3  -6  195.72    2.96
  -1   0  -1   28.55    0.66
   1   0   6  313.19    2.36
 -17   1  -2  101.73    4.50
 -15  -1   0  124.40    4.03
 -15   0  -2   16.17    3.55
 -13  -2   1  177.40    4.41
 -13   1  -4  256.80    4.98
 -13   2  -5 1091.56    8.42
 -11  -2   0   26.85    2.93
 -11  -1  -2  956.30    6.99
 -10   4  -7  233.11    4.19
  -8   8  -9   -2.92    2.53
  -7   4  -7   84.05    2.78
  -6  -1  -2 7002.12   13.01
  -4   1  -4   49.35    2.18
   3   2   0  475.04    2.52
   3   9  -6  235.32    2.12
 -17  -1   3    1.67    2.94
 -17  -1   5  208.24    4.82
 -16   1  -3  318.01    5.86
 -16   2  -4  279.82    5.73
 -14  -2   6  118.37    3.55
 -14  -1  -1  440.10    5.76
 -14   7  -8   72.40    4.25
 -13  -2   7   77.68    3.17
 -13   0  -3  306.08    5.13
 -12  -1  -2  157.41    4.09
  -6  -2   0 4447.89    9.98
  -6   4  -7   89.32    2.83
 -17  -1   2   97.08    4.01
 -17   0  -1    6.95    3.59
 -12  -2   0  198.99    4.10
  -9  -3   4  138.57    2.88
  -8  -3   4  168.96    2.91
  -5   6  -8  123.25    2.74
  -3   5  -7   20.77    1.81
  -3   7  -8   81.06    2.05
   4   3   0   13.76    1.71
 -17  -1   6  138.91    4.29
 -16  -1   0  361.99    5.83
 -16   0  -2  102.50    4.36
 -15  -2   2   84.34    3.90
 -15  -2   5  180.17    4.07
 -15  -1  -1   15.71    3.18
 -14   0  -3  311.28    5.46
 -13  -1  -2  677.04    6.68
 -12   8  -9   39.68    4.02
 -10  -3   4 1762.32    7.62
 -10   1  -5  240.74    4.33
  -9  -3   3   20.11    2.10
  -9  -3   5  127.50    2.96
  -9   1  -5  589.98    5.49
  -8  -3   3   51.42    2.36
  -8   1  -5  807.93    5.85
  -4  -2   1  507.07    3.05
  -4   0  -3  390.30    3.45
  -4   3  -6  205.96    2.71
   1   0   2   59.20    0.90
 -18  -1   4   29.20    3.98
 -17   1  -3   -6.31    3.59
 -15  -2   6   47.21    3.32
 -15   2  -5  196.60    5.08
 -14  -2   7   66.96    3.32
 -13  -2   0    8.39    2.95
 -11  -3   3  153.92    3.28
 -11  -2  -1  318.65    4.62
 -11   0  -4   55.91    3.41
 -10  -3   5  267.70    3.63
 -10  -2  -1 1811.71    8.63
  -9   2  -6   96.96    3.32
  -9   5  -8   59.95    3.19
  -8  -2  -1  613.16    4.91
  -8   0  -4  490.06    4.52
  -7  -3   4 1179.48    5.14
  -7   1  -5  559.31    4.77
  -5  -1  -2 1450.48    5.98
  -5   4  -7  391.56    3.92
  -3  -1   8 1310.84    2.44
  -2  -1   0   75.22    1.13
   1   0   5   27.60    1.46
 -18  -1   2    4.66    3.74
 -16  -2   3   21.05    3.47
 -15   0  -3  381.34    5.88
 -14  -1  -2  166.00    4.56
 -13   8  -9  116.38    4.41
 -12  -3   4  940.92    6.59
 -12   0  -4    9.42    3.14
 -12   1  -5  335.95    5.17
 -11  -3   5  174.61    3.40
 -10  -1  -3 3165.76   11.59
  -9  -1  -3  852.24    6.15
  -7  -3   3  546.83    3.87
  -7  -2  -1 1691.37    7.06
  -7   0  -4 2721.94    9.26
  -7   2  -6  352.80    4.23
  -6  -2   8  260.36    1.80
  -5  -2   0   18.95    2.38
  -2   0  -2  365.12    2.18
 -17  -1   0   50.01    3.79
 -17   0  -2  416.17    6.55
 -16  -2   2   28.36    3.86
 -16  -2   5   85.17    3.86
 -16  -1  -1   46.72    3.73
 -14   4  -7   60.49    3.90
 -13   1  -5   12.85    3.42
 -12  -3   5  702.72    5.70
 -12  -2  -1  165.28    4.05
 -12   5  -8  131.89    4.43
 -11  -1  -3  525.79    5.69
  -9  -3   6  237.90    3.22
  -8  -1  -3  234.68    3.77
  -8   7  -9  137.16    3.43
  -7  -3   5 1412.12    5.29
  -7   5  -8  122.58    3.17
  -3  -1  -1  757.39    3.36
  -2  -1   7 1342.12    2.72
   0   0   7    0.24    1.09
   2   1   1  334.60    1.86
 -16   1  -4  251.13    5.56
 -16   2  -5   97.83    4.43
 -15  -1  -2  195.85    4.74
 -13  -3   4  663.54    6.04
 -13   0  -4  408.58    5.77
 -12  -1  -3  332.49    5.06
 -10  -3   1  790.39    5.81
  -7  -1  -3  207.54    3.76
  -7   7  -9   -0.77    2.56
  -6   0  -4 2066.19    7.66
  -3   1  -4  175.56    2.60
  -2   0   9  349.67    2.28
 -16  -2   6  295.30    5.11
 -16   0  -3  255.22    5.47
 -15  -2   0  121.94    4.15
 -15   4  -7  354.63    6.09
 -13  -3   2  367.90    5.10
 -13  -3   5   86.37    3.24
 -13  -1  -3  572.79    6.64
 -13   5  -8  115.41    4.22
  -8  -3   1 1116.01    5.97
  -6  -3   4 2468.22    6.46
  -6   5  -8  116.86    3.06
  -1   0   8   98.03    1.63
   1   0   3   73.34    1.21
   2   6  -5  125.98    1.21
 -18  -1   0   38.61    3.87
 -17  -2   3   43.51    3.32
 -17  -2   4  497.44    6.33
 -17  -2   5    6.35    3.27
 -17  -1  -1    8.12    3.59
 -14  -3   3  192.14    4.25
 -14  -3   4    6.33    2.99
 -14  -2  -1  561.15    6.32
 -14   0  -4 1099.43    8.73
 -13   7  -9   39.82    3.84
 -12  -3   6   71.31    2.86
 -10  -2  -2  632.41    5.66
  -7   3  -7  795.24    5.75
  -4   4  -7   -0.14    2.01
 -17   0  -3  293.66    5.85
 -16  -2   0  146.23    4.97
 -16  -1  -2   75.76    4.14
 -15   0  -4   10.60    4.10
 -15   1  -5  153.66    4.79
 -14  -3   2  239.09    4.45
 -14  -3   5  139.30    3.85
 -14  -1  -3  152.02    4.54
 -13  -3   6  137.70    3.68
 -12  -2  -2  499.60    5.75
 -11  -2  -2  398.16    5.09
  -9  -2  -2  476.97    4.84
  -6  -3   2  402.10    3.51
  -6  -1  -3 4862.30   11.31
  -4  -1  -2   46.53    2.34
   3   2   1  154.92    1.91
 -17  -2   1   72.08    3.93
 -17  -2   6   65.59    4.05
 -15  -2  -1   27.26    3.28
 -10  -3   0  276.38    4.10
 -10   4  -8   53.47    3.12
 -10   6  -9  169.02    4.16
  -8  -2  -2 2519.05    9.22
  -5   0  -4   59.32    2.43
  -3   0  -3  379.04    2.95
  -1  -1   5   -1.27    0.73
  -1   3  -5  651.94    2.62
   4   6  -3  135.33    2.07
 -18  -2   4  154.50    4.89
 -17  -1  -2  105.34    4.50
 -16   1  -5  237.06    5.52
 -15  -3   3  648.40    6.53
 -15  -3   4  207.02    4.28
 -15  -1  -3  310.15    5.60
 -13  -2  -2   75.39    3.82
 -12  -3   0   31.63    3.08
 -12   0  -5  105.91    3.83
 -12   4  -8   34.81    3.36
 -12   6  -9   93.02    4.11
 -11   0  -5    7.93    3.03
 -10   0  -5   44.43    3.18
  -9   0  -5  265.22    4.25
  -8  -3   0  352.46    3.99
  -8   6  -9   92.52    3.45
  -5   2  -6  247.28    3.24
  -4  -2   0   20.86    1.91
   2   8  -6  693.26    2.60
 -18  -2   2  222.57    5.21
 -18  -2   5  176.63    5.03
 -15  -3   5   47.11    3.43
 -14  -2  -2  599.37    6.65
 -13  -3   0   30.40    3.17
 -12  -1  -4  338.87    5.16
 -11  -1  -4  832.03    6.90
 -10  -1  -4  871.85    6.71
  -9  -1  -4  381.26    4.68
  -8   0  -5  424.57    4.64
  -7  -2  -2  172.13    3.29
  -5  -2  -1 1575.62    6.09
   2   1   2  370.04    2.21
   3   6  -4 2467.46    5.36
 -18  -2   1  197.60    5.11
 -16  -3   3  124.23    3.86
 -16  -3   4    6.84    3.19
 -16  -1  -3  303.25    5.76
 -14  -3   0  150.39    4.23
 -14   4  -8   25.37    4.21
 -13  -1  -4  246.10    4.83
 -12   2  -7    9.25    3.61
 -11   2  -7   38.34    3.19
  -8  -1  -4  590.07    5.39
  -7   4  -8   20.63    2.61
  -6  -3   1 3705.92    8.97
  -2   5  -7 1362.83    4.37
  -1   1  -3   -0.06    1.10
   2   1   4 2660.80    6.35
   3   2   2  237.37    2.44
 -16  -3   2   34.97    3.35
 -16  -3   5  382.72    5.62
 -15  -3   6  116.25    3.82
 -15  -2  -2   86.49    3.94
 -14   0  -5    4.69    3.23
 -13   2  -7   76.85    4.18
 -12  -3  -1   15.54    3.07
 -11  -3  -1  508.63    5.46
 -11  -2  -3  385.83    5.15
 -10  -2  -3  137.99    3.74
  -7  -3   0 6598.95   13.17
  -5  -1  -3   64.83    2.80
  -3  -2   1  156.89    1.86
   2   1   3 1781.15    4.83
 -17  -1  -3    4.00    3.86
 -15   0  -5   22.78    3.78
 -14  -1  -4   88.98    4.15
 -12  -2  -3   57.28    3.59
  -9  -3  -1 1433.39    7.48
  -9  -2  -3 1843.76    8.66
  -8   2  -7  498.39    4.97
  -6  -2  -2 1187.15    5.93
  -5  -3   4  580.14    3.07
  -5   3  -7   20.55    2.26
  -3   6  -8  268.65    2.69
   0   0   6 1257.66    3.91
 -17  -3   3  113.07    4.03
 -17  -3   4  775.93    7.74
 -16  -2  -2   35.92    3.79
 -15  -1  -4  163.79    4.81
 -14  -3  -1   43.10    3.36
 -12   5  -9  124.73    4.03
 -11  -4   2  207.50    4.00
 -11  -4   4  514.80    4.96
 -11   3  -8   39.64    3.45
 -10  -4   3   84.61    2.95
 -10   5  -9   10.43    2.76
  -8  -3  -1 1141.31    6.44
  -7  -1  -4  622.48    5.00
  -5  -3   2  590.10    3.68
 -17  -3   1   19.57    3.98
 -17  -3   5   50.12    3.77
 -16   0  -5  244.92    5.62
 -15   2  -7  279.70    5.68
 -14  -2  -3  550.41    6.67
 -13  -4   4  103.33    3.50
 -13   3  -8   11.94    3.69
 -13   5  -9    2.50    3.08
 -12  -4   4   81.55    2.94
 -10  -4   4  261.46    3.73
 -10   3  -8   27.44    2.88
  -9  -4   3  241.84    3.48
  -8  -2  -3  325.91    4.18
  -7   2  -7 1523.86    7.65
  -6   4  -8   84.25    2.76
  -6   6  -9    1.66    2.35
  -4   2  -6 1081.83    5.13
   3   5  -3  284.52    2.16
 -17  -2  -2  144.69    4.82
 -15  -3  -1   68.21    3.85
 -15  -2  -3 1080.28    8.95
 -14  -4   3  204.46    4.30
 -12  -4   5  195.33    3.86
 -12  -3  -2  336.58    5.08
 -11  -4   5  989.65    6.33
  -9  -4   4  176.94    3.13
  -6  -3   0   53.59    2.66
  -6   0  -5  463.06    4.25
  -6   1  -6  277.15    3.75
  -4   5  -8  192.54    2.83
  -2   2  -5    2.23    1.52
 -18  -3   3   18.94    3.57
 -18  -3   4   11.65    3.70
 -14  -4   2  247.98    4.49
 -14  -4   4  126.60    3.85
 -13  -4   5  558.99    5.56
 -13  -3  -2  398.56    5.65
 -13  -1  -5    7.78    3.66
 -13   0  -6  810.07    7.90
 -12  -1  -5  326.07    5.19
 -11  -1  -5  950.86    7.45
 -10  -4   5  388.39    4.05
 -10  -3  -2  479.11    5.25
 -10  -1  -5  230.58    4.34
  -8   3  -8  181.58    3.87
  -7  -3  -1 6070.16   13.15
  -7  -2  -3 2296.54    8.68
  -6  -1  -4 1015.09    5.77
  -3  -1  -2  519.81    3.19
 -18  -3   5   86.84    4.40
 -15  -4   3  339.46    5.33
 -15  -4   4  306.64    5.18
 -14  -4   5   50.79    3.51
 -14  -3  -2  263.76    5.19
 -14  -1  -5  249.15    5.20
 -14   0  -6  178.72    4.92
 -12  -2  -4  563.76    6.26
 -12   1  -7   63.61    3.74
 -11  -2  -4   38.82    3.41
  -9  -4   1  275.99    3.84
  -9  -3  -2 2384.97    9.71
  -9  -1  -5  577.42    5.59
  -8  -4   3  242.80    3.25
  -5  -3   1 1648.09    5.80
  -5  -2  -2 5079.18   10.80
  -4  -2  -1  498.58    3.35
  -1   4  -6  670.48    2.64
 -15  -3  -2  477.44    6.38
 -14   1  -7   19.80    4.29
 -13  -4   0    2.04    2.95
 -13  -2  -4  238.06    5.06
 -11   4  -9   65.06    3.87
 -10  -2  -4  537.80    5.71
  -8  -4   4   80.08    2.46
  -6   2  -7  613.49    4.97
  -4  -1  -3 5049.01   10.11
  -2  -1  -1  376.53    2.18
   1   5  -5  455.57    1.20
   3   3   0 7637.87   10.12
 -17  -3  -1   20.40    3.64
 -17  -2  -3   59.21    4.27
 -16  -4   2    5.38    3.09
 -15  -4   5  165.70    4.22
 -15  -1  -5  149.49    4.85
 -14  -4   0  508.25    6.21
 -14  -2  -4  254.72    5.19
 -13   4  -9    3.13    3.21
 -10   4  -9   74.16    3.73
  -9  -2  -4  240.70    4.22
  -8  -4   1 1250.20    6.47
  -8  -3  -2  289.78    4.04
  -8  -1  -5  792.14    6.03
  -7   3  -8   80.47    3.08
  -5   4  -8  183.99    3.15
  -3   0   9  128.39    1.75
  -1   0   7  220.95    1.95
   2   3  -2  218.10    1.48
   2   5  -4  541.00    2.14
 -16  -4   4  507.22    6.23
 -16  -3  -2   37.80    3.86
 -16  -1  -5  240.90    5.65
 -16   0  -6  441.39    6.95
 -15  -2  -4 1048.91    9.20
 -15   1  -7   32.36    3.94
 -12  -3  -3  480.45    5.96
 -11  -3  -3  162.74    4.24
 -10  -4   6  101.11    2.76
  -9  -4   0   16.18    2.66
  -6  -3  -1 3708.47    9.96
  -6  -2  -3 3123.45    9.59
  -5   0  -5  536.40    4.27
  -3  -2   0  475.78    2.81
 -17  -4   3  145.36    4.76
 -16  -2  -4  270.56    5.79
 -14  -3  -3  214.23    5.06
 -13  -4  -1  566.77    6.30
 -13  -3  -3 1357.21    9.40
 -12  -4  -1   63.93    3.51
 -11  -4  -1   76.38    3.52
  -8  -2  -4   94.99    3.32
  -7  -4   3  660.85    4.34
  -5  -3   0 2118.09    6.98
  -2   0  -3    4.63    1.65
 -17  -4   1  108.96    4.30
 -17  -4   4  322.31    5.46
 -17  -3  -2  215.23    5.50
 -15  -3  -3  743.04    7.85
 -15   2  -8   90.46    4.67
 -14  -4  -1   64.73    3.72
 -10  -4  -1   49.37    3.21
  -8  -4   0  309.83    4.00
  -8   4  -9   14.84    2.82
  -7  -3  -2  811.28    5.60
  -7  -1  -5  554.60    5.06
  -5  -1  -4  536.66    4.34
 -15  -4  -1  398.68    6.04
 -11  -1  -6  832.33    7.40
  -9  -4  -1  297.12    4.36
  -9  -4   6  152.49    2.76
  -9  -3  -3   25.24    3.01
  -7  -4   1  288.50    3.58
  -6   3  -8  277.56    3.92
  -5   2  -7 1420.28    6.78
  -3   0  -4   71.29    2.58
   1   1   5    5.98    1.72
   2   2   0   92.21    1.27
   2   9  -6  112.78    1.91
 -18  -4   2  113.53    4.54
 -18  -4   3  284.25    5.77
 -18  -4   4  140.82    4.89
 -16  -4  -1   11.10    3.63
 -14  -2  -5   51.95    4.05
 -13   0  -7   63.60    4.06
 -13   3  -9   13.14    3.51
 -13   5 -10  103.18    4.85
 -12  -4  -2  507.02    6.12
 -12   0  -7   40.77    3.71
 -12   5 -10   12.62    3.73
 -11  -2  -5   25.62    3.40
 -11   0  -7   97.08    3.87
 -10  -1  -6  357.30    5.26
  -7  -2  -4  176.86    3.65
  -7   1  -7  185.29    3.59
  -4  -3   2  306.07    2.82
   3   3   1   -0.99    1.61
   3   7  -4 1246.66    4.65
 -17  -3  -3  124.25    5.02
 -15  -1  -6    2.19    3.79
 -14  -5   2  181.35    4.57
 -14  -5   3  240.52    4.84
 -14  -4  -2  263.04    5.34
 -13  -5   3  955.83    7.31
 -13  -4  -2  333.53    5.13
 -12  -5   2   55.69    3.10
 -12  -5   3   48.60    2.86
 -11  -4  -2  215.08    4.55
 -10   0  -7   40.23    3.27
 -10   3  -9    7.93    3.46
  -8  -3  -3   56.73    3.13
 -17  -4  -1  107.33    4.60
 -15  -5   2  150.19    4.51
 -15  -5   3  323.90    5.63
 -15  -4  -2   53.79    4.06
 -14  -5   1  474.37    6.14
 -14  -3  -4   16.17    3.62
 -13  -5   4   81.06    3.48
 -13  -3  -4  739.08    7.34
 -12  -5   4  640.14    5.94
 -11  -5   3   96.94    3.11
 -11  -3  -4 1237.24    8.71
 -10  -4  -2  317.21    4.89
  -8  -4  -1 1260.46    7.17
  -7  -4   0  409.84    4.27
  -6  -1  -5  455.85    4.80
  -5  -2  -3 2657.88    8.69
  -4  -2  -2  105.93    2.93
  -3   5  -8  373.33    3.22
   3   4  -1   55.49    1.83
 -16  -4  -2    7.36    3.89
 -15  -3  -4  236.44    5.67
 -14  -5   4    5.63    2.95
 -10  -5   2  200.59    3.75
 -10  -5   3  721.81    5.80
  -9  -2  -5  889.39    7.06
  -9   0  -7   12.18    2.97
  -6  -4   3  141.10    2.78
  -6  -3  -2  433.64    4.42
  -4  -3   1   62.69    2.20
  -4   4  -8   56.05    2.32
 -16  -5   1   25.50    4.20
 -16  -5   3   63.46    3.77
 -16  -3  -4    8.06    3.97
 -13  -5   5  102.83    3.59
 -12  -5   0  105.61    3.90
 -10  -5   4 1670.87    8.22
  -9  -4  -2   67.28    3.44
  -4   1  -6  665.14    4.58
   1   2  -2  305.56    0.93
 -17  -5   3   16.47    3.91
 -17  -4  -2  234.97    5.89
 -16  -5   4  267.75    5.45
 -14  -5   5   59.13    3.46
 -14  -4  -3  231.53    5.31
 -13  -4  -3 2345.08   12.64
 -13   4 -10    7.18    4.35
 -12  -4  -3  385.40    5.88
 -12   2  -9   41.95    4.40
  -9  -5   2 1336.85    7.43
  -9  -5   3   67.06    2.96
  -9  -3  -4  149.53    4.11
  -8  -2  -5  170.46    3.99
  -8   0  -7  147.59    4.14
  -7  -3  -3  586.16    5.31
  -6  -4   1 2492.27    8.14
  -6  -2  -4  299.87    4.09
  -5   3  -8  361.24    4.18
  -5   5  -9   -3.80    2.24
  -3  -2  -1  153.01    2.37
  -3  -1  -3  228.51    2.98
  -2  -1   6  285.26    1.49
   2   7  -5 1564.97    4.40
   3   6  -3   98.00    1.91
 -17  -5   1   18.12    3.62
 -17  -5   4  152.31    4.89
 -15  -5   5  185.99    4.66
 -15  -4  -3  362.57    6.48
 -14  -5  -1  491.65    6.58
 -13  -5  -1  605.27    6.88
 -13  -2  -6   26.19    3.93
 -12  -5  -1  589.75    6.55
 -11  -4  -3  694.24    7.03
 -10  -5   0   15.72    3.12
  -7  -4  -1  278.30    4.10
  -4  -1  -4   44.46    2.64
  -3   3  -7   -0.22    1.85
  -2   4  -7  276.88    2.56
  -2   6  -8  248.10    2.24
   1   1   4  268.30    2.61
   2   2   1   -0.46    1.21
 -17  -5   0  192.95    5.38
 -16  -5   5   58.47    3.98
 -16  -4  -3  345.60    6.57
 -15  -5  -1  227.44    5.44
 -15  -2  -6   45.12    4.42
 -13  -3  -5  104.09    4.46
 -11  -5  -1   59.75    3.67
 -10  -4  -3   87.32    3.93
  -9  -5   4   58.14    3.14
  -9  -4   7  171.68    2.83
  -8  -4  -2  110.92    3.56
  -4  -3   0   13.19    2.36
   2   2   3   -2.06    1.75
 -16  -5  -1   20.67    3.91
 -15  -3  -5   60.59    4.51
 -12   0  -8    8.09    3.52
 -11  -3  -5  174.26    4.68
  -9  -5   0   48.36    3.14
  -8  -3  -4  174.90    4.09
  -6  -4   0 2100.18    7.96
  -6   2  -8  247.80    4.26
  -4   2  -7  269.65    3.40
 -18  -5   4   39.59    4.13
 -17  -5   5  125.46    4.60
 -14  -5  -2  187.46    5.09
 -13  -5  -2   95.17    4.18
 -13  -4  -4  108.25    4.51
 -10  -5  -1   29.67    3.36
  -9  -4  -3  257.42    4.62
  -9   4 -10   32.12    3.59
  -7   0  -7    1.87    3.08
  -7   3  -9   18.50    3.17
 -16  -5  -2  202.34    6.04
 -15  -5  -2  162.39    5.07
 -15  -4  -4  334.40    6.46
 -12  -5  -2   58.06    3.83
 -12  -4  -4   81.55    4.23
  -8  -5   1  618.36    5.26
  -8  -5   3   46.80    2.39
  -6  -3  -3  105.52    3.33
  -5  -3  -2  589.77    4.85
   3   4   0   14.04    1.89
 -16  -4  -4  551.54    7.88
 -14  -6   2  132.28    4.16
 -13  -6   2  201.62    4.68
 -11  -5  -2  685.13    6.91
 -11  -4  -4  553.53    6.58
  -9  -5  -1    8.72    3.03
  -9  -2  -6  107.58    3.98
  -7  -4  -2  506.48    5.06
  -5   1  -7  226.03    3.63
  -4  -2  -3  290.45    3.84
 -16  -6   2   57.00    4.08
 -15  -6   1  156.61    4.54
 -15  -6   2   91.33    3.90
 -15  -6   3  189.85    4.93
 -14  -6   1   45.14    3.63
 -14  -6   3  209.80    4.51
 -13  -6   3   62.22    3.30
 -12  -6   1  179.81    4.53
 -12  -6   3   85.21    3.49
 -10  -5  -2  198.28    4.49
 -10  -4  -4  275.73    5.07
  -9  -3  -5  132.87    4.10
  -8  -5   4    5.46    2.25
  -8  -4  -3  237.94    4.28
  -7  -3  -4 1191.90    7.29
  -7   1  -8  689.73    6.10
  -6  -4  -1 2387.59    8.75
  -5  -2  -4  566.17    4.78
  -2  -2   1    2.75    1.13
   1   1   3    0.14    1.19
 -16  -6   1   51.14    3.82
 -16  -6   3  611.26    7.15
 -15  -5  -3  339.98    6.29
 -15  -3  -6  116.02    5.01
 -14  -6   4   86.68    3.83
 -14  -5  -3  245.22    5.38
 -14  -3  -6  427.78    6.86
 -13  -6   4  288.59    4.71
 -13  -5  -3  967.21    8.70
 -13  -3  -6  144.51    4.86
 -12  -5  -3   45.78    4.00
 -11  -6   2   56.60    3.45
 -10   3 -10   21.92    3.59
  -5  -4   1 5560.25   11.04
  -4  -3  -1   61.05    2.79
  -1  -1   0 4453.92    4.96
 -17  -6   1   45.07    3.71
 -17  -6   2   37.48    3.63
 -17  -6   3  233.39    5.50
 -16  -6   0   22.58    3.66
 -16  -6   4  178.36    4.70
 -15  -6   4   19.23    3.14
 -15  -4  -5  154.24    5.10
 -13  -4  -5  531.06    6.99
 -12  -6   4 1013.60    7.11
 -12  -3  -6   78.74    4.18
 -11  -6   3   94.75    3.37
  -8  -2  -6  720.02    6.36
  -8  -1  -7 1424.56    8.46
  -6  -2  -5  130.76    3.29
  -6   0  -7  451.15    4.72
  -3  -2  -2  220.48    2.84
   1   1   1    1.28    0.68
 -17  -6   0    2.09    3.23
 -15  -6  -1  166.36    4.79
 -14  -6  -1   41.51    3.62
 -13   2 -10   38.88    3.84
 -12  -4  -5  190.52    4.83
 -11  -3  -6  848.19    7.73
  -9  -4  -4  177.30    4.16
  -8  -3  -5  388.40    4.95
 -16   0   7   13.48    3.09
 -16   5   2  206.32    4.72
 -15  -1   7   24.38    2.97
 -15   2   3 1021.12    7.83
 -14   1   3  145.44    3.94
 -14   4   1   66.65    3.62
 -13  -3   8   10.47    2.77
 -12   2   1  165.66    3.41
 -12   6  -1  193.72    3.96
 -12  11  -2  499.63    5.55
 -11   5  -1   69.47    3.15
 -10   2   0 1478.80    7.12
 -10   4  -1   51.69    2.83
  -9  -5   8   48.90    2.32
  -8  -5   7   54.40    2.10
  -8   5  -2  544.19    4.33
  -7  -2   2  163.83    2.61
  -6   4  -2 2130.83    6.65
   3   1   0   35.36    1.01
 -16   1   5  207.62    4.56
 -16   2   4  245.37    4.81
 -16   3   3  138.47    4.24
 -16   7   1  149.70    4.50
 -15   0   5   26.54    3.07
 -15   5   1  225.50    4.68
 -15   8   0   16.24    3.35
 -14  -2   7   58.20    3.03
 -14  -1   5  221.14    4.06
 -14   6   0  405.75    5.38
 -14  10  -1   80.44    3.69
 -13   0   3  297.82    4.41
 -12  10  -2  341.45    4.78
 -11   1   1  529.44    4.73
 -11   8  -2  229.03    3.90
  -9   3  -1 1470.87    6.78
  -9  10  -3  154.07    3.44
  -7  -1   1  663.99    4.17
  -6  -4   4  138.11    2.08
 -15   3   2  483.85    5.77
 -14   2   2  579.31    5.65
 -14   9  -1  588.25    6.34
 -13   7  -1  338.49    4.83
 -12  -3   6   63.84    2.74
 -11  -4   7  306.76    3.85
 -11  -3   5  161.35    3.10
 -10  -4   6   81.25    2.43
 -10  -1   2  114.98    2.94
 -10  13  -3  260.11    4.19
 -10  14  -3   18.78    2.83
  -7  -5   6   66.70    2.04
  -7   2  -1 1721.79    6.25
  -6   0   0 9658.27   12.97
  -3   6  -3  101.92    1.64
   3  10  -3   69.23    1.18
   4  -1   2   41.31    1.65
 -16   4   2   12.39    3.28
 -16   6   1   65.96    3.82
 -15  -1   6    4.99    2.70
 -13  -3   7  156.33    3.69
 -13  -2   5  956.78    6.63
 -13   4   0    2.58    3.05
 -12   0   2 2478.10    9.84
 -12   3   0   28.52    3.00
 -12   9  -2  153.40    3.68
 -10   0   1    4.18    2.40
 -10  11  -3  176.40    3.71
 -10  12  -3   65.37    2.90
  -9  -4   5  371.82    3.70
  -9   1   0 3507.77    9.85
  -8   8  -3   -4.59    2.03
  -7   4  -2  488.89    3.83
  -7   7  -3   -1.19    2.11
  -4   6  -3  135.01    2.05
  -4  12  -4   87.89    2.02
   2  -5   7 1147.12    3.80
 -15  -2   8   69.30    3.08
 -14  -2   6   98.15    3.32
 -14   3   1   44.89    3.28
 -14   5   0  127.40    3.83
 -13   2   1  183.57    3.93
 -13  11  -2   88.40    3.79
 -13  12  -2  233.09    4.51
 -12  -4   8   23.88    2.52
 -12  -2   4  514.61    4.89
 -12   5  -1  618.47    5.63
 -11   2   0   27.48    2.75
 -11   4  -1   82.01    3.17
 -10  -3   4 1818.68    7.41
  -9   5  -2 1392.70    6.73
  -8  -2   2 2572.39    7.73
  -7  -4   4  228.56    2.63
  -5  13  -4   77.78    2.25
   3   3  -1    0.21    0.96
 -16   2   3   16.92    3.27
 -15   1   3  290.10    4.72
 -15   4   1  406.48    5.50
 -15   6   0  616.62    6.48
 -15  10  -1  419.24    5.79
 -13   6  -1  286.04    4.62
 -12   1   1 1270.97    7.33
 -10  -5   8  170.30    3.05
 -10   3  -1  828.14    5.60
 -10  10  -3    2.13    2.35
  -9  -5   7  977.40    5.14
  -8   2  -1  651.46    4.48
  -5  12  -4  668.13    4.04
  -4  11  -4  561.18    3.40
 -17   2   4  490.94    6.25
 -17   3   3  123.10    4.24
 -16   5   1   16.20    3.33
 -16   8   0  751.87    7.53
 -15  -2   7  217.07    4.39
 -15  -1   5  138.48    4.08
 -15   2   2   87.12    3.69
 -14  -3   8  136.59    3.68
 -14  -1   4   84.67    3.35
 -14   0   3  289.93    4.58
 -14   1   2  159.70    3.82
 -14   7  -1  141.42    4.09
 -11  -4   6  254.07    3.61
 -11  -1   2  922.23    5.93
 -11  12  -3   18.45    2.99
 -11  14  -3  626.25    6.00
  -9   8  -3  893.21    5.68
  -8  -5   6   26.23    2.07
  -8   4  -2  120.27    2.72
  -8   7  -3  254.07    3.49
  -6   6  -3    2.58    1.91
  -6  13  -4  298.77    3.41
  -5  -5   5   -0.84    1.38
  -5  11  -4  101.87    2.41
  -4   3  -2  299.98    2.64
  -3   3  -2 1030.89    3.46
  -2  11  -4   37.20    1.37
   1  -1   1    1.10    0.34
   2  -4   5  794.93    2.86
 -16   3   2   40.02    3.47
 -15   9  -1  267.97    4.96
 -14   4   0  562.47    5.87
 -13  -3   6  114.46    3.12
 -13   3   0   24.90    3.08
 -13   9  -2   99.66    3.48
 -12  -4   7  314.52    4.05
 -12  -3   5  653.09    5.24
 -11  11  -3    1.68    2.84
 -10   1   0   -1.17    1.91
 -10   5  -2  210.42    3.61
 -10   9  -3  150.49    3.23
  -5   1  -1 1892.25    5.63
  -5   3  -2  616.53    3.64
  -4   1  -1  790.36    3.30
  -3   1  -1  760.10    2.85
   3  -3   4  894.41    3.33
 -17   4   2  229.91    4.95
 -16   7   0  298.76    5.23
 -15   5   0   83.18    3.71
 -14  -3   7  394.44    4.99
 -14  -2   5   46.46    3.27
 -14   2   1  562.77    5.86
 -14  12  -2   97.87    3.97
 -13   5  -1  617.84    5.81
 -12   2   0  190.07    3.87
 -12   4  -1   63.88    3.16
 -11  10  -3  172.56    3.83
 -10  -4   5  344.07    3.81
  -9  -1   1  363.77    3.72
  -9   2  -1  303.46    3.62
  -8  -4   4   75.08    2.24
  -8   0   0 1547.44    6.27
  -7   6  -3  115.38    2.66
  -7  13  -4   62.32    2.72
  -6   3  -2  409.32    3.36
  -6  11  -4  202.85    2.87
  -4  10  -4  292.75    2.74
   4   2   0   19.82    1.32
   4   4  -1    0.26    1.49
 -16  -2   8   26.15    3.45
 -15  -2   6   39.37    3.23
 -15   3   1   75.36    3.50
 -14   6  -1   49.27    3.35
 -14  11  -2   28.01    3.20
 -13  -4   8  160.90    3.71
 -13  -2   4  203.13    3.73
 -13   1   1  319.47    4.50
 -13   8  -2  440.31    5.23
 -11   3  -1  534.17    4.99
 -10  -5   7  130.95    2.91
 -10   8  -3  198.53    3.71
  -9   7  -3  704.45    5.22
  -6  -5   5 1976.28    5.42
  -6   1  -1 3678.90    8.24
  -5  10  -4 1569.67    5.63
   3  11  -3  168.97    1.50
   4   7  -2  506.08    2.54
 -17   2   3   44.57    3.61
 -16   1   3  287.19    4.92
 -16   6   0   25.54    3.48
 -15   0   3  344.80    5.23
 -14  10  -2   26.92    3.10
 -12  -1   2  156.53    3.51
 -12  12  -3    0.40    3.02
 -12  13  -3 1877.21    9.86
 -12  14  -3  316.10    5.16
 -11   1   0  408.37    4.45
 -11   9  -3  130.97    3.51
  -9  -5   6  218.04    3.07
  -7  -6   8   68.93    1.83
  -7   3  -2  844.59    4.66
  -7  11  -4   33.19    2.39
  -2   1  -1  371.13    1.70
   1  -2   2  307.18    1.17
 -17   0   5    2.61    3.05
 -16  -2   7   18.90    3.27
 -16   2   2   33.69    3.34
 -15  -3   8   32.13    3.16
 -15  -1   4  140.77    3.83
 -15   1   2  191.80    4.08
 -15   7  -1   48.80    3.53
 -14   9  -2   36.91    3.26
 -12  -4   6  265.23    3.80
 -12   0   1  354.79    4.42
 -12  11  -3   12.43    3.11
 -11  -5   8  106.63    2.68
 -11   5  -2  720.48    5.66
 -10  -2   2  629.78    4.73
 -10   2  -1 1823.77    7.72
  -9   0   0   -0.17    2.22
  -8  12  -4  171.41    3.31
  -8  13  -4  294.46    3.80
  -7   1  -1  671.09    4.24
  -5  -3   2  594.47    3.29
  -5  -2   1 1568.25    4.88
  -4  -3   2  289.21    2.32
  -4  -2   1  521.05    2.84
   1  -5   7  176.17    1.59
   2   9  -3 1845.31    3.00
 -17   3   2  220.15    4.78
 -14  -3   6  352.42    4.57
 -14   3   0  168.93    4.13
 -14   5  -1  514.99    5.60
 -13  -4   7  480.46    4.93
 -13   2   0    2.85    2.88
 -13   4  -1  623.50    5.78
 -12  -3   4  948.23    6.24
 -12  10  -3   68.89    3.48
 -11  -4   5  904.76    5.75
 -10  -1   1  422.26    4.13
 -10   4  -2  330.54    4.01
 -10   7  -3 1837.86    8.21
  -8   3  -2  311.03    3.66
  -7  -5   5  222.58    2.51
  -7  10  -4  374.78    3.79
  -6  -3   2  417.69    3.18
  -6  -2   1 1800.23    5.68
   3  -2   3  476.77    2.51
   3   6  -2  412.33    1.94
 -16   3   1  576.80    6.36
 -16   5   0   11.86    3.27
 -15  -3   7  429.64    5.29
 -15  -2   5  155.71    3.77
 -15   2   1   37.72    3.18
 -15   6  -1  178.89    4.35
 -14   8  -2  839.26    7.06
 -11   8  -3  104.40    3.14
  -8   1  -1  283.36    3.34
  -8  11  -4  138.23    2.97
  -5   9  -4   55.26    2.06
  -4   9  -4  187.18    2.31
  -2  10  -4  540.79    2.37
   3  -1   2  490.71    2.37
 -17   4   1  114.68    4.10
 -16  -2   6  260.06    4.91
 -15  10  -2   37.13    3.23
 -14   1   1  440.27    5.16
 -13  -1   2  666.27    5.70
 -13  12  -3 1843.02    9.98
 -13  13  -3   -3.44    3.45
 -12   1   0    5.08    2.77
 -12   9  -3  100.22    3.32
 -11  -5   7  535.21    4.53
 -11  -2   2  392.37    4.46
 -10  -5   6   17.25    2.35
 -10   0   0  892.02    5.56
  -9  12  -4    7.98    2.67
  -9  13  -4  414.22    4.36
  -8  -6   8  246.78    2.60
  -8  -5   5 2813.59    7.71
  -8  10  -4  137.85    2.94
  -7  -3   2  817.16    4.22
  -7  -2   1 1711.38    5.96
  -6   9  -4  534.07    3.83
  -5  -4   3 2288.00    5.41
  -4  -6   7   89.74    1.09
  -3  -2   1  159.93    1.48
 -17   0   4   12.15    3.11
 -17   1   3    5.56    3.09
 -16   7  -1  147.95    4.28
 -15   9  -2  179.26    4.63
 -14  -4   8   15.80    2.44
 -13   0   1  951.28    6.64
 -13  11  -3   54.27    3.57
 -12  -5   8  107.67    3.05
 -11  -3   3  163.15    3.43
 -11  -1   1  518.74    4.72
 -11   2  -1  319.78    4.17
 -11   4  -2  216.36    3.76
 -10  -4   4  262.72    3.48
  -9   1  -1  375.47    4.04
  -9   3  -2 2479.45    8.46
  -9  11  -4   21.02    2.49
  -6  -4   3  132.47    2.13
  -6  -1   0  152.51    2.81
  -5  -1   0  215.88    2.62
  -3   9  -4  149.34    1.87
   2   1   0   65.31    0.77
 -17   2   2  147.46    4.32
 -16  -1   4  228.07    4.47
 -16   1   2   68.90    3.64
 -15   0   2   18.52    3.32
 -15   3   0 2262.07   10.91
 -15   5  -1  220.46    4.79
 -14  -3   5  131.12    3.36
 -14   2   0 1557.34    8.80
 -14   4  -1   75.32    3.35
 -13  -4   6  977.77    6.47
 -13   3  -1   71.38    3.28
 -13  10  -3  258.43    4.67
 -12  -4   5  178.31    3.50
 -12   8  -3  233.35    4.25
 -11   7  -3  445.69    4.68
  -8  -3   2  299.46    3.15
  -8  -2   1  633.73    4.20
  -7  -6   7  203.06    2.32
  -7  -4   3  643.19    3.76
   4   1   1  775.34    3.24
 -17  -1   5  202.92    4.51
 -16   2   1  277.53    4.93
 -15  -3   6   98.51    3.33
 -15   8  -2   23.65    3.27
 -14  -4   7   51.28    3.01
 -11   0   0    0.77    2.56
 -10  12  -4   14.52    2.68
  -9  -6   8   24.27    1.96
  -9  -5   5  276.93    3.39
  -9  10  -4   36.28    2.58
  -8   9  -4  111.43    2.86
   4   8  -2  117.51    1.65
 -17   3   1   24.06    3.44
 -16  -3   7  202.00    4.42
 -16  -2   5   80.01    3.33
 -16   6  -1   56.88    3.64
 -15   1   1   17.80    3.17
 -14  -1   2  155.15    3.70
 -14   6  -2  142.11    4.06
 -14  12  -3  308.40    5.25
 -14  13  -3  127.09    4.38
 -13   1   0    5.07    2.83
 -13   5  -2   95.42    3.42
 -13   9  -3   64.44    3.20
 -12  -5   7    2.50    2.29
 -12  -1   1 1292.37    7.35
 -12   2  -1  158.10    3.66
 -11  -5   6   70.14    2.58
 -11  -4   4  503.67    4.56
 -10   1  -1  412.22    4.18
 -10   3  -2  503.18    4.60
 -10  11  -4  526.43    5.05
  -9  -2   1  304.58    3.45
  -8  -6   7  368.13    3.15
  -8  -4   3  244.07    2.93
  -6   2  -2 1189.94    5.05
  -5   2  -2 5193.12    9.05
  -5   8  -4    6.66    1.70
   2  -3   4 3127.83    5.28
 -17  -2   6   55.02    3.90
 -14   0   1   17.15    2.88
 -14  11  -3  611.55    6.34
 -12  -3   3  485.62    4.68
 -12   4  -2  537.47    5.24
 -12   7  -3  395.00    4.72
  -9   9  -4 1937.52    8.09
  -7   2  -2  172.84    2.83
  -7   8  -4  117.51    2.69
  -4   8  -4   85.52    1.88
  -2   5  -3 2788.08    4.75
   1  -5   8  800.40    3.22
   1  -4   5  175.65    1.43
 -17  -1   4  241.69    5.01
 -17   1   2  106.25    3.96
 -16   3   0  167.29    4.35
 -15  -3   5   48.22    3.31
 -15   4  -1  438.41    5.48
 -14  -4   6  125.48    3.46
 -14   3  -1   42.65    3.23
 -14  10  -3   19.54    3.05
 -13  -4   5  508.93    5.09
 -13   8  -3   45.69    2.97
 -11   3  -2  537.93    5.01
 -11  12  -4   66.17    3.24
 -11  13  -4  238.49    4.14
 -10  -5   5  552.06    4.35
  -9  -1   0 3511.07    9.64
  -8   2  -2 2608.03    8.13
  -4   2  -2  108.87    2.12
  -3  -1   0   35.03    1.19
   2  -4   6  893.49    3.33
 -17   4   0  517.88    6.40
 -16  -3   6  301.01    4.90
 -16   0   2   98.43    3.81
 -16   5  -1   27.53    3.50
 -16   8  -2   59.85    3.66
 -14  -3   4    9.63    2.50
 -14   1   0 1944.49    9.68
 -14   5  -2  200.39    4.46
 -14   9  -3  257.18    4.83
 -13   2  -1  190.95    4.00
 -11   1  -1  532.01    4.90
 -10  -2   1 1816.36    7.44
 -10   9  -4   40.54    2.87
  -9  -6   7  173.62    2.70
  -9  -4   3  246.92    3.03
  -7   0  -1 2203.07    6.95
  -7   4  -3  671.10    4.29
  -6   0  -1   54.43    2.47
  -6   4  -3  126.14    2.39
  -2   9  -4  256.22    1.80
 -17  -2   5    3.47    3.44
 -17   2   1   75.09    3.84
 -16   1   1   42.06    3.46
 -15  -1   2  189.79    4.15
 -15   6  -2   98.54    3.90
 -13  -5   7   63.16    2.84
 -13  -1   1  314.68    4.39
 -13   4  -2  342.24    4.68
 -13   7  -3  343.75    4.74
 -12  -5   6  123.10    3.03
 -11  10  -4  520.43    5.34
 -10  -1   0   -3.79    2.36
  -9   2  -2  459.02    4.20
  -9   8  -4  112.38    2.80
  -8   0  -1  485.73    3.98
  -8   4  -3  244.58    3.25
  -7  -5   4    4.42    1.85
  -6  -5   4   68.54    1.82
  -5   0  -1  240.79    2.82
  -3   8  -4  177.77    1.94
  -2  -2   1    2.11    0.74
   2  10  -3  134.31    1.19
   3   2   0  447.95    2.08
   4   3   0   10.22    1.54
 -15  -2   3 1033.22    7.41
 -15   0   1  311.38    4.73
 -15  11  -3   45.92    3.71
 -14   8  -3   54.49    3.39
 -13  -3   3 1300.28    7.39
 -12   3  -2  331.25    4.48
 -12  13  -4   85.08    3.65
 -11  -5   5  380.79    4.05
 -11  -2   1  317.25    4.24
 -10  -4   3   90.02    2.82
  -7   7  -4  244.66    3.18
  -6   7  -4  242.94    2.89
  -5  -5   4   63.13    1.63
  -5   7  -4    8.30    1.89
   2   3  -1  142.75    1.02
   3   4  -1   57.92    1.33
   4   9  -2   64.03    1.46
 -17   3   0  101.09    4.04
 -16   2   0  154.65    4.30
 -16   4  -1   10.65    3.28
 -15  -4   6  216.47    4.26
 -15   3  -1   82.08    3.74
 -15  10  -3   55.35    3.73
 -14  -4   5   42.40    3.15
 -13   0   0   -3.13    2.78
 -12   1  -1 1267.01    7.34
 -12  11  -4   63.99    3.09
 -11   9  -4   16.46    2.57
 -10  -6   7  403.48    3.81
 -10   2  -2  681.40    5.18
  -9   0  -1    0.48    2.27
  -9   4  -3  259.59    3.56
  -8  -5   4    4.77    1.95
  -8   7  -4  108.34    2.62
  -7  -6   6    6.39    1.52
  -6  -6   6  448.94    2.69
  -4   0  -1    4.17    1.61
  -3   2  -2  228.81    2.00
  -1   1  -1    0.80    0.51
   0  -5   7 1808.97    3.75
 -17  -1   3    4.94    3.15
 -17   0   2  415.02    5.74
 -17   5  -1   12.07    3.51
 -16  -3   5  343.18    4.99
 -15  -3   4  205.99    4.06
 -15   1   0  128.20    4.01
 -15   5  -2  168.38    4.32
 -15   9  -3   10.67    3.03
 -14  -1   1  442.21    5.14
 -14   2  -1  591.37    5.93
 -14   4  -2  269.57    4.53
 -14   7  -3  587.36    6.28
 -13  -4   4   98.35    3.26
 -12  10  -4   11.39    2.72
 -11  -1   0  392.39    4.38
 -10   4  -3   94.46    3.42
  -9  -5   4   50.18    2.37
  -8  -6   6  122.82    2.32
   3   7  -2  806.56    2.77
 -17  -2   4  493.44    6.17
 -17   1   1    7.95    3.31
 -16  -4   7  113.29    3.95
 -16  -1   2   72.31    3.68
 -14  -5   7  385.33    4.75
 -14  -3   3  197.72    3.88
 -13  -5   6  258.35    3.78
 -13   3  -2  426.20    5.18
 -13  12  -4   97.78    3.92
 -12  -2   1  165.56    3.56
 -12   9  -4   -0.11    3.08
 -11  -4   3  675.60    5.03
 -11   2  -2  398.76    4.56
 -10   0  -1    5.65    2.44
  -9  -6   6   15.65    2.05
  -4   7  -4  245.35    2.40
 -16  -2   3   21.30    3.11
 -16   0   1   42.22    3.48
 -16   3  -1  617.15    6.63
 -15   8  -3  223.48    4.62
 -13   1  -1  325.91    4.68
 -13  11  -4  240.38    4.35
 -12  -5   5  166.63    3.14
 -12  -1   0    2.96    2.78
 -11  -6   7  307.07    3.71
 -11   4  -3  725.02    5.95
 -10  -5   4 1474.82    6.66
 -10   7  -4  364.60    4.19
   2  -2   3    0.21    1.14
   2   0   1   27.53    0.80
   2  11  -3  393.43    2.00
 -17   2   0   11.65    3.35
 -17   4  -1  118.92    4.28
 -15  -4   5  138.17    3.90
 -15   4  -2   62.20    3.63
 -13  10  -4  697.98    6.40
 -12  -4   3  398.14    4.59
 -12   2  -2  514.14    5.24
 -12   8  -4  162.23    3.93
 -11   0  -1  164.44    3.54
 -10  -6   6  420.97    3.93
  -8  -3   1 1163.68    5.44
  -8   1  -2  164.16    3.03
  -8   6  -4  294.43    3.64
  -7  -3   1 6098.65   10.91
  -7   1  -2  611.20    4.23
  -7   3  -3  585.13    4.29
  -7   6  -4  233.17    2.95
  -6   6  -4  605.39    3.96
 -17  -3   5   45.40    3.56
 -16  -4   6  148.16    3.75
 -16  -3   4    0.55    2.77
 -16   1   0  392.71    5.60
 -16   5  -2  220.32    4.79
 -15  -1   1   22.29    3.04
 -15   7  -3  163.69    4.33
 -14  -5   6  200.20    3.97
 -14  -4   4  129.71    3.34
 -14   3  -2  272.59    4.58
 -14  12  -4   85.58    4.14
 -13  -2   1  199.99    3.92
 -13   9  -4  414.94    5.43
 -11   7  -4   34.48    2.74
  -9  -3   1 1471.44    6.44
  -9   1  -2  354.21    3.92
  -9   3  -3   25.13    2.83
  -9   6  -4  533.46    4.57
  -8  -2   0 1219.09    5.69
  -8   3  -3   53.10    2.44
  -7  -2   0   20.33    2.28
  -6   1  -2 7002.98   11.44
  -6   3  -3  105.73    2.42
  -1  -5   6  726.62    1.65
 -16   8  -3  173.63    4.71
 -15  -5   7  201.87    4.13
 -15  -3   3  706.91    6.34
 -15   0   0   -3.30    3.14
 -14   1  -1  439.27    5.36
 -14  11  -4   61.35    3.41
 -13  -5   5   86.62    3.18
 -13  -1   0    3.11    2.85
 -12  -6   7  239.59    3.65
 -12   4  -3  400.17    4.86
 -11  -5   4   86.78    2.67
 -10   1  -2  117.54    3.19
  -9  -2   0   28.09    2.44
  -6  -2   0 4487.88    9.00
  -5   1  -2 1410.09    5.22
  -5   6  -4   70.89    2.01
  -3   0  -1  158.63    1.70
  -2  -1   0   74.58    0.99
   2  -1   2  320.37    1.70
   4   6  -1 2469.89    5.72
 -17  -2   3   46.94    3.45
 -17   0   1   15.08    3.36
 -17   3  -1   21.89    3.56
 -16   2  -1  301.06    5.21
 -14  10  -4   63.19    3.43
 -13  -4   3 2227.26    9.65
 -13   2  -2   80.97    3.45
 -13   8  -4  286.68    4.58
 -12   7  -4  618.91    5.70
 -11  -6   6   82.60    2.65
 -10  -3   1  820.11    5.37
 -10  -2   0 1453.10    6.93
 -10   3  -3   68.84    2.96
  -7  12  -5  493.98    4.08
  -5  -3   1 1646.14    5.08
  -5   3  -3  295.54    2.88
   4   2   1  505.19    2.93
 -17   1   0   49.27    3.73
 -17   5  -2  121.30    4.35
 -16  -4   5   78.44    3.37
 -16  -1   1   49.15    3.59
 -16   4  -2    2.02    3.43
 -16   7  -3  369.49    5.66
 -15  -4   4  298.73    4.77
 -15   3  -2  481.69    5.88
 -14  -2   1  557.03    5.66
 -14   9  -4  634.27    6.44
 -13   0  -1  974.47    6.99
 -13   4  -3 2286.68   10.42
 -12  -5   4  588.97    5.18
 -11  -3   1  524.20    4.83
 -11   1  -2  941.36    6.32
 -11   3  -3  164.67    3.65
 -11   6  -4  192.01    3.65
  -9  11  -5   68.37    3.02
  -9  12  -5   23.61    2.40
  -8  -6   5  357.58    3.28
  -8  -1  -1  280.83    3.43
  -8  11  -5   79.53    2.58
  -7  -1  -1  675.48    4.37
  -7  11  -5  350.10    3.68
  -6  12  -5   28.70    2.08
  -5  -2   0   23.99    2.21
  -3   7  -4 1227.59    3.87
  -2   8  -4  105.19    1.36
   0  -5   8   96.64    1.47
 -17  -4   6  213.43    4.70
 -17  -3   4  803.40    7.26
 -16  -3   3  138.45    4.40
 -15  -5   6  445.70    5.41
 -15   1  -1   18.74    3.20
 -14  -1   0 1971.24    9.76
 -13  -6   7   85.54    3.14
 -13   7  -4   68.53    3.69
 -11  -2   0   32.89    2.83
 -10  11  -5   40.31    3.05
 -10  12  -5  134.94    3.36
  -9  -6   5  927.97    5.00
  -9  -1  -1  395.81    4.01
  -8  -5   3   41.40    2.16
  -8   5  -4    6.67    2.17
  -7  -6   5  154.60    2.31
  -7   5  -4    5.87    2.24
  -2   2  -2   72.03    1.32
   2  -3   5  327.57    2.26
   3  -1   3  213.71    2.23
 -16   0   0  998.83    7.99
 -15  10  -4  216.34    4.87
 -14  -4   3  207.87    4.19
 -14   2  -2  619.10    6.27
 -14   8  -4  749.81    6.85
 -12  -6   6   24.13    2.51
 -12  -3   1   15.90    2.81
 -12   1  -2  163.87    3.86
 -12   3  -3  520.00    5.34
 -11  12  -5   19.94    3.17
 -10  -6   5   65.53    2.77
 -10  -1  -1  420.71    4.39
  -9  -5   3   63.64    2.48
  -7  -5   3  590.41    3.71
  -7  10  -5 1255.00    5.91
  -6  -6   5   -2.37    1.57
  -6  -1  -1 3607.45    8.38
  -4   6  -4  142.86    2.14
   2   6  -2 1183.00    2.73
   3   8  -2  312.08    2.10
 -17   2  -1   89.39    4.09
 -17   4  -2  237.29    5.18
 -16   3  -2   33.10    3.60
 -15  -3   2  501.13    5.89
 -15  -2   1   29.45    3.27
 -15   9  -4  171.41    4.39
 -14   0  -1   20.81    3.22
 -14   4  -3  227.94    4.44
 -13  -5   4   74.33    2.92
 -12  -4   2  540.21    5.25
 -12  -2   0  206.49    3.93
 -11  -1  -1  520.53    5.01
 -11  11  -5   -1.34    2.78
 -10  -5   3  704.58    5.02
 -10  10  -5    0.35    2.56
  -8   9  -5  179.89    3.40
  -6   5  -4   69.62    2.08
  -4   1  -2   47.37    2.06
   3   0   2 1265.44    3.81
   4   4   0 4169.32    7.42
 -17  -4   5  104.42    3.89
 -17  -1   1    5.28    3.29
 -16  -4   4  495.20    5.78
 -15  -1   0  144.07    4.09
 -15   2  -2   93.98    3.95
 -15   8  -4   31.34    3.71
 -14   7  -4   39.66    3.38
 -13   1  -2  683.34    6.19
 -13   3  -3 1385.12    8.38
 -13   6  -4  276.51    4.55
 -12  12  -5   -7.23    3.21
 -11  -6   5  331.37    3.85
 -11  -5   3  102.46    3.13
 -11  10  -5   46.08    3.24
  -9   9  -5    1.95    2.44
  -8   2  -3  326.83    3.69
  -7   2  -3 2270.93    7.50
  -7   9  -5 1678.37    6.85
  -6  -5   3 4458.03    8.34
  -4  -3   1   69.58    2.08
  -1   5  -3   72.40    1.16
   1  -3   4  158.99    1.50
 -17  -3   3  122.83    4.00
 -17   0   0    2.35    3.40
 -16  -5   6  111.53    3.89
 -15  -5   5  158.31    3.80
 -15  -4   3  373.09    5.27
 -15   4  -3  397.77    6.04
 -13  -6   6   84.62    3.02
 -13  -3   1   68.21    3.26
 -13  -2   0    8.58    2.91
 -12  -1  -1 1308.20    7.60
 -12  11  -5   23.71    3.17
 -10   0  -2 2288.13    8.87
 -10   2  -3  141.13    3.41
  -9   0  -2   58.00    2.74
  -8   0  -2 2191.04    7.75
  -5  -1  -1 1958.09    5.94
  -4  -2   0   20.01    1.72
 -16  -2   1  281.86    5.04
 -15   0  -1  316.60    5.06
 -14  -5   4    2.17    2.53
 -14   1  -2  162.13    4.17
 -14   6  -4   90.34    4.05
 -13  -4   2  344.55    4.50
 -12  -6   5   31.07    2.60
 -12  -5   3   48.26    2.98
 -12  10  -5  146.16    4.00
 -11   2  -3  388.82    4.70
 -11   9  -5   69.22    3.10
  -9   8  -5  182.44    3.53
  -8   8  -5   -2.50    2.36
  -7   0  -2  799.62    4.79
  -6   2  -3 3077.13    8.08
  -6   9  -5  986.08    5.01
  -5  10  -5  626.49    3.81
 -17   1  -1    6.78    3.44
 -17   3  -2  237.33    5.17
 -16  -3   2   41.43    3.43
 -16  -1   0  380.51    5.55
 -15   7  -4  290.66    5.12
 -14  -6   6  328.90    4.57
 -14  -2   0 1623.72    9.09
 -14   3  -3  216.79    4.53
 -13  -1  -1  307.06    4.67
 -13  11  -5  117.69    4.01
 -12   2  -3   57.29    3.31
 -12   9  -5   31.19    3.37
 -11   0  -2  993.20    6.57
 -17  -4   4  324.56    5.23
 -16  -5   5   53.79    3.51
 -16  -4   3  326.66    5.31
 -16   4  -3  360.85    5.71
 -14  -4   2  259.98    4.44
 -13  -6   5   83.24    3.20
 -13  -5   3  947.68    6.72
 -13  10  -5  120.60    3.70
 -12   0  -2 2556.38   10.43
 -11   8  -5   75.10    3.08
  -9  -7   7  226.75    2.98
  -9  -6   4  505.17    4.11
  -9  -3   0  230.84    3.42
  -6   0  -2 1946.59    6.59
  -5  -5   3    2.75    1.53
   0  -4   5   14.03    0.83
   3   3   0 7753.68    8.63
 -17  -5   6   91.20    3.76
 -16   0  -1   43.88    3.74
 -15  -5   4  254.03    4.41
 -15   1  -2  206.91    4.55
 -15   3  -3  764.44    7.22
 -15   6  -4   25.10    3.48
 -14  -1  -1  450.45    5.53
 -14  11  -5  329.21    5.59
 -13   2  -3  391.30    5.14
 -12   8  -5  234.01    4.45
 -11  -3   0 1947.26    8.57
 -10  -6   4  649.32    4.81
 -10  -3   0  277.11    3.83
  -9  -4   1  282.05    3.54
  -8  -7   7  229.25    2.64
  -8  -6   4  280.08    3.12
  -8  -4   1 1256.03    5.78
  -8  -3   0  346.23    3.65
  -6   8  -5  373.26    3.60
   1  -4   7  871.28    3.50
   3   9  -2 2476.38    5.55
 -17  -3   2  229.74    4.86
 -17  -1   0   50.14    3.88
 -17   2  -2  165.03    4.76
 -15  -6   6   31.48    3.42
 -15  -2   0  127.46    3.96
 -14  10  -5   38.66    3.58
 -13   0  -2  518.76    5.69
 -11  -6   4  178.54    3.40
 -11   7  -5  337.98    4.67
 -10  -2  -1 1780.22    7.91
 -10   7  -5 1217.94    7.00
  -9  -2  -1  297.78    3.82
  -8  -2  -1  624.06    4.63
  -7  -6   4  236.14    2.78
  -7  -4   1  273.49    3.30
  -7  -3   0 6683.37   12.03
  -5   2  -3 2742.11    7.18
  -4  -1  -1  785.33    3.66
  -2   0  -1   31.42    0.98
 -17  -5   5  111.87    4.20
 -17   4  -3  161.47    4.77
 -15  -4   2   57.27    3.45
 -15  -1  -1   15.60    3.45
 -14  -6   5  118.34    3.60
 -14  -5   3  229.69    4.08
 -14   2  -3  543.97    6.00
 -14   9  -5   14.84    3.55
 -13   8  -5  326.97    4.96
 -12  -6   4  984.34    6.39
 -12  -3   0   31.55    3.03
 -12   7  -5  498.18    5.61
 -11  -2  -1  300.17    4.31
 -11   1  -3  548.50    5.39
 -10  -5   2  204.27    3.57
 -10   1  -3 3078.74   10.49
  -9  -5   2 1368.78    6.39
  -9   1  -3  817.25    5.56
  -8   1  -3  244.86    3.52
  -7   7  -5    1.88    2.30
  -5   0  -2   69.75    2.75
  -3   1  -2  518.91    2.77
  -3   3  -3    5.58    1.89
 -17  -4   3  162.05    4.26
 -17   0  -1   12.86    3.64
 -16  -5   4  243.53    4.59
 -16  -2   0  157.74    4.87
 -16   1  -2   78.02    4.07
 -16   6  -4  199.82    4.85
 -15  10  -5   88.33    4.34
 -14   0  -2  183.21    4.49
 -13  -3   0   28.99    3.16
 -12  -2  -1  170.06    3.94
 -12   1  -3  342.18    5.14
 -11  -5   2  692.49    5.33
 -10  -7   6  212.65    3.36
 -10   3  -4 1938.86    8.64
  -9   3  -4  146.36    3.34
  -8  -5   2  520.08    3.90
  -7  -2  -1 1730.93    6.62
  -2   7  -4  178.97    1.67
  -1  -5   7  166.35    1.35
 -16  -4   2    4.38    3.59
 -15  -5   3  328.30    5.07
 -15   2  -3 1111.35    8.44
 -15   9  -5  225.37    5.32
 -14   8  -5   30.26    3.27
 -13  -6   4  257.51    4.21
 -13  -2  -1  178.74    4.10
 -13   7  -5  145.97    3.93
 -12  -5   2   64.33    2.95
 -11  -7   6   35.35    2.57
 -11  -1  -2  912.73    6.47
 -11   3  -4 1204.92    7.40
 -11   6  -5  360.57    4.87
 -10  -1  -2  115.45    3.28
 -10   6  -5   74.83    2.96
  -9  -7   6  469.89    3.76
  -9  -1  -2  331.85    3.99
  -9   6  -5  991.92    6.28
  -8   3  -4  174.25    3.24
  -7   1  -3  201.77    3.19
  -6  -4   1 2445.70    6.91
  -6  -3   0   48.12    2.49
   3  10  -2  501.06    2.88
 -17   1  -2   98.99    4.29
 -17   3  -3  133.48    5.22
 -16  -6   6   17.08    3.29
 -16  -1  -1   50.05    3.82
 -16   5  -4  264.28    5.34
 -15  -6   5  220.87    4.40
 -14  -3   0  152.33    4.02
 -13  -5   2   93.04    3.65
 -13   1  -3  549.29    5.87
 -12  -1  -2  158.43    3.98
 -12   3  -4 1019.12    7.23
 -12   6  -5   31.09    3.36
  -8  -7   6  301.60    2.99
  -8  -1  -2  159.84    3.18
  -7  -5   2  385.85    3.39
  -7   3  -4 1215.00    6.05
  -6  -6   4  590.49    3.37
  -6   7  -5  156.97    2.80
 -17  -2   0    5.61    3.48
 -14  -6   4   83.99    3.59
 -14  -2  -1  578.83    6.08
 -13   3  -4  736.79    6.61
 -12  -7   6  506.76    4.71
  -7   6  -5  162.37    3.31
  -6  -2  -1 1773.10    6.42
  -4   2  -3  285.09    3.18
  -3  -3   1   -0.57    1.41
  -3  -2   0  478.41    2.49
 -17  -4   2  215.45    5.17
 -17  -1  -1    1.18    4.02
 -16  -5   3   70.77    3.59
 -16   0  -2   96.92    4.25
 -16   2  -3   17.00    3.71
 -15  -3   0 2164.84   10.95
 -14  -5   2  194.76    4.41
 -14   1  -3  159.06    4.44
 -13  -7   6  221.42    3.95
 -13  -1  -2  681.24    6.37
 -13   6  -5   96.39    3.60
 -11  -6   3  109.54    3.21
 -10  -6   3  238.09    3.38
  -9  -6   3   96.59    2.76
  -7  -1  -2  600.65    4.46
  -6   1  -3 4736.39   10.22
  -1  -5   8  775.98    2.98
 -16  -6   5  139.60    3.85
 -15  -6   4   19.88    3.35
 -15  -2  -1   36.97    3.39
 -15   7  -5   89.05    3.89
 -14  -1  -2  170.47    4.34
 -14   3  -4   10.94    3.18
 -12  -6   3   89.82    2.94
 -11   5  -5  417.93    4.95
 -10   0  -3  696.48    5.67
 -10   5  -5  590.58    5.32
  -9   5  -5  304.36    4.24
  -8  -6   3   43.67    2.52
   2   7  -2  158.05    1.50
   3   2   1  140.55    1.78
   3   6  -1 3739.27    6.61
 -17   2  -3   51.06    4.06
 -15  -5   2  160.80    4.34
 -15   1  -3  308.74    5.37
 -15   3  -4  225.04    4.97
 -13  -6   3   65.75    3.33
 -12  -7   5  437.66    4.76
 -12   0  -3  213.85    4.34
 -12   2  -4  543.89    5.71
 -12   5  -5  184.92    4.07
 -11  -7   5  299.26    3.80
 -11  -4   0  913.40    6.35
 -11   0  -3    5.39    3.09
 -11   2  -4   36.86    3.20
 -10  -4   0  234.05    3.80
 -10   2  -4  509.07    5.11
 -10  11  -6  194.13    3.92
  -9  -7   5 1571.42    6.40
  -9   0  -3   66.15    3.03
  -9   2  -4  232.33    3.77
  -7  -7   6 1207.53    4.52
  -6  -5   2 2716.43    6.95
  -5  -3   0 2044.28    6.15
  -4   0  -2  228.64    2.79
   1  -2   3 1587.67    3.26
 -17  -5   3   11.06    3.23
 -17   0  -2  426.17    6.29
 -16  -4   1   10.74    3.35
 -16  -3   0  156.55    4.50
 -16  -2  -1  288.84    5.34
 -16   7  -5    6.64    3.74
 -15  -1  -2  200.21    4.63
 -13   2  -4  219.66    4.52
 -13   5  -5   91.94    3.77
 -12  -4   0  154.60    3.82
 -12  -3  -1   17.26    3.13
 -11  -3  -1  531.91    5.28
 -10  -3  -1  816.43    5.84
  -9  -4   0   16.96    2.49
  -9  -3  -1 1429.36    6.98
  -9  11  -6  196.60    3.68
  -8   0  -3  626.31    4.88
  -8   2  -4  101.39    2.95
  -6  -1  -2 6850.24   12.15
  -6   6  -5   -2.69    2.12
  -5  -4   1 5784.90    9.55
   1  -3   5  513.35    2.56
   3   0   3  325.77    2.65
 -17  -6   5   74.91    3.78
 -16  -6   4  168.44    4.41
 -16   1  -3  318.24    5.63
 -16   3  -4    0.64    4.17
 -14  -6   3  211.57    4.08
 -14   5  -5   49.58    3.64
 -13  -7   5  131.88    3.42
 -11   9  -6  209.66    4.17
  -9  10  -6  179.42    3.42
  -8  -7   5  304.69    3.08
  -8  -4   0  307.51    3.84
  -7  -6   3  104.88    2.47
  -5  -2  -1 1570.73    5.75
  -5   1  -3   53.91    2.62
  -3  -1  -1  738.46    3.15
  -3   5  -4  566.15    3.02
   2  -1   3 1632.57    4.20
 -17  -3   0  105.98    4.29
 -16  -5   2  199.90    4.51
 -16  -1  -2   69.46    4.09
 -16   6  -5  159.43    4.75
 -14  -7   5  155.52    3.80
 -14  -4   0  527.87    5.88
 -14   0  -3  297.84    5.09
 -14   2  -4  261.79    5.02
 -13  -5   1  608.05    5.79
 -13  10  -6   92.24    3.96
 -12  -2  -2  511.49    5.58
 -12   4  -5  184.74    4.14
 -11  -2  -2  395.67    4.91
 -11   4  -5  989.90    6.96
 -10  -2  -2  649.26    5.49
 -10   4  -5  377.60    4.63
 -10   9  -6  174.93    3.49
  -8  -3  -1 1159.38    6.05
  -8  10  -6   22.21    2.61
  -8  11  -6   13.11    2.48
  -7   5  -5  229.00    3.19
 -17  -2  -1   80.82    4.26
 -17   1  -3    2.40    3.68
 -15  -6   3  182.59    4.16
 -15   0  -3  359.13    5.67
 -15   2  -4 1032.82    8.42
 -15   5  -5  180.54    4.71
 -14  -5   1  487.81    5.82
 -14  -3  -1   37.54    3.54
 -14  10  -6    2.53    3.89
 -13  -2  -2   72.38    3.65
 -13   4  -5  557.36    6.15
 -12   8  -6  928.45    7.37
 -11  -7   4   32.20    2.63
 -11   8  -6   18.26    3.12
 -10   8  -6   14.83    2.98
  -9  -2  -2  463.26    4.58
  -9   4  -5  388.83    4.44
  -7   0  -3  964.53    5.49
  -7   2  -4  166.42    3.11
 -17  -6   4  153.40    4.29
 -17  -1  -2  107.28    4.49
 -15  -3  -1   80.87    3.96
 -14  -2  -2  574.50    6.28
 -14   4  -5   53.49    3.73
 -12  -6   2  318.17    4.27
 -12   1  -4  329.78    4.91
 -11  -6   2   46.95    2.73
 -11   1  -4  786.10    6.38
 -10   1  -4  845.84    6.25
  -8  -2  -2 2543.28    8.72
  -7  -4   0  394.10    3.70
   2   1   1  316.33    1.73
 -18   4   3  276.98   11.82
 -17   3   3  127.00    8.69
 -17   5   1   12.42    8.10
 -16   2   3   14.07    6.73
 -16   7  -1  150.55   10.48
 -15   1   3  272.15    9.66
 -15   8  -2   21.50    9.27
 -14   1   2  161.23    8.48
 -14   2   1  566.54   11.58
 -13   8  -3   41.45    9.27
 -12   3  -1   14.56    7.79
 -11   4  -2  215.37    8.52
 -10  13  -5  116.35    9.89
  -9   7  -4  455.89   11.40
  -9  11  -5   65.07    9.02
  -8   0   0 1581.45   12.65
  -7   6  -4  246.76    9.19
  -6   2  -2 1181.70   11.81
  -2   2  -2   70.13    4.68
  -1   6  -4 1002.75    9.37
   2  12  -5  209.44    5.63
 -18   3   4   14.06    8.86
 -17   2   4  515.09   12.32
 -16   5   0    5.70    8.36
 -14   9  -3  233.73   11.54
 -13  -1   4  240.23    7.37
 -12  -2   5  178.62    6.49
 -12  -1   3  314.47    8.23
 -11   0   1  164.19    7.97
 -10   5  -3  698.70   12.96
 -10  12  -5  119.72    9.87
  -8   1  -1  295.88    8.52
  -8   4  -3  238.10    9.02
  -3  -4   7  470.25    5.32
  -1   9  -5  562.58    8.70
   1  -2   3 1695.24    8.81
 -16   1   4  206.83    8.39
 -14  -1   5  210.95    7.72
 -14   6  -2  147.69    9.51
 -13   5  -2   85.41    9.19
 -12   9  -4    4.75    8.87
 -11   8  -4  134.82    9.79
 -10   3  -2  504.87   11.06
  -8   6  -4  277.61    9.79
  -7  -2   2  170.12    5.14
  -7   2  -2  173.93    8.04
  -4  -4   7    0.19    2.76
  -4   8  -5  226.07    7.82
  -4  14  -6  145.15    8.57
   2  -1   2  340.20    4.90
 -16   6  -1   50.82    9.17
 -15   0   4   16.12    7.40
 -15   5  -1  209.48   10.73
 -15   7  -2   25.41    9.20
 -14   4  -1   65.22    8.37
 -13   0   2  491.13   10.36
 -13   7  -3  337.07   11.58
 -13  10  -4  662.11   15.30
 -12   4  -2  512.88   11.91
 -12   6  -3   88.79    9.54
 -11   2  -1  303.82    9.51
 -10   7  -4  331.68    9.81
  -6  14  -6  378.36   11.58
  -6  15  -6   31.00    7.53
  -6  16  -6   31.11    9.42
  -5  14  -6  223.44    9.35
  -4  13  -6 1160.53   14.97
  -3   8  -5  377.02    8.16
  -3  14  -6  411.02   10.11
  -3  15  -6  110.33    7.16
   0   4  -3  375.36    6.04
   7   6  -1  894.37    7.33
 -17   3   2  218.19   10.92
 -17   4   1  116.22   10.06
 -16   2   2   29.26    8.51
 -16   3   1  568.57   12.72
 -13   3  -1   73.61    8.31
 -11  -1   2  907.98   10.52
 -11   5  -3  107.93    9.21
 -10  -2   3  136.62    5.91
  -9   4  -3  244.66    9.35
  -9   6  -4  523.48   11.76
  -8   2  -2 2565.11   17.50
  -7  15  -6  189.78    9.69
  -7  16  -6   96.50   10.34
  -6  13  -6   92.99    8.31
  -5   5  -4   64.85    7.19
  -4   5  -4  339.54    8.40
  -3  13  -6  114.27    7.57
  -2   8  -5  175.79    7.06
  -2  14  -6  122.18    7.33
   0  -3   5   53.54    4.85
   0   6  -4 2012.67   11.08
   0   9  -5  259.21    6.78
   1  10  -5  244.06    5.86
 -18   3   3   15.59    8.91
 -18   4   2  117.23   10.00
 -17   2   3   49.02    8.43
 -16   4   0   27.10    8.44
 -15   2   1   37.65    7.19
 -13   9  -4  402.77   12.95
 -12   8  -4  156.76    9.92
 -11   3  -2  545.16   11.65
  -9  -1   1  376.16    7.51
  -8  14  -6  622.00   14.76
  -8  15  -6  180.27   11.56
  -6  12  -6   32.59    8.28
  -5   3  -3  275.66    8.44
  -5  12  -6  129.90    8.01
  -4   3  -3 1805.01   13.14
  -3   5  -4  545.19    8.71
  -3  12  -6   80.31    7.46
   2  11  -5   25.02    4.39
 -17   5   0  198.09   10.66
 -15   3   0 2152.76   20.99
 -14   5  -2  204.92    9.96
 -14   7  -3  533.97   13.91
 -12   0   1  357.67    8.82
 -11  10  -5   40.23   10.70
 -10   4  -3   81.96    8.63
 -10   9  -5  634.98   13.45
  -8  -2   2 2490.33   12.72
  -8   8  -5    2.34    7.67
  -8  13  -6   28.84    9.14
  -7   5  -4    7.97    7.53
  -6   3  -3   97.69    6.53
  -3   3  -3   -6.82    7.25
   5   4  -1 5739.97   13.28
   6   5  -1 3388.66   11.87
 -16   7  -2   86.95   10.12
 -15   8  -3  217.51   11.62
 -14   1   1  448.39   10.43
 -14   2   0 1586.90   17.40
 -13   4  -2  346.26   10.94
 -12   2  -1  159.95    8.87
 -12   5  -3   49.66    8.77
 -12  11  -5   29.39    9.22
 -10   1  -1  414.42    9.67
 -10   6  -4  645.74   12.05
  -9   2  -2  478.81   10.39
  -9   8  -5  184.51    9.59
  -9  14  -6  235.04   11.61
  -8  12  -6  933.98   16.12
  -7   3  -3  561.89   10.41
  -6  11  -6   95.96    8.58
  -5  11  -6   74.14    7.22
  -4  11  -6  278.81    9.34
  -2  12  -6  365.46    8.92
  -1   8  -5  784.16    9.45
   4   1   1  788.59    6.99
   4   2   0   25.34    3.62
 -18   2   4  135.24    8.97
 -17   1   4  246.55    9.86
 -12  -2   4  501.56    8.48
 -12   7  -4  585.49   13.50
  -7   7  -5   -0.31    7.53
  -3   7  -5 1364.42   12.95
  -3  11  -6  829.99   11.95
   6   7  -2   65.98    3.09
 -17   3   1   24.76    8.88
 -15   0   3  349.40    9.22
 -14   0   2  182.65    7.85
 -14   9  -4  593.06   15.13
 -12   3  -2  319.51   10.45
 -12  10  -5  133.84   10.45
 -11   4  -3  658.37   12.88
 -11   6  -4  200.35   10.17
 -11   9  -5   57.29    8.89
 -10  -1   1  411.21    8.12
 -10   2  -2  648.93   11.68
  -9   5  -4   54.63    8.48
  -9  12  -6   93.81    9.28
  -8   7  -5  299.11   11.18
  -8  11  -6   16.42    7.50
   3   8  -4  182.49    3.59
 -18   4   1  104.61   10.20
 -17   2   2  151.19    9.90
 -16   2   1  261.36    9.95
 -16   3   0  167.64    9.92
 -15   5  -2  160.73   10.49
 -15   7  -3  137.11   10.67
 -14   6  -3  226.29   11.15
 -13   1   0    3.40    6.86
 -13   5  -3  962.95   15.75
 -10  13  -6   84.61    9.70
  -9  -3   4  135.97    4.93
  -9  -2   2  457.81    7.48
  -7  10  -6  223.81   10.33
  -6   0  -1   43.08    6.92
  -6  10  -6  435.56   10.63
  -5   0  -1  237.70    7.13
  -4  10  -6   83.28    7.77
  -2   3  -3  525.60    7.50
  -2  11  -6  388.61    8.86
  -1  12  -6  565.02    9.50
   2   0   1   24.97    2.65
   2   7  -4  167.81    4.26
 -18   2   3  179.67   10.31
 -16   1   2   62.31    8.50
 -15   2   0  135.78   10.02
 -14   4  -2  253.08   10.54
 -14   8  -4  731.15   15.88
 -13   7  -4   64.43    9.64
 -11   1  -1  550.31   10.99
 -10   5  -4 1510.65   17.30
  -9   7  -5 1632.15   18.04
  -8  10  -6   17.59    8.90
  -7   0  -1 2175.27   14.43
  -6  -1   0  156.36    7.09
  -3  10  -6  172.00    8.08
  -2   7  -5 1489.95   12.55
   0  13  -6  805.27   10.67
   1   9  -5  550.62    7.32
 -17   1   3    3.60    7.92
 -17   5  -1   21.09    9.08
 -15   1   1   15.83    6.75
 -13   3  -2  386.48   11.17
 -13  10  -5  103.63   10.69
 -12   6  -4 1055.92   16.43
 -11   8  -5   80.33    9.32
 -10  11  -6  199.20   12.13
  -7  -1   0 1190.28   11.06
  -6   4  -4  134.12    8.26
  -5  -1   0  221.88    5.87
  -5   1  -2 1405.44   12.00
  -5   4  -4  333.76    8.97
  -4   0  -1   -3.03    5.19
  -1  -3   5  506.95    5.69
   0  -2   3    0.91    3.30
   5   2   1 1542.63   10.53
 -15   6  -3  188.59   11.19
 -14  -1   3  140.15    7.73
 -11  -1   1  544.33    9.31
 -11  12  -6   63.85   10.09
 -10   3  -3   69.41    8.61
 -10   7  -5 1167.76   16.70
  -9  10  -6  174.52    9.80
  -8   0  -1  498.97    9.40
  -7   1  -2  634.85   10.40
  -7   4  -4  240.21    9.30
  -7   6  -5  135.10    8.65
  -6   6  -5   -1.95    7.40
  -5   6  -5 2004.62   16.43
  -4   4  -4 1488.00   12.90
  -1  11  -6  792.37   10.71
   6  10  -3  249.83    3.13
 -16   0   3  231.12    9.35
 -16   5  -2  197.95   11.13
 -15  -1   4  138.39    7.51
 -15   0   2   17.98    7.27
 -14   1   0 1850.02   18.43
 -14   5  -3  258.16   11.05
 -14   7  -4   46.78    9.68
 -13  -2   4  215.44    7.46
 -12   0   0  928.22   13.25
 -12   8  -5  202.95   11.16
 -11   5  -4   82.61    9.28
 -10  -2   2  641.87    9.12
  -8   1  -2  174.36    8.51
  -8   4  -4   54.40    8.37
  -8   6  -5  373.24   10.77
  -8   9  -6  553.95   12.47
  -4   1  -2   44.28    6.59
  -4   9  -6  141.05    7.36
   1  -2   4 2459.15   11.77
   1   6  -4 1025.37    7.62
   2   2  -1    1.29    0.93
   7   9  -2   33.72    3.23
 -18   3   1   58.69    8.97
 -17   2   1   75.02    9.58
 -17   3   0  112.89    9.46
 -14   0   1   20.23    7.40
 -13   4  -3 2342.76   22.30
 -13   6  -4  268.07   11.31
 -12  -2   3   56.27    6.03
 -12   2  -2  525.99   11.87
 -11   3  -3  164.75    9.56
 -11   7  -5  346.95   11.56
  -9   0  -1    2.49    6.86
  -9   4  -4  181.66    9.57
  -9   6  -5  939.48   15.45
  -3   9  -6  225.85    8.57
  -1   7  -5  542.02    8.28
   3   0   2 1312.10    8.80
   5   6  -2 2651.70    7.88
 -18   2   2  226.03   10.18
 -16   2   0  140.64   10.03
 -14   3  -2  273.02   10.73
 -12   5  -4  620.00   13.73
 -10  -3   4 1877.46   11.35
  -9   1  -2  349.13    9.77
  -7   2  -3 2244.47   16.74
  -7  14  -7  156.14   10.48
  -7  15  -7    4.84    9.86
  -6   2  -3 2956.47   17.84
  -6  14  -7    6.87    8.81
  -6  15  -7  245.59   11.16
  -5   2  -3 2560.52   15.96
  -3   0  -1  150.80    4.94
  -1   3  -3  235.97    6.27
 -17   1   2  111.73    9.48
 -16   1   1   38.26    8.04
 -16   3  -1  584.42   13.94
 -16   6  -3  638.09   15.77
 -15   5  -3  364.00   12.74
 -12  -1   1 1241.81   13.31
 -12   7  -5  459.19   13.93
 -10   4  -4  257.81   10.45
  -8   2  -3  301.54    9.61
  -8  14  -7   81.22   10.63
  -8  15  -7   40.83    9.22
  -6   8  -6  129.53    8.27
  -5  13  -7   56.17    8.66
  -3   1  -2  526.72    7.49
  -1  10  -6  339.27    8.36
   2  -1   3 1741.99   10.14
   2   1   0   69.07    2.01
 -15   1   0  128.97    9.58
 -15   2  -1   34.43    9.33
 -15   7  -4  287.40   12.68
 -14   6  -4   73.89   10.20
 -13   0   0   -2.95    7.91
 -12   3  -3  525.27   12.45
 -10   1  -2  117.93    8.57
  -9   2  -3 1887.18   17.24
  -8  -3   3   52.76    4.61
  -8  13  -7  203.41   10.62
  -4   2  -3  268.50    8.52
  -4   8  -6   37.63    7.68
  -2   9  -6  113.19    7.33
   0  11  -6    8.66    5.57
 -16   0   2  100.95    8.98
 -15  -1   3  295.28    9.25
 -14  -1   2  156.21    8.17
 -14   4  -3  221.31   10.99
 -13   2  -2   85.33    8.86
 -11   4  -4  521.93   12.75
 -11   6  -5  333.47   11.74
 -11   9  -6  190.34   11.27
  -9  13  -7  166.76   11.04
  -8  12  -7  119.25   10.45
  -7   5  -5  223.00    9.57
  -7  12  -7  110.84    9.16
  -5  -2   1 1608.49    9.20
  -5  12  -7    2.03    8.18
  -2  -3   5  313.01    4.77
  -2   4  -4 1151.33   10.93
  -2   6  -5  137.32    7.08
   0   2  -2  355.86    4.12
 -18   2   1  201.00   11.32
 -18   3   0    1.40    8.23
 -17   0   3  263.75   10.27
 -15   0   1  303.65   10.54
 -14   8  -5   34.18   10.10
 -13   7  -5  146.75   11.06
 -11   1  -2  991.00   14.00
 -10   2  -3  150.48    9.38
 -10   8  -6   15.43    8.96
  -7   3  -4 1145.32   13.92
  -6   3  -4 2360.06   17.52
  -5   5  -5   -2.67    7.34
  -3  -1   0   37.64    3.84
   3  11  -5  178.90    4.33
 -19   2   2    7.22    9.75
 -17   2   0    8.20    8.11
 -17   3  -1   23.85    8.97
 -16   5  -3   72.22   10.18
 -15   6  -4   24.73    9.93
 -14   1  -1  460.52   12.45
 -13   3  -3 1358.16   18.07
 -12  -3   5  638.04    8.28
 -12   6  -5   36.78    9.13
 -12   9  -6   95.78   10.46
 -11  -3   4 1154.29   10.32
  -9  -3   3   15.19    4.69
  -9  -2   1  301.25    7.79
  -9   5  -5  305.96   10.93
  -8   3  -4  165.80    9.19
  -8  11  -7   45.58    8.23
  -7  11  -7    7.19    7.81
  -6  11  -7  338.13   10.63
  -5   3  -4  580.87   11.43
  -4   5  -5  403.17   10.27
  -3   2  -3  542.92    9.62
  -3   8  -6  487.00    9.48
   1   8  -5  820.40    8.21
 -18   1   2    1.71    8.53
 -17   1   1    0.49    8.89
 -15   4  -3  390.76   13.12
 -14   0   0  770.50   13.76
 -14   2  -2  598.15   13.70
 -14   5  -4    3.23    9.37
 -11  -1   0  379.52    9.22
 -11   2  -3  394.98   11.38
 -11   8  -6   26.01    9.51
 -10   5  -5  593.19   13.20
  -9   7  -6  491.59   13.49
  -8   7  -6  332.96   11.12
  -5   7  -6   69.35    8.63
   0   7  -5  502.68    7.80
   1  12  -6  560.74    8.33
 -16   1   0  356.77   11.39
 -16   2  -1  278.40   11.10
 -12   1  -2  156.80    9.47
 -10  -2   1 1876.99   14.47
 -10   3  -4 1848.60   18.92
 -10  11  -7   14.02    9.01
  -7  10  -7  327.74   11.07
  -2  -3   6  334.36    5.82
  -2  13  -7   79.86    7.87
   0  10  -6   99.58    6.05
   2   9  -5  878.08    7.60
   3   1   1  694.13    6.20
   6   6  -1   -8.36    3.38
 -16  -1   3  283.45    9.59
 -14   3  -3  203.41   10.68
 -13   6  -5   88.70    9.98
 -12   2  -3   58.15    9.01
 -12   8  -6  938.60   17.72
 -11   5  -5  416.08   12.55
 -11  11  -7  -18.21   10.74
 -10  -3   3   71.66    6.07
 -10   7  -6  228.78   10.88
  -9  10  -7  126.21   10.26
  -5  10  -7  146.94    9.45
  -4   3  -4  855.76   11.14
  -4   7  -6  179.39    7.99
  -2   8  -6  682.91   10.59
 -17   0   2  388.30   11.83
 -16   4  -3  357.13   13.21
 -15   1  -1   14.33    8.40
 -14  -1   1  432.55   11.01
 -11   3  -4 1182.19   16.58
 -11   7  -6   30.05    8.97
 -10  10  -7   -1.75    9.09
  -8   0  -2 2129.76   16.62
  -7   0  -2  766.86   11.25
  -2   0  -1   32.49    3.53
  -1   6  -5  445.11    8.13
 -19   2   1  145.87   10.71
 -18   2   0   28.00    8.91
 -18   3  -1   66.09   10.35
 -15   0   0   -1.74    8.19
 -14   6  -5  116.97   11.08
 -13  -2   2   70.56    7.36
 -13   0  -1  969.45   14.37
 -13   1  -2  645.83   13.34
 -13   8  -6   54.51   10.60
 -12  -3   4  917.94   10.31
 -12   5  -5  188.47   11.36
 -11  -2   1  319.39    8.90
 -11  10  -7   12.08   10.88
  -9   4  -5  369.74   11.56
  -8   1  -3  240.09    9.60
  -8   4  -5  215.79   10.20
  -8   6  -6  124.83    9.55
  -7   1  -3  196.97    9.14
  -7   4  -5 3622.96   23.44
  -7   9  -7  247.74   10.18
  -6   0  -2 1868.83   14.51
  -6   4  -5  285.65    9.85
  -6   9  -7  197.20   10.22
  -4  10  -7  237.21    9.51
   1  11  -6  811.53    9.51
 -18   1   1  186.67   10.92
 -17   2  -1   82.28    9.63
 -17   3  -2  250.32   13.52
 -15   3  -3  759.80   16.07
 -14   4  -4  132.76   10.89
 -12   3  -4  979.15   16.06
 -10   0  -2 2252.25   19.19
 -10   4  -5  370.01   11.90
  -9  -1  -1  370.47   10.35
  -9   1  -3  801.45   13.07
  -9   6  -6   20.69    8.53
  -9   9  -7   -0.78    9.02
  -7  -1  -1  677.05   10.03
  -3   7  -6  350.66    8.65
 -16   5  -4  252.96   12.95
 -13  -1   0    3.89    7.88
 -13   5  -5   88.17   10.52
 -11  -3   3  149.56    6.57
 -10   1  -3 3087.57   22.46
 -10   6  -6  421.02   12.47
 -10   9  -7  124.48   10.57
  -6  -1  -1 3588.64   17.20
  -5   0  -2   66.28    7.90
  -5   4  -5  393.91   10.08
  -3  10  -7  437.99   10.42
  -2   2  -3    6.79    5.85
  -2  11  -7   41.00    7.60
   0   3  -3  367.99    6.11
   4   2   1  480.10    6.52
   6   8  -2 2078.93    9.45
 -17   0   1   20.29    9.21
 -16  -1   2   69.97    8.34
 -16   1  -1   45.14    9.16
 -16   2  -2   38.88    9.62
 -15  -1   1   22.42    8.15
 -15   4  -4  327.01   14.52
 -13   3  -4  710.63   14.90
 -13   7  -6  238.45   12.63
 -12  -2   1  163.65    8.44
 -11   0  -2  987.95   14.33
 -11   4  -5  964.66   16.63
  -8   2  -4   88.21    8.98
  -8  14  -8   13.24    9.33
  -7   2  -4  170.35    9.34
  -7  14  -8   81.86   11.10
  -6  14  -8  156.82   10.83
  -5   1  -3   61.00    8.02
  -1   8  -6  420.58    9.27
   5   5  -1    1.76    3.31
 -18   0   2   14.78    8.78
 -17  -1   3   -3.71    7.50
 -16   0   0  933.86   16.40
 -16   3  -3  128.71   11.18
 -14  -2   2  573.94   11.13
 -14   2  -3  546.21   13.69
 -14   5  -5   47.46   10.46
 -12   4  -5  191.27   12.47
 -11   1  -3  535.49   12.49
 -10   2  -4  489.21   12.48
  -9  13  -8   30.09   10.27
  -8  -3   2  298.96    6.74
  -8  13  -8   15.22    9.26
  -7   8  -7  246.49   10.41
  -7  13  -8  101.44    9.39
  -6   2  -4  243.13    9.56
  -6   8  -7  396.95   11.92
  -4   4  -5   -8.92    7.35
  -4   6  -6  581.53   11.62
  -4   9  -7  151.79    8.33
  -3  -3   5   -1.09    3.26
  -1  12  -7   52.09    6.98
   1  -1   3    6.28    4.73
 -18   2  -1  232.93   11.58
 -14  -1   0 1936.44   19.41
 -14   7  -6  543.97   15.96
 -13  -3   4  672.64   10.02
 -12   0  -2 2463.37   21.34
 -12   6  -6   20.28    9.88
  -9  -3   2 2455.56   14.04
  -8  12  -8   22.36    8.92
  -7  -3   2  833.77    7.80
  -7  12  -8   18.64    9.91
  -5  -1  -1 1918.84   12.63
  -2   7  -6  322.12    8.77
   2   0   2  317.44    5.38
 -19   1   1   33.54   10.26
 -18   1   0   43.42    9.16
 -15   1  -2  206.51   10.65
 -13  -2   1  196.48    9.11
 -13   4  -5  546.46   14.50
 -13   6  -6   88.59   11.09
 -12  -3   3  496.29    9.05
 -12   1  -3  317.70   11.31
 -11   2  -4   40.51    9.34
 -10  -2   0 1473.75   14.47
  -9   5  -6  235.18   10.91
  -7   5  -6   69.95    9.16
  -5   2  -4  543.76   10.93
  -5   8  -7   63.56    7.77
  -5  13  -8  110.47    8.99
  -4   0  -2  238.31    7.89
  -3  -3   6  944.19    7.50
 -17   1  -1   13.09    8.69
 -17   2  -2  162.90   11.30
 -16  -1   1   35.90    9.04
 -16   4  -4  519.54   15.47
 -15   0  -1  324.59   11.16
 -15   2  -3 1096.24   18.27
 -15   5  -5  162.67   12.24
 -12  -1  -1 1261.60   15.45
 -12   2  -4  523.54   13.35
 -12   8  -7  111.39   11.30
 -11   5  -6   70.84   10.34
 -10   3  -5  245.24   11.28
 -10  11  -8  112.26   11.97
  -9   3  -5  125.24   10.16
  -8   3  -5  399.52   11.78
  -7   3  -5 1287.79   15.83
  -6   5  -6  288.44   10.45
  -5  12  -8  129.40    9.90
  -4   1  -3 4908.01   20.80
   1   7  -5  552.77    7.42
   1  10  -6  357.20    7.30
   2   6  -4  302.01    4.96
   4   3   0   14.02    4.15
 -17  -1   2   85.18    9.07
 -17   0   0   -2.38    9.58
 -15   3  -4  226.79   12.46
 -11  -3   2  533.73    9.93
 -11   3  -5  171.63   12.33
 -10   7  -7  325.00   13.14
  -7   7  -7   -0.67    8.06
  -6  -3   2  431.51    6.22
  -4  13  -8  172.49    9.69
  -3   4  -5 2077.29   16.13
  -3   6  -6  407.04    9.34
   0   6  -5  462.00    7.88
   1   5  -4  534.64    6.60
 -16  -2   3   19.96    7.85
 -15  -1   0  127.38    8.88
 -14   6  -6  368.44   14.38
 -13  -1  -1  315.63   10.37
 -13   2  -4  235.13   11.83
 -11   7  -7   12.46   10.14
  -5  11  -8  116.66   10.05
  -4   2  -4 1101.04   13.55
 -19   1   0   29.19   10.82
 -16   0  -1   52.56    9.82
 -14  -2   1  562.40   11.94
 -14   1  -3  163.83   10.60
 -12  -2   0  214.05    9.53
 -12   3  -5  676.44   15.28
 -12   7  -7  118.39   11.61
  -4  -1  -1  807.51    8.75
   2   8  -5  165.64    5.29
 -18   1  -1  194.86   11.63
 -18   2  -2  288.28   13.65
 -15   4  -5  162.98   12.44
 -14   2  -4  270.13   12.39
  -9  -1  -2  324.53   11.28
  -9   0  -3   58.67    9.15
  -9   4  -6  146.58   10.52
  -8   0  -3  607.63   12.21
  -5   7  -7   81.87    8.38
  -2   9  -7  358.63   10.26
  -1   7  -6  606.99   10.39
   0  -1   2   60.88    2.92
   1  -1   4  212.71    6.18
   3   1   2  487.66    7.17
 -17  -1   1    2.07    9.06
 -14  -1  -1  436.47   11.85
 -14   5  -6  218.88   12.97
 -13   3  -5   92.43   11.18
 -11   0  -3    3.92    8.73
 -11   4  -6  279.77   12.84
 -10  -1  -2  130.26    9.31
 -10   1  -4  867.26   15.05
 -10   4  -6  100.46   10.27
  -9   1  -4  363.83   10.51
  -9   6  -7  202.31   11.16
  -8  -1  -2  169.60    9.14
  -8   1  -4  564.17   12.41
  -8   9  -8  250.81   11.67
  -7   0  -3  959.87   13.30
  -7   4  -6  182.59   10.31
  -4  -3   7  494.79    6.31
  -4  11  -8  273.76   10.30
  -3   8  -7  713.92   12.50
  -1   1  -2  183.11    4.65
  -1   2  -3 1875.55   11.20
   0   8  -6 1416.42   12.37
   6   7  -1  872.56    7.85
 -18  -1   2    2.24    8.74
 -18   0   0   26.59    8.92
 -17   1  -2  108.29   10.63
 -17   2  -3   56.44   10.86
 -16  -2   2   30.03    8.07
 -16  -1   0  352.79   11.45
 -15  -2   1   34.01    8.43
 -14  -3   3  188.32    8.55
 -13  -2   0    5.19    6.91
 -12   0  -3  206.93   12.14
 -11  -1  -2  912.35   14.44
 -11   1  -4  813.40   15.20
  -7  -1  -2  595.92   11.11
  -7   1  -4  605.31   12.35
  -4   7  -7   76.44    8.98
  -3   0  -2 1360.65   10.74
  -3   1  -3  216.97    7.16
  -2   6  -6  307.67    9.04
 -17   0  -1    5.57    9.16
 -15   2  -4 1051.99   19.21
 -14   3  -5  139.67   11.89
 -13  -3   2  382.20    9.55
 -12   1  -4  351.49   12.41
 -12   4  -6  272.74   12.55
 -10   2  -5  461.18   13.39
  -9  -3   1 1421.52   12.62
  -9   2  -5  811.48   15.01
  -8  -3   1 1142.09   11.39
  -8   2  -5  172.06   10.65
  -6   0  -3  374.77   10.42
  -6   1  -4  964.17   13.68
  -6   4  -6  564.21   12.49
  -6   9  -8   42.95    8.44
  -1  -2   5  200.52    5.71
   2   0   3   10.43    5.45
   2  11  -6  387.12    6.85
 -14  -2   0 1559.27   18.35
 -13   0  -3  294.26   11.80
 -13   4  -6 1106.79   19.84
 -13   6  -7  102.99   11.98
 -11  -3   1  530.81   10.47
 -11   2  -5   24.06   10.04
 -10   8  -8  308.06   13.44
  -9   8  -8  265.65   12.57
  -8  -2  -1  617.05   11.67
  -8   8  -8    5.89   10.63
  -8  13  -9  107.77   12.65
  -7   2  -5 1450.24   17.07
  -6  -1  -2 6948.62   26.13
  -4  10  -8   58.09    9.00
  -3   2  -4 3418.19   18.48
 -18   1  -2   17.71   11.33
 -16   0  -2   92.76   10.54
 -16   1  -3  307.99   13.34
 -16   2  -4  262.08   14.95
 -15   3  -5   61.46   11.41
 -13   1  -4  264.62   11.94
 -12   2  -5  193.59   11.81
 -11  -2  -1  317.50   10.05
  -7   8  -8  332.10   11.85
  -7  13  -9   35.68   11.32
  -5   4  -6   43.51    8.80
  -5   6  -7  267.14   11.18
  -5   9  -8   51.02    8.43
  -4  -3   6  166.00    4.44
  -3  11  -8   24.65    8.08
   0  11  -7   90.54    7.08
   5   7  -2  393.68    4.98
 -19   0   0    3.90   10.58
 -14  -3   2  233.79    9.75
 -14   4  -6  145.61   12.48
 -13   2  -5 1033.55   18.40
 -12  -3   1   12.23    7.51
 -11   5  -7  581.16   15.63
 -10   3  -6  178.68   11.39
 -10   5  -7  135.56   11.39
  -8  12  -9   19.91   10.09
  -7  -3   1 6084.47   20.34
  -7  -2  -1 1680.95   14.94
  -6   2  -5  117.49    9.96
  -2   8  -7  480.57   10.71
  -1   3  -4  160.33    7.58
 -16   3  -5  402.24   15.50
 -15  -3   3  644.16   11.71
 -15  -2   0  127.27   10.20
 -14  -1  -2  163.67   11.46
 -12   5  -7   -5.14   10.65
 -11   3  -6  847.40   17.33
 -10  -4   5  386.03    4.93
  -8   3  -6  461.20   13.15
  -7   5  -7   74.19   10.03
  -7  12  -9  376.96   13.18
  -6   8  -8  261.68   10.82
  -5   1  -4  519.83   11.45
  -3   7  -7  760.82   12.26
   5   9  -3   57.38    3.07
 -17   0  -2  431.64   15.05
 -17   1  -3   -8.06   10.01
 -13  -3   1   69.46    8.28
 -13   5  -7   77.44   11.88
  -8  11  -9  186.38   11.71
  -7   3  -6  341.81   11.97
  -6  12  -9   93.53   10.93
  -4  -3   5 1748.66    7.57
  -4   6  -7   72.70    9.32
  -3   3  -5    1.63    7.81
  -3  10  -8   30.15    8.00
 -18  -1   0   45.14   10.44
 -13   3  -6  120.80   11.57
 -12   7  -8    1.04   10.75
 -10   0  -4 1998.36   20.80
 -10  10  -9    5.91   11.08
  -9   0  -4  584.55   13.55
  -9  10  -9  134.35   12.93
  -7   7  -8  426.94   12.95
  -7  11  -9   54.37    9.86
  -5  -3   7   15.76    3.88
  -5  -1  -2 1469.59   13.75
  -5   2  -5  886.78   13.75
  -3  -1  -1  743.99    7.85
  -1   0  -1   24.99    2.70
 -19  -1   1    4.77   10.56
 -19   0  -1   16.59   11.87
 -17  -2   1   71.83   10.24
 -17  -1  -1    6.34   10.53
 -15  -3   2  445.14   11.11
 -15  -1  -2  212.34   11.09
 -14  -2  -1  613.42   14.09
 -14   3  -6  425.31   15.53
 -11  -4   4  475.35    7.60
 -11  -1  -3  526.11   13.29
 -11   0  -4   68.73   10.30
 -10  -3   0  298.48    9.59
 -10  -1  -3 3222.82   24.15
 -10   1  -5  231.73   11.97
 -10   4  -7  219.29   12.08
  -9  -1  -3  858.88   14.32
  -9   1  -5  566.63   14.02
  -8   0  -4  483.98   12.54
  -6  -2  -1 1847.95   14.20
  -5  12  -9  128.93   10.86
  -2  11  -8  170.77    8.85
  -1   6  -6  265.11    8.35
   0   5  -5  542.32    8.85
   0   7  -6  312.56    8.40
   0  10  -7   34.87    6.49
   2   1   1  327.59    4.76
 -16  -2   0  152.76   10.22
 -16   0  -3  255.61   12.91
 -14  -3   1   44.03    8.16
 -12  -1  -3  331.42   12.25
 -12   4  -7  348.67   14.47
 -11  -3   0 1898.83   17.01
 -11   6  -8  138.87   12.45
 -10   9  -9  150.37   13.61
  -9  -3   0  227.35    8.08
  -9   4  -7  147.15   11.20
  -8  -1  -3  230.83   10.71
  -6   7  -8   65.72    9.28
  -4  -2   0   24.15    5.76
  -4   0  -3  361.38   10.40
  -4   1  -4   42.22    9.08
  -2   1  -3 1872.48   12.70
  -2   5  -6  245.54    9.22
   1   6  -5  450.07    7.54
   5   5   0   47.58    5.34
 -16  -1  -2   71.62   11.05
 -16   2  -5   90.65   12.01
 -15   3  -6  116.71   12.72
 -13   0  -4  412.08   13.59
 -13   1  -5   14.21    9.98
 -12  -4   4   74.50    5.87
 -12  -3   0   34.15    7.41
 -10  -4   3   89.91    6.09
 -10  -2  -2  642.97   13.07
 -10   2  -6  369.47   13.70
  -9   9  -9    9.88    9.93
  -7   0  -4 2646.21   20.94
  -2   7  -7 1525.53   15.82
   0  -1   3   72.66    4.22
   3   2   1  143.74    5.76
 -19  -1   0   25.67   11.72
 -16  -3   2   44.86    8.89
 -15  -3   1   64.55    9.73
 -14   0  -4 1115.33   19.28
 -11   2  -6  359.64   13.77
  -9  -2  -2  467.24   11.67
  -9   2  -6   96.64   11.04
  -7  -1  -3  199.58   10.52
  -7   1  -5  551.64   13.17
  -7   4  -7   75.91   10.35
  -7   6  -8   83.81   11.42
  -6  10  -9  170.70   11.01
  -5   3  -6  196.43   10.37
  -5   7  -8  102.31   10.18
  -4   2  -5  876.70   13.25
  -3   6  -7 1165.40   15.15
  -1   8  -7 1405.05   14.33
 -18  -2   1  208.80   11.71
 -18  -1  -1  198.72   11.85
 -17  -2   0    9.27    9.97
 -17   0  -3  296.58   13.67
 -17   1  -4  282.70   14.41
 -13   2  -6   21.35   11.25
 -10   8  -9  141.78   12.33
  -8  -2  -2 2522.90   19.21
  -8   2  -6  672.62   14.94
  -2   0  -2  343.91    6.95
   0  -1   4  492.13    7.72
 -16  -2  -1  278.37   13.03
 -14  -3   0  162.22   10.20
  -8   8  -9   -6.54   10.80
  -7   2  -6  339.00   12.44
  -6   0  -4 1946.07   18.04
  -6   1  -5  423.37   12.43
  -6   4  -7   73.36   10.16
  -6   9  -9  169.94   12.15
  -5  10  -9    1.68    9.72
  -4  -1  -2   41.77    8.08
  -4   5  -7  393.35   11.17
  -2   3  -5  362.83   10.46
 -15  -1  -3  285.27   12.79
 -15   1  -5  133.15   12.62
 -14  -2  -2  607.71   14.23
 -14   2  -6  113.05   12.55
 -12   5  -8  119.53   12.79
 -11  -4   2  203.28    8.17
 -10   3  -7  440.17   14.79
  -9   3  -7 1113.04   18.48
  -9   5  -8   52.25   10.66
  -6  -1  -3 4742.22   24.50
  -3   8  -8  185.53   10.73
   0   9  -7   11.43    6.64
 -18   0  -3  369.29   15.36
 -16  -3   1  591.40   13.57
 -15   2  -6   38.14   11.90
 -13   5  -8  101.53   13.02
 -11  -3  -1  542.81   12.54
 -11   7  -9   74.00   13.62
 -10  -3  -1  815.89   13.62
  -8   3  -7  706.08   15.55
  -7   8  -9  121.93   10.78
  -4   3  -6  200.24   10.23
  -4   7  -8   11.57    8.81
  -2  -2   5    2.12    4.24
 -16  -1  -3  294.65   13.44
 -16   1  -5  219.42   13.69
 -15  -2  -2   91.54   10.19
 -12  -3  -1   16.69    8.02
 -12  -1  -4  339.06   12.97
 -12   0  -5  116.15   11.25
 -11  -1  -4  783.65   15.71
 -10  -1  -4  875.85   15.86
 -10   0  -5   35.63   10.62
  -6   2  -6  297.79   11.87
  -3   1  -4  167.93    9.64
 -16   3   7  194.98    6.44
 -15   5   5  161.80    6.21
 -14   0   6  158.43    5.39
 -14   2   5   48.10    4.41
 -13   0   5  114.78    4.45
 -13   2   4  206.42    5.54
 -13   6   3   66.91    5.19
 -13  11   3   44.20    5.82
 -11   4   2  204.49    5.72
 -11  13   2   79.95    6.09
 -10   2   2  617.20    6.97
 -10   8   1  138.01    5.83
 -10   9   1  690.60    9.07
  -8  -4   4   85.34    2.77
  -8   2   1  637.80    6.43
  -7   5   0   11.26    4.08
  -7  16   1  138.70    5.90
  -6   0   1   62.74    3.53
  -6  17   1   49.49    5.71
  -4   7  -1  275.28    4.88
  -4   8  -1 1236.64    8.18
  -1  13  -1  324.31    5.29
   2  -4   2   94.48    2.78
   3  13  -1   70.86    2.85
 -16   5   6   97.75    6.10
 -15   2   6   39.00    4.63
 -13   5   3  953.55   10.15
 -12   7   2  289.54    7.05
 -12   8   2  744.01    9.66
 -12   9   2  138.51    6.30
 -12  10   2  322.53    7.73
 -10  11   1  129.96    5.82
  -8   8   0  571.23    7.56
  -8   9   0  158.54    5.63
  -8  15   1   67.20    5.53
  -6  14   0  399.88    7.05
  -5  15   0   86.90    4.84
  -3   5  -1 1635.29    7.80
  -3  12  -1   20.17    3.55
  -2  13  -1  201.79    5.02
  -1  17   0   51.29    4.25
   3  -2   1  147.07    2.73
 -15   0   7  306.42    6.64
 -15   4   5  134.97    5.79
 -14   4   4  116.41    5.62
 -12  -3   6   73.01    3.97
 -12   2   3   55.14    4.43
 -12   6   2  332.44    6.94
 -12  11   2  455.90    8.72
 -11  -4   6  255.08    4.42
 -10  12   1   31.01    5.16
  -9   3   1 1467.60    9.55
  -8   7   0    8.00    4.49
  -7  13   0  192.56    6.09
  -5  18   1   22.78    4.81
  -4   6  -1 2325.09    9.97
  -4  11  -1   77.36    4.20
  -4  16   0   28.70    4.36
  -2  17   0    6.50    4.10
   1  -4   2   45.91    2.13
 -16   2   7   13.49    4.49
 -16   4   6  157.77    6.38
 -14   1   5  228.13    6.13
 -13  -2   6   17.97    4.14
 -12  12   2  596.00    9.79
 -11  -3   5  166.78    4.28
 -11   3   2  520.15    6.69
 -10  -1   3 3115.77   12.15
 -10   5   1   29.72    4.72
  -9  -2   3 1892.45    8.79
  -8  11   0   29.88    4.84
  -7   4   0  398.24    5.34
  -7  17   1   99.46    6.59
  -5   8  -1  622.30    6.68
  -4  12  -1   68.91    4.72
  -3  13  -1   71.16    4.63
  -2  -8   6  593.47    4.22
  -2   4  -1  494.40    4.30
   0  14  -1   15.25    3.32
 -15   3   5   47.26    4.72
 -15   8   4   22.22    5.42
 -14   3   4    9.03    4.48
 -14   8   3   53.35    5.77
 -14   9   3  225.85    7.31
 -12  -2   5  182.02    4.67
 -12   5   2   53.68    4.95
 -11   0   3   -3.26    3.99
 -10  13   1   77.32    5.94
  -9  15   1  266.43    7.36
  -7  14   0   46.51    5.00
  -6  15   0  618.35    8.51
  -6  18   1   14.37    5.62
  -5  -1   1 1952.68    6.71
  -5   7  -1 3780.55   13.64
  -5  16   0   13.98    4.85
  -4   1   0    0.56    2.74
  -3  17   0  111.67    5.37
   2  14  -1  616.21    5.52
 -16   3   6  297.08    7.07
 -16   6   5  147.78    6.83
 -14   7   3  528.58    8.94
 -14  10   3   15.74    4.79
 -13  -1   5    8.32    3.88
 -11   7   1  469.97    7.73
 -11   8   1 1688.90   12.85
 -11   9   1   84.49    4.86
 -11  10   1  130.26    6.06
 -10  -5   6   18.04    2.62
 -10  -4   5  352.92    4.56
 -10   4   1   50.54    4.68
  -5  11  -1   67.03    4.46
  -4   5  -1 5692.16   14.45
  -3  -7   5 1198.87    4.24
  -2  14  -1  602.36    7.00
   2  -2   1    0.38    1.72
   4   1   0    2.74    1.71
   4  13  -1  675.94    4.26
 -16   1   7   97.43    5.59
 -16   5   5   50.74    5.87
 -15   5   4  251.66    7.01
 -14  -1   6  357.57    6.31
 -14   6   3  214.74    6.85
 -13   3   3 1305.59   10.83
 -13   8   2  399.62    7.92
 -13   9   2  101.82    6.23
 -13  10   2  189.91    7.02
 -11  -2   4   36.49    4.22
 -11   6   1   82.45    5.35
  -9   2   1  304.66    5.91
  -9   7   0   33.07    4.89
  -9   8   0  154.72    5.81
  -9   9   0   98.60    4.74
  -8  -3   3   50.52    3.23
  -8   1   1  290.75    4.94
  -6   9  -1   87.64    5.39
  -5   6  -1 3286.73   12.41
  -5  12  -1  606.74    7.46
  -4  13  -1  616.33    7.28
  -4  17   0  522.38    8.19
  -3   4  -1   63.01    3.69
  -3  14  -1   45.07    4.38
 -15   2   5  175.72    5.83
 -14   2   4  259.25    6.45
 -13   7   2  158.37    6.08
 -13  11   2   81.54    6.21
 -12  -1   4  337.47    5.82
 -11  12   1  670.61    9.93
 -10  -3   4 1848.04    8.89
  -9  11   0  162.33    6.04
  -9  16   1  205.78    7.33
  -7   3   0 6537.69   16.87
  -7  15   0  243.58    6.67
  -6   2   0 4517.96   13.04
  -6   8  -1  240.30    5.47
  -6  16   0   22.65    4.74
  -1  15  -1   19.30    4.21
 -16   2   6  261.95    7.02
 -16   4   5   82.98    6.07
 -15   0   6  403.22    7.54
 -15   4   4  321.01    7.32
 -14   0   5    1.78    4.41
 -13   6   2  223.81    6.45
 -11   5   1   57.08    5.10
 -10  15   1  418.46    8.78
  -9   6   0  199.05    5.67
  -9  12   0  335.34    7.28
  -8   4   0  316.19    5.75
  -6   7  -1  899.36    7.92
  -5  13  -1  638.32    7.81
  -5  17   0  217.28    6.68
  -4  14  -1   68.30    4.95
  -2  15  -1   42.29    4.19
   1  15  -1   18.18    3.30
   7   4   0  415.07    3.70
   8   6   0 1542.37    6.53
 -14   4   3  218.92    6.28
 -13   0   4  396.04    6.31
 -13   2   3  397.87    6.79
 -12   9   1  332.45    7.76
  -6  12  -1  192.36    5.56
  -5   5  -1   -2.79    3.28
  -4   4  -1   -0.26    4.06
  -2  -7   5 1429.49    5.58
   5   2   0   17.79    2.44
 -17   2   7  111.96    6.38
 -15   8   3  207.19    7.19
 -13   5   2   92.50    5.45
 -12   7   1  557.01    8.64
 -12   8   1  413.88    7.95
 -12  10   1   40.45    5.68
 -12  11   1  684.24   10.13
 -10   0   2 2342.68   11.27
 -10   8   0  981.25   10.01
 -10   9   0    3.60    4.87
  -9   5   0   49.84    4.79
  -8  15   0   15.38    5.05
  -7   8  -1  161.86    5.38
  -7  16   0  329.59    7.46
  -6   6  -1    0.15    3.40
  -6  17   0    7.07    5.22
  -5  14  -1  545.77    7.85
  -1   3  -1  768.53    3.81
   0   3  -1  170.64    2.06
 -16   3   5  359.55    7.58
 -16   6   4  172.99    6.77
 -15   1   5  137.11    5.46
 -15   3   4  202.90    6.25
 -15   7   3  146.82    6.60
 -14   9   2   48.36    5.95
 -14  10   2   17.79    5.74
 -12  12   1   -9.02    5.43
 -11  -1   3  524.40    6.40
 -11   4   1   84.22    5.15
 -10   7   0  488.74    7.82
 -10  11   0   -2.52    5.05
  -9  -1   2  349.74    5.07
  -9  14   0  275.14    7.36
  -6  13  -1  284.26    6.33
  -4  15  -1  439.47    7.46
  -2   0   0 7734.80    8.94
  -2   3  -1  150.80    2.96
  -1  -5   3   55.71    2.09
   4  -1   1  774.91    4.87
   8   7   0   10.71    1.98
 -17   3   6   35.71    5.82
 -16   1   6  150.40    6.02
 -14   3   3  207.79    6.10
 -14   7   2   61.82    5.83
 -14   8   2  776.42   10.56
 -13  -3   6  121.42    4.44
 -12   0   3  216.51    5.09
 -12   6   1  187.25    6.21
 -12  13   1  209.01    7.53
 -10  -2   3  129.81    4.17
 -10   2   1 1827.90   11.12
 -10  12   0 1581.94   13.54
  -9  -4   4  178.31    3.55
  -9   1   1  382.90    5.67
  -7   2   0   21.67    4.12
  -7  12  -1  575.16    8.05
  -6   5  -1 3222.40   12.70
  -2  -6   4  230.46    2.58
  -2  16  -1  299.82    6.33
   0  -6   4 1868.93    7.14
 -16   5   4  247.57    7.19
 -15   5   3  328.43    7.66
 -14  -2   6   97.11    4.41
 -13  -2   5 1006.65    8.48
 -13   1   3  569.29    7.74
 -12  -3   5  642.84    6.63
 -10   6   0  130.76    4.97
  -9   4   0   16.60    4.49
  -9  15   0  142.94    7.20
  -8   0   1  476.30    5.85
  -8  16   0  756.84   10.24
  -7   6  -1  896.68    8.20
  -7  13  -1  326.34    7.37
  -7  17   0  646.02   10.01
  -6  14  -1   51.65    4.63
  -5   4  -1 5512.66   14.82
  -5  15  -1  231.48    6.41
  -3   3  -1    0.98    3.12
  -3  16  -1  661.15    8.24
   3  -3   2  996.86    5.80
 -16   2   5   74.51    5.78
 -15  -1   6    5.94    4.16
 -14  -1   5  223.25    5.60
 -14   6   2  137.34    6.33
 -13   9   1  366.71    8.27
 -13  10   1   81.66    6.27
 -12  -4   6  267.16    4.57
 -12   5   1  604.60    8.38
 -11   9   0  171.35    6.45
 -11  10   0   -4.43    5.01
  -8   8  -1    3.16    4.68
  -8   9  -1  115.41    5.50
  -8  10  -1  141.83    5.78
  -8  11  -1 1741.84   12.77
  -7  -6   5  177.63    1.81
   0  -2   1   24.89    1.00
   8   8   0  575.02    4.10
 -17   2   6   59.31    5.87
 -17   4   5  105.83    6.44
 -16   4   4  512.54    8.74
 -15   4   3  363.47    8.03
 -14   2   3  562.73    8.33
 -14   5   2  193.16    6.43
 -13  -1   4  240.25    5.54
 -13   8   1  181.06    6.83
 -13  11   1  216.14    7.54
 -13  12   1  193.95    7.54
 -12  -2   4  551.28    6.53
 -11  11   0 2488.59   16.58
  -7  14  -1  133.82    6.35
  -6   1   0  157.33    4.60
  -6  15  -1  185.44    6.38
  -4  16  -1   -1.04    4.66
  -3   0   0    0.65    1.85
 -16   0   6  374.68    7.38
 -15   9   2  161.96    7.14
 -13   7   1  316.26    7.35
 -12   4   1   63.45    5.14
 -11  -4   5  925.30    6.68
 -11   7   0  105.35    5.87
 -11  12   0   33.72    5.78
  -9  -3   3   25.94    3.32
  -8  13  -1  184.80    6.71
  -8  17   0   52.51    6.11
  -7   5  -1 3653.39   14.29
  -6   4  -1 2301.52   10.74
  -5  16  -1   19.01    5.16
  -4   3  -1   69.21    4.11
  -3  10  -2  528.03    6.37
  -2   9  -2  477.03    5.51
  -2  10  -2  680.28    6.20
  -2  11  -2  401.48    5.72
  -1   9  -2  348.00    4.63
  -1  10  -2  127.64    3.95
  -1  11  -2  992.79    7.47
   8   9   0  176.33    2.75
 -16   3   4    0.26    5.25
 -15   8   2   24.25    5.81
 -13   6   1  282.92    7.00
 -12   1   2  155.41    5.62
 -11  -3   4 1156.92    7.72
 -11   0   2 1008.27    8.25
 -11   6   0  112.69    5.75
 -10  15   0  277.65    7.81
  -9   9  -1    3.60    4.91
  -9  10  -1  704.60    9.02
  -8   2   0 1142.89    8.31
  -8   6  -1  231.17    5.78
  -3   9  -2 2448.27   11.02
  -3  11  -2  561.71    6.79
  -1   8  -2  166.97    3.86
   0   9  -2   62.31    3.29
   0  10  -2 2323.13    9.16
 -17   3   5   47.72    5.69
 -16   1   5  218.36    6.66
 -15   1   4  157.48    5.97
 -15   3   3  741.64    9.87
 -15   7   2   21.93    5.62
 -12  -1   3  328.61    5.98
 -12  10   0 1563.26   14.18
 -11   2   1  305.36    6.17
 -10  -1   2  126.60    4.40
 -10   1   1  428.43    6.25
 -10   4   0  231.64    6.00
  -9   8  -1  117.92    5.74
  -7  15  -1   43.68    4.78
  -6  16  -1   64.80    5.62
  -4   0   0   70.96    2.78
  -4  10  -2  325.93    5.61
  -4  11  -2  214.09    5.63
  -4  17  -1  124.67    5.79
  -3  12  -2  335.60    6.07
  -3  17  -1   15.38    3.90
  -2  12  -2  496.42    6.32
  -1  12  -2  162.52    4.41
   0  11  -2 1018.14    6.73
 -17   1   6  129.62    6.45
 -16   5   3   82.65    6.64
 -15   6   2   92.76    6.23
 -14   9   1  559.69    9.74
 -14  10   1   76.86    6.33
 -13   0   3  298.66    5.78
 -13   2   2   77.06    4.92
 -13   5   1  610.95    8.97
 -12   8   0   41.50    5.82
 -12   9   0  328.29    7.93
 -12  11   0   34.16    5.86
 -12  12   0  297.75    8.97
 -11   5   0   17.78    5.79
  -7   1   0 1235.75    8.19
  -5   3  -1 1613.70    8.55
  -4   8  -2  104.05    4.45
  -4  12  -2  518.32    7.15
   0   8  -2 2234.75    8.19
   0  12  -2 2529.27   10.55
   2  -3   2  209.77    3.13
   3  -1   1  707.04    4.16
 -14   1   3  139.47    5.18
 -14   8   1   51.58    5.97
 -11  -2   3  397.31    5.76
  -8   5  -1  607.01    7.35
  -7   4  -1  270.32    5.59
  -7  16  -1  151.54    6.83
  -5  11  -2  706.10    7.86
  -3   7  -2  812.56    6.61
  -3  13  -2  440.25    6.65
  -2  13  -2   86.95    4.46
  -1  13  -2  698.22    6.99
   1   9  -2  360.50    3.97
   1  10  -2  121.39    3.34
   6   4   0 2086.76    6.86
 -17   4   4  330.96    7.87
 -16   2   4  253.16    6.76
 -15  -1   5  130.06    5.63
 -14  -2   5   49.32    4.30
 -14   3   2  267.60    6.64
 -14   7   1  140.06    6.53
 -12  13   0   11.64    5.69
 -10   9  -1  716.70    9.48
 -10  10  -1    1.43    5.23
 -10  11  -1  136.46    6.14
  -9   6  -1   97.37    5.30
  -9  14  -1  565.90    9.34
  -5   8  -2  517.24    6.63
  -5  12  -2   58.40    4.48
  -4  13  -2  369.73    6.76
   7   6   0  183.20    2.83
 -16   4   3  352.93    7.94
 -15   2   3 1035.05   10.64
 -14   6   1   46.86    5.41
 -13  -3   5   91.47    4.42
 -13   4   1  611.53    8.62
 -12   6   0 1919.23   13.80
 -11   4   0  910.74    9.40
 -10  -4   4  288.37    4.37
 -10   8  -1  130.76    6.02
  -9  -2   2  471.08    5.34
  -9   2   0   27.94    4.37
  -6   9  -2  630.13    7.70
  -6  11  -2   55.41    4.73
  -5   0   0    2.77    3.25
  -5  13  -2   95.34    5.30
  -3  14  -2  272.97    5.92
 -16   0   5  229.83    6.59
 -16   7   2   84.89    6.33
 -15   0   4   13.63    4.95
 -15   4   2   62.82    6.11
 -14  -1   4   88.47    4.39
 -13  -2   4  212.38    5.18
 -13   1   2  699.89    8.58
 -13   9   0  252.90    7.66
 -13  10   0   41.08    6.04
 -13  11   0  101.44    6.72
 -12   0   2 2608.50   13.46
 -10   7  -1   75.04    5.61
  -9  15  -1  259.27    7.43
  -8  16  -1   19.44    5.29
  -7  17  -1  102.72    6.38
  -6   8  -2 2143.41   12.02
  -6  12  -2  353.96    6.72
  -5   7  -2  389.28    5.97
  -4  14  -2  275.30    6.26
  -3   6  -2  433.13    5.77
  -1  14  -2  169.66    5.00
   0   7  -2  832.59    5.28
   1   8  -2  167.10    3.17
 -17   3   4  840.16   10.88
 -16   3   3  145.01    6.74
 -15   8   1   56.94    6.97
 -14   5   1  493.58    8.46
 -13  12   0    5.47    5.97
 -11  10  -1  124.62    6.40
 -10  -3   3   70.78    3.94
  -9   5  -1    7.26    4.62
  -8   1   0  755.07    6.98
  -8   4  -1 1243.96    9.01
  -7  -3   2  841.69    5.20
  -7   9  -2   34.77    4.93
  -6  13  -2  225.72    6.01
  -5  -2   1 1565.20    5.99
  -5  14  -2  219.90    6.35
  -5  18  -1   20.48    5.42
  -3   2  -1  155.13    3.40
  -2   6  -2 1191.82    6.88
 -17   1   5  199.70    6.93
 -17   5   3   18.67    5.37
 -16   1   4  227.57    6.94
 -14   0   3  304.26    6.74
 -14   2   2  583.61    8.28
 -13  -1   3  557.55    7.37
 -13   7   0  183.30    6.97
 -12  -4   5  194.93    4.53
 -12  -3   4  967.12    7.81
 -11  -1   2  892.88    7.67
 -11   8  -1 1713.81   13.60
 -11   9  -1   78.59    6.18
 -11  11  -1   -0.03    5.21
 -11  12  -1  688.50   10.34
 -10   6  -1  114.53    5.81
  -9  16  -1  198.36    7.90
  -7   8  -2   24.72    4.72
  -7  12  -2  315.50    6.83
  -6   0   0 9724.61   17.65
  -6   7  -2   74.90    4.77
  -6  18  -1   29.73    6.29
  -4   2  -1  482.13    5.12
  -3  15  -2  507.97    7.33
  -2   2  -1    2.17    2.18
  -2  15  -2   96.24    5.09
   1  -3   2  487.33    3.60
   1  13  -2  717.47    6.06
 -16   5   2  224.61    8.09
 -15   1   3  282.11    7.00
 -15   3   2  496.15    8.88
 -13   6   0   19.94    5.21
 -11   3   0 1891.82   12.31
 -10   2   0 1470.75   10.28
 -10  15  -1  421.09    8.89
  -8  -4   3  243.30    3.66
  -8  10  -2  598.55    8.47
  -7  13  -2  161.03    5.88
  -6  14  -2  148.06    5.57
  -5  -7   6   58.72    1.57
  -5   6  -2 2731.73   12.05
   2  10  -2  684.19    4.55
   4   0   1   -1.22    2.47
 -17   2   4  535.53    9.26
 -15   6   1  178.78    7.06
 -14   9   0  285.37    8.10
 -14  10   0  241.32    7.88
 -12  -2   3   50.53    4.25
 -12   4   0  150.82    5.98
 -11   7  -1  480.97    8.31
 -11  14  -1   33.84    5.99
 -10   5  -1   26.71    5.16
  -9   4  -1  281.01    6.24
  -8   9  -2  509.58    7.89
  -8  12  -2  770.12    9.73
  -7   7  -2 1809.00   11.53
  -7  18  -1   29.49    5.52
  -6   6  -2  213.37    5.53
  -5   2  -1 1585.04    8.42
  -5  15  -2  173.06    5.86
  -1  15  -2  203.96    5.03
   2  11  -2  413.76    4.01
   7   7   0 1747.17    6.53
 -18   2   5  163.65    7.35
 -17   4   3  159.48    6.59
 -16   2   3   21.73    5.58
 -14   8   0   20.28    5.87
 -12   9  -1  311.27    7.76
 -12  10  -1   34.67    5.87
 -12  11  -1  673.35   10.40
 -10  -2   2  686.03    6.52
  -9   1   0 3435.10   13.73
  -8   3  -1 1115.46    8.83
  -8   8  -2  308.13    6.77
  -8  13  -2  412.73    7.84
  -7  14  -2   62.09    5.29
  -6  15  -2  105.09    5.54
  -4  -7   6  159.54    2.50
  -3   5  -2  594.40    6.26
   2  12  -2  527.40    4.68
 -16  -1   5  221.79    6.23
 -16   4   2   10.30    5.33
 -15  -2   5  175.98    5.31
 -14   1   2  152.95    6.07
 -13   0   2  506.01    7.48
 -13   5   0  490.52    8.35
 -12   8  -1  414.74    8.32
 -12  13  -1  203.93    7.63
 -11   6  -1   92.31    5.82
  -9  10  -2  430.29    7.96
  -9  11  -2 1844.69   14.03
  -8   7  -2   13.47    4.94
  -8  14  -2  870.11   10.90
  -7   0   0    0.68    3.74
  -7   6  -2   66.96    5.01
  -7  15  -2   14.06    5.62
  -6   2  -1 1773.34    9.33
  -5   5  -2 3380.30   12.98
  -5  16  -2  218.91    6.77
  -4   5  -2  496.55    5.99
  -4  16  -2    7.69    4.70
  -3  -7   6  315.28    3.29
  -3  16  -2   33.49    4.49
  -2  16  -2   33.61    4.54
  -1   2  -1  373.67    2.73
   0  15  -2   15.19    3.61
   1  14  -2  168.07    4.13
   2  -1   1  317.66    2.65
   3  -2   2  202.68    3.61
   5   1   1 1949.70    7.66
 -18   3   4    7.73    6.05
 -17   0   5    2.18    5.02
 -16   0   4 1221.43   11.60
 -16   7   1  143.79    7.22
 -15  -1   4  146.54    5.49
 -15   2   2   91.75    6.10
 -14  -2   4  248.30    6.04
 -12   7  -1  567.78    9.07
 -11   0   1  177.61    5.59
  -9   8  -2  504.59    8.64
  -9  13  -2   98.76    6.61
  -8  -3   2  319.73    4.28
  -2   5  -2 5077.95   12.53
 -17   3   3  114.29    6.21
 -14  -3   5  134.49    4.57
 -11  -4   4  532.45    5.52
 -11  -3   3  175.27    4.76
 -10   4  -1   49.92    5.20
  -8  15  -2   24.08    5.86
  -7   2  -1 1668.61    9.68
  -6   5  -2 2690.46   12.44
   2  13  -2   78.04    3.18
 -17   1   4  242.54    6.77
 -17   5   2  114.45    6.37
 -16   3   2   44.65    5.54
 -16   6   1   57.78    6.24
 -15   0   3  368.56    6.94
 -15   8   0   12.08    5.93
 -14  -1   3  145.52    5.41
 -13   9  -1  367.09    8.42
 -13  10  -1   75.31    6.50
 -13  11  -1  220.49    7.83
 -13  12  -1  190.17    7.81
 -12   6  -1  171.31    6.80
 -10   9  -2  417.68    8.04
 -10  10  -2  590.11    9.12
 -10  11  -2  489.56    8.84
  -9   3  -1 1451.50   10.36
  -9   7  -2   29.94    5.32
  -9  14  -2   38.05    5.64
  -8   0   0 1625.00    9.45
  -8   6  -2 2147.84   12.80
  -7  16  -2   84.60    5.75
  -4  17  -2  236.70    6.61
 -16   1   3  300.80    7.10
 -14   5   0  114.30    6.43
 -13  -3   4  687.50    7.22
 -13   8  -1  177.05    7.16
 -10   8  -2  606.15    8.94
 -10  13  -2  204.24    7.32
  -7   5  -2  389.92    6.51
  -6  17  -2   40.82    5.71
  -1   5  -2 1449.54    6.80
   2   1   0   64.09    1.07
 -18   2   4  157.74    6.70
 -17   2   3   47.20    6.14
 -17   4   2  215.18    7.82
 -15   7   0  231.22    7.87
 -14   2   1  562.95    8.40
 -13  -4   5  545.14    6.24
 -13  -2   3  384.64    6.32
 -13   1   1  323.62    6.60
 -13   7  -1  321.02    8.11
 -11  -5   5  408.17    4.50
 -11  -2   2  404.45    5.98
 -10  14  -2   27.37    5.74
  -9  -4   3  273.70    3.94
  -9   6  -2  621.47    8.42
  -8   2  -1  644.44    7.28
  -8  16  -2   66.94    5.94
   0  -5   4   50.92    2.99
 -15   1   2  191.52    6.00
 -15   6   0  623.26   10.70
 -14   0   2  186.65    6.06
 -14  10  -1   88.58    6.88
 -13   3   0   34.52    5.30
 -12   0   1  365.66    6.83
 -12   2   0  198.98    6.18
 -12   5  -1  604.64    8.95
 -11   9  -2 1877.42   14.69
 -11  10  -2  507.58    9.13
 -11  11  -2  482.11    9.25
 -11  12  -2  485.15    9.47
 -10   3  -1  829.22    8.82
 -10   7  -2  365.20    7.65
  -9  16  -2   34.09    6.86
  -8   5  -2  503.42    7.33
  -7  17  -2   18.11    5.24
  -5   4  -2  501.67    6.43
  -4   4  -2  265.45    5.43
 -18   3   3   15.13    6.64
 -16  -1   4  221.02    6.37
 -14   4   0  590.08    9.29
 -14   9  -1  558.68   10.18
 -13  -1   2  691.52    8.23
 -13   6  -1  264.07    7.46
 -11   8  -2  216.18    7.36
 -10  15  -2   30.56    5.92
  -9  -3   2 2538.19    9.98
  -9   0   0   -3.65    4.01
  -8  17  -2  140.09    7.39
  -6   4  -2 2045.48   10.89
  -5  10  -3  724.44    8.44
  -5  11  -3  100.17    4.95
  -5  12  -3   48.12    5.06
  -4  10  -3   87.32    5.01
  -4  11  -3  688.32    7.67
  -4  12  -3  400.21    6.94
  -3   4  -2  283.02    5.03
  -3  11  -3  160.20    5.18
 -17   0   4    5.53    5.19
 -16   4   1    5.23    5.53
 -15  -2   4 1000.71    9.88
 -11  14  -2   33.30    6.04
 -10   6  -2  985.37   10.35
  -9   2  -1  303.93    6.20
  -6  11  -3  114.48    5.30
  -6  12  -3   87.83    5.21
  -6  18  -2    5.16    5.47
  -5   1  -1 1893.60    8.82
  -5  13  -3 1048.93   10.38
  -4   1  -1  793.53    5.76
  -4   9  -3  273.31    5.97
  -4  13  -3 2409.96   14.02
  -3  10  -3   69.57    4.10
  -3  12  -3  529.93    7.16
 -18   1   4   34.91    6.48
 -17   3   2  226.37    7.23
 -16   0   3  263.54    7.16
 -16   7   0  319.15    8.72
 -15  -1   3  298.43    6.82
 -15   5   0   77.40    6.18
 -14   7  -1  138.57    6.99
 -12  -4   4   85.91    4.26
 -12  -3   3  519.16    6.34
 -12   9  -2  157.87    7.15
 -12  10  -2  332.62    8.51
 -12  11  -2  442.52    9.42
 -12  12  -2  595.58   10.45
 -11   7  -2   78.33    6.14
  -9   5  -2 1303.07   10.75
  -7  11  -3  440.54    7.67
  -7  12  -3  378.73    7.50
  -7  18  -2   93.71    6.44
  -6   1  -1 3738.46   12.69
  -6  13  -3   73.16    5.01
  -3   9  -3   14.52    4.16
  -3  13  -3 1385.99   10.46
  -2   4  -2  110.10    4.27
  -2  10  -3  143.54    4.58
  -2  11  -3  389.65    6.06
   7   9   0   31.97    2.19
 -17   1   3    2.80    4.80
 -17   5   1   13.36    5.84
 -15   2   1   32.24    5.36
 -14   1   1  458.87    7.75
 -13   5  -1  624.10    9.58
 -12   8  -2  758.10   11.18
 -11   3  -1  524.51    8.01
  -8   4  -2  102.07    5.35
  -8  12  -3  228.79    7.41
  -7   9  -3  684.52    8.76
  -7  13  -3  349.70    7.35
  -6  -1   0  156.68    4.67
  -6   8  -3   48.04    5.66
  -6  14  -3  236.92    7.00
  -5  14  -3  255.33    6.34
  -4  -1   0    2.88    2.39
  -4  14  -3  232.98    6.36
  -3   1  -1  729.05    4.86
  -3  14  -3  208.78    6.17
  -2  -6   5  123.05    2.64
  -2  13  -3  391.69    6.51
   1   6  -2 7278.38   11.18
   3   0   1  150.20    2.64
   3  11  -2  595.10    3.83
 -18   2   3  202.15    7.83
 -16   3   1  610.04   10.22
 -16   6   0   27.66    6.08
 -14  -3   4   18.72    4.35
 -14  -2   3  558.25    7.63
 -14   6  -1   51.52    5.80
 -13   0   1 1009.31    9.94
 -12  -2   2  517.15    6.94
 -10  -4   3   92.24    3.86
 -10   2  -1 1835.72   11.90
 -10   5  -2  193.08    6.52
  -9  -2   1  319.50    5.22
  -8   9  -3  883.39    9.98
  -8  13  -3   44.36    5.57
  -7   1  -1  692.70    7.03
  -7   8  -3  227.78    6.33
  -7  14  -3  568.47    9.05
  -5  15  -3  365.75    7.77
  -2   9  -3 1933.91   10.05
   0   5  -2   60.70    3.01
   2  -2   2   64.06    2.65
   6   6   0  189.20    2.73
 -17   2   2  157.70    7.26
 -16   1   2   74.67    5.59
 -15   0   2   21.17    4.68
 -13  10  -2  200.87    7.81
 -13  11  -2   78.29    6.95
 -12   7  -2  321.36    8.19
 -10  -3   2  520.07    6.08
  -9  10  -3  136.56    6.30
  -9  12  -3   89.13    5.98
  -8  14  -3   54.25    6.19
  -7  -1   0 1225.01    7.54
  -6  15  -3  207.89    6.59
  -5   7  -3  610.75    7.78
  -4  15  -3  395.64    7.30
  -2  14  -3  579.63    7.28
  -1  11  -3  527.51    6.08
  -1  12  -3  326.02    5.58
 -17   4   1  125.71    6.82
 -15   7  -1   47.59    6.41
 -14  -1   2  173.14    5.98
 -13   4  -1  618.79    9.24
 -13   9  -2   93.59    6.90
 -12   3  -1   19.24    5.29
  -9   4  -2   65.03    5.32
  -9  13  -3   67.65    6.14
  -8   8  -3   -0.82    5.13
  -7  15  -3  158.01    6.51
  -6   3  -2  409.59    6.32
  -6   7  -3  106.98    5.25
  -5   3  -2  582.03    6.70
  -4   7  -3  660.62    7.11
  -3  15  -3  761.95    8.79
  -1  10  -3 3163.59   12.09
   0   2  -1   29.43    1.31
   2  -3   3  500.70    4.89
   3  13  -2  434.00    3.97
   4   1   1  805.05    5.11
   5   2   1 1597.31    7.26
   7  10   0  520.50    3.92
 -18   3   2  163.16    7.52
 -17  -1   4  249.36    6.93
 -14   5  -1  520.35    9.34
 -13   8  -2  418.37    9.13
 -12  -1   1 1251.68   10.09
 -12   6  -2  341.52    8.05
 -11   5  -2  694.37    9.45
 -10  -5   4 1675.04    7.60
  -9   8  -3  865.44   10.18
  -9  14  -3  264.70    7.73
  -8  -1   0  731.98    7.09
  -8  15  -3  241.36    7.41
  -7   3  -2  818.84    8.07
  -7   7  -3   -2.52    4.87
  -5  16  -3   68.44    5.86
  -4   3  -2  293.07    5.60
  -3  -6   5  463.06    3.55
  -2   8  -3  310.40    4.84
  -2  15  -3 1157.17    9.93
  -1   9  -3  852.69    6.88
 -18   0   4   -2.30    4.93
 -17   0   3  291.62    7.67
 -16  -2   4  264.83    6.45
 -16  -1   3  328.14    7.37
 -16   2   1  291.69    7.70
 -15   1   1   18.22    4.81
 -14  10  -2   27.41    6.48
 -13  -3   3 1427.48    9.95
 -13   7  -2  166.44    7.31
 -11   2  -1  295.11    6.76
 -10   4  -2  326.20    7.24
 -10   9  -3  145.01    6.52
 -10  13  -3  247.00    7.94
  -9   1  -1  395.28    6.54
  -9  15  -3   20.16    6.50
  -8   7  -3  236.26    6.68
  -7  16  -3  375.36    8.25
  -1   4  -2   53.96    3.45
  -1  14  -3  156.14    5.05
 -17   3   1   27.31    5.66
 -14   0   1   21.61    4.62
 -14   9  -2   35.67    6.50
 -13  -4   4  104.26    4.78
 -11  11  -3    2.53    5.98
 -10   8  -3  186.18    6.86
 -10  14  -3   21.43    5.81
  -9   7  -3  673.23    9.26
  -8   3  -2  313.96    6.46
  -8  16  -3  180.79    7.02
  -6   6  -3   -5.82    4.69
  -5   6  -3 4475.97   16.17
  -3   3  -2 1018.57    6.85
  -2   1  -1  383.37    3.34
 -17   1   2  107.70    6.78
 -16   0   2  106.95    6.41
 -16   7  -1  153.35    7.71
 -15  -2   3 1094.81   10.26
 -14   4  -1   61.91    6.21
 -14   8  -2  842.32   11.99
 -13   3  -1   72.27    5.87
 -13   6  -2  225.80    7.49
 -12   5  -2   53.05    5.91
 -11  -4   3  679.56    6.36
 -11  -3   2  598.81    6.67
 -11   9  -3  117.85    6.48
 -11  10  -3  164.56    6.96
 -11  13  -3   40.45    6.39
 -10  15  -3   54.85    6.66
  -9   3  -2 2438.46   13.70
  -9  16  -3  103.40    7.10
  -7   6  -3  107.87    5.61
  -7  17  -3  257.12    8.59
  -6  17  -3  264.16    7.77
  -5  17  -3   16.00    5.46
  -4   6  -3  134.44    4.99
   0  11  -3   -2.91    3.34
   0  12  -3  228.11    4.61
   1  -1   1    3.47    1.24
 -18   2   2  279.10    7.99
 -15  -3   4  212.24    5.96
 -15  -1   2  187.48    6.30
 -15   5  -1  223.22    7.83
 -13  -1   1  319.44    6.73
 -12   0   0  935.40    9.68
 -12   2  -1  169.96    6.36
 -11   4  -2  217.90    6.90
 -11  14  -3  580.96   10.95
 -10   7  -3 1738.31   13.77
  -8   6  -3   46.83    5.50
  -8  17  -3    1.64    6.18
  -1   8  -3  241.75    4.52
  -1  15  -3  317.84    5.94
   0  10  -3  731.30    6.18
   3  -1   2  511.01    4.61
 -16   6  -1   68.01    6.69
 -15   2   0  131.63    6.92
 -15   9  -2  183.64    8.23
 -14   7  -2   70.91    6.80
 -12  10  -3   76.44    6.72
 -12  11  -3    8.84    6.14
 -11  -2   1  322.80    6.00
 -11   8  -3   97.87    6.36
  -9   6  -3  102.14    6.09
  -3   6  -3  108.61    5.03
 -17   2   1   99.53    6.20
 -16   1   1   47.78    5.38
 -16   3   0  172.62    7.13
 -15   8  -2   25.21    7.31
 -14   1   0 1974.55   14.16
 -14   3  -1   43.39    6.44
 -12   4  -2  506.83    8.69
 -10   3  -2  506.64    8.01
  -7   5  -3  580.58    7.86
  -6   0  -1   62.80    5.33
  -6   5  -3 4344.18   16.53
   0  14  -3  307.26    5.41
 -18   0   3  316.10    8.18
 -17  -1   3    6.61    5.21
 -17   4   0  490.31    9.84
 -15   0   1  317.62    6.93
 -15   4  -1  421.54    9.09
 -14  -3   3  212.13    5.54
 -14  -2   2  600.25    7.97
 -14   6  -2  148.08    6.97
 -13   2  -1  178.30    6.55
 -12   8  -3  229.58    7.60
 -11  -5   4   94.29    3.46
 -11   1  -1  518.14    7.76
 -11   7  -3  415.36    7.94
 -10   6  -3  248.93    7.21
  -8   5  -3   44.51    5.40
  -7  -4   2  497.70    4.18
  -7   0  -1 2148.48   10.47
  -7   2  -2  168.75    5.54
  -5   0  -1  245.41    5.36
  -5   5  -3    2.38    4.59
  -2   3  -2  238.61    4.06
   0   9  -3   70.15    3.58
   6   4   1 2446.68    9.13
   6   7   0  174.81    2.65
 -19   1   3   99.46    6.63
 -16   5  -1   24.59    6.14
 -15   7  -2   19.77    6.23
 -13   0   0   -2.44    5.13
 -13   9  -3   63.16    6.68
 -13  10  -3  245.80    8.42
 -12  -3   2  323.76    5.81
 -11   3  -2  547.95    8.50
  -9   5  -3   61.72    5.69
  -8   0  -1  490.92    6.48
  -8   2  -2 2543.71   13.03
  -7  11  -4   31.78    5.87
  -7  12  -4  577.95    9.20
  -6  11  -4  187.01    6.53
  -6  12  -4 1044.54   10.88
  -5   2  -2 4970.46   14.80
  -4   5  -3 2133.93   10.75
   5   5   0   49.82    2.12
 -18   1   2    9.59    5.09
 -17   0   2  404.58    8.13
 -16  -2   3   13.14    4.60
 -14  -4   4  118.18    4.58
 -14  -1   1  436.63    7.54
 -14   5  -2  187.55    7.06
 -13   4  -2  341.05    8.07
 -12  -4   3  396.45    5.59
 -12  -2   1  167.07    5.37
 -12   7  -3  376.27    8.72
 -11  -1   0  375.51    6.27
 -11   6  -3   97.85    6.40
  -9   0  -1    1.97    4.43
  -9   2  -2  461.17    7.30
  -8  -4   2  111.98    3.44
  -8  11  -4  127.77    6.10
  -8  12  -4  157.31    6.35
  -8  13  -4  286.78    7.89
  -7  -3   1 6540.51   13.76
  -7  10  -4  344.46    7.30
  -7  13  -4   57.43    5.41
  -6  10  -4  633.50    8.41
  -6  13  -4  259.71    6.76
  -5  11  -4   90.72    4.97
  -5  12  -4  597.67    8.07
  -5  13  -4   72.20    5.56
  -1   7  -3  204.52    4.29
   1  -3   3  201.65    3.70
 -17   3   0  105.97    6.58
 -16  -1   2   77.29    5.79
 -16   2   0  151.17    6.76
 -15   6  -2   96.49    6.86
 -14  10  -3   13.83    6.36
 -13   8  -3   47.95    6.40
  -9  11  -4   19.75    5.33
  -9  12  -4    3.30    5.16
  -9  13  -4  377.43    8.52
  -8  -3   1 1126.43    6.87
  -8  14  -4  688.20   10.57
  -7  14  -4   40.44    5.38
  -6  14  -4   90.31    5.67
  -5  10  -4 1463.08   11.08
  -5  14  -4   16.43    5.21
  -4   2  -2  104.52    4.71
  -4  11  -4  507.17    7.43
  -4  12  -4   82.57    5.28
   1  -2   2  327.38    3.25
 -18   2   1  228.59    8.00
 -17   1   1    4.37    5.02
 -14   9  -3  239.67    8.30
 -13   7  -3  332.12    8.52
 -12   6  -3   77.70    6.48
 -10   0  -1    9.51    5.10
 -10   2  -2  625.52    8.22
 -10  12  -4    9.70    5.42
 -10  13  -4  635.74   11.01
  -9  14  -4  585.14    9.84
  -8  15  -4   19.62    6.03
  -7   4  -3  624.20    7.74
  -7  15  -4  263.36    7.71
  -6  15  -4   22.81    5.32
  -5   9  -4   51.54    4.70
  -4  10  -4  254.29    6.06
  -4  13  -4   92.15    4.64
  -3   5  -3  259.47    5.57
 -16   0   1   46.06    5.21
 -14   8  -3   59.76    6.51
 -11   5  -3   97.44    6.17
 -10  10  -4  403.29    8.55
 -10  14  -4   55.85    5.92
  -7   8  -4   95.79    5.59
  -4  14  -4  115.13    4.93
 -13  -2   9  141.55    5.35
 -13  -1   9   66.85    4.53
 -13   0   9  586.72    8.05
 -13   1   9   63.38    4.85
 -11  -6   7  328.37    5.03
 -11  -2   6  380.17    5.84
 -11  -1   6  730.02    7.12
 -11   0   6    6.96    3.71
 -11   1   6  749.15    7.69
 -11   5   7  532.32    7.93
 -10  -2   5  468.50    5.45
  -9  -1   4  405.29    5.19
  -9   9   7    2.12    4.75
  -9  10   8  319.23    6.97
  -8   9   6  519.39    7.90
  -6  10   5   76.06    4.85
  -5  14   8   17.10    5.08
  -4  13   6 1095.12    9.90
  -4  14   7   43.02    5.27
  -3   7   2  840.20    6.31
  -2  15   7  248.38    6.06
   0  14   5    7.16    3.85
   0  15   6  430.91    6.89
 -13  -3   9   14.16    4.24
 -13   2   9  134.89    5.38
 -12  -1   7   56.26    4.45
 -12   0   7   40.00    4.36
 -11  -3   6  808.63    7.22
 -10  -3   5  275.11    4.62
 -10   9   8  352.96    7.48
  -9  -2   4  240.16    4.23
  -7   7   4  243.19    5.56
  -7   9   5 1581.74   11.04
  -6   6   3    4.67    3.75
  -4  12   5  197.63    5.78
  -2   8   2 2654.06    9.89
 -13   3   9    9.37    4.35
 -12  -2   7   11.73    3.86
 -12   1   7   49.19    4.30
 -12   2   7   14.78    4.53
 -12   5   8  116.36    6.32
 -10   3   5  263.04    5.59
 -10   6   6  408.35    6.84
 -10   8   7  477.09    7.69
  -9   2   4  236.72    4.94
  -9   6   5  945.35    8.78
  -9   8   6  522.96    7.78
  -7   4   3  666.18    6.38
  -4   6   2 2118.39    9.13
  -3   3   1   -2.10    2.26
  -2  12   4  546.21    6.31
  -2  16   8   23.73    5.04
  -1  11   3  551.06    5.93
   0  -7   1 2202.05    6.35
   0  13   4  405.75    5.64
   1  -3   0   39.19    1.44
   1  10   2  128.23    3.54
   2  -4   0   20.91    2.12
   9   7   1   42.20    1.66
 -12  -3   7  228.97    4.90
 -11   6   7  320.90    6.69
  -9  -3   4  153.82    3.92
  -8   8   5   -0.67    4.31
  -8  11   7   49.94    5.11
  -7  11   6   40.87    4.51
  -6   1   2 7260.74   14.23
  -6  13   7  108.38    5.44
  -5  10   4 1548.39   10.07
  -4   9   3  258.45    4.95
  -3  13   5   88.26    4.69
  -3  14   6  406.91    6.71
  -3  15   7  507.24    7.94
  -1  -9   2  339.46    3.05
  -1  14   5  236.83    5.50
  -1  15   6    5.65    4.20
 -13  -1   8  225.56    5.71
 -13   0   8  125.01    5.08
 -13   1   8  226.21    5.91
 -12   3   7  234.55    5.88
 -11  -4   6  263.47    4.51
 -11   4   6  269.19    5.81
 -11   8   8  182.50    6.18
 -10  -4   5  370.63    4.57
 -10   4   5  342.76    5.97
  -9   3   4  158.01    4.60
  -9  10   7   93.96    5.40
  -8   6   4  274.08    5.54
  -8  10   6    1.21    4.11
  -6   2   2 1206.54    6.79
  -6   9   4  520.17    6.67
  -5   8   3   45.18    3.89
  -1  16   7  102.93    5.17
   1  12   3  333.04    4.64
 -14  -1  10  138.23    5.34
 -13  -2   8  383.47    6.32
 -13   2   8  385.21    6.73
 -12   6   8  226.33    6.24
 -11   7   7   17.66    4.65
 -10  -7   6  212.99    3.44
 -10   7   6  208.28    5.72
  -8   1   3  233.19    4.25
  -7   5   3  588.96    6.11
  -7   8   4  112.26    4.74
  -6   7   3  107.52    4.27
  -6  11   5  337.57    6.15
  -5   5   2 3485.60   11.04
  -5  13   6  282.71    6.14
  -5  14   7  413.08    7.15
   2  15   5  180.74    4.40
   3  14   4    8.79    2.96
   6   4   0 2102.87    4.70
 -13   3   8   11.28    4.22
 -12  -4   7  338.08    5.16
 -11   5   6   72.55    4.59
 -10   9   7   97.81    5.32
  -9   4   4  176.23    4.79
  -9   9   6  218.26    6.03
  -8   2   3  311.27    4.69
  -6   3   2  420.28    4.94
  -5  12   5  191.42    5.33
  -3   4   1   69.76    3.32
  -3   8   2  318.21    4.85
  -3  12   4 1013.06    8.06
  -2  11   3  395.59    5.35
  -2  15   6   40.47    4.58
  -1  13   4  242.21    4.65
   0  10   2 2370.94    8.78
   2   4   0   24.70    0.97
 -13  -3   8   18.10    3.72
 -12   5   7    1.60    4.29
 -12   7   8    1.09    4.44
  -9  -7   5 1681.66    6.25
  -9  -4   4  183.63    3.33
  -8  -2   3  333.20    3.97
  -8   7   4  104.39    4.63
  -8   9   5  168.65    5.39
  -4   0   1   -1.13    1.98
  -4   7   2  480.27    5.17
  -4  14   6  130.52    4.90
  -4  15   7  309.37    6.40
  -2  14   5   52.37    3.77
  -2  16   7   14.29    4.59
   0  12   3  222.35    4.30
   1  15   5  152.64    4.29
   2  14   4  264.48    4.36
   4  11   2  226.45    2.88
 -14  -1   9   72.50    4.49
 -14   0   9  119.77    5.19
 -14   1   9   74.18    4.87
 -13   4   8  169.12    5.63
 -12   0   6 1655.14   10.15
 -12   1   6  534.70    6.78
 -11   0   5    7.15    3.70
 -11   1   5  906.39    7.71
 -11   6   6   84.02    4.58
 -11   8   7   44.87    4.78
 -10  -5   5  589.29    4.94
 -10   8   6   10.12    4.17
  -9   5   4   49.00    4.17
  -9  11   7  232.58    6.29
  -8   3   3   57.78    3.66
  -8  11   6   19.42    4.46
  -8  12   7   97.18    5.21
  -7   6   3  100.97    4.06
  -4  13   5  507.90    6.63
   2  -3   0  435.69    2.83
   3  11   2  598.68    4.26
   5  11   2  733.68    3.61
 -14  -2   9  143.28    4.92
 -14   2   9  138.12    5.51
 -13  -4   8  152.99    4.37
 -12  -5   7    4.66    3.12
 -12  -1   6  524.11    6.33
 -12   2   6  349.61    5.77
 -12   6   7  249.95    6.11
 -11  -1   5  897.40    6.92
 -10   6   5   64.06    4.39
 -10  10   7    5.75    4.38
  -9  10   6  156.78    5.44
  -7   9   4  445.48    6.28
  -6   4   2 2044.81    8.70
  -6  10   4  629.03    6.99
  -6  13   6   80.50    4.75
  -6  14   7    4.15    4.10
  -5   6   2 2743.10   10.18
  -5   9   3   61.02    3.85
  -4   2   1  529.12    4.16
  -2   6   1 1825.08    6.98
  -2  13   4  223.21    4.86
   0  15   5   25.73    3.52
   0  16   6  390.88    6.14
   1  -2   0   58.82    1.20
   1  14   4   89.54    3.59
 -13  -1   7   44.86    4.16
 -13   0   7   54.93    3.94
 -13   1   7   41.89    3.88
 -13   2   7   69.57    4.71
 -12  -2   6  364.60    5.30
 -11  -2   5   27.32    3.47
 -10   0   4 1947.96    9.43
  -8  -3   3   51.13    2.46
  -8   4   3  234.48    4.59
  -7  11   5  298.87    5.97
  -6   8   3   42.22    3.82
  -5  14   6  222.15    6.09
  -4  12   4   77.22    3.91
  -3   5   1 1681.49    7.15
  -3  14   5  144.67    4.88
  -3  15   6   94.65    4.50
  -3  16   7  228.03    5.98
  -1  10   2  128.68    3.44
  -1  12   3  312.83    4.85
   2  11   2  388.20    3.91
   3  -3   0 7582.04   11.18
   3  13   3 1387.96    6.85
   4  13   3 2401.12    8.13
   5   4   0   30.74    1.18
   6  11   2   55.09    1.53
 -13   3   7  174.08    5.61
 -13   6   8  234.76    6.15
 -11   4   5  893.15    8.28
 -11   7   6   42.41    4.27
 -10  -1   4  855.46    6.20
 -10   2   4  495.66    5.84
 -10   9   6  162.38    5.42
  -8   8   4 1056.80    8.50
  -8  10   5   91.25    4.52
  -5  15   7  209.55    5.86
  -4   3   1   59.86    3.22
  -2 -10   3  128.14    2.09
  -1  15   5  142.81    4.57
  -1  16   6  151.64    5.04
   0  14   4 1085.29    7.73
   7   2   0   24.77    2.04
 -14   1   8  122.58    5.12
 -13  -2   7   70.33    4.05
 -12  -3   6   73.87    3.57
 -12   7   7   79.73    5.00
 -11  -3   5  175.73    4.17
 -11   9   7  241.18    6.15
 -10  -2   4  513.98    5.05
 -10   3   4 1808.27    9.84
  -9  -5   4   57.87    2.64
  -9  12   7  239.60    6.18
  -8   5   3   43.45    3.73
  -7   7   3   -1.88    3.56
  -6   5   2 2674.11    9.97
  -5  13   5   88.83    4.43
  -4   8   2  110.09    3.60
   0   8   1  512.92    3.98
   1  11   2  951.46    5.78
   2  13   3  388.11    4.27
 -14  -1   8  139.64    4.79
 -14   0   8  174.85    4.86
 -14   2   8   17.24    3.75
 -12   5   6  130.33    4.90
 -11  -6   6   90.32    2.94
 -11   5   5  384.73    6.14
 -10   4   4  273.97    5.15
 -10  11   7    3.94    4.33
  -9  11   6  195.63    6.11
  -8  12   6  829.58    8.87
  -7   0   2  823.73    5.36
  -7   1   2  622.85    4.94
  -7   2   2  175.27    4.10
  -6  11   4  186.93    5.31
  -5   7   2  382.14    4.86
  -4  15   6  232.07    5.43
  -4  16   7  113.87    5.52
  -3  13   4  678.74    6.69
   0   2   0 7816.83    6.33
   1  13   3  553.44    5.27
   6   3   0   52.82    1.53
 -14   3   8  149.04    5.06
 -13  -3   7  165.85    4.29
 -12   8   7  103.37    5.08
 -11   8   6   15.92    4.26
  -9   1   3  801.44    6.05
  -9   7   4  438.28    6.20
  -7  10   4  342.33    5.68
  -6   9   3  102.83    4.12
  -6  14   6  361.78    6.90
  -5  10   3  713.64    6.68
  -5  12   4  610.95    6.98
  -4   4   1    3.04    3.25
  -4  14   5   49.80    3.86
  -2  10   2  671.71    5.59
  -2  12   3   54.44    3.19
  -2  15   5  189.97    5.01
  -2  16   6  278.19    5.43
  -1  14   4   85.62    3.45
   8   7   1  179.57    1.68
 -14  -2   8   23.54    3.34
 -14   4   8   17.91    4.21
 -12  -4   6  263.68    4.28
 -12   6   6   20.14    3.99
 -11   6   5  314.29    5.87
 -11  10   7   -9.76    4.21
 -10  -6   5   68.44    2.49
 -10  -3   4 1884.80    7.98
 -10   5   4 1448.36    9.33
 -10   8   5   87.72    4.74
 -10  10   6  275.80    6.13
  -9   2   3 1842.66    8.79
  -8  -4   3  261.64    3.07
  -8   6   3   40.54    3.65
  -8   9   4  107.38    4.45
  -8  11   5   73.98    4.33
  -7   3   2  807.19    5.88
  -7   8   3  220.63    4.78
  -6   6   2  221.71    4.22
  -3   6   1 3724.43    9.88
  -2   7   1 1683.11    6.79
   0  11   2 1038.47    6.14
   3   9   1 1479.57    4.63
   4  -2   0   17.83    2.01
   9   6   1  107.49    1.89
 -15   0   9   66.22    4.47
 -14  -3   8  150.33    4.67
 -13  -4   7  548.48    5.89
 -13   6   7   94.86    4.80
 -11  -4   5  994.04    6.23
  -9  -1   3  858.24    5.56
  -9   3   3   22.25    3.32
  -9  10   5  569.60    7.32
  -7   4   2  480.80    5.02
  -6  13   5   86.78    4.32
  -5  15   6  469.51    7.11
  -4  13   4  102.73    4.40
   0  13   3  286.85    4.37
   5  -1   0  213.35    2.85
 -15  -1   9  149.15    5.15
 -13   0   6  728.94    7.21
 -13   1   6  741.36    7.25
 -13   2   6   22.39    3.69
 -13   3   6  118.33    4.93
 -12   0   5  106.09    4.04
 -12   1   5  317.09    5.06
 -12   2   5  188.77    4.52
 -12   7   6  492.76    7.15
 -12   9   7  242.00    6.16
 -11   9   6  174.61    5.45
 -10   6   4  630.94    6.85
  -9   4   3  247.91    4.61
  -6  -4   2 2218.97    5.22
  -5   8   2  506.18    5.30
  -5  14   5   50.00    4.48
  -4   5   1 5574.63   12.06
  -4   9   2   64.26    3.37
  -3  12   3  493.13    5.79
  -3  15   5   48.67    4.03
  -3  16   6  311.34    5.70
   1   4   0    1.39    1.18
 -14   0   7  110.73    4.54
 -14   1   7   21.09    3.60
 -14   2   7   54.93    3.99
 -14   3   7  429.21    6.86
 -13  -1   6  750.58    7.05
 -13   7   7  172.89    5.45
 -12  -1   5  313.76    4.91
 -11   1   4  779.85    6.75
 -11   7   5  302.72    5.77
 -10   9   5  598.58    7.43
  -9  -2   3 1906.12    7.50
  -9  12   6   80.88    4.75
  -8   7   3  235.09    4.84
  -7  11   4   31.06    3.83
  -7  14   6  523.41    7.77
  -5   1   1 1956.05    6.52
  -5   2   1 1561.27    6.37
  -1  11   2  979.47    6.27
  -1  13   3  570.98    5.67
   0  16   5  232.94    4.71
   1   9   1  393.89    3.42
   1  15   4  156.25    3.97
 -14  -1   7   21.61    3.78
 -14   4   7   59.49    4.97
 -12  -5   6  124.07    3.65
 -12   4   5  183.40    4.80
 -11   0   4   55.06    3.60
 -11   3   4 1148.78    8.16
 -10  11   6  177.96    5.70
  -9   5   3   65.90    3.85
  -8  10   4  129.02    4.52
  -8  12   5  220.67    6.08
  -7   5   2  382.75    4.80
  -7   9   3  651.45    6.61
  -6   7   2   67.43    3.57
  -6  10   3  248.30    4.89
  -5   0   1  252.67    3.30
  -5   3   1 1634.26    6.79
  -4  16   6  157.84    5.18
  -3  14   4   10.32    3.70
  -1  16   5  223.11    5.17
   4  -1   0    3.32    1.67
   5   0   0    2.03    1.78
 -15   1   8  140.52    5.24
 -15   2   8   77.70    5.07
 -13  -2   6   18.59    3.35
 -12  -2   5  193.93    4.11
 -12   5   5  178.20    5.00
 -12   8   6  832.02    8.75
 -11  -1   4  763.90    6.12
 -11   4   4  499.14    6.13
 -11   8   5   63.57    4.29
 -11  10   6  182.96    5.51
 -10  -4   4  275.20    3.55
 -10   7   4  331.07    5.70
  -9   9   4 1739.89   10.68
  -9  11   5   64.54    4.42
  -6  15   6   34.91    3.95
  -5  13   4   70.61    3.86
  -4  15   5  145.13    4.94
  -3   7   1 6204.39   12.88
   0  15   4   13.74    3.12
 -15   0   8    8.75    3.29
 -14  -2   7   57.60    3.83
 -13   6   6   89.78    5.29
 -11  -5   5  408.38    4.25
 -10  10   5    0.60    3.95
  -9   6   3   92.51    4.11
  -8   8   3    7.00    3.67
  -7   6   2   69.46    3.53
  -6  14   5  125.71    4.69
  -5   4   1 5539.50   12.02
  -4   6   1 2382.54    8.40
  -4  12   3  378.99    5.18
  -3  -9   3   19.82    1.23
  -2  11   2  403.17    4.76
  -2  13   3  393.89    5.00
  -2  17   6   53.15    4.45
   0   9   1    2.47    2.21
   2  -1   0   60.92    1.10
   2  12   2  511.29    4.15
   3  -1   0   40.20    1.42
   3  12   2  340.85    3.41
 -15  -1   8  144.50    4.78
 -13  -3   6  128.66    3.70
 -12   6   5   28.78    3.99
 -12   9   6   80.95    4.91
 -11   5   4   83.48    4.10
 -10   2   3  135.76    4.24
 -10   8   4  127.03    4.81
 -10  12   6  580.92    7.90
  -9  -3   3   22.81    2.67
  -8   1   2  170.50    3.49
  -8   2   2 2639.12    9.39
  -8   3   2  298.46    4.33
  -8  14   6  533.28    7.97
  -6   8   2 2052.02    9.48
  -5   9   2 1357.14    7.84
  -2  16   5   87.78    3.84
  -1  15   4  154.49    4.11
   1  12   2  156.68    3.32
   4   0   0   70.60    1.82
   5   9   1    7.28    0.93
 -14  -3   7  438.59    5.78
 -13   7   6  214.16    5.61
 -12  -3   5  697.23    5.77
 -11  -2   4   37.86    3.12
 -11   6   4  185.69    4.80
 -11   9   5   73.80    4.52
 -10   3   3   67.96    3.61
  -9   7   3  628.71    6.62
  -8   0   2 2193.67    7.92
  -8   4   2  110.34    3.69
  -8  11   4  131.47    4.56
  -7  10   3 1721.04    9.89
  -5  -1   1 1987.52    5.53
  -5   5   1    0.78    2.95
  -5  15   5  170.66    5.23
  -5  16   6  123.28    5.00
  -4  14   4  123.75    4.01
   0   4   0   70.49    1.59
   1  14   3  147.81    3.65
   2  14   3  559.39    4.91
   3  14   3  203.18    3.36
 -15  -2   8   75.50    3.74
 -14   2   6   98.44    4.66
 -12   7   5  451.16    6.65
 -11  11   6  885.21    9.28
 -10   0   3  734.34    5.63
 -10   4   3   98.01    3.93
  -9  10   4   35.74    3.89
  -9  12   5   24.73    4.17
  -8  -5   3   40.50    1.93
  -8   9   3  848.29    7.43
  -7  -3   2  851.42    4.10
  -7   7   2 1791.75    8.99
  -7  15   6  162.68    5.41
  -6  13   4  268.58    5.34
  -5  12   3   54.48    4.00
  -3  11   2  553.98    5.54
  -3  13   3 1306.98    8.18
  -3  16   5  377.57    6.05
  -3  17   6   31.02    4.01
  -2  15   4  989.94    7.89
  -1   9   1  369.72    3.63
   0  12   2 2537.92    9.17
   0  14   3  303.93    4.60
 -14   0   6  156.80    4.66
 -14   1   6  353.34    5.52
 -14   3   6  378.62    6.09
 -14   4   6  128.91    5.14
 -13   1   5    6.85    3.11
 -13   2   5  971.98    7.92
 -13   3   5   90.19    4.18
 -12  10   6  553.64    7.77
 -10  -7   5 1225.35    5.18
 -10  -1   3 3097.61   10.17
 -10   5   3  692.36    6.62
 -10   9   4   37.61    4.23
 -10  11   5   40.10    4.28
  -8   5   2  485.08    5.27
  -7  14   5  177.21    5.13
  -4   7   1  279.24    3.96
  -3   8   1 1157.79    6.22
  -1   2   0   69.93    1.20
  -1  12   2  162.23    3.95
   4   1   0    4.20    1.30
   8   6   1  252.40    2.12
 -15   1   7   24.86    3.63
 -15   2   7  221.95    5.26
 -15   3   7  443.56    6.61
 -15   4   7  304.17    6.43
 -13  -4   6 1142.29    7.34
 -13   0   5  116.40    3.68
 -13   8   6   40.01    4.36
 -12   8   5  204.51    5.43
 -11  -3   4 1269.11    6.83
 -11   7   4   29.03    3.92
 -11  10   5   32.76    4.26
 -10  -5   4 1582.80    6.42
  -9   8   3  834.16    7.43
  -6   2   1 1810.21    7.07
  -6   3   1 3727.67   10.07
  -6   9   2  618.38    5.97
  -5   6   1 3217.07   10.05
  -5  10   2  198.61    4.68
  -5  14   4    5.77    3.26
  -4 -10   4  254.13    1.99
  -4  17   6  232.71    5.81
  -3  15   4  212.72    4.98
  -1   3   0   40.86    1.40
  -1  14   3  145.11    3.80
   1   5   0  213.92    1.96
   3   0   0    0.38    1.01
 -15   0   7  347.61    5.65
 -14  -1   6  394.81    5.68
 -13  -1   5   13.70    3.29
 -13   5   5   94.53    4.53
 -12  -4   5  187.44    3.76
 -12   1   4  342.10    4.89
 -12   4   4   83.02    4.00
 -10   6   3  244.47    4.94
  -9  11   4   18.13    3.88
  -8   6   2 2076.58    9.60
  -8  12   4  151.83    4.94
  -7   8   2   25.57    3.47
  -7  11   3  420.21    6.15
  -6   1   1 3678.02    9.09
  -6   4   1 2286.43    8.38
  -4  13   3 2226.78   10.80
  -4  16   5   79.63    4.01
   4   2   0   15.84    0.97
 -15  -1   7   32.23    3.73
 -14   6   6  330.23    6.25
 -13   6   5   87.61    4.50
 -12   0   4   13.70    2.89
 -12   5   4  587.57    6.70
 -11   8   4  130.43    4.82
 -10  -2   3  143.11    3.26
  -9  -4   3  281.23    3.27
  -8  10   3  186.93    4.70
  -7  13   4   65.40    4.21
  -4  11   2  211.81    4.15
  -2  12   2  515.10    5.25
  -2  14   3  564.46    5.88
  -1   4   0    1.73    1.57
   0   5   0   -0.29    1.76
   7   7   1   -1.46    0.96
 -16   0   8    7.55    4.14
 -14  -2   6  110.68    3.89
 -14   7   6  503.26    7.30
 -13  -2   5 1033.63    7.24
 -12  -1   4  346.98    4.76
 -12   9   5   23.33    4.17
 -11  -6   5  339.78    3.64
 -10   7   3 1708.54   10.05
 -10  10   4  428.19    6.49
 -10  12   5  127.94    5.00
  -9   2   2  472.62    4.86
  -8   7   2   20.50    3.50
  -8  14   5   31.67    4.13
  -6   0   1   49.84    2.66
  -6   5   1 3269.27   10.21
  -6  14   4   90.48    4.26
  -5  -2   1 1608.42    4.72
  -5   7   1 3762.23   11.18
  -4   8   1 1266.67    6.77
  -4  15   4  315.15    5.37
  -2  -9   3 1889.92    5.33
  -2  -7   2  161.57    1.71
   0  10   1    9.99    2.20
   0  16   4 1270.48    8.14
 -16  -1   8  103.38    4.72
 -15  -2   7  244.76    5.05
 -13   7   5  139.70    4.96
 -12   6   4 1006.71    8.41
 -11   3   3  167.68    4.28
 -11  11   5   -3.34    4.00
  -9   1   2  330.80    4.19
  -9   4   2   60.29    3.49
  -7  15   5   88.78    4.43
  -6  10   2 1000.08    7.40
  -5  13   3  972.34    7.76
  -5  16   5   49.34    3.93
  -3  12   2  340.53    4.84
  -3  14   3  217.71    4.70
  -2  17   5    2.56    3.16
  -1  16   4  246.13    4.71
   8   5   1  647.22    3.40
 -12   7   4  583.79    7.01
 -12  10   5  120.37    4.98
 -11  -4   4  532.59    4.64
 -11   5   3   99.99    4.12
 -10   8   3  183.54    5.05
  -9   5   2 1359.48    8.09
  -9  12   4    7.00    3.97
  -7   9   2   33.12    3.60
  -6   6   1    0.58    2.96
  -3  17   5   56.30    4.19
  -2   3   0  469.55    2.94
  -2  16   4  269.65    5.08
  -1   5   0  228.55    2.86
   3   1   0   36.53    0.93
 -15   1   6    7.08    3.81
 -15   2   6   35.64    3.68
 -15   3   6  104.90    4.40
 -15   4   6  219.02    5.37
 -14  -3   6  395.52    5.12
 -14   2   5   48.54    3.72
 -14   3   5  140.22    4.58
 -14   4   5   44.59    4.05
 -13   8   5  299.56    6.10
 -12  -2   4  568.06    5.41
 -11   0   3    1.19    2.71
 -10  11   4  480.56    6.89
 -10  13   5  106.25    5.04
  -9   6   2  618.46    6.18
  -9  10   3  139.48    4.53
  -8   8   2  311.23    5.11
  -8  11   3   92.47    4.21
  -6  16   5  162.22    5.49
  -5  15   4  259.54    5.23
  -2   2   0   87.48    1.67
  -2   4   0   19.66    2.10
   0  13   2  508.30    4.78
   1  13   2  693.33    4.98
   2  13   2   72.44    2.77
 -16   2   7   17.99    4.04
 -15   0   6  430.64    6.23
 -15   5   6  494.16    7.12
 -13  -3   5   94.75    3.42
 -13   2   4  222.72    4.98
 -12  -5   5  188.08    3.47
 -12   8   4  160.39    5.07
 -11   6   3   98.94    4.22
 -11  10   4  489.82    6.92
 -11  12   5   24.35    4.37
 -10  -3   3   69.07    2.75
  -9  14   5   10.36    4.18
  -7   2   1 1737.53    7.23
  -7   3   1 6625.49   13.87
  -7   4   1  282.45    4.16
  -7  14   4   36.15    4.02
  -6  13   3   71.53    4.03
  -5   8   1  639.28    5.46
  -4   9   1  291.14    4.19
  -4  12   2  524.62    5.57
  -4  14   3  216.99    4.43
  -4  17   5  110.34    4.84
  -3  16   4    2.35    3.47
  -1  13   2  711.36    5.74
   0   6   0 9999.00   11.60
   0  15   3  380.90    4.75
   1  15   3  312.92    4.34
 -16   1   7   93.70    4.41
 -14   6   5  118.94    4.81
 -13   1   4  235.86    4.87
 -13   5   4   75.55    4.26
 -13   9   5  173.85    5.44
 -12  11   5   22.25    4.34
 -11  -1   3  541.32    5.18
 -11   7   3  431.74    6.25
 -10   9   3  141.60    4.87
  -9  -1   2  350.72    3.97
  -9   7   2   29.65    3.69
  -8  15   5   99.08    4.97
  -7   1   1  680.19    4.78
  -7   5   1 3696.62   11.34
  -7  10   2  376.04    5.40
  -6   7   1  868.39    6.24
  -3 -10   4 1799.91    5.38
  -2   5   0   21.35    2.82
  -1  15   3  308.92    4.65
   3  13   2  421.83    3.72
 -16   0   7   15.21    3.29
 -15  -1   6    6.84    3.56
 -14   7   5  177.10    5.88
 -13   6   4  277.07    5.84
 -10  12   4    9.50    4.60
  -8   9   2  492.92    5.99
  -6  15   4   23.13    3.64
  -5  14   3  262.83    5.32
  -4  16   4  531.67    6.87
  -2   1   0   73.89    1.34
  -2  13   2   80.27    3.21
  -2  15   3 1101.65    7.84
 -16  -1   7  104.74    4.39
 -14  -4   6  139.10    3.86
 -13  10   5  103.23    5.08
 -12  -3   4 1022.21    6.45
 -12   9   4    1.74    4.04
 -11   8   3   98.76    4.91
 -11  11   4  718.66    8.55
 -10  -6   4  677.81    4.14
 -10   3   2  534.65    5.50
 -10   4   2  333.07    4.94
  -9  11   3  118.91    4.40
  -8  12   3  220.89    5.20
  -8  14   4  740.68    8.10
  -7   6   1  907.17    6.39
  -7  13   3  343.34    5.96
  -5   9   1    6.21    3.48
  -5  12   2   66.20    3.52
  -5  17   5  120.95    4.65
  -3   3   0 8041.76   11.29
  -3   4   0   11.31    2.56
  -3  13   2  422.16    5.23
   0  11   1  172.40    3.34
 -14   8   5   22.22    4.30
 -13   7   4   56.82    4.28
 -12   4   3  388.40    5.61
 -12   5   3   56.90    3.86
 -10   5   2  195.15    4.50
 -10  10   3   -0.90    3.68
  -9   8   2  499.50    6.09
  -7   0   1 2219.96    7.29
  -6   8   1  240.79    4.28
  -3   2   0  465.18    3.07
  -3  15   3  757.38    7.11
  -2   6   0 4582.11    9.72
   9   8   2  545.78    3.14
 -15  -2   6   43.87    3.56
 -14  -2   5   52.14    3.42
 -13  -4   5  520.42    5.04
 -13  -1   4  240.72    4.23
 -12   1   3  314.75    4.69
 -12   6   3   91.18    4.38
 -12  10   4   10.03    4.10
 -11  -2   3  389.62    4.47
 -10   6   2 1026.45    7.77
  -9  -5   3   71.70    2.23
  -8  10   2  604.64    6.55
  -7   7   1   -2.72    3.16
  -7  11   2   82.67    4.00
  -7  15   4  270.88    5.60
  -6  14   3  239.96    5.41
  -5  16   4  259.19    5.33
  -4  -8   3  230.37    1.54
  -3   5   0 2093.25    6.99
  -2  11   1  315.32    4.22
 -16   2   6  280.18    5.64
 -16   3   6  318.43    5.88
 -16   4   6  159.09    5.25
 -15   2   5  170.68    4.62
 -15   3   5   48.75    3.97
 -15   4   5  153.22    4.92
 -15   5   5  168.73    5.14
 -13   8   4  269.95    5.86
 -11  -5   4   99.43    2.73
 -11   9   3  104.90    4.52
 -10   7   2  364.18    5.57
 -10  13   4  649.62    7.97
  -9  -2   2  487.08    4.12
  -9   9   2  535.53    6.38
  -8   3   1 1150.74    6.68
  -8   4   1 1274.18    7.22
  -4  13   2  341.16    4.89
  -4  15   3  380.27    5.46
   2  -4   1  484.33    3.14
   4  13   2  366.96    3.09
   7   6   1  922.31    3.28
 -16   1   6  151.06    4.59
 -15   1   5  149.07    4.41
 -14   2   4  266.29    5.41
 -14   3   4    7.69    3.43
 -12   0   3  235.73    4.15
 -12   7   3  385.18    6.18
 -10  -4   3   98.19    2.80
 -10  11   3  172.05    4.88
  -9  12   3   91.53    4.55
  -9  14   4  608.45    7.78
  -8   5   1  642.54    5.71
  -6   9   1  104.37    3.73
  -6  16   4  190.83    5.53
  -4   4   0 4128.74    9.66
  -3   6   0   55.15    2.91
  -3  11   1  552.82    5.34
  -3  17   4  902.02    8.17
 -16   0   6  409.20    6.28
 -15  -3   6  105.25    3.72
 -15   0   5   27.60    3.91
 -15   7   5   84.15    4.74
 -14   1   4   92.30    4.10
 -14   6   4   83.05    4.58
 -13  -2   4  234.69    4.25
 -13   9   4  391.69    6.68
 -12  11   4   56.54    4.61
 -11  10   3  165.39    4.96
 -10   8   2  608.57    6.79
  -8   1   1  295.64    3.85
  -8   6   1  240.68    4.38
  -8  15   4   26.36    3.98
  -7   8   1  167.71    4.18
  -7  14   3  582.21    7.05
  -5  13   2   95.89    3.81
  -5  15   3  373.77    5.75
  -3   1   0   41.22    1.69
  -2   7   0   22.09    2.46
   1  14   2  171.32    3.49
 -17   0   7  514.93    7.18
 -14  -3   5  155.06    3.88
 -14   7   4   39.99    4.86
 -12  -4   4   88.23    2.84
 -12  -1   3  333.30    4.65
 -12   8   3  230.06    5.49
 -11   3   2  560.50    5.91
 -11   5   2  719.99    6.85
 -10  -1   2  121.09    3.29
  -9  10   2  423.30    6.01
  -8   7   1  174.05    4.28
  -8  11   2  231.97    5.02
  -4  17   4  350.27    5.73
  -2  16   3   24.11    3.36
  -1  16   3  330.50    4.86
   0  16   3  253.67    4.31
   1  -4   1  786.72    3.35
 -16  -1   6  155.11    4.66
 -14   0   4 1060.86    8.01
 -13   5   3  984.52    8.32
 -13  10   4  644.80    8.10
 -11  -3   3  164.60    3.40
 -11   6   2   55.00    3.96
 -11  13   4  221.96    5.86
 -10  12   3   66.21    4.55
  -7   9   1   41.96    3.62
  -7  16   4  123.25    4.77
  -6  10   1  117.37    3.97
  -6  15   3  215.55    5.29
  -4   6   0 2077.04    7.74
  -3  14   2  276.97    4.53
 -15  -1   5  153.23    4.15
 -14   8   4  731.48    8.41
 -13  -5   5   96.15    3.10
 -13   2   3  397.78    5.43
 -13   6   3   73.81    4.13
 -12   9   3   92.67    4.69
 -11   7   2   82.26    4.29
 -11  11   3    4.08    4.05
 -10   9   2  435.09    6.21
  -9   3   1 1493.88    7.82
  -9   4   1  308.55    4.64
  -9  15   4  165.11    5.60
  -8  14   3   50.47    4.18
  -6  13   2  220.13    4.76
  -5   4   0   25.57    3.09
  -5  17   4  146.03    4.56
  -4  14   2  291.14    5.08
  -2   0   0 7801.71    7.16
 -16   3   5  385.60    6.23
 -16   4   5   81.17    4.41
 -13  -3   4  727.33    5.87
 -13   1   3  576.43    5.99
 -13   7   3  326.64    5.82
  -9   5   1    6.60    2.75
  -9   6   1  101.28    3.98
  -9  11   2 1944.97   11.32
  -8  -4   2  122.07    2.31
  -8   8   1    3.57    3.49
  -5   3   0 2032.11    7.23
  -4   1   0    2.58    2.00
  -4   7   0  401.49    4.32
  -4  16   3  375.26    5.95
  -3  12   1   19.29    3.21
   0  -4   1    2.42    1.22
   3  -3   1   -0.01    1.83
 -17   2   6   55.92    4.42
 -16  -2   6  297.58    5.31
 -16   2   5   91.35    4.26
 -15   3   4  217.87    5.45
 -15   4   4  324.13    5.93
 -14  -1   4   90.54    3.43
 -14   9   4  629.44    8.13
 -12  -2   3   56.46    3.23
 -12  10   3   69.39    4.43
 -11   8   2  216.27    5.32
 -10  10   2  600.72    7.00
  -7  10   1   72.43    4.31
  -7  13   2  160.04    4.92
  -7  15   3  156.10    4.82
  -6  17   4  174.75    5.20
  -5   2   0   21.72    2.91
  -5   6   0   36.21    3.14
  -5  14   2  205.64    4.81
 -17   1   6  129.14    5.00
 -16   1   5  239.33    5.14
 -15  -2   5  187.09    4.38
 -15   2   4 1048.81    8.58
 -14  -4   5   52.69    3.24
 -13   8   3   43.12    4.15
 -12   4   2  533.24    6.21
 -11  12   3   23.04    4.38
 -10  13   3  244.89    5.83
  -9   7   1   40.96    3.77
  -9  14   3  250.69    6.29
  -8   9   1  129.30    4.30
  -5  16   3   72.43    4.02
  -4  12   1   65.92    3.34
 -15   1   4  160.75    4.87
 -15   7   4  265.76    5.99
 -13   9   3   69.63    4.64
 -12   3   2  328.29    5.22
 -12   5   2   59.37    3.93
 -12   6   2  345.87    5.65
 -12  11   3   10.39    4.17
 -11   9   2 1934.00   11.56
  -9   8   1  112.14    4.29
  -6   4   0 2046.14    8.01
  -6   5   0   35.34    3.15
  -6  14   2  151.33    4.72
  -5   7   0    9.93    2.98
  -4   8   0  312.02    4.14
  -3  -8   3   47.38    1.29
  -2  15   2  101.39    3.72
  -1  15   2  204.89    4.06
 -16   0   5  236.95    4.97
 -15   8   4   20.68    4.44
 -14  -2   4  276.96    4.59
 -14   3   3  223.50    5.02
 -14   5   3  261.33    5.53
 -14   6   3  238.07    5.56
 -12  -5   4  652.81    5.00
 -12   7   2  324.66    5.76
 -11  -4   3  718.48    5.12
 -10   4   1   53.15    3.59
 -10   5   1   28.52    3.61
 -10  11   2  509.85    6.73
  -9  12   2  156.00    4.74
  -8  15   3  240.73    5.57
  -6   3   0   51.81    3.19
  -6   6   0  194.51    3.92
  -6  16   3  678.72    7.61
  -5  -9   4   49.30    1.06
  -5  12   1  627.71    6.15
  -4  18   4  135.77    4.80
  -3  15   2  513.56    6.03
   0  15   2   19.77    2.73
 -14   2   3  557.48    6.37
 -14   7   3  552.38    7.35
 -13  -1   3  569.41    5.84
 -13  10   3  240.29    5.90
 -12   1   2  162.19    4.33
 -11  -1   2  943.33    6.13
 -11  10   2  493.30    6.79
 -10   3   1  809.15    6.41
 -10   6   1  124.77    4.31
  -8  10   1  144.20    4.44
  -7  11   1  486.78    6.05
  -6   7   0  178.03    4.35
  -5   1   0  225.04    3.23
  -5   8   0  117.06    3.53
  -5  18   4   36.84    4.57
  -4  15   2   57.93    3.93
  -2  -8   3  313.07    2.45
  -2  17   3   53.55    3.66
   0   9   0    1.44    2.05
   1  15   2  208.96    3.67
 -17  -1   6  137.10    4.82
 -15  -3   5   57.76    3.37
 -14   8   3   51.96    5.21
 -13  -4   4  105.23    3.42
 -12   8   2  740.95    7.88
 -12  12   3   -1.67    4.27
 -11  13   3   47.43    4.50
 -10   7   1   72.68    4.22
  -9   9   1    3.93    3.64
  -7  14   2   67.07    3.99
  -7  16   3  370.60    6.34
  -6   2   0 4490.55   10.56
  -6  12   1  200.34    4.51
  -5  15   2  187.21    5.05
  -4   9   0   16.21    2.96
  -4  17   3  163.61    4.89
  -3  13   1   68.81    3.23
   2  -3   1  157.00    2.06
 -16   5   4  275.12    5.99
 -12   9   2  157.20    5.17
 -10   8   1  158.60    4.77
 -10  12   2  351.92    6.30
  -9  15   3   12.52    4.00
  -7   5   0   14.01    3.15
  -7   6   0  178.19    4.00
  -6   8   0 1495.10    8.07
  -4  13   1  668.31    6.18
 -17   2   5    2.04    3.83
 -16   3   4    0.07    3.61
 -15  -1   4  154.28    4.48
 -14   9   3  254.19    6.09
 -13   4   2  351.38    5.62
 -13   5   2   90.14    4.27
 -13   6   2  229.36    5.34
 -13  11   3   50.91    4.73
 -12   0   2 2595.21   10.63
 -11  11   2  496.38    7.10
  -9  10   1  735.17    7.31
  -8  11   1 1836.54   10.58
  -8  14   2  857.86    8.41
  -8  16   3  165.52    5.61
  -7   3   0 7086.19   14.47
  -6  15   2  106.13    4.58
  -5   9   0   47.15    3.30
  -5  17   3   17.84    3.52
  -1  10   0   -2.49    2.35
 -16   2   4  263.35    5.39
 -15   4   3  410.57    6.64
 -14  -3   4   13.82    2.98
 -13   7   2  180.66    5.16
 -12  10   2  348.63    6.40
 -11   5   1   65.85    3.99
 -11   6   1   98.37    4.28
 -10   9   1  747.54    7.45
  -7   7   0 1575.09    8.18
  -6  17   3  267.02    5.96
   5   0   1  250.58    2.80
 -15   3   3  792.56    7.87
 -15   6   3  205.45    5.55
 -15   7   3  159.87    5.32
 -14  10   3   22.35    4.52
 -13   2   2   86.67    3.79
 -13   8   2  425.35    6.54
 -11   7   1  495.95    6.40
  -8   5   0  121.89    3.78
  -7   2   0   24.41    3.03
  -7   8   0   14.08    3.39
  -6  13   1  303.14    5.17
   3  -2   1  149.87    2.17
 -14  -2   8   17.09    2.12
 -14   3   6  341.27    3.68
 -13  -5   9    1.37    2.08
 -13  -4   8  157.24    2.79
 -13   2   5 1016.07    5.61
 -13   8   5  277.21    3.46
 -12  -3   6   66.58    2.17
 -12  -1   5  313.38    3.29
 -12   3   4  985.91    5.28
 -12   8   4  158.04    2.94
 -11  11   4  716.59    4.87
 -10  10   3    1.00    1.79
 -10  13   4  681.06    4.70
 -10  15   5   87.86    2.86
  -9   3   2 2498.12    6.62
  -9   7   2   35.84    1.95
  -9  12   3   95.66    2.25
  -7   5   1 3899.29    7.32
  -7   6   1  907.01    3.80
  -7  12   2  322.89    2.78
  -5  -7   4    6.14    0.97
  -4  -6   3  133.59    1.20
   0  11   0    0.29    0.59
   5  10   0   17.66    0.82
 -14   2   6  100.99    2.80
 -13  -3   7  163.60    2.86
 -12   2   4  542.27    4.08
 -12  12   5    1.42    2.05
 -11  -3   5  165.94    2.50
 -11   4   3  706.72    4.37
 -11   5   3  102.33    2.45
 -11   6   3  106.82    2.47
 -11   7   3  445.83    3.76
  -8   0   2 2240.87    5.73
  -7   4   1  273.20    2.23
  -6  10   1  127.79    1.98
  -4   5   0   28.51    1.47
 -14   1   6  394.14    4.08
 -13   1   5    8.09    2.13
 -13  10   5  121.47    2.96
 -11  -6   7  320.82    3.24
 -11  -1   4  809.23    4.46
 -11   3   3  165.86    2.70
 -11  12   4   64.91    2.70
 -11  14   5  310.56    3.77
 -10  -7   7  302.97    2.91
 -10   0   3  734.75    4.02
 -10  11   3  180.27    2.90
  -9  -4   4  178.31    2.19
  -9   2   2  474.42    3.20
  -8  -5   4    7.75    1.26
  -8  11   2  238.81    2.61
  -8  14   3   53.20    2.11
  -7   3   1 6555.69    9.15
  -7   8   1  184.04    2.31
  -7  15   3  163.07    2.48
   3   0   0    0.64    0.60
 -15   1   7   28.01    2.39
 -14  -4   9   51.14    2.48
 -14  -3   8  150.97    2.88
 -13  -2   6   21.02    2.14
 -12  -6   8  237.63    3.13
 -12  -5   7    6.72    1.81
 -12   1   4  332.32    3.38
 -12  10   4    9.67    2.17
 -11  -7   8  298.88    3.02
 -11  -5   6   75.11    1.99
 -10  -8   8  283.11    2.83
 -10  -6   6  407.05    3.10
  -9  -8   7  267.02    2.55
  -9  -7   6  493.16    3.20
  -9  13   3   69.33    2.37
  -9  15   4  169.73    2.78
  -7  -6   4  239.99    2.08
  -6  -9   6   15.92    1.11
  -3   2   0  487.48    1.80
  -2   1   0   73.72    0.71
   4  -3   1   57.48    1.16
 -14  -2   7   58.86    2.43
 -14   0   6  156.20    3.04
 -14   4   5   53.66    2.57
 -14   5   5   44.31    2.53
 -14   6   5  121.88    2.98
 -13  -5   8   88.27    2.60
 -13   0   5  123.38    2.73
 -13  11   5  112.08    2.95
 -12  -7   9  333.95    3.51
 -11   2   3  385.48    3.42
 -11   9   3  119.94    2.63
 -10  14   4   54.80    2.21
  -7  -2   2  176.92    1.95
  -7   9   1   45.78    1.79
  -7  13   2  179.61    2.40
  -6  -8   5  377.13    2.17
  -6  14   2  156.04    2.20
 -15   4   6  236.75    3.66
 -15   5   6  465.88    4.49
 -14   3   5  153.40    3.06
 -14   8   5   27.92    2.41
 -13  -6   9  104.87    2.80
 -13  -4   7  539.64    4.19
 -13   4   4  108.09    2.68
 -13   5   4   73.78    2.51
 -13   6   4  280.47    3.44
 -13   7   4   68.59    2.59
 -12  -4   6  283.97    3.06
 -12   0   4   13.86    1.98
 -12  11   4   64.32    2.46
 -11  13   4  242.29    3.47
 -10  -5   5  598.23    3.57
 -10  12   3   72.22    2.43
  -9  -6   5  984.85    4.22
  -9  10   2  452.30    3.44
  -8  -8   6 4064.82    7.59
  -6  11   1   97.13    1.90
  -5  -1   1 2035.12    4.23
  -4   3   0    8.69    1.24
  -4  13   1  687.71    3.14
 -15   3   6  110.07    2.70
 -14  -4   8   21.75    2.40
 -14   2   5   50.35    2.48
 -13   3   4  711.30    4.84
 -13   8   4  286.54    3.66
 -11  -4   5  952.94    4.65
 -11   1   3  526.38    3.77
 -11  10   3  170.63    2.84
 -10   4   2  320.60    2.87
 -10   7   2  373.47    3.32
  -8  -1   2  168.12    2.11
  -8   5   1  652.98    3.48
  -8   6   1  255.04    2.52
  -6   0   1   43.80    1.48
   3  -7   3  555.65    2.04
   4  10   0  255.72    1.24
 -15  -1   7   29.15    2.70
 -15   2   6   38.43    2.55
 -14  -5   9  370.45    3.92
 -14  -3   7  454.87    4.30
 -13  -3   6  129.45    2.56
 -13  -1   5    7.23    2.09
 -13   2   4  226.81    3.16
 -12  -3   5  698.74    4.43
 -12   4   3  394.58    3.64
 -12   5   3   49.86    2.26
 -12   6   3   90.39    2.46
 -12   7   3  387.94    3.76
 -10   3   2  515.74    3.56
  -9  11   2 2016.20    6.73
  -9  14   3  260.17    3.17
  -8  15   3  241.25    2.94
  -7  10   1   73.40    1.93
   3  -3   1   -0.46    0.72
   4   1   0    1.62    0.81
   5   9   0   45.71    0.88
 -15   1   6    3.75    2.22
 -14   1   5  239.88    3.26
 -12  -1   4  334.28    3.31
 -12   3   3  503.50    3.96
 -12  12   4  286.53    3.60
 -11   0   3    7.27    1.88
 -11  11   3    0.89    1.80
 -10   2   2  677.70    3.87
 -10   9   2  443.69    3.53
 -10  15   4  225.65    3.33
  -9   0   2   60.37    1.87
  -8   8   1    0.52    1.55
  -7   1   1  657.78    3.03
  -6  -7   4  244.53    1.89
 -15  -3   8   37.21    2.51
 -13   1   4  245.20    3.16
 -13  10   4  683.97    5.07
 -12  -7   8    4.73    1.88
 -12  -6   7  261.80    2.99
 -12   9   3   95.22    2.77
 -11  -7   7   16.13    1.56
 -11  -6   6   90.78    2.18
 -11  14   4   55.21    2.49
 -10  -4   4  274.40    2.65
 -10  13   3  250.75    3.13
  -9  -5   4   56.02    1.64
  -7  14   2   70.03    2.11
  -5   4   0   27.94    1.47
  -4   2   0   16.78    1.16
  -3  14   1   43.69    1.38
   2  -7   3 2232.84    3.34
 -15  -2   7  257.29    3.51
 -15   0   6  440.85    4.31
 -15   4   5  155.39    3.18
 -15   5   5  172.13    3.32
 -15   7   5   90.64    2.96
 -14  -2   6  108.02    2.69
 -14   0   5    9.07    2.18
 -13  -6   8  261.64    3.16
 -13  -5   7   70.23    2.26
 -12  -5   6  135.18    2.40
 -12   2   3   51.31    2.24
 -11  -8   8  183.52    2.58
 -10  -8   7  519.06    3.41
 -10  -7   6  230.90    2.56
 -10  -2   3  149.29    2.30
 -10  10   2  618.71    4.08
  -8   9   1  120.42    2.06
  -6  12   1  200.74    2.26
  -5   8   0  125.89    1.67
  -3   1   0   31.51    0.84
  -2  11   0   30.32    1.04
 -15   3   5   54.94    2.60
 -14  -5   8   27.86    2.03
 -14  -4   7   54.27    2.52
 -14   4   4  135.08    2.94
 -14   5   4    7.13    2.26
 -14   6   4   91.88    2.77
 -14   7   4   33.80    2.47
 -13  -4   6 1113.09    5.54
 -13   0   4  398.73    3.73
 -13  11   4  242.20    3.46
 -12  10   3   72.46    2.46
 -12  13   4   89.70    2.70
 -11  -5   5  416.75    3.32
 -11   4   2  226.54    2.89
 -11   6   2   52.35    2.16
 -11   7   2   82.15    2.33
 -11  12   3   17.30    2.03
 -10   1   2  120.58    2.26
  -8  -6   4  295.28    2.28
  -8   2   1  630.49    3.18
   2  -3   1  143.98    0.91
 -15   2   5  187.01    3.27
 -14  -6   9   83.90    2.53
 -14   3   4    9.31    2.12
 -14   8   4  748.14    5.34
 -12  -4   5  197.14    2.67
 -12   1   3  334.95    3.33
 -11  -1   3  548.66    3.70
 -10  -6   5   71.58    1.82
  -9  -8   6  553.48    3.29
  -9   5   1    5.75    1.67
  -9   6   1  108.31    2.16
  -9  15   3    9.35    2.16
  -6  -1   1 3743.07    6.05
   1  -7   3  186.15    0.94
 -14  -3   6  405.24    3.88
 -14   2   4  267.07    3.48
 -13   4   3 2377.11    8.04
 -13   5   3 1049.42    5.63
 -13   6   3   72.51    2.52
 -13   7   3  347.38    3.66
 -13  12   4   93.56    3.04
 -12  11   3   13.68    2.34
 -11   3   2  533.50    3.62
 -11  15   4   31.36    2.60
 -10  11   2  514.85    3.78
 -10  14   3   25.28    2.17
  -9  -9   7   -1.38    1.48
  -9   4   1  297.35    2.73
  -6   5   0   37.04    1.48
  -5   9   0   44.38    1.40
   3  10   0  286.31    1.08
   4   2   0   15.18    0.80
 -15  -3   7  482.38    4.31
 -15   1   5  143.41    3.05
 -14  10   4   56.65    2.90
 -13  -3   5   90.86    2.34
 -13  -1   4  251.43    3.17
 -13   3   3 1381.60    6.21
 -12   0   3  235.96    2.93
 -12  14   4   83.12    2.84
 -11   9   2 1972.96    7.00
 -11  13   3   54.36    2.47
 -10   0   2 2336.05    6.50
  -9  -7   5 1645.89    5.12
  -8   1   1  289.07    2.31
  -8  14   2  894.04    4.56
  -4  14   1   72.96    1.55
   4  -2   1  488.77    2.02
   4   9   0   19.34    0.74
   5   7   0   11.32    0.77
 -14   1   4   87.35    2.49
 -13  -6   7  103.53    2.55
 -13   9   3   71.54    2.53
 -12  -7   7  102.02    2.31
 -11  -4   4  538.23    3.54
 -11  10   2  522.91    4.08
 -10  -5   4 1596.87    5.38
  -9   9   1   -0.86    1.57
  -9  13   2   97.31    2.20
  -7  -7   4  246.85    2.08
  -7  12   1  586.26    3.43
  -6  -6   3   -1.51    1.12
  -6   8   0 1543.46    4.49
  -5   2   0   23.14    1.53
  -4   1   0    1.65    1.04
   5   5   0   49.20    1.10
   5   6   0   37.77    0.96
 -15  -2   6   43.46    2.36
 -15   0   5   26.25    2.33
 -15   6   4   22.76    2.42
 -14  -6   8  149.46    3.01
 -13  -7   8   96.88    2.48
 -13  -5   6  282.59    3.32
 -13   2   3  380.98    3.73
 -12  -6   6   24.32    1.75
 -12   5   2   62.66    2.27
 -12   6   2  344.57    3.42
 -12  12   3   -3.99    2.20
 -11  -2   3  394.43    3.23
 -11   1   2  979.97    4.69
 -10  12   2  344.66    3.27
  -9   2   1  317.91    2.70
  -6   3   0   56.78    1.68
  -3  -3   1    0.78    0.78
 -16   3   5  380.24    4.25
 -15  -5   8  132.52    3.02
 -15   4   4  335.72    3.91
 -15   7   4  281.88    3.77
 -15   8   4   30.20    2.46
 -14  -4   6  139.53    2.83
 -14   0   4 1076.06    5.67
 -13  10   3  249.92    3.41
 -12   4   2  513.99    3.91
 -12   7   2  322.11    3.43
 -11  -8   7   46.79    1.83
 -11  -7   6   42.43    1.88
 -10   5   1   31.25    1.90
 -10   6   1  118.64    2.31
 -10  15   3   47.22    2.31
  -9  -6   4  536.68    3.15
  -9  -2   2  473.14    2.99
  -9  10   1  738.58    4.12
  -8  -5   3   46.09    1.38
  -8  -3   2  312.32    2.37
  -7  -1   1  691.62    3.10
  -5  10   0   15.52    1.32
 -16   2   5   91.54    2.83
 -15  -4   7  309.70    3.62
 -15   3   4  229.92    3.44
 -14   5   3  267.88    3.48
 -14   6   3  231.29    3.33
 -14   7   3  593.94    4.86
 -13  -4   5  543.80    4.07
 -13   1   3  571.49    4.16
 -12  -5   5  179.25    2.48
 -12  -1   3  330.05    3.19
 -12   3   2  333.19    3.35
 -11  -6   5  360.01    3.10
 -11  11   2  514.76    3.96
 -11  14   3  606.26    4.55
 -10  -1   2  115.39    2.13
 -10   4   1   52.39    1.99
  -8  -9   6  538.56    2.87
  -8  -8   5    0.68    1.32
  -7   5   0   12.25    1.43
  -7   6   0  181.91    2.05
  -5  14   1  551.37    2.97
   2  -8   4   87.83    0.96
   4   3   0    8.58    0.78
 -16  -1   6  149.07    3.09
 -15  -3   6  100.87    2.60
 -15   2   4  990.67    5.82
 -14   4   3  223.62    3.21
 -13  11   3   48.07    2.33
 -12   9   2  155.40    2.76
 -12  13   3 1783.93    7.48
 -11   0   2 1012.78    4.68
 -10  -8   6   17.08    1.58
 -10   3   1  814.44    4.13
 -10  13   2  210.90    2.95
  -9   1   1  382.55    2.85
  -9  14   2   37.86    2.04
  -8  12   1  442.82    3.24
  -7   4   0  388.36    2.59
  -7  13   1  347.58    2.89
  -6  -2   1 1796.60    4.24
  -6   2   0 4415.51    6.76
  -5  -8   4    5.50    0.88
 -16   1   5  224.56    3.47
 -14  -3   5  142.35    2.73
 -14  -1   4   88.73    2.52
 -14   3   3  205.36    3.20
 -14   9   3  255.04    3.72
 -13   0   3  297.65    3.23
 -12   2   2  506.04    3.80
 -10  -7   5 1212.81    4.67
 -10   9   1  731.77    4.17
  -7   8   0   12.61    1.35
  -5   1   0  222.42    1.92
  -4  -3   1   66.15    1.27
  -3   0   0    0.09    0.69
  -2  12   0  213.45    1.43
  -1  12   0    1.60    0.73
 -15   1   4  159.87    3.01
 -14   2   3  580.38    4.45
 -13  12   3 1835.41    7.78
 -12  -4   4   82.91    2.10
 -12  -2   3   50.27    2.06
 -12  10   2  346.27    3.54
 -11  -5   4   96.22    2.17
 -11  12   2  498.68    3.95
 -10  -4   3   97.09    1.94
 -10   2   1 1853.06    5.81
  -8  -7   4  115.85    1.77
  -7  -6   3  114.73    1.56
  -7   3   0 7051.92    9.18
  -6  10   0  138.92    1.92
  -6  14   1   50.26    1.73
  -5  11   0   13.62    1.39
   2  -9   5  758.09    2.33
   2   1   0   63.10    0.52
   3  -2   1  147.94    1.15
   3   2   0  445.51    1.43
 -16  -2   6  292.83    3.67
 -16   0   5  230.61    3.44
 -16   4   4  528.49    4.71
 -16   5   4  258.52    3.73
 -15  -6   8   75.40    2.69
 -15  -5   7  220.43    3.29
 -15  -2   5  189.58    3.09
 -14  -7   8   56.05    2.46
 -14  -6   7    6.97    1.78
 -14  -5   6  211.70    3.11
 -14  10   3   24.27    2.28
 -13  -7   7  178.34    2.78
 -13  -6   6   83.68    2.41
 -13  -3   4  714.02    4.39
 -13   4   2  351.84    3.54
 -13   5   2   94.15    2.47
 -13   6   2  232.36    3.15
 -13   7   2  173.28    2.93
 -12   1   2  163.72    2.65
 -11   5   1   65.61    2.17
 -11   6   1   95.85    2.31
 -10  -2   2  677.11    3.63
 -10  10   1    0.47    1.62
  -9  -5   3   63.26    1.74
  -9   0   1    2.04    1.56
  -8   6   0 1505.25    4.93
  -6  -9   5  993.21    2.95
  -3  12   0   32.10    1.18
   4   4   0 4114.02    4.81
 -16   3   4    6.38    2.28
 -15  -4   6  226.92    3.29
 -15   0   4   15.10    2.24
 -15   6   3  203.56    3.64
 -14   1   3  150.30    2.85
 -13  -5   5   91.06    2.34
 -13  -1   3  559.88    4.02
 -13   3   2  414.59    3.71
 -12  -8   7  102.81    2.22
 -12  11   2  486.21    3.99
 -12  14   3  312.43    3.61
 -11  -1   2  964.22    4.51
 -11   4   1   80.94    2.24
 -10  -6   4  670.73    3.61
  -9  -3   2 2502.60    6.05
  -8   5   0  120.85    1.95
   4   7   0  397.78    1.59
 -15   4   3  378.59    3.99
 -15   5   3  359.89    3.94
 -15   7   3  154.16    3.10
 -14  -4   5   48.93    2.05
 -14  11   3  580.64    4.75
 -13   9   2   99.43    2.62
 -13  13   3   -0.86    2.39
 -12  -6   5   32.63    1.95
 -11   3   1  548.24    3.70
 -11  13   2   95.35    2.56
 -10   1   1  419.27    3.08
 -10  14   2   29.18    1.87
  -9  -8   5  179.24    2.10
  -9  12   1  348.63    2.97
  -8   4   0  319.81    2.55
  -8   8   0  575.56    3.27
  -8  13   1  189.07    2.41
  -7  -2   1 1735.28    4.46
  -7   2   0   22.84    1.55
  -7  10   0  509.80    3.08
  -6  -8   4  290.33    1.83
  -6   1   0  156.84    1.94
  -5  -3   1 1666.21    3.69
   1  -8   4  515.98    1.55
   3  -6   3   94.90    1.14
   4   6   0 2056.18    3.39
 -16  -3   6  315.92    3.67
 -16   2   4  267.13    3.64
 -15  -3   5   50.84    2.53
 -15   3   3  733.48    5.06
 -15   9   3   19.53    2.71
 -14   0   3  291.54    3.47
 -13   2   2   81.10    2.51
 -13  10   2  201.08    3.33
 -12   0   2 2535.23    7.38
 -12  12   2  621.12    4.59
 -11  -8   6   18.94    1.65
 -11   9   1   86.30    2.23
 -10  11   1  125.49    2.27
  -8   3   0  350.88    2.63
  -7  14   1  144.99    2.17
  -6  11   0  114.36    1.81
   3   9   0  222.21    1.05
 -16   1   4  247.01    3.54
 -15  -1   4  143.25    2.90
 -14  12   3  304.63    3.88
 -11  -7   5  321.20    2.84
 -11  -4   3  700.60    3.82
 -11   2   1  296.52    2.92
  -8  -6   3   47.20    1.47
  -8   9   0  175.26    2.16
  -6  -5   2 2842.54    4.96
 -15  -6   7  223.14    3.28
 -15   2   3 1047.71    5.69
 -14  -3   4   10.32    2.14
 -14   4   2  275.61    3.42
 -14   5   2  194.49    3.10
 -14   6   2  145.79    2.79
 -14   7   2   63.97    2.51
 -13  -4   4   97.52    2.23
 -13   1   2  685.35    4.36
 -13  11   2   86.64    2.68
 -12  -5   4  615.35    3.79
 -12   5   1  606.42    4.07
 -12   6   1  189.12    2.78
 -12   7   1  554.04    4.00
 -11  -2   2  397.34    3.14
 -11  10   1  133.03    2.39
 -10   0   1    3.20    1.63
  -9  -7   4  439.86    2.80
  -9  -1   1  388.71    2.76
  -9   5   0   42.91    1.74
  -9   6   0  214.72    2.43
  -9  13   1  367.67    3.15
  -7  -9   5 1639.66    4.04
  -5  -7   3  619.28    2.12
  -5  12   0  105.04    1.62
   1  -9   5  495.91    1.70
 -16  -5   7   79.05    2.60
 -16  -2   5   87.96    2.62
 -16   0   4 1266.56    6.63
 -15  -5   6  462.63    4.01
 -15   1   3  290.56    3.44
 -14  -7   7  132.59    2.48
 -14  -6   6  338.93    3.38
 -14  -1   3  151.51    2.69
 -14   3   2  257.33    3.32
 -12  -1   2  154.68    2.51
 -12   4   1   67.07    2.23
 -11  -6   4  192.82    2.47
 -11  14   2   26.77    2.13
 -10  -5   3  697.86    3.53
 -10  -3   2  483.01    3.13
 -10  12   1   36.42    1.90
  -9   4   0   17.63    1.64
  -9   8   0  172.33    2.28
  -8  -2   1  631.72    3.07
  -8   2   0 1140.00    4.09
  -8  10   0  981.12    4.22
  -7  11   0  110.74    1.93
  -6  -3   1 3866.40    5.87
   3  -4   2  254.81    1.47
   3   3   0 7827.88    5.56
 -16  -4   6  163.57    3.02
 -16   4   3  348.05    3.95
 -16   5   3   68.61    2.68
 -16   6   3  663.71    5.16
 -14  -5   5   48.66    2.30
 -14   9   2   43.06    2.34
 -13  -8   7  190.81    2.74
 -13  -7   6  230.19    2.74
 -13  -6   5   87.66    2.29
 -12   3   1   21.22    2.00
 -12   9   1  350.21    3.59
 -12  13   2  235.09    3.09
 -11   1   1  534.64    3.57
 -11  11   1   -1.35    1.67
  -9   3   0  232.64    2.42
  -9   9   0   96.49    2.15
  -8  14   1   45.90    1.75
  -7  -8   4  108.57    1.52
  -6   0   0 9445.35    9.39
  -6  12   0 2008.20    5.24
 -15  -4   5  150.02    2.73
 -14   2   2  610.95    4.43
 -14  10   2   25.60    2.45
 -13  12   2  234.62    3.43
 -10  -9   6  164.66    2.15
  -7  -5   2  409.30    2.31
  -6  -7   3  114.13    1.44
 -16  -3   5  368.58    3.82
 -15   0   3  355.64    3.64
 -13   6   1  295.55    3.45
 -12  -8   6  849.43    4.35
 -12  -7   5  468.37    3.43
 -12  -4   3  378.43    3.13
 -12   2   1  160.17    2.64
 -12  10   1   33.32    2.05
 -10  -1   1  418.35    2.99
 -10   5   0   16.09    1.75
 -10   6   0  130.82    2.28
 -10  13   1   80.74    2.26
  -9  -6   3  102.23    1.82
  -8   1   0  733.22    3.36
  -8  11   0   31.49    1.71
  -7  -3   1 6458.65    8.17
 -16   2   3   23.32    2.32
 -15   4   2   59.98    2.48
 -15   5   2  177.79    3.11
 -15   6   2   99.52    2.76
 -15   7   2   20.46    2.27
 -14  -4   4  125.25    2.42
 -14   1   2  159.47    2.87
 -14  11   2   25.65    2.11
 -13  -5   4   70.16    2.19
 -13   4   1  610.38    4.26
 -13   5   1  640.55    4.31
 -13   7   1  320.39    3.37
 -12  -2   2  501.12    3.57
 -12  14   2  103.09    2.67
 -11  -5   3   97.69    2.13
 -11   0   1  174.78    2.46
 -11  12   1  706.80    4.39
 -10  -7   4  347.37    2.70
 -10   4   0  251.14    2.65
 -10   8   0  989.84    4.56
  -9  -2   1  310.19    2.50
  -9   2   0   29.15    1.65
  -9  10   0    8.04    1.46
  -9  14   1  569.41    3.70
  -8  -9   5  182.91    1.89
  -7   0   0    2.11    1.44
  -4  13   0    2.66    1.13
  -3  13   0   32.98    1.07
   3   8   0  342.04    1.28
 -16  -6   7  725.05    5.15
 -16   1   3  318.08    3.98
 -15  -7   7   13.81    2.18
 -15  -6   6   32.21    2.27
 -15  -3   4  206.41    2.97
 -15  -1   3  289.43    3.56
 -15   3   2  502.31    4.27
 -15   9   2  183.30    3.45
 -13  -1   2  675.69    4.21
 -13  13   2  219.44    3.31
 -12  -6   4 1033.43    4.74
 -12   1   1 1279.67    5.36
 -12  11   1  709.63    4.66
 -10   3   0  288.65    2.74
 -10   9   0    8.46    1.85
  -2  13   0    6.29    0.83
   3   4   0   10.71    0.77
 -17   0   4    7.17    2.20
 -16  -5   6  122.53    2.80
 -16  -2   4  270.61    3.47
 -15  -5   5  170.27    2.94
 -14  -7   6  516.12    3.98
 -14   0   2  185.48    3.03
 -13   3   1   71.86    2.44
 -13   9   1  369.01    3.64
  -8  -8   4 1080.86    3.63
  -8  -5   2  543.70    2.71
  -7  -7   3    0.61    1.21
  -5  -1   0  214.20    1.80
  -4   5  -1 5793.73    6.52
  -3   5  -1 1607.26    3.19
  -3   7  -1 6473.21    6.28
   4   0   1    1.79    0.84
 -17   3   3  133.04    3.09
 -16  -4   5   81.41    2.41
 -15   2   2   92.39    2.64
 -15  10   2   35.50    2.38
 -14  -6   5  124.67    2.59
 -14  12   2   98.28    2.80
 -13   2   1  191.32    2.83
 -13  10   1   81.53    2.64
 -11  -9   6  185.65    2.34
 -11  -8   5   76.39    1.85
 -11  -1   1  524.31    3.45
 -11   5   0   17.88    1.88
 -11   6   0  113.30    2.32
 -11  13   1  227.07    3.02
 -10  -6   3  248.61    2.44
 -10   2   0 1430.30    5.06
 -10  10   0    6.01    1.79
  -9   1   0 3503.70    7.18
  -9  11   0  163.09    2.23
  -8  -3   1 1191.49    3.94
  -8  12   0   49.69    1.74
  -6  13   0   20.43    1.48
  -5   5  -1    1.29    1.16
  -5   7  -1 3858.87    6.03
   2   2   0   86.57    0.57
   3  -1   1  690.41    1.91
 -16   0   3  240.54    3.39
 -16   6   2   66.80    2.66
 -14  -3   3  203.76    2.83
 -14   5   1  501.85    4.11
 -14   6   1   46.27    2.32
 -14   7   1  132.98    2.75
 -13  -8   6   44.77    1.96
 -13  -7   5  127.19    2.44
 -13  -4   3 2254.46    7.07
 -13  14   2  148.75    3.10
 -12   0   1  355.87    3.21
 -12  12   1   -1.13    1.81
 -11  -7   4   30.23    1.69
 -11   4   0  940.28    4.55
 -11   8   0   27.00    1.83
 -10  -2   1 1783.96    5.42
 -10  14   1   76.49    2.19
  -6  -1   0  154.42    1.92
  -6   5  -1 3203.39    5.89
  -6   7  -1  892.94    3.35
  -5   8  -1  634.20    2.67
  -4   4  -1   -0.50    1.37
  -4   8  -1 1306.98    3.31
   3   7   0 6753.56    5.12
 -17   2   3   46.42    2.55
 -16   4   2    8.37    2.24
 -16   5   2  207.07    3.35
 -16   7   2   85.50    2.72
 -15  -4   4  320.48    3.43
 -15   1   2  193.87    3.00
 -14  -5   4    8.00    1.93
 -14   4   1   70.00    2.49
 -13  -2   2   72.79    2.19
 -13   1   1  328.68    3.27
 -13  11   1  224.77    3.25
 -12  -5   3   51.14    1.81
 -11   3   0 1917.73    6.18
 -11   9   0  158.04    2.47
  -9  -9   5   -0.23    1.33
  -9  -5   2 1411.73    4.49
  -7  13   0  203.60    2.30
  -5   4  -1 5520.95    6.92
  -3   4  -1   66.86    1.23
  -2  -1   0   73.29    0.64
  -2   5  -1 1557.53    2.67
 -17   1   3    0.87    2.65
 -16  -3   4    4.40    2.03
 -16  -1   3  317.74    3.90
 -16   3   2   42.56    2.46
 -14  -1   2  163.63    2.72
 -14   3   1   40.76    2.34
 -14   9   1  573.03    4.47
 -13  -6   4  274.24    3.01
 -12   6   0 2009.12    6.88
 -10   1   0   -0.04    1.58
 -10  11   0    1.72    1.82
  -9  -8   4  113.67    1.72
  -9  -3   1 1471.93    4.63
  -9   0   0   -0.68    1.49
  -9  12   0  366.59    3.07
  -8  -7   3  253.38    2.07
  -7   5  -1 3848.57    6.91
  -6   4  -1 2402.31    5.06
  -6   8  -1  240.69    1.96
  -5  -6   2 2855.94    4.29
  -4  -6   2 2144.87    3.25
   3   6   0   52.63    0.84
 -17  -2   4  534.93    4.62
 -16  -6   6   18.31    2.05
 -15   0   2   18.80    2.03
 -14  10   1   80.33    2.71
 -12  -1   1 1243.43    5.20
 -12   4   0  154.93    2.80
 -12   5   0  104.14    2.36
 -12   8   0   50.13    2.31
 -12  13   1  211.88    3.12
 -11   2   0   29.52    1.92
 -11  10   0    2.43    1.62
 -11  14   1   30.90    2.10
  -8  13   0   27.07    1.81
  -7   8  -1  172.43    2.03
  -6  -4   1 2429.79    4.60
  -5   3  -1 1620.70    4.00
  -5   9  -1    6.19    1.16
  -4   9  -1  296.09    1.85
   2  -4   2   96.57    0.97
 -16  -5   5   54.69    2.30
 -16   2   2   38.67    2.42
 -15  -7   6  172.23    2.74
 -15   6   1  184.80    3.15
 -14   2   1  585.25    4.31
 -13   0   1  977.18    4.94
 -13  12   1  203.87    3.02
 -12  -8   5  220.40    2.54
 -11  -6   3  105.20    1.90
 -11  -2   1  313.46    2.84
  -8  -1   0  752.55    3.34
  -7   4  -1  283.71    2.26
  -6  -6   2  229.40    1.65
  -6   3  -1 3687.19    6.16
  -6   9  -1  104.56    1.65
  -4   3  -1   63.92    1.34
  -3   9  -1 1509.77    3.19
 -17   0   3  273.42    3.63
 -16   1   2   68.44    2.57
 -15  -3   3  733.93    4.76
 -15   4   1  414.52    3.98
 -15   5   1  213.73    3.25
 -15   7   1   46.63    2.46
 -14  -8   6  539.20    4.05
 -14  -7   5  172.61    2.76
 -14  -4   3  217.39    2.89
 -14  -2   2  594.05    4.20
 -14  11   1   33.49    2.48
 -13  -5   3 1004.73    4.92
 -12  -7   4  575.12    3.62
 -12   3   0   29.20    2.03
 -12   9   0  361.73    3.41
 -11  11   0 2621.20    7.76
 -10  -9   5  624.59    3.29
 -10  -5   2  210.14    2.37
 -10  12   0 1647.44    6.01
  -9  -7   3  664.84    3.21
  -8   5  -1  635.40    3.24
  -8   8  -1   -0.64    1.56
  -7   9  -1   41.86    1.61
  -5  14   0  126.39    1.69
  -2   4  -1  517.79    1.65
   2  -7   4  161.28    1.24
   3  -5   3  253.17    1.54
   4  11   1   78.20    1.09
 -17   4   2  235.70    3.60
 -16  -4   4  503.62    4.21
 -15  -5   4  259.35    3.10
 -15  -1   2  203.35    3.06
 -15   3   1   81.28    2.51
 -15   9   1  267.12    3.52
 -14   1   1  446.60    3.89
 -13   6   0   19.48    2.11
 -12  -4   2  517.51    3.50
 -12  10   0 1650.28    6.52
 -11   1   0  413.27    3.23
 -10  -8   4  127.17    1.91
 -10  -3   1  842.86    3.86
 -10   0   0  869.82    4.03
  -9  13   0  256.16    2.69
  -8   4  -1 1302.89    4.39
  -7  -6   2   67.87    1.37
  -7   3  -1 6263.30    8.54
  -6  14   0  404.74    2.60
  -5  10  -1   30.42    1.38
  -3   3  -1   -0.40    0.85
   4   1   1  764.14    2.33
 -17  -3   4  810.08    5.38
 -17   3   2  212.44    3.47
 -14  -6   4   88.36    2.43
 -13   4   0    0.73    1.92
 -13   5   0  485.06    3.90
 -13   8   0   28.57    2.11
 -13  13   1    2.73    2.09
 -12  14   1   56.32    2.35
  -9  -1   0 3603.65    7.18
  -9   5  -1    3.02    1.54
  -9   6  -1   98.08    2.01
  -8   9  -1  122.88    2.06
  -7  14   0   47.05    1.67
  -6  10  -1  125.42    1.79
  -4  10  -1   52.25    1.22
 -17   2   2  162.39    3.19
 -16   0   2  101.29    2.75
 -15   2   1   34.42    2.24
 -15  10   1  418.37    4.12
 -14   0   1   21.27    2.05
 -14  12   1   56.44    2.45
 -13  -8   5  297.96    2.98
 -13   9   0  255.21    3.31
 -12  -6   3   86.35    1.91
 -11  12   0   29.69    2.04
  -9   4  -1  284.44    2.58
  -9   8  -1  113.40    2.02
  -8  -6   2 2157.07    5.02
  -8   3  -1 1194.88    4.22
  -7  10  -1   67.57    1.74
  -6  -2   0 4498.98    6.42
  -6   2  -1 1803.56    4.45
  -5  -2   0   20.43    1.34
  -5   2  -1 1557.72    3.83
 -17  -5   5  107.35    2.84
 -16  -7   6  100.82    2.58
 -16  -6   5  153.83    2.92
 -16  -3   3  152.59    3.19
 -16   5   1   22.62    2.39
 -16   6   1   62.62    2.61
 -16   7   1  155.05    3.12
 -15  -4   3  384.19    3.67
 -15  11   1  596.63    5.04
 -13  -7   4   66.53    2.19
 -13   3   0   27.87    2.10
 -12  11   0   34.06    2.05
 -11  -9   5   72.26    1.86
 -11  -5   2  709.66    3.73
 -11  -3   1  536.36    3.44
 -11   0   0   -0.58    1.76
 -10  -7   3 1762.59    5.24
 -10   6  -1  123.93    2.26
 -10  13   0   45.17    1.98
  -9   9  -1    0.37    1.69
  -8  14   0   14.09    1.53
  -7  -2   0   21.96    1.47
  -7   2  -1 1669.97    4.57
  -4  -2   0   16.14    1.01
  -4   2  -1  498.35    2.14
 -17   1   2  109.24    2.91
 -16  -1   2   76.59    2.94
 -16   4   1    6.73    2.27
 -15  -7   5   92.85    2.57
 -15   1   1   15.37    2.13
 -14  -5   3  260.35    3.02
 -14   6   0  407.50    3.79
 -13  -4   2  362.86    3.22
 -13   2   0    3.42    2.02
 -13  10   0   45.17    2.08
 -13  14   1  199.66    3.28
 -11  -8   4  131.92    2.11
 -10   5  -1   26.62    1.82
 -10   8  -1  158.01    2.51
  -9   3  -1 1464.58    4.92
  -8   2  -1  636.10    3.22
  -8  10  -1  148.40    2.05
 -17  -4   4  341.70    3.82
 -16  -5   4  250.69    3.26
 -16   3   1  620.60    4.82
 -14  -1   1  447.10    3.76
 -14   4   0  572.80    4.27
 -14   8   0   17.70    2.18
 -14  13   1  195.23    3.18
 -13  -2   1  202.55    2.79
 -12  12   0  306.42    3.40
 -10   4  -1   53.57    1.94
  -9  -6   2  631.41    3.10
  -9  14   0  278.63    2.75
  -8  -2   0 1220.38    4.08
  -7  -9   4  454.54    2.19
  -6  11  -1   89.24    1.61
  -5  11  -1   63.04    1.44
   3   0   1  144.85    1.05
   3  12   1   13.72    0.85
 -17   0   2  429.62    4.28
 -16   2   1  295.17    3.68
 -15  -6   4   22.16    1.97
 -15   0   1  315.49    3.48
 -14   3   0  159.53    2.95
 -14   9   0  282.00    3.46
 -13  -6   3   73.97    1.99
 -13  11   0  108.71    2.53
 -12  -5   2   63.94    1.93
 -12  -3   1   17.31    1.89
 -12   0   0  912.95    4.64
 -11  -7   3  424.52    3.08
 -11   5  -1   61.68    2.11
 -11   6  -1   94.29    2.28
 -11  13   0  107.57    2.47
 -10   3  -1  827.49    4.09
 -10   9  -1  726.27    4.00
  -9   2  -1  320.29    2.67
  -9  10  -1  714.72    3.80
  -4  11  -1   84.11    1.38
  -2   3  -1  157.32    1.05
 -17   5   1   10.64    2.43
 -16  -4   3  350.44    3.92
 -14  -8   5   27.17    1.80
 -14  10   0  254.69    3.55
 -13   1   0    7.28    2.05
 -12  -9   5   30.15    1.64
 -12  -8   4  157.67    2.32
 -11  -1   0  390.74    3.15
 -11   4  -1   84.33    2.23
 -11   8  -1 1816.79    6.31
 -10  -6   2 1054.77    4.23
 -10  14   0  254.05    2.96
  -8 -10   5  101.48    1.49
  -8  -9   4  112.89    1.57
  -8  11  -1 1802.35    5.51
  -7  -8   3  245.58    1.92
  -7   1  -1  663.20    3.10
  -6  -8   3   46.28    1.14
  -5   1  -1 1953.55    4.23
  -3   2  -1  149.01    1.20
   4   2   1  497.44    1.98
   4  10   1   45.95    0.99
 -17  -6   5   79.74    2.59
 -17  -3   3  134.51    2.93
 -17   4   1  115.23    3.03
 -16   1   1   49.74    2.53
 -15  -5   3  350.79    3.50
 -15   5   0   83.71    2.64
 -15   6   0  619.90    4.75
 -15   8   0   16.02    2.56
 -14  -7   4   36.13    1.93
 -14  -4   2  273.81    3.10
 -14   2   0 1632.82    6.66
 -13  12   0    5.16    2.17
 -11   9  -1   82.49    2.35
 -10   2  -1 1763.95    5.67
 -10  10  -1   -2.92    1.48
  -9  11  -1   85.28    2.06
  -8   1  -1  286.52    2.44
 -17  -5   4  143.05    3.25
 -17  -1   2  101.05    2.81
 -17   3   1   25.50    2.46
 -16  -7   5   10.29    2.00
 -15  -1   1   19.09    2.11
 -15   4   0    9.90    2.25
 -14  -2   1  588.45    4.24
 -14  11   0  438.33    4.24
 -13   0   0   -2.41    1.94
 -12  -7   3  391.73    3.18
 -12   5  -1  608.44    4.07
 -12   6  -1  187.10    2.77
 -12  13   0    4.64    1.80
 -11   3  -1  534.04    3.67
 -10  -2   0 1448.63    5.02
  -9  -9   4 1834.06    4.88
  -9   1  -1  372.44    2.81
  -8  -8   3    1.10    1.31
  -4   1  -1  758.15    2.50
 -17   2   1   86.62    2.83
 -16  -6   4  182.45    2.94
 -16   0   1   51.94    2.53
 -15   3   0 2297.21    8.20
 -15   9   0  137.60    2.95
 -14  -6   3  220.56    2.81
 -14   1   0 1999.49    7.32
 -13  -5   2   90.84    2.19
 -12  -1   0    3.20    1.90
 -12   4  -1   66.98    2.27
 -12   8  -1  422.14    3.58
 -11  -6   2   51.58    1.91
 -11  10  -1  134.15    2.51
 -11  14   0  443.96    3.71
 -10  11  -1  133.12    2.39
  -7  12  -1  574.05    3.12
  -6  12  -1  188.40    1.99
   2  -1   1  323.05    1.14
 -16  -3   2   43.20    2.74
 -15  -8   5  102.63    2.61
 -15   2   0  130.52    2.91
 -13  -8   4  276.34    2.92
 -12   3  -1   17.46    2.05
 -12   9  -1  339.47    3.32
 -11  -2   0   32.40    1.89
 -11   2  -1  303.02    3.03
 -10   1  -1  415.08    3.10
  -9  -5   1    9.80    1.58
  -8  -3   0  346.70    2.60
  -8  12  -1  420.49    3.01
  -7  -3   0 6885.57    8.58
  -6  -3   0   51.97    1.50
 -17  -4   3  158.15    3.00
 -17   1   1    0.56    2.31
 -16   5   0   11.19    2.41
 -16   6   0   26.45    2.42
 -16   8   0  791.75    5.55
 -15  -4   2   60.32    2.28
 -13   5  -1  629.34    4.33
 -13   6  -1  280.72    3.26
  -8   0  -1  512.76    2.99
  -6   0  -1   41.31    1.70
   4   3   1   63.24    1.11
 -17  -1   0   52.34    2.19
 -15  -2  -1   35.16    2.10
 -15  -2  -5  163.83    2.85
 -14  -2  -6  108.68    2.54
 -12  -2  -7   11.67    1.77
 -12  -1  -9   19.65    2.28
  -9  -3  -3   17.47    1.48
  -7  -1  -9  135.34    2.14
  -4  -2  -5  843.51    3.08
  -4  -2  -1  495.83    2.11
  -4  -1   2   47.37    0.87
  -3  -1  -7  394.75    2.17
  -1  -1  -3    1.05    0.65
   4   3  -5 1951.81    2.74
 -18  -1  -1  192.83    3.00
 -18   0   2    9.65    2.04
 -16  -2  -3   14.86    1.88
 -16  -2  -2   32.06    1.99
 -13  -2  -7   71.94    2.31
  -3   0  -9  127.70    1.70
  -2  -1  -6  271.11    1.63
  -1   1  -9    1.37    0.92
 -17  -1   1    7.76    1.75
 -16  -2  -5   79.71    2.38
 -15  -2  -6   42.04    2.17
 -15   0   4   14.89    1.65
 -11  -3  -1  516.57    3.26
 -11   0   5   10.74    1.27
 -10   0   5   46.06    1.26
  -9  -3  -5  106.45    2.00
  -9  -3  -1 1435.28    4.59
  -6  -2  -7  546.33    3.01
  -4  -1  -8 1968.67    4.85
  -1  -1  -4  235.54    1.34
  -1  -1  -2  176.60    0.89
  -1   4   6  675.44    2.07
   0   0  -6 1186.14    2.23
   3   2  -1  146.38    0.93
   4   4  -7    0.37    0.49
 -18  -1   0   54.58    2.11
 -17  -2  -3   40.72    2.33
 -14  -2  -7   59.77    2.24
 -12  -3  -1   15.37    1.57
 -11  -2  -8  175.21    2.59
 -10   0 -11    0.38    1.84
  -9  -2  -8   93.22    1.99
  -8  -3  -5  337.72    2.65
  -8  -3  -1 1146.01    3.90
  -3  -2  -3  481.25    2.12
  -1   1   3    0.34    0.28
   4   3  -1   60.16    0.96
   5   4  -4  326.40    1.58
 -16  -2   0  168.19    2.62
 -15  -2   1   30.93    1.96
 -11   0 -11   13.39    1.79
 -10  -3  -6  163.72    2.44
  -9   0 -11   10.83    1.64
  -8   0 -11   10.54    1.72
  -8   1 -12   70.06    2.19
  -3  -2  -4 3056.13    4.78
   2   1  -2  323.11    0.73
 -19   0   2   10.59    2.18
 -18  -1   1  222.07    3.08
 -14  -3  -4   10.59    1.64
 -14  -3  -2  211.48    2.60
 -12  -3  -6   64.29    2.02
 -12  -3   0   26.79    1.77
 -11  -3   0 1940.24    5.56
 -10  -3   0  289.96    2.36
  -9  -3   0  221.44    2.05
  -7  -3  -5 1168.07    4.14
  -7  -3  -1 6099.99    8.00
  -7  -2  -8  665.65    3.55
  -5  -2  -7 1180.69    3.91
  -3  -2  -2  217.76    1.43
   1   1  -7    0.02    0.47
 -15  -3  -4  180.28    2.91
 -14  -3  -1   38.26    1.74
 -13  -3  -6  115.34    2.33
 -12  -1 -10   46.17    2.00
  -8  -3  -6  429.10    2.92
  -8  -3   0  358.43    2.36
  -7   0 -11   94.18    1.92
  -5  -1  -9   33.60    1.43
  -4  -2   0   22.47    0.94
   0   1   2   61.85    0.42
   2   2   1    0.64    0.51
   3   3  -7    1.32    0.31
   3   3   1    0.58    0.74
   4   3  -4  781.19    1.86
   4   3  -2  273.37    1.41
 -17  -2   0    9.56    1.75
  -6  -3  -5  447.19    2.62
  -4   0 -10    5.24    1.16
 -18  -2  -1  219.92    3.03
 -15  -3  -5   44.37    2.01
 -15  -3  -1   71.63    2.06
 -14  -3  -6  344.58    3.38
 -14   0   5    4.27    1.45
 -12  -3  -7  225.75    2.75
 -12  -2  -9   25.16    1.88
 -11  -3  -7  386.43    3.20
  -6   0 -11  133.97    2.08
  -3  -1  -8 1373.19    3.69
  -1   3   5  636.02    1.67
   3   2  -2  207.52    0.94
 -18  -1   2    8.52    1.88
 -17   0   4   13.00    1.74
 -16  -3  -4    5.97    1.70
 -16  -3  -2   36.21    1.88
 -15  -3  -6   94.66    2.34
 -13  -3  -7  160.47    2.59
 -10  -2   3  151.59    1.71
  -7  -3   0 6750.16    7.94
  -3  -2  -1  144.47    1.12
  -2  -1  -7 1316.84    3.13
 -19   0   3   13.74    2.08
 -18  -2   0   39.61    1.91
 -17  -2   1   93.39    2.14
 -14  -3  -7  423.40    3.70
 -13  -3   1   75.84    1.74
  -4  -2  -7  202.57    1.74
  -2   0  -9  347.03    1.88
  -1   0  -8   95.67    1.06
 -17  -1   3    2.01    1.51
 -15   0   5   29.01    1.49
 -11  -3  -8   34.74    1.95
 -11   0 -12   19.46    1.94
  -7  -2  -9   77.91    1.75
  -5  -3  -5  484.03    2.50
  -5  -2  -8  131.79    1.73
  -1  -1  -1    3.50    0.36
 -18   0   4   -1.93    1.59
 -16  -3   0  168.78    2.49
 -14  -3   1   42.08    1.65
 -10  -3  -8   18.21    1.61
  -9  -1 -11  121.39    2.28
  -5   0 -11   36.85    1.47
  -3  -2  -6  345.96    1.88
  -3   1 -11   42.42    1.19
 -19  -1   2  172.06    2.69
 -14  -4  -2  225.89    2.56
 -12  -4  -1   63.77    1.71
  -8  -4  -4   59.07    1.52
  -8   0 -12   46.73    1.87
  -4   4   7   -0.10    0.47
  -3   0 -10   15.14    1.18
 -18  -1   3  291.49    3.01
 -17  -3   0  107.27    2.42
 -17  -2   2  171.25    2.45
 -14  -4  -5   42.42    1.87
 -13  -4  -1  560.94    3.45
 -12  -4  -6  243.21    2.65
 -11  -3   2  589.58    2.98
 -10  -4  -6   74.40    1.79
  -9  -4  -1  275.14    2.20
  -9  -2 -10   20.32    1.70
  -8  -4  -2   99.26    1.58
  -8  -3  -8  161.15    2.05
  -6  -3  -7  958.71    3.68
  -6  -2  -9  216.12    2.17
  -1  -1  -6  127.07    1.05
 -16  -3   1  649.39    4.03
 -15  -4  -2   50.30    1.87
 -14  -4  -1   64.32    1.81
 -13  -3   2  442.71    2.94
 -10  -3   2  535.94    2.65
  -7  -3   1 6497.50    7.33
  -2  -2  -3    1.61    0.75
   0   0  -7   -0.24    0.59
 -16  -4  -2    7.10    1.89
 -16  -2   3   22.70    1.74
 -15  -4  -6  183.02    2.86
 -15  -4  -1  396.86    3.23
 -14  -3   2  280.11    2.60
 -13  -3  -9    8.81    1.72
 -12  -4  -7  302.69    3.08
 -12  -4   0  152.58    2.03
 -12  -3  -9  107.99    2.25
 -11  -4  -7  279.73    2.87
 -11  -4   0  927.73    3.82
 -10  -3  -9    8.10    1.52
  -7  -3  -8   61.45    1.51
  -4  -2   1  521.18    1.69
  -2   4   6 1078.91    2.27
   0   2   3    5.43    0.47
   1   3   3  220.23    1.16
   3   3   0 7865.81    6.11
   4   4  -6  821.88    1.88
 -18  -3   0   -0.31    1.65
 -17  -1   4  315.93    2.87
 -13  -4  -7  485.09    3.69
 -10  -4   0  243.84    2.12
  -9  -3  -9  111.79    2.12
  -4  -3  -5 1757.20    4.00
  -4  -3  -2  252.57    1.69
  -4  -2  -8  436.68    2.35
  -3  -2  -7  339.07    1.87
  -3   5   7   16.39    0.72
 -17  -3   1   24.38    1.68
 -14  -4  -7   44.30    1.94
 -13  -1   5   12.62    1.23
 -11  -1 -12  120.81    2.57
  -9  -4   0   17.77    1.22
  -7  -2 -10   76.35    1.60
  -5  -2  -9  295.59    2.21
  -3  -2   0  472.13    1.52
  -3  -1  -9  129.56    1.41
  -2  -2  -2   61.60    0.80
  -2  -1  -8  984.78    2.77
   1   2  -9  482.81    1.03
 -15  -4   0    9.40    1.61
 -11  -2   4   38.04    1.31
 -11   0   6   14.59    1.03
 -10  -1 -12  117.65    2.28
  -8  -3  -9  348.69    2.68
  -7  -4  -6  154.40    1.86
  -6  -3  -8  216.86    2.09
  -5  -3  -7   14.36    1.06
  -5  -3   0 2045.36    3.79
  -1   1 -10 2979.81    4.18
 -18  -3   1   64.78    2.01
 -16  -4   0   29.54    1.74
 -16  -3   2   45.88    1.73
 -13  -4   1  660.71    3.46
 -12  -5  -3   40.18    1.70
 -12  -3 -10   45.72    2.11
 -11  -4  -8  255.19    2.69
 -10  -4  -8   43.01    1.80
  -9  -2 -11   25.31    1.74
  -8  -4   0  309.22    2.07
   0   1  -9    7.22    0.65
   2   2   0   82.26    0.63
 -14  -5  -4    8.52    1.54
 -14  -4   1   73.99    1.77
 -12  -5  -2   53.15    1.65
 -10  -3 -10   21.84    1.87
  -7  -3  -9   16.01    1.41
 -18  -2   3  236.01    2.64
 -17  -4   0  508.64    3.72
 -17  -3   2  261.83    2.76
 -15  -5  -4  195.73    2.60
 -15  -4   1  448.15    3.21
 -14  -5  -2  171.84    2.34
 -13  -5  -6  231.84    2.71
 -12  -5  -6  106.01    2.06
 -11  -3   3  181.37    1.86
  -9  -4  -8  418.53    2.98
  -8  -1 -12   64.74    1.83
  -6   3   7 1043.95    1.14
  -4  -3  -1   57.19    0.99
  -2  -2  -6  530.02    1.98
  -1  -1  -7    1.22    0.74
 -16  -4   1    6.03    1.75
 -15  -5  -2  150.01    2.35
 -14  -5  -6  176.14    2.57
 -14  -5  -1  493.98    3.44
 -13  -5  -1  595.75    3.53
 -13  -4  -9    8.34    1.96
 -11  -5  -1   57.23    1.60
 -10  -5  -6   15.25    1.44
  -9  -4   1  306.89    2.10
  -5  -1 -11  115.42    1.73
  -2   0 -10   86.30    1.19
  -1   0  -9    6.23    0.80
   3   4  -8   64.36    0.55
   4   4  -5    0.98    0.50
 -18  -3   2  188.61    2.74
 -15  -5  -1  212.20    2.70
 -13  -5  -7   59.32    2.19
 -12  -5  -7    6.58    1.87
 -11  -4  -9   59.37    1.88
 -10  -5  -1   27.36    1.40
  -8  -4  -8  569.22    3.23
  -7  -4   0  386.57    2.12
  -6  -4  -1 2323.26    4.54
  -5  -3  -8  283.58    2.05
  -4  -2  -9  929.18    3.26
  -3  -3  -4  817.92    2.49
  -3  -2  -8  304.86    1.86
   4   5  -7  308.22    1.31
 -17  -4   1  127.11    2.37
 -14  -5  -7  382.43    3.42
 -11  -5  -7  489.23    3.43
 -10  -4  -9   63.63    1.84
  -8  -5  -4    4.70    1.01
  -8  -3 -10  128.26    1.94
  -7  -2 -11   50.47    1.63
  -5  -4  -5  335.42    2.15
  -4  -3  -7  471.77    2.28
  -3  -3  -3    2.11    0.98
  -2  -2  -1    1.33    0.53
   4   4  -4 1311.18    2.56
 -12  -5   0  106.98    1.84
 -11  -5   0   23.19    1.60
 -11  -3 -11    9.97    1.96
  -9  -5  -1    6.04    1.22
  -9  -4  -9  130.26    2.04
  -9  -3   3   21.52    1.10
  -8  -5  -2  468.83    2.60
  -7  -4  -8   16.32    1.42
  -6  -4  -7   68.76    1.42
  -5  -2 -10   18.91    1.26
  -3   0 -11    8.75    0.98
  -3   2   5  356.41    0.78
  -1   4   5  215.58    1.14
 -15  -5   0   85.36    2.00
 -15  -4   2   60.35    1.71
  -8  -5  -6   25.74    1.40
  -8  -2   4  118.67    1.25
  -2  -2  -7   -0.46    0.86
   2   3   1  159.20    0.98
 -16  -5   0   13.88    1.65
 -16  -4   2   11.24    1.71
 -12  -4 -10   59.39    2.04
 -11  -5  -8  119.21    2.11
 -11  -4 -10    3.49    1.79
 -10  -5   0   18.02    1.29
  -9  -2 -12  142.75    2.32
  -8  -4  -9   13.49    1.46
  -7  -5  -4    5.25    1.15
  -3  -3  -6  924.15    2.80
  -3  -1 -10   37.92    1.06
  -2  -1  -9  447.22    1.96
  -2   3   5  378.56    1.16
 -15  -6  -4   20.73    1.62
 -14  -6  -4   66.97    1.90
 -13  -6  -5   65.87    1.88
 -13  -6  -3   59.94    1.75
 -10  -5  -8  169.50    2.25
  -8  -5  -1  601.00    2.80
  -4  -3   0   12.11    0.94
 -18  -3   3   26.28    1.70
 -17  -5   0  220.94    2.70
 -14  -6  -2  128.03    2.14
 -14  -5   1  556.13    3.35
 -13  -6  -6   75.37    1.98
 -12  -6  -6   15.78    1.47
 -11  -6  -3   89.53    1.64
  -9  -5   0   41.63    1.33
  -8  -3   3   55.96    1.13
  -6  -4  -8   71.56    1.56
  -5  -3  -9  143.58    1.64
  -5   4   7  404.53    1.22
  -4  -3  -8   68.86    1.35
  -4  -1 -11  138.30    1.64
  -4   5   7  394.36    1.47
   0  -1  -5   28.13    0.62
   0  -1  -3   79.23    0.59
   0   0  -8   51.42    0.72
 -15  -6  -2   84.96    2.05
 -15  -5   1  230.84    2.47
 -14  -3   4   14.38    1.25
 -12  -5  -9  114.35    2.23
 -11  -6  -6   74.14    1.86
 -11  -6  -2   48.52    1.59
 -11  -5  -9  333.77    3.15
  -9  -5  -8   50.82    1.60
  -9  -4 -10   26.06    1.56
  -7  -4  -9  447.76    2.89
  -5  -4  -7  308.43    2.08
   4   5  -6   31.49    0.72
 -19  -3   3   53.08    2.21
 -18  -4   2  138.38    2.38
 -16  -6  -2   56.84    1.97
 -16  -5   1   25.50    1.65
 -14  -6  -7    4.41    1.63
 -14  -6  -1   42.33    1.72
 -13  -6  -7   86.85    2.08
 -13  -6  -1  267.76    2.56
 -12  -6  -7  236.61    2.70
 -12  -6  -1  170.33    2.12
  -4  -4  -5    1.14    0.92
  -4  -4  -3    0.81    0.99
  -4  -2   2  120.81    0.99
  -3  -3  -7    2.74    1.00
  -3  -2  -9  238.09    1.70
  -1  -1  -8 1987.39    3.33
 -17  -5   1   16.80    1.61
 -16  -3   4    5.54    1.55
 -11  -6  -7  276.98    2.79
 -11  -6  -1   87.65    1.74
 -11  -4 -11   27.83    2.00
 -10  -5  -9   12.38    1.53
  -9  -6  -3   90.03    1.69
  -8  -5  -8  177.53    2.08
  -8  -5   0  126.33    1.58
  -7  -5  -7   66.81    1.51
  -7  -5  -1 3699.13    6.12
  -3  -3  -1   -0.12    0.79
  -3   4   6  217.39    1.06
  -1  -2  -3 1698.75    2.55
 -10  -3 -12  104.82    2.18
  -9  -6  -6   15.32    1.39
  -7  -3 -11   30.84    1.52
  -4  -4  -2  229.96    1.74
  -2  -2  -8  998.61    2.78
  -1  -1   0 4453.50    2.70
   1   3   2  539.47    1.52
 -18  -5   1   22.90    1.92
 -13  -5   2   94.62    1.72
 -12  -6   0 2023.59    5.72
 -12  -5 -10   10.56    1.78
 -10  -4 -11   20.66    1.57
  -9  -5  -9  129.74    2.04
  -9  -5   1    6.03    1.14
  -6  -4  -9  136.92    1.86
  -5  -4  -8  164.82    1.77
  -4   3   6  210.69    0.81
   1   2   1  354.96    1.00
 -16  -6   0   30.17    1.76
 -16  -5   2  239.94    2.69
 -14  -7  -4   27.64    1.67
 -11  -6  -8  125.16    2.19
 -11  -6   0  118.14    1.98
  -9  -3 -12  141.77    2.31
  -7  -5  -8  107.00    1.82
  -4  -3  -9  249.35    1.92
   0  -1  -6  270.43    1.09
 -17  -6   0    4.38    1.60
 -14  -7  -5  125.09    2.24
 -10  -6  -8  213.56    2.48
  -9  -6  -1  102.23    1.66
  -8  -6  -6  107.50    1.77
  -7  -5   0   15.89    1.12
  -6  -5  -7  253.29    2.08
  -5  -4   0   25.54    1.14
  -5  -3 -10   86.43    1.55
  -4  -4  -7   -0.16    1.00
  -1  -2  -6  246.47    1.29
   3   3  -5    0.25    0.39
 -17  -5   2  140.47    2.26
 -15  -7  -2   13.55    1.64
 -14  -7  -6  438.69    3.56
 -14  -7  -2   59.80    1.86
 -13  -7  -6  184.06    2.53
 -13  -7  -2  158.34    2.23
 -12  -6  -9   80.93    2.21
 -10  -6   0  131.18    1.79
  -6  -5  -1 3280.90    5.46
  -5  -5  -5   -0.18    1.01
  -5  -5  -3    2.67    1.04
  -3  -3  -8   86.53    1.28
  -2  -3  -3  480.61    1.75
  -2  -2   0   89.40    0.69
   0   3   3  369.75    1.27
   3   4  -1   61.13    0.88
 -16  -7  -2   88.34    2.09
 -14  -6   1   50.66    1.71
 -13  -7  -7  164.07    2.64
 -12  -7  -2  293.19    2.61
 -11  -7  -6   36.11    1.64
  -9  -6  -8   30.51    1.72
  -9  -5 -10  278.00    2.76
  -6  -3 -11  107.06    1.76
  -4  -4  -1    0.97    1.02
  -4  -3   1   70.88    1.09
  -3  -1 -11   37.51    1.15
  -2  -3  -6  328.34    1.69
  -1   0 -10    6.07    0.77
 -16  -6   1   58.48    1.84
 -14  -7  -1  135.48    2.16
 -13  -7  -1  297.03    2.67
 -12  -7  -7   95.83    2.07
 -11  -7  -2   67.71    1.68
  -8  -6  -1  225.33    1.97
  -7  -6  -6    7.65    1.43
  -1  -2  -2  361.54    1.15
   2   3   0  463.61    1.38
   2   4   1  525.49    1.74
   3   4  -7  440.01    1.26
 -17  -6   1   52.98    1.82
 -15  -3   5   63.33    1.54
 -12  -7  -1  586.98    3.36
 -11  -5 -11   68.18    2.05
 -10  -6  -9  156.84    2.26
  -9  -6   0  214.42    1.96
  -7  -6  -2   59.67    1.35
  -6  -5  -8   99.29    1.55
  -5  -5  -2 3325.26    5.34
  -5  -4  -9   37.95    1.20
   0  -1  -2   64.27    0.44
   1   0  -6  283.65    0.76
 -16  -5   3   94.85    2.07
 -12  -4   4   90.60    1.55
 -11  -7  -1  464.90    3.03
 -10  -7  -2  347.45    2.59
  -8  -6  -8  241.46    2.31
  -5  -5  -7    3.25    1.15
  -4  -4  -8   49.46    1.26
  -4  -2 -11   23.15    1.12
  -2  -3  -2  208.42    1.20
   3   5  -8  259.64    1.16
 -17  -5   3   23.80    1.80
 -15  -7   0  256.08    2.71
 -13  -2   6   21.49    1.24
 -12  -7  -8    3.11    1.59
 -11  -6 -10   29.55    2.03
 -10  -5 -11   86.42    1.98
  -9  -6  -9  175.39    2.22
  -3  -4  -6  162.08    1.44
  -2  -2  -9   -0.06    0.80
  -1  -1  -9   -0.48    0.68
 -16  -7   0  320.91    3.01
 -16  -6   2   78.88    2.03
 -14  -8  -5   20.33    1.63
 -14  -6   2  174.70    2.15
 -11  -7  -8  303.31    2.88
  -9  -7  -2   30.12    1.41
  -9  -4 -12  112.01    2.12
  -6  -6  -3    0.17    1.07
  -2  -3  -7  343.46    1.69
   0  -1  -7  228.59    1.04
 -18  -5   3  296.39    2.89
 -17  -6   2   49.15    2.05
 -14  -8  -3   48.11    1.78
 -13  -8  -6   36.63    1.76
 -13  -8  -3   37.14    1.66
 -12  -6   2  373.71    2.62
 -10  -7  -8  441.61    3.34
 -10  -7  -1   71.80    1.61
 -10  -6 -10   49.19    1.94
  -9  -5 -11  165.64    2.34
  -8  -6   0 1481.86    4.08
  -7  -6  -1  890.20    3.18
  -6  -2   4  295.57    1.29
  -5  -5  -1   -1.27    0.97
  -5  -3 -11   35.14    1.28
  -3  -3  -9    1.15    0.90
   3   4  -2  250.31    1.21
 -15  -8  -2   23.23    1.66
 -13  -8  -2  355.90    2.99
 -12  -8  -6  719.41    4.09
 -11  -7   0   98.34    1.74
  -9  -6   1  110.73    1.69
  -8  -6  -9   72.81    1.66
  -7  -6  -8   70.33    1.52
  -5  -5  -8  198.76    1.87
  -3  -4  -7  469.10    2.14
  -3  -4  -2  248.45    1.55
  -2   2   4 1541.89    1.66
   0   2   2  324.41    0.90
 -16  -7   1  177.04    2.50
 -15  -7   1   54.26    1.78
 -14  -7   1  159.97    2.18
 -11  -8  -5   67.38    1.70
 -11  -7  -9   49.45    1.76
  -9  -7  -1   38.82    1.40
  -9  -6 -10  173.36    2.38
  -6  -6  -7    1.06    1.22
  -6  -6  -2  208.32    1.75
  -5  -4 -10  130.10    1.68
  -4  -4   0 4145.58    4.95
   2   2  -2   61.40    0.48
 -17  -7   1  108.48    2.34
 -14  -8  -1   53.40    1.79
 -13  -7   1  344.36    2.68
 -12  -8  -7   84.94    1.97
 -11  -8  -6   12.88    1.49
 -10  -8  -4  102.27    2.01
 -10  -7   0  485.31    2.77
  -9  -7  -8  394.56    2.93
  -8  -7  -2   21.17    1.28
  -8  -5 -11   46.93    1.71
  -6  -4 -11   37.37    1.44
  -5   5   7   -0.47    0.49
  -4  -4  -9   -0.63    1.01
 -13  -8  -1  169.13    2.17
 -11  -8  -2  197.06    2.22
 -10  -8  -6   12.67    1.34
 -10  -7  -9  468.66    3.29
  -7  -7  -5    1.96    1.13
  -4  -5  -7  304.13    1.96
   3   4  -6  149.79    0.83
 -17  -5   4  192.04    2.32
 -15  -6   3  215.99    2.38
 -14  -5   4    9.38    1.21
 -14  -4   5   55.29    1.52
 -12  -8  -8   13.90    1.59
 -12  -8  -1  408.68    2.91
  -7  -7  -3    0.79    1.12
  -7  -6  -9  450.49    2.78
  -6  -6  -8  634.98    3.07
  -4  -5  -2  453.34    1.94
  -2  -3  -8  292.94    1.61
  -2  -3  -1  156.43    0.98
  -1   4   4   58.86    0.75
   0   4   3  391.45    1.44
 -16  -8   0  810.02    4.29
 -15  -8   0   11.21    1.54
 -11  -8  -8  156.68    2.40
 -11  -7 -10  105.48    2.19
  -9  -7  -9  301.61    2.73
  -9  -7   0   34.40    1.30
  -9  -5 -12   51.41    1.89
  -8  -7  -8  303.97    2.46
  -8  -7  -1  173.82    1.78
  -8  -6 -10   31.71    1.45
  -8  -6   1  247.27    1.84
  -6  -6  -1    0.68    0.81
  -6  -5 -10   99.80    1.59
  -5  -5  -9   -0.68    1.11
  -5  -5   0   50.06    1.11
  -3  -4  -8   65.12    1.18
 -18  -6   3  195.89    2.61
 -16  -7   2  101.53    2.10
 -15  -7   2   22.70    1.60
 -14  -7   2   62.71    1.78
 -11  -8  -1 1696.89    5.10
  -7  -7  -7   -0.23    1.10
  -7  -5 -11   74.55    1.71
  -3  -4  -1   61.69    1.03
  -1  -2  -1  365.71    1.02
   2   4   0   18.37    0.54
 -17  -7   2   30.61    1.73
 -15  -9  -2  149.00    2.30
 -12  -9  -5   25.32    1.49
 -12  -9  -4    4.74    1.36
 -12  -8   0   53.47    1.61
 -12  -6   3   92.14    1.46
 -10  -7 -10   50.83    1.69
  -5  -6  -7  241.09    1.85
   1   3   1  767.27    1.58
   2   3  -1  147.64    0.77
 -11  -7   8  280.99    5.45
 -11  -4  11   17.40    4.73
  -4  -9   0   16.09    1.13
  -3   6   7  883.22    7.48
  -3   7  10  101.03    4.75
  -2  -9  -1  300.64    2.79
  -2  -8  -1  623.04    3.37
  -1   8   9  173.62    4.79
   0   2   1   28.43    1.24
   3   7   4 1132.87    5.46
   4   8   5  219.56    3.64
   4  10  11    8.11    3.82
 -11  -4  10   -1.51    4.15
 -10  -1  11   41.60    4.84
  -9  -9   4 1913.25    6.71
  -9  -4   5  367.62    4.78
  -9   1  11   65.46    5.26
  -8  -7   3  260.64    3.08
  -8   2   9  168.27    5.06
  -6   4   8   52.62    4.50
  -5   3   5  468.17    5.34
  -5   5   8  173.37    5.10
  -4   0   2  234.73    3.59
   1   9   9  137.48    4.56
   2   9   8   71.59    3.62
   4   0  -1    3.67    1.92
   5  10   9    5.17    3.13
   7   9   6  438.51    3.96
  10   4   1   50.06    1.93
 -11  -6   8  118.58    4.27
 -10  -2   8  116.87    4.74
 -10  -1  10  104.28    4.82
  -9  -8   4  109.25    2.82
  -9  -2   6   82.23    3.72
  -8   1   7 1125.13    8.40
  -7  -3   3  567.33    4.54
  -7  -1   4  558.18    5.04
  -7   3   8   50.67    4.35
  -6  -1   3 4941.13   11.12
  -5   2   4  502.42    5.15
  -5   4   6   31.82    3.76
  -4   3   4  769.54    5.83
  -4   4   5   -0.39    3.42
  -4   6   8   55.32    4.29
  -3   7   9    9.03    4.11
  -2   8  11   81.28    4.64
  -2   8  12  100.04    5.47
   0   9  11    3.72    4.27
   3   9   7  942.08    6.84
   3  10  12   55.94    4.76
   6   9   6   17.16    2.58
 -11  -4   9   48.45    4.36
 -11  -3  11   -4.43    4.63
 -10  -5   6   16.67    3.30
 -10  -1   9  170.73    5.38
  -8  -3   4  171.66    3.60
  -6   2   5  125.37    4.07
  -6   3   6  357.31    5.39
  -6   5  10   81.24    4.80
  -4   5   6   36.42    3.82
  -3   4   4  805.63    5.88
  -3   5   5  497.16    5.32
  -2   7   7 1203.99    8.31
  -1   3   2  518.89    3.55
  -1   8   8  316.24    5.33
   0   9  10   57.97    4.34
   1  -2  -1  337.71    2.15
   3  10  10    8.16    3.81
   4  10   9   46.45    3.56
   5   9   6  221.99    3.83
   6  10   8  187.73    4.05
 -11  -8   7   30.67    3.46
 -11  -5   8  109.23    4.46
 -11  -3  10  508.10    7.02
  -9  -7   4  459.79    4.12
  -9   1   9  136.84    4.78
  -8   2   8 1204.93    9.12
  -8   3  10   96.38    5.40
  -7   2   6  304.57    5.55
  -5   6  10   73.08    4.68
  -3   7   8   53.34    4.71
   0   5   3  102.54    3.48
   1   8   6  379.23    4.91
   1   9   8  105.56    4.14
   3   8   5  369.12    4.30
 -11  -7   7   13.03    3.46
 -10   0  11   -4.88    4.00
  -9  -3   5  119.62    3.81
  -7   3   7  663.20    7.30
  -7   4   9  331.44    6.25
  -6   1   4  957.55    6.22
  -6   4   7   68.32    4.36
  -6   5   9  495.42    6.87
  -5   5   7    4.02    3.95
  -5   6   9  497.85    6.76
  -4   2   3  287.67    4.44
  -4   7  10  169.76    5.28
  -3   6   6  359.57    5.14
   0   9   9   85.82    3.95
   2   9   7  295.79    4.85
   2  10  11  115.07    4.77
   3  10   9    7.34    3.54
   5  10   8  158.68    3.85
 -11  -6   7  311.93    5.10
 -11  -4   8  244.98    5.19
 -11  -3   9  152.63    4.71
 -11  -2  11  121.23    5.09
 -10  -8   5  100.33    3.40
 -10  -4   6   90.15    3.94
 -10  -1   8   70.72    4.55
  -9  -6   4  521.37    4.48
  -9   1   8  104.74    4.93
  -9   2  10    8.82    4.72
  -9   2  11   16.39    4.17
  -8   3   9  261.87    5.60
  -4   6   7   70.07    4.23
  -2   5   4  519.20    4.91
  -2   6   5  122.94    4.13
  -1   9  11   70.46    4.31
  -1   9  12   80.50    4.73
   2   7   4  163.33    3.10
   2  10  10  574.82    7.02
   5   0  -1  257.47    2.97
 -12  -6  10  282.56    6.01
 -11  -2  10  113.60    4.57
 -10  -7   5 1203.57    6.71
 -10  -2   7  994.15    7.70
  -8   1   6  378.57    5.72
  -6   5   8   92.67    4.61
  -5  -1   2 1506.78    5.76
  -5   1   3   49.36    3.50
  -4   7   9  341.82    6.06
  -1   9  10  524.80    6.78
   1  10  12   74.67    4.92
   4  10   8   43.25    3.30
 -11  -5   7  546.57    6.24
  -9   2   9  171.32    5.59
  -8  -2   4  113.60    3.46
  -8   2   7  413.69    5.90
  -7   4   8   18.83    4.35
  -7   5  11   43.73    4.43
  -6   6  11   -1.61    4.04
  -5   6   8   90.59    4.44
  -2   4   3  281.50    4.16
   0   9   8   92.69    4.29
   1  10  11   59.44    3.98
   2  10   9  186.37    4.71
 -12  -6   9   69.86    4.46
 -12  -5  10   11.09    3.66
 -11  -3   8   31.33    3.48
 -11  -2   9  133.00    4.50
 -10  -3   6  181.08    4.27
  -9  -5   4   58.09    3.15
  -8  -5   3   41.51    2.66
  -8   0   5  374.71    4.87
  -8   3   8  145.52    4.76
  -7   0   4 2636.63    9.31
  -5   7  11   38.48    4.34
  -3   7   7  659.53    6.63
  -2   7   6  301.35    4.78
  -1   9   9  148.51    4.43
   0   8   6 1224.67    7.29
   1   9   7  832.12    6.70
   1  10  10  116.95    4.31
   2   8   5  154.84    3.39
   3   9   6  214.61    3.91
   3  10   8   18.01    3.32
   4   2   0   23.60    1.06
 -12  -4  10   46.91    4.34
 -11  -1  10   73.83    4.33
 -10  -1   7  381.26    5.69
  -9  -2   5  800.34    6.00
  -9   3  11  124.85    5.13
  -8   4  10  236.78    5.74
  -6   0   3  364.75    4.33
  -6   3   5  487.98    5.32
  -6   4   6  498.74    5.78
  -5   4   5  359.12    4.85
  -5   5   6  222.47    4.70
  -4   7   8   16.14    3.77
  -2   9  11   13.00    3.85
   0   4   2  243.24    3.02
   3  -1  -1  735.16    3.18
   6  10   7  385.87    4.27
 -12  -5   9   92.26    4.34
 -11  -4   7  303.73    5.01
  -9   1   7  809.50    7.25
  -9   2   8   79.88    4.45
  -8   4   9    7.63    4.45
  -7   3   6  310.06    5.11
  -7   5   9  200.98    5.39
  -6   5   7  258.26    5.20
  -6   6   9    5.05    4.08
  -5   3   4  543.81    5.10
  -4   5   5  372.79    4.89
  -2   9  10    8.42    3.75
  -1   6   4  983.09    5.76
   0  10  11   -1.70    3.50
   1  10   9  174.73    4.68
   5  10   7  129.24    3.49
   8   4   1 1306.63    3.69
 -11  -8   6   11.07    2.86
 -11  -2   8  154.04    4.45
 -11  -1   9  379.95    6.05
 -10  -5   5  609.21    5.25
  -7   2   5 1483.59    8.00
  -7   4   7   71.13    4.22
  -5   6   7  255.34    5.10
  -5   7   9  194.69    4.98
  -4   4   4 1498.17    7.26
  -4   6   6  508.99    5.70
  -4   8  10  236.37    5.58
  -1  -8  -1  284.56    2.72
  -1   9   8  109.20    4.03
   0  -4  -1    2.28    1.52
   0  10  10  289.85    5.38
   1   7   4  596.48    4.30
   2  10   8  127.19    3.62
   3  11  11    6.06    3.64
   4  11  10   -0.41    3.20
   6   8   4  285.10    2.52
   7   7   3    0.60    0.91
   7   8   4  117.93    1.80
 -12  -6   8  219.38    4.66
 -12  -4   9  476.52    6.25
 -12  -3  10   28.63    3.81
 -11  -7   6   46.15    2.91
 -11  -3   7  397.86    5.52
 -11   0  10   57.50    4.06
 -10  -2   6  349.02    4.81
 -10   2  10  591.90    7.58
  -9  -4   4  184.14    3.49
  -9   3   9   88.60    4.25
  -8   2   6  597.19    6.13
  -8   3   7  577.34    6.47
  -8   5  11   20.53    4.94
  -7   6  11  111.49    4.91
  -6   2   4  262.38    4.18
  -5 -11   1   61.68    1.32
  -3   2   2  229.99    3.15
  -3   6   5  474.61    5.06
  -3   9  11  133.62    5.38
  -2   9   9  173.50    4.62
  -1   5   3   51.93    2.97
   0   9   7    9.44    3.04
   1   8   5  783.86    5.47
   2   9   6   90.07    3.09
   2  11  12   48.13    4.46
   3  11  10  544.48    6.41
   4  10   7  187.36    3.71
   5   8   4    3.85    1.81
   8   2   0 1301.52    4.82
 -12  -5   8  117.68    4.17
 -11  -6   6   91.05    3.34
 -10  -4   5  364.89    4.53
  -8   4   8  555.78    6.72
  -7   5   8   91.13    4.40
  -7   6  10   18.32    4.12
  -6   7  11  115.43    4.93
  -4   1   2   51.84    2.81
  -4   7   7   76.11    4.01
  -4   8   9    7.52    3.57
  -3   5   4  535.72    4.92
  -3   7   6  313.17    4.80
  -1  10  11   60.30    3.89
   0  10   9  205.29    4.90
   2  11  11  126.50    4.63
 -12  -3   9   97.72    4.14
 -12  -2  10  220.08    5.19
 -11  -5   6   72.34    3.29
 -11  -1   8  223.06    4.85
 -11   0   9  301.52    5.62
 -10   2   9  196.42    5.73
  -9   2   7  296.44    5.21
  -8   1   5  792.45    6.15
  -8   5  10  293.71    5.95
  -7   1   4  583.35    5.06
  -6   7  10   27.20    4.09
  -5   7   8   99.16    4.25
  -5   8  11   25.55    3.97
  -3   9  10  273.32    5.56
  -2   3   2  229.76    3.01
  -1  10  10  115.93    4.28
   1  -3  -1  729.22    3.03
   1  10   8   65.01    3.42
   2  -2  -1    1.92    1.34
   2  11  10  125.41    4.33
   3  10   7  429.99    4.83
   4  -1  -1  803.38    3.69
   4  11   9   46.26    3.23
   6   9   5  955.54    4.65
   7   2   0   20.85    1.58
   7   9   5 1660.81    5.37
  10   5   2  212.28    1.98
 -12  -4   8   25.80    3.54
 -11  -2   7   42.63    3.70
 -10  -1   6  321.03    5.00
  -9   1   6  427.36    5.42
  -9   3   8  333.95    5.54
  -9   4  10   22.17    4.05
  -5   2   3 2601.78    8.37
  -5   8  10  292.56    6.29
  -4   3   3 1699.62    6.92
  -2   9   8   80.83    3.82
   1   9   6  442.61    4.91
   1  11  11   97.82    4.42
   3  11   9  156.74    4.08
   4   8   4   83.06    2.29
   5   9   5  290.67    3.30
   7   4   1  285.62    1.66
 -12  -2   9   20.68    3.95
 -12  -1  10   31.22    4.11
 -11  -4   6  277.56    4.40
 -10  -3   5  272.55    4.20
 -10   3  10   12.70    4.59
  -9  -3   4  153.61    3.08
  -8   5   9  588.71    7.00
  -7   4   6  167.43    4.40
  -7   6   9  396.84    6.14
  -6   4   5  263.51    4.38
  -6   5   6  279.94    4.86
  -6   7   9  414.96    6.26
  -5   0   2   74.80    2.85
  -4   8   8  549.83    6.35
  -3   4   3 1843.75    7.11
  -3   8   7  596.30    6.19
  -2   6   4  259.48    3.80
  -2   7   5 1485.85    7.48
  -2  10  11  125.84    4.48
  -1   9   7  833.72    6.61
  -1  10   9  179.87    4.84
   2  10   7  995.26    6.72
   5  -1  -1 2026.89    5.99
 -13  -5  10   73.03    4.37
 -12  -7   7   83.39    3.38
 -12  -6   7  264.42    4.57
 -12  -3   8  394.87    5.69
 -11   0   8   92.92    4.39
  -9   4   9  110.52    4.56
  -8  -3   3   57.78    2.50
  -7   3   5 1236.01    7.36
  -7   5   7   60.94    4.08
  -6   1   3 4763.98   10.85
  -6   6   7    0.84    3.59
  -5   6   6  273.64    4.77
  -3 -10   0  282.16    2.31
  -3   0   1  167.16    1.86
  -2  10  10  615.09    7.28
   0  -5  -1  238.07    2.37
   0   8   5  381.34    4.16
   0  10   8  465.43    5.41
   1  11  10   86.03    4.18
   2  11   9  131.98    4.09
   4   9   5  382.84    3.70
   5  11   8  107.70    3.41
 -13  -4  10   11.49    3.98
 -12  -5   7    5.23    3.25
 -11  -1   7  149.47    4.38
 -10   2   8  119.96    4.24
  -8   0   4  487.50    4.88
  -8   3   6  452.72    5.53
  -8   4   7  451.75    5.83
  -5   7   7   62.13    4.36
  -5   8   9  591.70    6.78
  -4   6   5  259.34    4.28
   0  11  11    2.76    3.41
   3   8   4  168.29    2.79
   4  11   8  238.84    4.20
   6   4   1 2303.24    3.02
 -13  -5   9    2.00    3.35
 -12  -1   9   20.25    3.45
 -12   0  10   33.55    4.29
 -11  -3   6  846.36    6.35
 -10   3   9    6.32    3.81
  -9  -2   4  248.70    3.72
  -9   3   7  994.24    7.70
  -9   5  10  210.77    5.30
  -8   2   5  156.94    3.88
  -8   5   8  168.72    4.71
  -8   6  10   15.18    3.88
  -7   6   8   63.55    4.05
  -7   7  10 1387.83   10.29
  -6   3   4 2428.85    8.90
  -6   7   8   68.63    4.14
  -5   4   4  337.58    4.27
  -4   7   6  169.72    4.16
  -3  10  11  377.31    6.57
  -2   5   3 2713.00    8.13
  -1   4   2   49.47    2.39
   0   6   3  363.21    3.44
   0   9   6  535.29    5.05
   0  11  10   70.16    4.14
   1  10   7  387.18    4.96
   3  -2  -1  152.58    2.06
   3   9   5  121.76    3.11
   6  10   6  419.72    3.79
 -13  -3  10   71.33    3.99
 -12  -4   7  333.65    4.98
 -12  -2   8  160.94    4.28
 -10  -2   5  458.67    4.70
  -9   2   6   91.39    3.80
  -9   4   8  415.10    5.96
  -6   8  10   16.02    3.84
  -4   5   4  348.55    4.30
  -2   9   7  309.95    4.73
  -2  10   9  191.56    4.57
  -1   2   1  389.24    2.14
  -1  10   8   69.04    3.80
   1   5   2 1495.58    4.64
   1  11   9  381.66    5.48
   3  11   8   23.38    2.91
   5  10   6   19.86    2.38
 -13  -4   9    3.88    3.01
 -10  -7   4  355.80    3.48
 -10   4  10  694.02    7.79
  -8   6   9   62.52    4.15
  -7   0   3 1001.06    5.52
  -7   2   4  169.28    3.61
  -7   7   9   -1.91    3.60
  -5   8   8  173.20    4.66
  -4   8   7  451.61    5.58
  -3  -9   0  219.80    1.96
  -3   7   5 1322.44    7.34
  -3  10  10   13.89    3.51
  -1  11  11   94.55    4.39
   1  -4  -1  821.79    3.44
   3   7   3  581.49    3.25
   4  10   6   85.45    2.63
 -13  -3   9    5.59    3.48
 -13  -2  10   21.91    3.78
 -12  -3   7  225.01    4.49
 -12  -1   8  235.70    4.89
 -12   0   9    0.30    3.35
 -12   1  10   37.04    4.36
 -11  -7   5  339.80    3.81
 -11  -2   6  363.84    4.59
 -11   0   7   70.89    3.59
 -10  -8   4  147.69    2.54
 -10   2   7  997.85    7.61
 -10   3   8   18.06    3.67
  -9   5   9  107.31    4.52
  -8  -2   3  336.83    3.54
  -6  -1   2 7276.06   10.99
  -6   8   9   58.08    4.50
  -3   8   6  457.62    5.18
  -1   7   4  595.83    4.56
  -1  11  10   83.65    4.15
   0  10   7   32.11    3.19
   0  11   9  301.04    5.16
   2  -3  -1  151.32    2.00
   2   8   4  101.31    2.50
   2   9   5  818.53    5.18
   2  11   8  150.42    3.83
   2  12  11   23.71    3.79
   3  10   6  170.94    3.46
   4  -2  -1  508.04    3.27
 -13  -5   8   97.01    3.79
 -11  -6   5  364.47    3.95
 -11   3  10  534.92    6.92
 -10  -5   4 1615.68    6.64
 -10  -1   5  238.83    4.15
 -10   4   9   54.90    3.93
  -9   1   5  514.32    5.18
  -8   4   6   34.22    3.56
  -8   5   7   57.59    3.85
  -7   5   6   64.07    3.71
  -7   6   7  192.70    4.59
  -6   6   6  433.50    5.35
  -3   6   4 2350.56    8.36
  -1   9   6  433.71    4.72
 -13  -2   9  138.03    4.55
 -13  -1  10  108.97    4.53
 -12  -2   7    8.33    3.25
 -11  -5   5  398.74    4.17
  -9  -6   3  116.08    2.45
  -9  -1   4  386.85    4.07
  -9   4   7  129.04    4.12
  -9   6  10  141.57    4.75
  -8   1   4  600.43    4.95
  -8   6   8  229.67    5.03
  -8   7  10   17.47    3.81
  -7   4   5 3571.89   11.56
  -6   5   5 1806.77    8.23
  -6   7   7  192.92    4.45
  -5 -10   1   25.19    0.92
  -5   3   3  272.79    3.70
  -5   7   6   58.33    3.56
  -4   2   2  115.86    2.99
  -4   4   3   -5.72    2.77
  -3  10   9   10.16    3.36
  -2  10   8  124.16    3.81
  -2  11  11  124.18    4.59
   1  11   8  209.79    4.26
   1  12  11  238.20    5.31
   2  10   6  364.25    4.16
   2  12  10  230.05    4.66
   9   5   2 1396.46    3.42
 -13  -4   8  150.69    4.15
 -12  -6   6   21.07    2.81
 -12   0   8   17.59    3.79
 -12   1   9   24.75    3.57
 -11  -4   5  992.75    6.19
 -11  -1   6  695.63    5.88
 -11   3   9  171.33    4.71
 -10  -4   4  289.46    3.82
 -10   5  10  505.37    6.80
  -9   3   6  213.67    4.36
  -9   5   8   43.85    3.88
  -8   3   5  363.49    4.68
  -7   8  10    6.83    3.76
  -6   2   3 3039.63    8.74
  -5   1   2 1473.24    5.61
  -5   6   5 1841.13    8.40
  -5   9   9  101.87    4.31
  -4  10  10  692.29    7.31
  -3   3   2 1000.24    4.70
  -2  11  10  115.75    4.44
  -1   6   3 4836.89    9.91
  -1  11   9  380.96    5.58
   1  -5  -1 1885.06    5.16
   1   8   4  561.77    4.09
   1   9   5  524.54    4.49
   2   7   3 2331.15    6.14
   5  11   7  526.84    4.48
 -13  -3   8   14.59    3.42
 -12  -5   6  129.56    3.40
 -10   3   7  425.49    5.92
 -10   4   8   48.34    4.10
  -9  -5   3   70.03    2.29
  -6   4   4  142.21    3.43
  -6   8   8  233.63    4.70
  -6   9  10  139.66    4.53
  -5   8   7   52.78    3.52
  -3  -8   0  338.30    1.93
  -1  10   7  370.24    4.65
   0  12  11   25.50    3.80
   1  12  10   31.18    3.53
   3  -3  -1   -0.53    1.40
   4  11   7  301.61    3.80
   9   3   1 1511.54    4.66
 -13  -1   9   66.04    3.71
 -12  -4   6  281.45    4.18
 -12  -1   7   53.44    3.50
 -11  -3   5  167.98    3.56
  -9   6   9  142.90    4.63
  -8   7   9   94.78    4.29
  -7   1   3  203.92    3.53
  -7   3   4 1160.65    6.42
  -7   8   9  105.98    4.26
  -5   5   4   62.75    3.04
  -4   7   5 3521.36   11.05
  -4   8   6   36.65    3.23
  -4  10   9   54.75    4.22
  -3   5   3  259.09    3.53
  -3  10   8   18.76    3.49
  -2   7   4  169.16    3.24
   0   5   2   77.24    2.45
   0  11   8   81.66    3.26
   1  10   6  316.57    4.17
   2  -4  -1  502.64    3.04
   3  11   7  392.79    4.31
   3  12   9   83.62    3.31
   7   1   0 1215.51    4.34
 -13  -2   8  378.73    5.47
 -12   2   9   20.73    3.71
 -11   0   6   14.45    2.85
 -10   2   6  355.07    4.87
 -10   5   9   12.96    3.60
  -9  -4   3  271.25    3.11
  -9   2   5  773.16    5.92
  -5   9   8   43.68    3.43
  -3  -7   0 6462.02    6.21
  -3  11  10  578.97    6.80
  -2   4   2  117.12    2.73
  -2  11   9  128.67    4.22
   0   9   5  233.94    3.60
   0  12  10   26.71    3.42
   2  12   9   20.84    3.04
 -13  -6   7   95.58    3.15
 -13  -5   7   65.09    3.10
 -13   0   9  580.07    6.72
 -12  -3   6   70.93    3.19
 -12   1   8  238.48    4.76
 -11   3   8   25.90    3.58
 -11   4   9   54.86    3.86
  -9   5   7  942.63    7.35
  -9   7  10  411.01    6.28
  -8   2   4   97.17    3.13
  -8   5   6   23.04    3.34
  -8   6   7  332.24    5.11
  -7   6   6   13.97    3.28
  -7   7   7   -5.51    3.26
  -6   0   2 2037.38    6.21
  -6   9   9  152.60    4.49
  -4   6   4  137.29    3.30
  -2  10   7  977.81    6.87
  -1  11   8  219.56    4.33
  -1  12  11  233.27    5.01
   0   3   1  161.33    1.47
   0   8   4  495.61    4.07
 -14  -4   9   46.86    3.72
 -13  -4   7  525.81    5.40
 -12   0   7   35.48    3.04
 -11  -2   5   27.81    2.83
  -9   4   6  133.36    3.87
  -9   6   8   27.13    3.44
  -8   7   8  296.95    5.20
  -8   8  10  462.56    6.49
  -7   5   5  210.74    3.97
  -6   6   5   -1.45    2.96
  -6   7   6   10.71    3.20
  -3  -6   0   47.75    0.93
  -3   8   5  370.29    4.64
   0  10   6   97.56    2.94
   1  11   7  141.47    3.48
   1  12   9   15.96    2.78
  10   6   3  241.36    1.64
 -14  -3   9  119.66    4.28
 -13  -1   8  227.38    4.43
 -12  -2   6  352.94    4.67
 -10  -2   4  532.59    4.32
 -10   4   7  187.74    4.25
 -10   5   8  162.13    4.28
  -9  -9   3   34.89    1.06
  -9  -3   3   20.32    2.11
  -8   4   5  229.40    4.09
  -7   8   8  294.63    5.11
  -7   9  10  422.08    6.19
  -6   8   7  333.40    5.07
  -3   1   1  758.05    3.06
  -3  11   9  169.21    4.66
  -2   6   3 2972.06    8.04
  -1  12  10   31.43    3.16
 -13  -3   7  151.68    3.62
 -13   1   9   67.88    3.66
 -12   2   8  159.65    4.28
 -10   3   6  164.01    3.98
 -10   6   9  133.80    4.38
  -9   3   5  111.38    3.87
  -9   7   9  261.39    5.16
  -8   0   3  594.06    4.28
  -8   8   9    0.47    3.39
  -6   3   3  112.58    3.06
  -6   9   8   27.12    3.71
  -5   4   3 2134.19    7.37
  -5   7   5  213.35    3.90
  -5   8   6   28.61    3.16
  -4  11  10    5.69    3.14
  -3   7   4 1133.56    5.95
  -2  11   8  154.18    4.17
  -1   9   5  518.31    4.49
   0  11   7   82.80    3.32
   0  12   9    0.01    2.74
   3  12   8  384.81    4.42
   8   3   1 1154.53    3.64
 -14  -2   9  155.42    4.19
 -13  -2   7   67.88    3.48
 -13   0   8  125.97    3.83
 -12   1   7   55.94    3.38
 -11  -1   5  931.99    6.01
 -11   3   7  392.65    5.29
 -11   4   8  249.90    4.87
 -11   5   9  311.16    5.89
  -9   1   4  392.82    4.19
  -7   4   4  234.17    3.75
  -7   9   9  280.54    5.19
  -6   5   4   59.23    2.93
  -5   9   7  948.45    7.13
  -4   0   1   -2.30    1.69
  -4   3   2  271.33    3.35
  -4   5   3 2271.45    7.48
  -3  10   7  412.91    4.93
  -2  -9   0   26.62    1.39
  -2   2   1    0.65    1.33
  -2  12  10  224.71    4.60
   2  12   8  151.54    3.50
 -14  -4   8   21.13    3.10
 -12  -1   6  510.22    5.04
 -10  -1   4  805.91    5.16
  -9  -2   3 1923.91    6.62
  -7   2   3 2288.97    7.62
  -5   2   2 5168.74    9.63
  -5   6   4   67.41    2.98
  -4 -11   1   78.79    1.46
  -1   5   2 1443.60    4.94
  -1  12   9   11.40    2.90
   1  12   8  243.59    4.17
   3  10   5  243.02    3.13
   4  10   5  358.67    3.22
 -14  -3   8  144.44    3.95
 -14  -1   9   70.38    3.75
 -13   2   9  133.66    4.16
 -10   2   5  447.75    4.83
  -9   5   6  212.01    4.20
  -9   6   7  163.65    4.15
  -9   7   8  374.81    5.38
  -7   7   6 1155.28    7.40
  -7   8   7  230.01    4.53
  -5  11  10  381.04    5.68
  -4   8   5  221.85    3.79
  -4   9   6  124.70    3.59
  -4  11   9   53.54    3.53
  -3  11   8   30.65    3.09
  -1  11   7  141.16    3.33
   1  13  10  117.04    3.80
   2  10   5  446.39    4.05
   3   9   4  141.11    2.46
   4   9   4  184.22    2.39
   5  10   5  580.16    3.49
  10   4   2  327.44    2.38
 -13  -1   7   40.57    3.04
 -13   1   8  218.92    4.46
 -12  -6   5   32.93    2.46
 -12  -5   5  185.67    3.10
 -12   0   6 1658.96    8.55
 -12   4   9  483.05    6.20
 -11   0   5    7.22    2.53
 -10   5   7  128.73    4.02
 -10   6   8  193.99    4.59
  -8   5   5 2818.44   10.31
  -8   8   8    2.32    3.28
  -7   6   5  139.02    3.64
  -6   1   2 7008.18   11.07
  -5  -9   1    4.54    0.70
  -3   4   2  274.89    2.93
  -3   6   3  107.40    2.81
  -3  12  10   36.36    3.37
  -2  10   6  353.24    4.27
  -2  12   9   24.83    3.35
   0  12   8   10.10    3.01
   3  11   6  795.94    4.92
   4  11   6  263.72    3.13
   5   9   4   51.15    1.67
   5  11   6   69.42    2.31
 -14  -2   8   20.34    2.85
 -14   0   9  125.15    4.16
 -13  -6   6   73.78    2.85
 -13  -5   6  269.54    3.75
 -12  -4   5  190.89    3.29
 -12   2   7   10.84    3.00
 -11  -6   4  204.78    2.80
 -11  -5   4   91.14    2.53
 -11   4   7  299.55    4.75
 -11   5   8  107.78    4.00
 -10   0   4 1926.26    7.77
 -10   4   6   86.79    3.45
 -10   7   9  410.22    5.88
  -9   2   4  223.89    3.59
  -9   8   9  590.84    6.69
  -8   1   3  245.49    3.29
  -7   9   8  374.57    5.35
  -6   7   5  131.76    3.56
  -6   8   6  111.05    3.19
  -6   9   7  171.05    4.04
  -4   7   4  224.89    3.51
  -2  11   7   41.86    3.17
  -1   7   3  194.40    2.79
   0  13  10  196.57    4.46
   1  10   5  230.22    3.33
   2   9   4  229.64    2.80
   2  11   6  354.60    3.85
   6  10   5   72.32    1.84
 -13  -4   6 1098.44    6.54
 -13   0   7   49.02    3.08
 -13   3   9   10.99    3.29
 -12  -3   5  699.70    5.17
 -11  -7   4   25.65    2.07
 -11  -4   4  552.45    4.19
 -11   6   9  325.21    5.43
  -9  -1   3  863.15    4.71
  -9   4   5  353.58    4.23
  -8   9   9  607.58    6.70
  -5  -1   1 2012.37    4.74
  -5  11   9  279.02    4.95
  -4  11   8  234.85    4.65
  -2  -8   0 1153.30    3.53
  -1   3   1  746.02    2.78
  -1  12   8  242.72    4.38
   1   9   4  365.90    3.37
   1  11   6  698.58    5.11
   2  13   9  130.94    3.58
   8   5   2  503.48    1.83
 -14  -1   8  133.59    3.76
 -14   1   9   70.32    4.08
 -13  -3   6  128.86    3.38
 -13   2   8  382.45    5.35
 -12   1   6  505.16    5.44
 -12   4   8   21.81    3.33
 -12   5   9   93.77    3.97
 -11  -3   4 1214.84    5.92
 -11   3   6  783.23    6.29
  -8  -3   2  320.17    2.76
  -7  10   9  421.66    5.78
  -6   4   3  133.67    3.01
  -6  10   8  200.72    4.46
  -5   8   5 2779.40    9.93
  -5   9   6  218.16    4.04
  -4  12  10   41.10    3.49
  -3  10   6  181.59    3.62
  -3  12   9   93.21    3.52
  -1  13  10  113.47    3.71
   0  10   5   45.35    2.66
   2  12   7    7.71    2.62
   3  12   7  226.85    3.38
   4  12   7  328.20    3.71
 -15  -3   9  160.12    4.31
 -14  -4   7   57.31    3.07
 -13  -2   6   20.38    2.87
 -12  -2   5  200.40    3.61
 -10   3   5  248.93    4.08
 -10   6   7  393.73    5.34
 -10   7   8  418.13    5.97
  -9   6   6   14.20    3.14
  -9   7   7  217.07    4.50
  -9   8   8  237.29    4.78
  -8   4   4   76.30    3.02
  -8   7   6  280.46    4.54
  -8   8   7    0.97    3.19
  -7   0   2  806.11    4.16
  -6   6   4  543.26    4.69
  -3  11   7  402.66    5.01
  -2   5   2 5216.20    9.12
  -2  12   8  154.27    3.98
   0  11   6    7.77    2.69
   0  13   9  589.70    5.87
   1  12   7   55.03    2.85
   6   0   0 9755.71   10.85
   7   3   1 6312.42    7.03
 -15  -2   9   64.99    3.77
 -14  -3   7  452.24    5.16
 -14   0   8  201.26    4.24
 -13   1   7   43.60    3.19
 -11  -2   4   32.97    2.55
 -11   6   8  129.76    4.12
 -10   5   6   21.53    3.03
  -8   9   8  232.75    4.71
  -7   8   6  284.29    4.45
  -7   9   7  239.52    4.66
  -5   3   2  599.08    4.02
  -3   8   4  164.00    3.15
  -2   7   3 2332.76    7.15
  -2  13  10   20.69    3.16
   0   9   4  575.58    3.99
   3   8   3   51.36    1.67
 -14  -2   7   65.13    3.38
 -13  -1   6  752.25    6.04
 -13   3   8   12.65    3.16
 -12  -1   5  335.07    4.18
 -11   5   7  537.97    5.84
 -10  -4   3  100.24    2.46
 -10   8   9  110.58    4.20
  -9   3   4  142.08    3.29
  -9   5   5  285.93    4.30
  -9   9   9   -3.18    3.23
  -8   2   3  303.24    3.52
  -7   7   5    2.21    2.90
  -5   7   4    6.96    2.59
  -5  11   8  114.21    3.78
  -4   4   2  248.94    3.17
  -4   6   3  134.14    2.95
  -4  12   9  496.33    5.80
  -1  11   6  724.83    5.48
  -1  13   9   69.38    3.55
   0   6   2 1967.15    5.36
   0  12   7   36.39    2.81
   2   8   3  326.86    2.61
   4   8   3  256.54    2.07
 -14   1   8  136.68    4.12
 -12   2   6  380.51    4.84
 -12   5   8  116.87    4.01
 -11  -1   4  807.31    5.29
 -11   4   6  265.84    4.37
 -10  -3   3   69.51    2.54
  -8  10   9  109.03    4.09
  -7  10   8  441.12    5.67
  -6   9   6   12.20    2.89
  -4   9   5  367.17    4.34
  -3   2   1  156.11    2.02
  -3  12   8  393.54    4.99
  -2  -7   0   22.90    1.13
  -1   9   4  398.76    3.84
   1   8   3  252.23    2.67
 -15  -3   8   43.40    3.31
 -14  -1   7   20.17    3.14
 -13   2   7   78.23    3.34
 -12   0   5  101.35    3.29
 -12   4   7  329.95    4.92
 -10   4   5  370.10    4.58
  -6   8   5  357.70    4.48
  -6  10   7  389.94    5.01
  -4  11   7  302.72    4.50
  -2  10   5  474.49    4.60
  -2  13   9  139.38    4.12
  -1  12   7   59.15    3.13
   1  13   8  239.02    3.96
   2  13   8  366.48    4.30
   5   0   0    1.24    1.26
 -15  -2   8   74.38    3.56
 -13   0   6  711.49    5.80
 -10  -2   3  141.11    2.72
 -10   2   4  502.41    4.65
 -10   7   7  287.08    4.74
 -10   8   8  263.99    4.94
  -9   1   3  867.48    5.22
  -9   8   7  256.34    4.57
  -7   1   2  624.89    3.92
  -7   4   3  649.01    4.68
  -6   5   3 4330.33   10.48
  -5  12   9   95.24    3.70
  -4   8   4   68.92    2.80
  -3   5   2  607.86    3.98
  -3   7   3  561.22    4.31
  -2  11   6  351.48    4.19
  -1  -8   0  708.92    3.15
   0  13   8  119.36    3.54
   5   8   3   43.46    1.24
 -14   0   7  127.49    3.58
 -14   2   8   24.76    3.08
 -11   0   4   48.83    2.86
 -11   6   7  308.56    4.92
 -11   7   8  311.09    5.16
 -10   6   6  413.38    5.11
  -9   7   6  455.72    5.38
  -9   9   8  367.04    5.41
  -8   5   4    7.36    2.25
  -8   8   6 3839.30   12.92
  -8   9   7  259.36    4.65
  -5  10   6   14.71    2.88
  -4  12   8   18.22    3.00
  -2   3   1  157.15    1.94
  -2  12   7   12.24    2.83
  -1   6   2 7187.13   10.37
   9   4   2   65.29    1.36
 -15  -1   8  141.11    3.77
 -13   1   6  735.50    6.06
 -13   3   7  170.06    4.10
 -12   1   5  325.29    4.15
 -12   6   8  224.64    4.75
 -11   3   5  168.80    3.69
 -11   5   6   67.13    3.41
  -9   4   4  173.05    3.52
  -8   3   3   56.10    2.65
  -8  10   8  285.93    4.99
  -7   9   6  463.08    5.44
  -6   7   4  232.58    3.71
  -5   6   3 4405.99   10.49
  -5   9   5  269.02    4.02
  -3  11   6  801.22    6.11
  -3  13   9    6.26    2.86
  -1  13   8  238.66    4.30
  -1  14  10  134.07    4.23
 -15   0   8   10.61    3.47
 -14  -5   6  204.50    3.41
 -14  -4   6  143.09    3.19
 -14  -3   6  386.29    4.46
 -14   1   7   19.87    2.87
 -13  -5   5   93.93    2.58
 -13  -4   5  553.81    4.56
 -13  -3   5   92.35    2.87
 -12   5   7    3.85    3.15
  -9   6   5  921.13    6.48
  -8   7   5  298.16    4.41
  -7  10   7  280.45    4.68
  -6   3   2  409.82    3.87
  -6  12   9   68.09    3.57
   0   4   1    1.84    1.33
   2  11   5   23.18    2.13
   4   0   0   71.91    1.20
 -14  -2   6  121.96    3.46
 -14   3   8  151.94    4.10
 -13  -6   5   92.51    2.55
 -13  -2   5 1043.13    6.28
 -13   5   8   92.38    3.81
 -12  -4   4   84.18    2.64
 -11   1   4  774.22    5.39
 -10   3   4 1810.55    7.96
  -9   2   3 1957.08    7.52
  -7   8   5  301.20    4.34
  -7  11   8  302.18    5.04
  -5   4   2  471.15    3.75
  -5   8   4    5.27    2.57
  -5  12   8  123.40    3.81
  -4  13   9    5.47    2.83
  -3  12   7  230.32    4.05
  -2  13   8  380.81    4.86
   1  11   5  897.70    5.20
   1  12   6  511.51    4.47
   2  12   6  350.37    3.74
   3  11   5  167.30    2.53
   3  12   6   68.00    2.53
   5  -1   0  208.23    2.30
 -15  -3   7  495.65    5.27
 -15   1   8  145.90    4.44
 -13   2   6   24.07    2.82
 -12  -5   4  619.92    4.13
 -12  -3   4 1015.37    5.54
 -12   2   5  196.03    3.70
 -12   4   6  263.79    4.37
 -11   4   5  918.68    6.71
 -11   7   7    9.15    3.23
 -11   8   8  171.16    4.44
 -10   0   3  704.71    4.77
 -10   8   7  479.93    5.80
 -10   9   8  336.88    5.38
  -7   2   2  167.89    2.83
  -6  10   6  399.91    4.88
  -4   5   2  474.70    3.78
  -4   7   3  646.53    4.53
  -4  11   6  264.72    4.10
  -2   6   2 1189.52    4.85
  -1  -7   0 1159.91    3.61
   0  12   6 1646.12    7.57
   0  14   9  122.56    3.39
 -14  -1   6  376.81    4.61
 -14   2   7   57.09    3.29
 -13  -1   5   13.45    2.40
 -12   7   8    3.48    3.23
 -10   7   6  214.64    4.39
  -9   9   7    1.53    3.18
  -9  10   8  330.64    5.32
  -7   5   3  583.97    4.59
  -6   9   5  921.56    6.37
  -4   2   1  498.26    3.10
  -4  12   7  326.04    4.55
  -3  13   8   11.84    2.78
  -2   8   3  303.65    3.30
 -13  -6  13   25.59    3.87
 -13  -4  14    4.57    4.10
 -13  -3  12  121.35    4.70
 -13  -3  13  140.50    4.96
 -13  -3  14   43.20    4.40
 -13  -2  13    7.00    3.95
 -13  -2  14   79.05    4.64
 -12 -10  12   20.52    3.37
 -12 -10  13   21.53    3.51
 -12 -10  14   29.44    3.74
 -12  -9  16   37.28    4.24
 -12  -7   9  340.44    4.90
 -12  -7  17   33.26    4.69
 -12  -4  18   62.21    4.93
 -12  -1   9   18.53    3.28
 -12   0  17   -0.70    4.29
 -12   1  10   38.68    3.66
 -12   1  16   83.31    4.83
 -12   2  12   17.91    3.28
 -12   2  14    1.80    3.26
 -12   2  15   18.64    4.11
 -11 -11  17   -1.77    4.25
 -11  -7  19    4.72    3.76
 -11  -6   7  322.46    4.18
 -11  -2   7   36.28    2.35
 -11   0  19  168.75    5.60
 -11   1   8  202.85    3.75
 -11   2  18   29.04    4.57
 -11   3  17   31.84    4.64
 -11   4  16    6.26    4.44
 -10 -13  17   -3.79    3.72
 -10 -12  18  159.70    4.70
 -10  -9  20   -0.16    3.94
 -10  -4  21    2.56    3.90
 -10   1  20   29.06    4.35
 -10   3  19   35.56    4.80
 -10   4   8   44.55    3.01
 -10   4  18   23.95    4.08
 -10   5   9    9.70    2.90
  -9  -9  21    0.96    3.18
  -9  -5  22   13.43    3.67
  -9  -4  22   14.52    3.69
  -9  -3  22   22.72    3.85
  -9   6  18  205.53    5.91
  -9   8  12  142.88    4.61
  -9   8  14   91.46    4.20
  -8   1  22   -0.44    3.16
  -8   8  17   -2.08    3.93
  -8   9  15   18.17    3.79
  -7   1  23   22.56    3.72
  -7   9   9  286.64    4.10
  -7  10  15   94.81    4.22
  -6   5  22   15.16    3.69
  -6   8  20   33.44    4.71
  -6  10   9  142.18    3.37
  -6  11  12   88.08    3.46
  -6  11  14   27.68    3.31
  -5  11  17    2.60    4.24
 -13  -7  13   15.94    3.63
 -13  -7  14   19.50    4.02
 -13  -6  12  261.56    5.33
 -13  -6  14   19.04    4.21
 -13  -6  15   56.42    4.55
 -13  -5  11  126.45    4.45
 -13  -4  15   54.77    4.83
 -13  -3  11    9.46    3.80
 -13  -3  15   -1.70    4.13
 -13  -2  12   22.77    3.51
 -13  -2  15   17.71    4.20
 -13  -1  12    9.14    3.94
 -13  -1  13   35.23    4.14
 -13  -1  14   67.13    4.46
 -12 -10  11   75.35    3.97
 -12 -10  15   37.85    3.99
 -12  -9  10  115.70    3.80
 -12  -8  17   98.62    4.75
 -12  -5  18   17.83    4.87
 -12  -3  18   37.93    3.91
 -12  -2  18  102.51    5.12
 -12   0   9    1.16    3.12
 -12   1  17   18.53    4.45
 -12   2  11   28.48    3.32
 -12   2  16   15.61    4.25
 -12   3  13   66.35    4.31
 -12   3  14   23.33    4.10
 -11 -12  16   41.60    4.11
 -11 -10  18    5.74    4.24
 -11  -8  19   13.31    4.13
 -11  -7   7   12.11    2.44
 -11  -4  20   18.02    4.23
 -11  -3  20    8.04    4.15
 -11  -1   7  147.15    3.22
 -11   1  19    5.14    4.33
 -11   3   9  176.56    4.18
 -11   4  10    3.37    3.34
 -11   5  12   57.07    4.11
 -11   5  13   12.87    3.32
 -11   5  14   17.58    4.12
 -11   5  15    6.97    4.27
 -10 -11  19   14.50    3.95
 -10  -5  21    6.90    4.01
 -10  -3  21   18.30    3.47
 -10  -2  21   24.69    3.95
 -10   2  20   48.09    4.64
  -9 -13  19   41.23    3.63
  -9 -10  21   40.07    3.93
  -9  -2  22    1.78    3.50
  -9  -1  22   24.48    3.92
  -9   2  21   42.43    4.41
  -9   7  17   28.55    4.43
  -9   8  15   17.34    3.82
  -8   2  22   25.06    4.25
  -8   7  19   13.33    4.86
  -8   8   9   -0.13    2.70
  -8   9  11   45.21    3.32
  -7   4  22    9.43    4.22
  -7   7  20   83.38    4.60
  -7   8  19   14.04    4.14
  -7  10  11  100.70    3.49
  -7  10  16    8.65    4.12
  -6   7  21   91.41    4.86
  -6   9  19   95.24    4.84
  -6  11  11   58.09    3.41
  -5   8  21  167.01    5.08
  -5   9  20   31.53    3.84
  -5  10  19   44.36    4.49
 -13  -8  13   59.38    4.42
 -13  -7  12  139.71    4.44
 -13  -7  15   31.05    4.14
 -13  -6  11  403.66    5.82
 -13  -4  16   21.26    4.53
 -13  -3  16   35.83    4.65
 -13  -2  11   19.12    3.88
 -13  -2  16   15.24    4.21
 -13  -1  11  152.66    4.76
 -13  -1  15   10.36    4.02
 -13   0  12   57.73    4.23
 -13   0  13   28.16    3.97
 -13   0  14    2.33    3.78
 -12 -11  13   17.11    3.72
 -12 -11  14   25.15    3.91
 -12 -10  16   32.28    4.06
 -12  -9  17   76.44    4.50
 -12  -8   9   31.97    3.02
 -12  -7  18   19.87    4.30
 -12  -5   8  132.15    3.52
 -12  -4   8   28.49    2.97
 -12  -2   8  164.91    3.86
 -12  -1  18   13.41    3.99
 -12   0  18   -3.90    4.24
 -12   2  10  247.26    4.91
 -12   3  12   51.47    3.64
 -12   3  15   76.23    4.68
 -11 -11   9   -2.88    2.76
 -11  -9  19    3.89    4.05
 -11  -5  20   17.68    4.38
 -11  -2  20    5.60    4.00
 -11  -1  20   11.21    4.79
 -11   0   7   85.26    3.22
 -11   2   8  157.26    3.51
 -11   3  18   60.35    4.91
 -11   4  17   22.11    4.62
 -11   5  11   48.58    3.84
 -10 -10  20   10.48    4.09
 -10  -7  21   61.47    4.47
 -10  -1  21   29.56    4.17
 -10   0  21   19.88    4.58
 -10   4  19    8.51    4.57
 -10   7  12  119.64    4.29
 -10   7  15   94.19    4.66
  -9 -12  20   17.66    3.21
  -9   0  22    2.89    3.54
  -9   7   9  300.45    4.39
  -9   8  11   48.02    3.36
  -9   8  16    9.53    3.97
  -8   6  20   35.74    4.34
  -8   8  18   82.34    4.62
  -8   9  16    8.77    3.98
  -7   2  23   23.66    3.94
  -7   6  21   87.80    4.68
  -7   9  18   18.30    4.12
  -6   6  22    3.89    3.75
  -6  10  18   90.92    4.68
  -6  11  16    1.31    3.82
  -5   7  22   31.03    3.70
  -4   8  22    7.17    3.44
  -4   9  21   32.47    3.62
  -4  10  20   69.37    4.24
 -13  -8  12    1.50    3.53
 -13  -8  14   23.34    3.71
 -13  -8  15    1.62    4.40
 -13  -7  11   12.20    3.42
 -13  -7  16   47.18    5.07
 -13  -6  16   96.73    5.21
 -13  -5  10   77.10    3.82
 -13  -3  10   75.51    3.97
 -13  -2  10   27.28    3.69
 -13  -1  16   25.27    4.32
 -13   0  11  104.78    4.42
 -13   0  15   55.49    4.40
 -13   1  13   29.13    3.97
 -13   1  14   58.25    4.23
 -12 -11  12   12.76    3.23
 -12 -11  15   17.69    3.60
 -12 -10  10   17.50    3.52
 -12  -8  18   20.56    4.01
 -12  -6   8  243.12    4.12
 -12  -5  19    4.82    5.12
 -12  -4  19   62.66    4.72
 -12  -3  19    2.25    4.03
 -12  -1   8  263.20    4.39
 -12   1   9   14.65    3.23
 -12   2  17    7.78    4.29
 -12   3  11  468.90    6.26
 -12   3  16   27.77    4.28
 -12   4  13   -0.28    3.82
 -11 -12  17  120.68    4.89
 -11 -11  18  121.61    5.07
 -11 -10   8   87.82    2.96
 -11  -8   7   48.01    2.56
 -11  -7  20   47.18    4.48
 -11   0  20   13.14    4.79
 -11   2  19   31.56    4.44
 -11   4   9   60.21    3.44
 -11   5  16    7.49    4.36
 -10 -13  18   -4.75    3.60
 -10 -12  19   -1.47    3.61
 -10  -8  21    5.11    3.51
 -10   3  20   14.89    4.33
 -10   7  11  107.93    3.96
  -9   3  21    5.71    4.02
  -9   5  20   40.58    4.85
  -9   6  19  107.04    5.10
  -9   7  18   23.86    4.34
  -8   5  21  171.24    5.43
  -8   9  10   51.48    3.11
  -7   5  22   33.07    4.18
  -7  10  10   46.48    2.87
  -5  11  18   75.66    4.30
 -13  -9  13    6.19    3.56
 -13  -9  14   32.73    4.32
 -13  -8  11   46.79    3.78
 -13  -6  10   29.18    3.42
 -13  -4  17    7.45    4.69
 -13  -3  17    0.99    4.23
 -13  -2  17   10.11    4.20
 -13  -1  10  115.69    4.23
 -13   0  16    6.30    4.12
 -13   1  12    8.72    3.74
 -13   1  15   10.25    3.97
 -12 -11  11   66.81    3.55
 -12 -11  16   40.64    4.44
 -12 -10  17   19.22    3.84
 -12  -9   9    3.27    2.71
 -12  -7   8    7.41    2.64
 -12  -2  19   29.23    4.34
 -12  -1  19  102.55    4.96
 -12   1  18   14.19    4.38
 -12   3  10   39.03    3.66
 -12   4  12   21.92    3.99
 -12   4  14    5.22    3.41
 -12   4  15    6.78    4.12
 -11 -10  19   15.28    4.01
 -11  -8  20    4.82    3.78
 -11   1   7  154.56    3.66
 -11   3   8   29.26    3.00
 -11   4  18  179.42    5.71
 -11   5  10  417.09    5.54
 -11   5  17    0.94    4.43
 -10   1  21   32.66    4.13
 -10   5   8  166.18    3.66
 -10   7  16    9.76    4.13
  -9   1  22   24.60    3.88
  -9   8  10   48.33    3.12
  -9   8  17   74.82    4.55
  -9   9  13   -0.21    3.45
  -8   9  17   77.33    4.57
  -8  10  13   19.65    3.38
  -8  10  14   12.63    3.45
  -7   8  20   28.76    4.57
  -7  10  17  160.92    4.88
  -7  11  13  123.79    4.28
  -7  11  14   41.23    3.76
  -6   9  20    1.16    4.00
  -6  11  10   24.55    2.52
  -6  11  17  188.98    5.27
 -13  -9  12    9.69    3.47
 -13  -9  15   33.86    4.04
 -13  -8  16   10.06    3.88
 -13  -7  10   83.07    3.87
 -13  -7  17   74.96    4.58
 -13  -1  17   17.00    4.28
 -13   0  10  191.91    4.69
 -13   1  11  143.33    4.60
 -13   1  16   26.14    4.27
 -13   2  12   25.08    3.97
 -13   2  13    4.87    3.77
 -13   2  14   74.46    4.32
 -12 -12  13    0.45    3.71
 -12 -12  14   35.64    4.10
 -12  -9  18   34.12    4.04
 -12  -7  19   16.68    3.98
 -12   0   8   10.80    2.51
 -12   0  19    8.05    4.17
 -12   2   9   22.76    3.29
 -12   2  18  100.26    5.00
 -12   3  17    9.90    4.18
 -12   4  11  134.86    4.50
 -12   4  16   72.03    4.79
 -11  -9   7  231.59    3.78
 -11  -4  21    4.52    4.31
 -11  -3  21   16.58    4.14
 -11   1  20   18.11    4.08
 -11   3  19   38.79    4.69
 -10 -11  20   13.22    3.37
 -10  -9  21   36.44    3.58
 -10  -5  22   18.93    3.64
 -10  -4  22   51.22    4.12
 -10  -3  22    3.31    3.57
 -10  -2  22   33.32    3.93
 -10   2  21   27.10    4.07
 -10   6  18   93.90    5.30
 -10   7  10   48.74    3.30
 -10   7  17  166.90    5.97
 -10   8  13   19.62    3.55
 -10   8  14   12.95    3.60
  -9   2  22    4.71    3.85
  -9   9  12   44.63    3.64
  -9   9  15    0.05    3.69
  -8   7  20   28.12    4.07
  -8   8  19    1.60    3.96
  -8  10  12  182.45    4.34
  -8  10  15   40.74    3.76
  -7   7  21   -1.91    3.98
  -7   9  19   17.78    4.25
  -7  11  12   16.90    2.97
  -7  11  15   38.61    3.88
  -6   8  21   11.08    3.91
  -6  10  19   15.70    4.11
  -5   9  21   13.93    3.79
  -5  10  20   34.26    4.03
 -14  -4  14   58.92    4.47
 -14  -4  15   62.35    5.24
 -14  -3  12   71.52    4.38
 -14  -3  13   10.33    4.00
 -14  -3  14   45.49    4.31
 -14  -3  15   51.16    5.23
 -14  -2  13   49.47    4.28
 -14  -2  14   41.27    4.25
 -13 -10  13   52.30    4.20
 -13 -10  14    2.48    3.97
 -13  -9  11  227.20    4.73
 -13  -9  16   30.89    4.43
 -13  -8  10  152.65    4.53
 -13  -8  17   18.45    4.53
 -13  -6   9  102.98    4.03
 -13  -5   9    5.11    3.04
 -13  -4  18   28.15    4.39
 -13  -3   9    6.81    2.96
 -13  -3  18   17.34    4.17
 -13  -2   9  146.16    4.14
 -13  -2  18   13.28    4.19
 -13   0  17    5.17    4.19
 -13   2  15   19.04    4.22
 -12 -12  12   20.93    3.37
 -12 -12  15   -1.75    3.56
 -12 -11  10  280.04    4.84
 -12 -11  17  122.21    4.91
 -12 -10   9  263.70    4.56
 -12  -8   8   14.66    2.66
 -12  -8  19   10.56    3.80
 -12  -4   7  344.92    4.37
 -12   1   8  259.53    4.35
 -12   1  19  103.90    5.56
 -12   5  13   70.86    4.36
 -12   5  14   34.94    4.21
 -11 -12  18    5.20    3.58
 -11 -11  19   -0.10    3.71
 -11  -9  20    4.23    3.55
 -11  -5  21    1.51    3.79
 -11  -2  21   37.04    3.93
 -11  -1  21   47.51    4.49
 -11   2   7   40.20    2.98
 -11   2  20    8.12    3.90
 -11   5   9  307.65    4.74
 -10  -1  22    8.55    3.64
 -10   8  12  184.13    4.54
 -10   8  15   37.58    3.96
  -9   6  20    2.24    4.61
  -9   7   8  397.55    4.56
  -9   7  19   17.27    4.05
  -9   8   9  639.47    5.91
  -9   9  11    0.50    3.03
  -9   9  16   76.93    5.06
  -8   6  21    9.84    4.11
  -8   9   9  620.88    5.54
  -8   9  18   61.29    4.34
  -8  10  11   66.06    3.33
  -8  10  16    5.25    4.00
  -7  10   9  463.22    4.76
  -7  10  18   11.30    4.50
  -7  11  11   34.08    3.19
  -6   7  22    8.31    3.48
  -6  12  12   40.55    3.48
  -6  12  13   43.74    3.32
  -6  12  14    0.19    3.19
  -6  12  15    0.56    3.68
  -5   8  22   43.56    3.67
 -14  -6  12   65.85    4.64
 -14  -6  13   49.83    3.99
 -14  -6  14   26.13    3.92
 -14  -6  15   20.06    4.76
 -14  -5  12   72.69    4.29
 -14  -2  12  133.98    4.85
 -14  -2  15   45.42    4.33
 -14  -1  12   69.39    5.06
 -14  -1  13    3.91    3.84
 -14  -1  14    8.17    3.81
 -14  -1  15   42.79    4.85
 -13 -10  12   96.97    3.97
 -13 -10  15   55.32    3.92
 -13  -1   9   74.28    3.77
 -13  -1  18   85.16    4.81
 -13   1  10  119.54    4.29
 -13   1  17   13.74    4.25
 -13   2  11   17.01    3.79
 -13   2  16   10.30    4.13
 -13   3  12  121.99    4.64
 -13   3  13  150.94    4.87
 -13   3  14   43.90    4.13
 -13   3  15    2.93    3.81
 -12 -12  16   27.93    4.12
 -12 -10  18  171.42    5.15
 -12  -6   7  262.81    4.17
 -12  -5   7    4.03    2.44
 -12  -5  20   28.54    4.07
 -12  -4  20    4.02    4.12
 -12  -3  20    6.65    3.69
 -12  -2   7    8.80    2.64
 -12  -2  20   18.57    3.87
 -12   3   9   99.93    3.78
 -12   3  18   42.10    4.43
 -12   4  10   47.87    3.67
 -12   4  17   18.54    4.45
 -12   5  12    8.79    3.82
 -12   5  15    0.56    4.06
 -11  -7  21   13.25    3.58
 -11   0  21    1.95    3.69
 -11   4   8  264.30    4.27
 -11   4  19    1.05    4.17
 -11   7  13  115.26    4.50
 -11   7  14   39.70    4.04
 -11   7  15   34.54    4.86
 -10   0  22    0.54    3.63
 -10   3  21   24.95    4.14
 -10   6  19   13.44    4.99
 -10   8  11   69.04    3.56
 -10   8  16    5.16    3.88
  -9   3  22   21.79    4.13
  -9   5  21   15.89    4.46
  -9   8  18   62.36    4.37
  -7   6  22    7.45    3.30
  -7  11  16    3.22    3.32
  -6  11   9  372.23    4.36
  -6  11  18   48.33    4.38
 -14  -7  12  130.75    4.82
 -14  -7  13   37.76    3.72
 -14  -7  14    0.39    3.54
 -14  -7  15   34.45    4.59
 -14  -6  16    6.60    4.76
 -14  -5  11  139.75    4.54
 -14  -4  16   21.86    4.33
 -14  -3  11   48.10    4.15
 -14  -3  16   26.20    4.37
 -14  -2  11   64.45    4.24
 -14  -2  16  224.42    5.62
 -14   0  12    4.17    4.56
 -14   0  13   18.40    3.87
 -14   0  14   27.18    3.90
 -14   0  15    1.78    4.01
 -13 -10  11   70.75    3.90
 -13 -10  16    6.29    4.15
 -13  -9  10   42.57    3.83
 -13  -9  17   89.80    4.81
 -13  -7   9   31.47    3.23
 -13  -7  18    8.33    3.90
 -13   0  18   -1.55    4.05
 -13   2  10   27.32    3.87
 -13   2  17   12.30    4.17
 -13   3  16   30.41    4.89
 -12  -9   8  355.90    4.41
 -12  -9  19   -0.85    3.87
 -12  -7  20    8.30    4.09
 -12  -1   7   56.71    3.00
 -12  -1  20    8.25    3.80
 -12   0  20   31.09    4.65
 -12   2   8  171.98    3.96
 -12   2  19   27.89    4.21
 -12   5  11  203.20    4.83
 -12   5  16   11.76    4.27
 -11 -10  20   11.64    3.49
 -11  -8  21   76.43    4.06
 -11   3   7  416.73    4.73
 -11   3  20    8.53    4.06
 -10   1  22   10.26    3.78
 -10   7   9  458.53    5.20
 -10   7  18   10.96    4.10
  -9   9  10  206.29    4.44
  -9   9  17    1.89    3.88
  -8   5  22   50.37    3.98
  -8  10  10  122.68    3.74
  -8  10  17   89.43    4.29
  -6  12  11    1.22    2.87
 -14  -8  13    4.19    3.47
 -14  -8  14    7.51    3.50
 -14  -7  16   85.96    5.05
 -14  -6  11   96.86    4.11
 -14  -4  17   18.12    4.30
 -14  -3  17   47.08    4.54
 -14  -1  11   68.97    4.31
 -14  -1  16    3.01    3.97
 -14   0  16    0.75    4.63
 -14   1  13    6.84    3.64
 -14   1  14    4.42    3.65
 -13 -11  13   46.40    3.87
 -13 -11  14    5.83    3.62
 -13 -11  15    2.70    3.94
 -13  -8   9   83.93    3.92
 -13  -8  18   16.02    3.65
 -13  -5   8   98.13    3.78
 -13  -4   8  174.26    3.91
 -13  -4  19   16.19    4.02
 -13  -3  19   15.07    3.87
 -13  -2   8  371.90    5.02
 -13  -2  19  142.21    4.96
 -13   1   9   80.39    3.77
 -13   1  18   84.38    4.76
 -13   3  11    8.75    3.73
 -13   4  13   84.51    4.42
 -13   4  14    5.58    3.86
 -12 -12  17   -1.56    3.75
 -12 -11   9   45.72    3.38
 -12 -11  18    6.36    3.90
 -12  -7   7  114.28    3.13
 -12   0   7   42.57    2.92
 -12   4  18   63.31    4.73
 -12   5  17  124.36    5.86
 -12   6  13   39.65    4.15
 -11 -12  19   21.62    3.52
 -11   1  21   45.54    3.99
 -11   7  16    2.73    4.03
 -10   8  10  123.81    3.72
 -10   8  17   90.20    4.59
  -9  10  13   55.70    3.71
  -9  10  14   26.42    3.59
  -8   7  21   17.25    4.02
  -8   8  20   22.46    4.23
  -8   9  19   12.92    4.33
  -8  11  13  185.13    4.56
  -8  11  14   49.22    3.97
  -7   8  21   17.24    3.85
  -7   9  20  100.87    4.47
  -7  10  19    3.39    3.88
  -7  11  10   94.05    3.04
  -7  11  17    5.82    3.82
  -6   9  21   16.64    3.57
  -6  10  20   33.54    3.90
 -14  -8  12   27.92    3.65
 -14  -8  15   13.83    3.60
 -14  -7  11   14.65    3.47
 -14  -6  17    5.89    4.74
 -14  -5  10   82.11    3.90
 -14  -3  10   37.86    3.84
 -14  -2  10   66.64    4.00
 -14  -2  17   60.61    4.45
 -14  -1  17   28.71    4.21
 -14   0  11    6.65    3.81
 -14   1  12   71.00    4.20
 -14   1  15   40.09    4.15
 -13 -11  12   62.76    3.51
 -13 -10  17    3.80    4.04
 -13  -6   8  264.34    4.48
 -13  -6  19   25.26    4.05
 -13  -1   8  235.08    4.33
 -13  -1  19   46.52    4.26
 -13   0  19   55.30    4.97
 -13   2  18    9.85    4.83
 -13   3  17    5.02    4.00
 -13   4  12  190.72    5.06
 -13   4  15   53.70    4.44
 -12 -10  19    1.71    3.63
 -12  -8  20   14.63    3.63
 -12   1  20    8.97    3.75
 -12   3  19    4.36    4.05
 -12   4   9  510.01    5.75
 -12   5  10   13.94    3.46
 -12   6  12   42.27    4.10
 -11 -11  20    6.49    3.33
 -11  -4  22   -0.19    3.42
 -11  -3  22    6.75    3.29
 -11  -2  22    2.21    3.44
 -11   2  21   36.88    4.00
 -11   4  20   13.77    4.86
 -11   5   8  114.06    3.43
 -11   6   9  357.08    4.94
 -11   7  17    6.74    4.83
 -10   2  22   31.99    3.98
 -10   9  12   57.18    4.08
 -10   9  13   56.83    3.70
 -10   9  14   24.89    3.53
 -10   9  15   20.94    3.62
  -9   6  21   14.58    4.04
  -9   7  20   95.52    4.46
  -9   8   8  251.24    4.15
  -9   8  19   14.87    3.81
  -9  10  12   58.99    3.57
  -9  10  15   21.24    3.59
  -8   9   8  239.74    3.68
  -8  11  12    1.73    3.23
  -8  11  15    1.49    3.26
  -7   7  22   40.87    3.92
  -7  12  13   11.59    3.31
  -7  12  14    9.62    3.57
  -6  11  19   -1.69    3.64
 -14  -9  13   26.30    3.52
 -14  -9  14    3.31    3.41
 -14  -9  15   27.83    4.24
 -14  -8  11   46.13    4.30
 -14  -8  16  109.37    4.43
 -14  -7  17   23.29    4.55
 -14  -6  10   67.53    3.69
 -14  -3  18    9.45    4.86
 -14  -1  10  138.49    4.45
 -14   0  17    5.70    4.01
 -14   1  11   66.85    4.15
 -14   1  16    3.41    3.94
 -14   2  12  141.16    5.24
 -14   2  13   49.66    4.00
 -14   2  14   38.70    3.94
 -14   2  15   47.85    4.18
 -13 -11  11   51.27    3.69
 -13 -11  16    4.34    3.94
 -13 -10  10   25.51    3.14
 -13  -9   9  161.43    4.07
 -13  -9  18    2.30    3.99
 -13  -7  19   17.95    3.85
 -13   0   8  122.30    3.76
 -13   2   9  142.68    4.13
 -13   3  10   70.14    3.97
 -13   4  11  206.10    5.00
 -13   4  16   20.48    4.31
 -12 -10   8  119.24    3.12
 -12  -8   7  104.51    2.98
 -12  -5  21   15.81    3.99
 -12  -4  21   20.26    3.78
 -12  -3  21   17.78    3.51
 -12  -2  21    1.57    3.35
 -12  -1  21    8.96    4.03
 -12   1   7   58.22    3.11
 -12   2  20   20.45    3.80
 -12   3   8  403.33    5.00
 -12   6  11    5.35    3.61
 -11  -1  22   14.11    3.40
 -11   8  12    4.06    3.98
 -11   8  14   44.25    3.85
 -11   8  15    1.07    3.71
 -10   6  20   37.18    4.03
 -10   7  19    4.70    3.80
 -10   8  18   13.64    4.56
 -10   9  16    7.09    4.21
  -9   9  18   20.75    3.96
  -9  10  11  166.44    4.34
  -9  10  16    4.25    3.51
  -8   6  22    0.89    3.24
  -8  10  18   14.80    3.98
  -8  11  16   17.88    3.91
  -7  11  18    2.23    3.86
  -7  12  12  114.35    3.78
  -7  12  15    7.31    3.74
 -15  -3  13   24.61    4.05
 -15  -3  14   58.17    4.27
 -15  -2  13  171.74    5.64
 -14  -9  12   17.24    3.44
 -14  -7  10  499.64    5.99
 -14  -4  18   17.79    4.11
 -14  -2  18   41.57    4.18
 -14  -1  18   36.92    4.88
 -14   0  10   16.77    3.72
 -14   1  17   27.37    4.18
 -14   2  16  224.60    5.58
 -13 -12  13   66.13    4.09
 -13 -12  14   34.53    3.92
 -13  -8  19    7.63    3.75
 -13  -7   8   93.93    3.30
 -13  -4  20    9.88    3.80
 -13  -3  20    6.40    3.61
 -13  -2  20   25.24    3.84
 -13   1  19   51.32    4.25
 -13   3  18   14.03    4.03
 -13   4  17    7.34    4.21
 -13   5  13   17.51    3.89
 -13   5  14   11.67    3.89
 -13   5  15   15.39    4.08
 -12 -12  18    6.59    3.48
 -12 -11  19   24.08    3.62
 -12  -9  20   19.58    3.52
 -12   0  21   43.84    4.17
 -12   4  19   57.21    4.44
 -12   5  18   17.85    4.40
 -11   0  22   10.32    3.43
 -11   3  21   16.88    3.82
 -11   4   7  304.23    4.30
 -11   6  19    4.84    4.74
 -11   8  16   17.31    4.36
 -10   3  22   -1.08    3.67
 -10   5  21    9.22    4.10
 -10   7   8  445.14    4.84
 -10   8   9  125.44    3.86
 -10   9  11  165.22    4.09
  -9   5  22   16.95    3.78
  -9   9   9    0.49    2.53
  -8  10   9  120.15    3.20
  -8  11  11   77.26    3.24
  -7  12  16   39.93    4.11
 -15  -6  13   57.00    4.55
 -15  -6  14    8.07    3.63
 -15  -5  12   81.80    4.45
 -15  -5  13   61.83    4.20
 -15  -3  12   44.28    4.17
 -15  -3  15   14.99    4.08
 -15  -2  12   98.54    4.53
 -15  -2  15   25.77    4.03
 -15  -1  13    8.87    3.74
 -15  -1  14    7.35    3.60
 -15  -1  15   -0.72    4.39
 -14 -10  13    3.77    3.68
 -14 -10  14    5.52    3.63
 -14  -9  11   32.47    3.97
 -14  -9  16   33.91    3.82
 -14  -8  17   26.33    3.71
 -14  -6  18   -1.53    3.77
 -14  -5   9  400.38    5.28
 -14  -2   9  165.69    4.34
 -14  -1   9   77.87    4.21
 -14   0  18   41.48    4.25
 -14   1  10  141.10    4.45
 -14   2  11   56.50    4.09
 -14   3  12   68.04    4.91
 -14   3  13   11.59    3.77
 -14   3  14   40.20    3.93
 -14   3  15   47.20    4.13
 -13 -12  15    3.03    3.32
 -13 -11  17    3.81    3.48
 -13 -10  18    0.06    3.65
 -13  -8   8   11.28    3.00
 -13  -6  20    9.98    3.83
 -13  -1  20   12.08    3.74
 -13   2  19  141.77    4.91
 -13   3   9    9.14    3.48
 -13   4  10    6.54    3.51
 -13   5  16   57.20    4.54
 -12  -9   7  274.34    3.95
 -12  -7  21    8.84    3.39
 -12   2   7    9.22    2.77
 -12   3  20    8.26    3.83
 -12   4   8   23.61    3.04
 -12   5   9  105.77    3.80
 -12   6  10  341.32    5.26
 -12   7  15   11.82    3.97
 -11   1  22   12.27    3.29
 -11   7  18    0.59    3.90
 -11   8  11   75.75    3.74
 -10   9  17   69.18    4.29
  -9   8  20   -0.05    4.06
  -9  10  17   67.84    4.09
  -8   8  21    2.08    3.78
  -8   9  20    2.03    3.69
  -8  11  17  140.64    4.89
  -7   9  21    4.19    3.33
  -7  11   9   48.58    2.57
  -7  12  11  146.73    3.83
 -15  -7  13   15.91    4.09
 -15  -6  12  104.60    4.27
 -15  -6  15   51.22    4.11
 -15  -4  16   31.56    4.23
 -15  -3  11    2.58    3.88
 -15  -3  16   12.79    4.03
 -15  -2  16   89.67    4.49
 -15  -1  12    8.72    3.84
 -15  -1  16   93.85    5.17
 -15   0  13    3.06    3.57
 -15   0  14   27.07    3.80
 -15   0  15   17.98    3.90
 -14 -10  12  146.05    4.48
 -14 -10  15  129.76    4.25
 -14  -9  17   41.22    4.33
 -14  -8  10   26.83    3.43
 -14  -7  18   13.19    3.80
 -14  -6   9   76.31    3.49
 -14  -4  19  120.39    5.24
 -14  -3  19  118.80    4.71
 -14  -2  19   46.44    4.58
 -14   1  18   35.93    4.83
 -14   2  17   61.65    4.42
 -14   3  16   24.21    4.04
 -13 -12  16    1.17    3.60
 -13 -11  10   19.20    3.47
 -13 -10   9  176.48    4.16
 -13  -9  19   45.42    3.92
 -13  -7  20   41.33    4.06
 -13  -5   7   74.46    3.24
 -13  -4   7  558.59    5.26
 -13  -2   7   70.90    3.09
 -13   0  20    1.82    3.48
 -13   4  18   30.37    5.03
 -13   5  11  120.60    4.48
 -13   6  14   10.11    4.40
 -12 -10  20   12.76    3.25
 -12   1  21    9.58    3.41
 -12   7  16   44.37    4.30
 -11   6   8  116.89    3.45
 -11   8  17  126.27    4.70
 -10   7  20   44.85    4.48
 -10   8  19    9.64    4.21
 -10   9  10   14.20    2.92
 -10  10  13   -0.05    3.92
 -10  10  14   38.63    3.56
  -9   7  21   -0.99    3.42
  -9   9  19   -0.97    3.86
  -9  10  10   14.00    2.79
  -9  11  13   29.83    3.64
  -9  11  14   12.63    3.75
  -8  10  19    6.72    3.64
  -8  11  10   36.89    3.01
 -15  -7  12  121.25    4.63
 -15  -7  15   26.05    3.76
 -15  -6  16   25.24    3.95
 -15  -5  11  264.15    5.24
 -15  -4  17   24.80    4.13
 -15  -3  17    6.03    3.98
 -15  -2  11   79.95    4.38
 -15  -2  17   70.69    4.94
 -15  -1  11  154.11    4.81
 -15   0  12   95.60    4.39
 -15   0  16   26.04    4.04
 -15   1  13    6.59    3.61
 -15   1  14    3.11    3.55
 -15   1  15    1.56    4.39
 -14 -10  16   41.47    4.05
 -14  -8  18    5.59    3.60
 -14  -7   9    8.77    3.15
 -14  -6  19   16.48    4.26
 -14  -1  19    9.84    3.69
 -14   0   9  127.19    4.14
 -14   2  10   63.84    3.96
 -14   3  11   51.89    4.05
 -14   4  14   55.61    4.09
 -14   4  15   56.73    4.24
 -13 -11  18   63.06    3.95
 -13  -6   7  104.35    3.46
 -13  -1   7   42.50    2.95
 -13   1  20    7.10    3.51
 -13   2   8  360.82    4.96
 -13   3  19   19.53    3.82
 -13   5  17   33.26    4.34
 -13   6  12  278.83    5.98
 -13   6  13   26.16    3.96
 -12   0   6 1623.07    7.86
 -12   2  21    3.92    3.38
 -12   3   7  229.08    3.97
 -12   4  20    3.89    4.36
 -12   7  17   29.74    4.87
 -11   2  22    5.04    3.50
 -11   5   7  550.43    5.13
 -11   7  19    5.20    4.35
 -11   8  10   36.79    3.21
 -11   9  13   26.92    3.44
 -11   9  14   10.16    3.34
 -11   9  15   59.39    3.93
 -10   6  21    9.87    3.74
 -10   9  18   79.23    4.82
 -10  10  15   -0.74    3.40
  -9   6  22    4.97    3.46
  -9  10  18   76.56    4.58
  -9  11  12   53.58    3.71
  -9  11  15   65.98    3.67
  -8  12  13   18.16    3.33
  -8  12  14   11.25    3.46
  -7  11  19    1.38    3.43
 -15  -8  13    7.40    3.51
 -15  -8  14   31.92    3.63
 -15  -8  15    8.61    4.01
 -15  -7  16  108.51    4.38
 -15  -6  11  139.44    4.36
 -15  -6  17   14.78    4.46
 -15  -1  17    3.45    3.80
 -15   0  11    7.36    3.82
 -15   1  12   10.57    3.76
 -15   1  16   88.27    5.12
 -14 -11  13   82.78    4.10
 -14 -11  14   20.96    3.90
 -14 -11  15   31.27    3.94
 -14 -10  11    2.04    2.94
 -14  -9  10   40.66    3.28
 -14  -7  19   26.44    4.13
 -14  -4   8   20.27    2.99
 -14  -2   8   22.07    3.70
 -14   0  19    0.42    3.57
 -14   1   9   76.02    3.86
 -14   2  18   38.52    4.13
 -14   3  17   42.15    4.18
 -14   4  12   20.96    3.90
 -14   4  16   20.87    4.04
 -13 -12  17    8.66    3.47
 -13 -10  19   21.93    3.74
 -13  -9   8   27.85    2.69
 -13  -8  20   67.52    3.69
 -13  -4  21   16.35    3.64
 -13  -3  21   21.25    3.78
 -13  -2  21   14.98    3.77
 -13   0   7   52.00    3.05
 -13   2  20   27.93    4.21
 -13   4   9   11.98    3.30
 -13   5  10   78.04    3.95
 -12 -12  19   -1.46    3.04
 -12 -10   7  155.29    3.39
 -12   1   6  502.08    4.90
 -12   6   9   73.70    3.55
 -12   8  13   16.84    3.60
 -12   8  14    5.93    3.51
 -12   8  15   67.11    4.72
 -11   6  20   22.93    3.72
 -11   8  18   21.78    4.38
 -11   9  12   50.51    3.57
 -11   9  16   93.19    4.79
 -10  10  16   46.43    3.90
  -9   9   8  386.42    4.43
  -9  11  16   95.68    3.99
  -8  10   8  293.10    4.03
  -8  11  18   22.54    3.74
  -8  12  12   68.37    3.62
  -8  12  15   77.62    3.82
  -7  12  10   43.06    2.82
 -15  -8  12  103.51    4.07
 -15  -8  16  103.13    4.69
 -15  -7  11   66.66    3.76
 -15  -7  17    4.92    4.09
 -15  -5  10   64.11    3.85
 -15  -4  18    8.21    4.62
 -15  -3  18   48.93    4.81
 -15  -2  10  259.34    5.18
 -15  -1  10   48.18    4.02
 -15   0  17   69.15    4.37
 -15   1  11  150.24    4.75
 -15   2  13  163.08    4.78
 -15   2  15   23.48    3.88
 -14 -11  12   20.73    3.65
 -14 -10  17   26.41    3.63
 -14  -9  18    0.48    3.61
 -14  -8   9  156.03    3.94
 -14  -5   8   27.18    2.98
 -14  -1   8  141.72    3.96
 -14   1  19    9.55    3.67
 -14   3  10   45.11    3.87
 -14   4  11   72.46    4.26
 -14   5  14   -0.15    3.65
 -13  -9  20    6.94    3.43
 -13  -7   7  171.58    3.52
 -13  -1  21    3.86    3.39
 -13   3   8   11.20    3.04
 -13   4  19   16.53    3.92
 -13   5  18   13.30    4.08
 -13   6  11  399.07    5.91
 -12   3  21   18.37    3.93
 -12   5   8  129.83    3.79
 -12   6  19    3.92    4.54
 -12   8  12   63.37    3.90
 -12   8  16   24.48    4.51
 -11   3  22    2.50    3.40
 -11   5  21    1.79    3.81
 -11   9  11   25.15    3.86
 -10   5  22   17.11    3.36
 -10   7   7  321.24    4.06
 -10   8   8  290.07    4.10
 -10   9   9  123.54    3.87
 -10  10  11    3.12    3.09
 -10  10  17   -0.63    3.99
  -9   9  20    3.93    3.95
  -9  10   9  120.60    3.52
  -9  11  11   22.60    3.30
  -8   9  21   64.21    3.84
  -8  12  16   24.59    3.90
 -16  -3  14   41.41    4.04
 -15  -9  13   30.51    3.47
 -15  -9  14   42.59    3.57
 -15  -9  15   20.42    3.94
 -15  -8  11   57.53    4.39
 -15  -6  10  257.41    4.84
 -15  -2  18   46.05    3.96
 -15  -1  18    6.60    3.69
 -15   0  10    3.51    3.70
 -15   1  17    2.26    3.78
 -15   2  12   97.32    4.40
 -15   2  16   85.31    4.47
 -15   3  14   47.48    4.53
 -14 -11  16   41.40    3.62
 -14 -10  10   94.70    4.00
 -14  -8  19   22.81    3.83
 -14  -6   8  151.81    3.78
 -14  -4  20   11.73    3.64
 -14  -3  20    5.98    3.57
 -14  -2  20    6.18    3.36
 -14  -1  20   46.55    4.17
 -14   0   8  203.98    4.28
 -14   2   9  157.48    4.28
 -14   3  18    7.02    3.76
 -14   4  17   19.75    4.00
 -14   5  12   69.16    4.29
 -14   5  15   14.25    3.91
 -13   0  21    6.15    3.42
 -13   1   7   42.61    3.02
 -13   3  20    5.85    4.25
 -12   2   6  346.54    4.56
 -12   4   7  325.16    4.38
 -12   7  18   14.51    3.90
 -12   8  11   82.35    4.32
 -11   8   9  152.65    3.78
 -11   9  17   18.75    3.63
 -10   7  21   50.90    3.77
 -10   8  20   20.87    3.93
 -10   9  19   29.70    4.19
  -9   8  21   67.27    3.87
  -9  10  19   28.69    3.87
  -9  11  17   17.06    3.67
  -8  10  20   19.67    3.45
  -8  11   9  151.12    3.46
  -8  12  11   85.44    3.65
 -16  -5  13   26.96    3.85
 -16  -5  14   80.37    4.28
 -16  -5  15   75.78    4.82
 -16  -3  12   87.34    5.15
 -16  -3  13   30.91    4.06
 -16  -3  15   81.18    4.46
 -16  -2  13   25.41    3.91
 -16  -2  14    2.43    3.70
 -16  -2  15   56.76    4.29
 -16  -1  13    9.99    3.72
 -16  -1  14    8.37    3.54
 -16  -1  15   36.59    4.53
 -15  -9  12   87.07    3.88
 -15  -9  16    6.29    3.90
 -15  -8  17   11.38    3.38
 -15  -7  10   33.17    3.60
 -15  -6  18    6.34    3.54
 -15  -4   9   96.71    4.46
 -15   0  18   88.12    4.39
 -15   1  10   47.46    4.49
 -15   2  11   76.84    4.19
 -15   2  17   67.86    4.95
 -15   3  12   44.94    4.69
 -15   3  13   22.67    3.74
 -15   3  15   14.87    3.77
 -14 -11  11   16.98    3.56
 -14 -11  17    4.16    3.68
 -14 -10  18    8.56    3.47
 -14  -9   9    8.24    3.22
 -14  -7   8   64.32    3.21
 -14  -6  20    6.87    3.52
 -14   0  20   -2.80    3.37
 -14   2  19   45.83    3.95
 -14   4  10  361.97    5.66
 -14   5  16   19.63    4.03
 -13 -11  19   -0.70    3.19
 -13 -10   8   80.91    2.90
 -13  -8   7  213.28    3.61
 -13   1  21   -0.62    3.38
 -13   2   7   71.37    3.29
 -13   5   9    6.34    3.32
 -13   6  10   29.80    3.68
 -13   7  16   42.20    4.28
 -12   8  17   91.21    4.38
 -11   6   7  305.99    4.19
 -11   7  20   48.49    4.09
 -11   8  19   16.29    4.07
 -11  10  13   11.05    3.81
 -11  10  14    7.45    4.05
 -10  10  10  408.84    5.44
 -10  11  13   10.97    3.59
 -10  11  14    7.56    3.71
  -8  11  19   14.05    3.69
  -8  12  17   90.79    4.33
 -16  -6  13  108.78    4.36
 -16  -6  14  117.04    4.36
 -16  -6  15   52.15    3.96
 -16  -5  12  238.34    5.23
 -16  -3  16    8.16    3.82
 -16  -2  12   37.98    4.14
 -16  -2  16   35.61    4.03
 -16  -1  12   34.65    4.08
 -16  -1  16   41.18    4.61
 -16   0  13    2.88    3.57
 -16   0  14    0.65    3.52
 -16   0  15    2.53    3.66
 -15 -10  13   20.70    3.67
 -15 -10  14    7.09    3.53
 -15 -10  15    3.69    3.80
 -15  -9  11  105.07    4.26
 -15  -7  18   39.14    3.73
 -15  -5   9   53.00    3.52
 -15  -4  19   25.09    3.76
 -15  -3  19    5.73    3.60
 -15  -2   9   72.57    3.95
 -15  -2  19    4.17    3.80
 -15  -1   9  149.50    4.38
 -15   1  18    6.55    3.71
 -15   3  16   10.84    3.79
 -14  -9  19    4.25    3.66
 -14  -7  20    4.34    3.39
 -14   1   8  141.36    4.00
 -14   1  20   47.67    4.17
 -14   3   9  121.39    4.18
 -14   3  19  120.27    4.97
 -14   4  18   18.81    4.04
 -14   5  11  141.25    4.74
 -14   5  17   19.03    4.02
 -14   6  13   49.51    4.17
 -14   6  14   17.72    3.84
 -14   6  15   19.99    4.67
 -13  -5   6  280.44    4.10
 -13  -4   6 1087.15    6.52
 -13  -2   6   16.46    2.63
 -13   2  21   11.07    3.60
 -13   4   8  170.00    4.04
 -13   4  20    9.73    4.18
 -12   6   8  229.48    4.17
 -12   7  19   13.10    4.26
 -12   9  13   39.82    4.19
 -12   9  14   68.32    3.92
 -12   9  15    4.47    4.10
 -11   6  21   71.59    4.01
 -11   9  10  187.22    4.14
 -11   9  18   29.58    4.39
 -11  10  12  129.10    4.56
 -11  10  15   44.42    3.81
 -10  10  18  135.50    4.66
 -10  11  15   40.88    3.55
  -9  11  10  193.31    3.86
  -9  11  18   27.90    4.03
  -9  12  13   41.42    3.71
  -9  12  14   75.09    3.86
  -9  12  15    3.35    3.72
  -7  12   9  328.99    4.23
 -16  -7  13   24.83    3.51
 -16  -7  14   30.12    3.56
 -16  -7  15   26.52    4.18
 -16  -6  12   71.41    4.00
 -16  -6  16   46.61    3.94
 -16  -5  11  156.69    5.18
 -16  -3  17   20.32    3.89
 -16  -2  11   36.97    4.14
 -16  -2  17    5.59    4.22
 -16   0  12    2.65    3.75
 -16   0  16    7.09    3.73
 -16   1  13    8.57    3.61
 -16   1  14    9.06    3.59
 -16   1  15   35.90    4.11
 -15 -10  12   15.27    3.64
 -15 -10  16   32.28    4.05
 -15  -9  17    7.22    3.58
 -15  -8  10   15.08    3.35
 -15  -8  18   10.52    3.74
 -15  -6   9   43.45    3.39
 -15  -6  19   73.68    4.31
 -15  -1  19    1.32    3.37
 -15   0   9   72.27    3.97
 -15   2  10  246.55    5.05
 -15   2  18   44.80    4.63
 -15   3  11    5.03    3.71
 -15   3  17    7.15    3.76
 -15   4  13   36.88    3.96
 -15   4  14   14.35    3.76
 -15   4  15   88.93    4.34
 -14 -11  10   -6.21    3.44
 -14  -8   8   13.29    2.78
 -14  -4   7   57.47    3.04
 -14  -2   7   60.49    3.18
 -14   2   8   19.18    3.26
 -14   6  12   69.47    4.30
 -13  -9   7  159.87    3.57
 -13  -6   6   84.79    3.11
 -13  -1   6  751.82    5.75
 -13   7  17   69.41    4.42
 -13   8  14   17.40    4.27
 -12   3   6   82.03    3.11
 -12   5   7    3.76    2.64
 -12   6  20    4.32    3.92
 -12   8  10   47.13    3.48
 -12   8  18   14.31    4.25
 -12   9  12   35.35    3.55
 -12   9  16   34.55    4.38
 -11  10  16   18.50    3.67
 -10  11  12  130.27    3.97
 -10  11  16   18.82    3.36
  -9  12  12   33.77    3.46
  -8  12  10   47.74    3.14
 -16  -8  14   18.06    4.05
 -16  -7  12   59.32    3.78
 -16  -7  16   91.24    4.57
 -16  -6  11    6.00    4.05
 -16  -1  11   95.06    4.51
 -16  -1  17   25.33    3.82
 -16   0  11    8.62    4.38
 -16   1  12   35.09    3.89
 -16   1  16   39.67    4.02
 -16   2  14    1.10    4.16
 -15  -7   9  103.91    4.25
 -15   0  19   14.94    3.51
 -15   1   9  145.31    4.44
 -15   4  12  197.95    5.10
 -15   4  16   31.45    3.90
 -14 -11  18   12.28    3.24
 -14 -10   9  112.99    3.50
 -14 -10  19    9.15    3.17
 -14  -8  20    3.51    3.05
 -14  -5   7  418.97    4.78
 -14  -4  21    3.08    3.37
 -14  -3  21   16.76    3.25
 -14  -2  21    4.31    3.14
 -14  -1   7   17.41    2.95
 -14  -1  21    2.28    3.30
 -14   2  20    8.77    3.38
 -14   4   9   48.41    3.72
 -14   4  19  108.99    5.05
 -14   5  10   80.49    4.17
 -14   5  18   21.07    3.99
 -13   0   6  741.68    5.74
 -13   3   7  161.31    3.73
 -13   3  21   16.87    3.76
 -13   6   9  101.73    3.89
 -13   8  12    4.07    4.06
 -13   8  13   58.99    4.00
 -13   8  15    1.62    3.59
 -11   8   8  163.29    3.97
 -11  10  11   45.97    3.95
 -11  10  17   13.79    3.98
 -10   8   7  505.14    4.77
 -10   8  21    3.95    3.41
 -10   9   8  345.97    4.38
 -10   9  20    3.56    3.62
 -10  11  11   48.37    3.66
 -10  11  17   13.99    4.05
  -9   9  21    1.76    3.28
  -9  10   8  342.52    4.22
  -9  10  20   -0.08    3.28
  -9  12  16   35.87    3.66
  -8  10  21   -0.32    3.15
 -16  -8  13   23.63    3.56
 -16  -8  15    2.90    3.31
 -16  -6  17    6.75    3.47
 -16  -4  10  311.14    5.50
 -16  -3  18   30.19    3.79
 -16  -2  10   31.27    3.97
 -16  -2  18    3.23    3.98
 -16   0  17    0.07    3.62
 -16   2  13   20.26    3.70
 -16   2  15   51.75    4.06
 -15 -11  13   76.16    3.98
 -15 -11  14    3.31    3.62
 -15 -11  15   34.60    3.72
 -15 -10  11    9.26    3.53
 -15 -10  17   22.66    3.51
 -15  -9  10   38.95    3.29
 -15  -9  18   48.05    3.86
 -15  -7  19    6.98    3.38
 -15  -4   8  163.34    4.03
 -15  -3  20   26.68    3.90
 -15  -2   8   76.49    3.69
 -15   1  19    3.77    3.57
 -15   3  10   24.97    3.84
 -15   3  18   41.81    3.93
 -15   4  11  180.17    4.95
 -15   4  17   20.45    3.78
 -15   5  13   58.72    4.20
 -15   5  14    1.23    3.66
 -15   5  15   46.35    4.16
 -14  -9   8   45.73    3.25
 -14  -6   7    6.29    2.67
 -14   0   7  120.59    3.64
 -14   0  21   30.24    3.28
 -14   3   8  152.43    4.10
 -14   6  11   94.24    4.40
 -13  -7   6  226.97    3.74
 -13   1   6  727.38    5.78
 -13   5   8   96.89    3.67
 -13   7  18   10.85    3.76
 -13   8  16    7.40    3.69
 -12   9  11  202.68    4.55
 -12   9  17   69.61    4.01
 -11   7  21    8.22    3.38
 -11   8  20    7.28    3.62
 -11   9   9   65.78    3.18
 -11   9  19    4.11    3.83
 -10  10   9   -0.19    2.63
 -10  10  19    0.58    3.81
  -9  11   9   65.05    3.15
  -9  12  11  205.89    4.37
  -9  12  17   70.87    4.19
  -8  11   8  159.62    3.12
 -16  -9  14   23.18    3.84
 -16  -8  12   55.64    3.80
 -16  -8  16    2.26    3.32
 -16  -7  11   75.61    4.01
 -16  -7  17   21.22    3.36
 -16  -5  10   15.03    3.59
 -16  -1  10   80.56    4.40
 -16  -1  18   17.20    3.57
 -16   1  11  102.00    4.45
 -16   1  17   28.63    3.87
 -16   2  12   33.48    3.88
 -16   2  16   37.46    3.98
 -16   3  13   34.30    4.47
 -16   3  14   36.35    3.83
 -16   3  15   79.60    4.85
 -15 -11  12   24.81    3.76
 -15 -11  16    0.99    3.50
 -15  -8   9   82.19    3.60
 -15  -8  19    6.19    3.34
 -15  -5   8  135.46    3.83
 -15  -4  20    5.04    3.42
 -15  -2  20    6.88    3.31
 -15  -1   8  138.98    4.13
 -15  -1  20   39.89    3.48
 -15   2   9   69.59    3.96
 -15   2  19    5.43    3.40
 -15   5  12   78.47    4.39
 -15   5  16   86.31    4.51
 -14  -7   7  147.21    3.69
 -14   1   7   17.07    2.99
 -14   1  21    1.69    3.30
 -14   3  20    6.13    3.56
 -13 -10   7    6.70    2.68
 -13   4   7  536.80    5.43
 -13   4  21   15.36    3.73
 -13   8  11   46.18    3.85
 -13   8  17   15.94    3.91
 -12   4   6  269.90    4.01
 -12   7  20    9.89    3.64
 -12   8   9   34.30    3.18
 -12   8  19   12.12    3.52
 -12  10  14   23.03    4.01
 -11  11  14   -1.17    3.65
  -9  11  19    2.47    3.35
 -17  -5  14   24.54    3.90
 -17  -3  13   17.26    3.97
 -17  -3  14    1.66    3.64
 -17  -3  15    3.67    3.71
 -17  -2  13   19.33    3.95
 -17  -2  14   15.06    3.77
 -17  -2  15   78.98    4.35
 -17  -1  13   29.41    4.53
 -17  -1  14   20.06    3.63
 -17  -1  15   79.95    4.75
 -16  -9  13   29.54    3.40
 -16  -9  15   39.88    3.50
 -16  -8  11   29.91    4.23
 -16  -8  17    6.54    3.80
 -16  -6  10   47.25    3.64
 -16  -6  18   26.24    3.78
 -16   0  10   89.50    4.43
 -16   0  18   25.57    3.68
 -16   2  11   36.67    4.01
 -16   2  17    6.58    3.68
 -16   3  12   83.13    4.28
 -16   3  16    6.87    3.69
 -15  -6   8   77.45    3.55
 -15  -6  20   12.75    3.23
 -15   0   8    2.90    3.28
 -15   0  20    3.47    3.17
 -15   4  10  374.23    5.87
 -15   4  18    5.90    3.75
 -14   5   9  365.13    5.43
 -14   5  19   15.76    3.81
 -14   6  10   72.45    4.11
 -13  -8   6   43.50    2.75
 -13   2   6   20.97    2.67
 -13   9  14   27.06    3.63
 -12   6   7  245.24    4.03
 -12   6  21   15.04    3.39
 -12   9  10  110.88    3.83
 -12   9  18   33.05    4.17
 -12  10  13   18.33    3.53
 -12  10  15   34.87    3.68
 -11   6   6   85.30    2.93
 -11  10  10   39.57    3.36
 -11  10  18    7.66    3.83
 -11  11  13   -1.14    3.20
 -11  11  15    3.99    3.20
 -10  11  10   39.94    3.06
 -10  11  18    8.13    3.77
 -10  12  13   22.90    3.59
 -10  12  14   26.41    3.16
 -10  12  15   32.88    3.88
  -8  12   9   29.45    2.69
 -17  -6  13   92.57    4.76
 -17  -6  14    8.44    3.41
 -17  -5  12   62.59    4.74
 -17  -5  13   60.50    4.07
 -17  -5  15   33.49    3.86
 -17  -5  16   12.91    4.34
 -17  -3  16   72.38    4.31
 -17  -2  12   44.96    4.22
 -17  -2  16   58.93    4.23
 -17  -1  12   19.86    4.01
 -17  -1  16   98.45    4.38
 -17   0  13    6.09    3.60
 -17   0  14    7.59    3.57
 -16  -9  12   58.35    3.69
 -16  -9  16   38.57    3.76
 -16  -7  10   75.76    3.95
 -16  -7  18   49.98    3.84
 -16  -4   9    4.66    3.48
 -16  -3  19   75.85    4.08
 -16  -2   9   10.69    3.74
 -16  -2  19   45.63    3.82
 -16  -1  19   16.58    3.87
 -16   1  10   77.74    4.32
 -16   1  18   16.21    3.59
 -16   4  14   14.46    3.62
 -15 -11  11   47.74    3.88
 -15 -11  17   38.58    3.47
 -15 -10  10  117.29    3.74
 -15 -10  18   17.23    3.13
 -15  -9   9   37.14    3.57
 -15  -9  19    1.92    3.12
 -15  -7   8   28.95    3.51
 -15   1   8  142.59    4.20
 -15   1  20   36.66    3.48
 -15   3   9  172.95    4.62
 -15   3  19    4.62    3.33
 -15   5  11  254.43    5.45
 -15   5  17    5.11    3.80
 -15   6  13   51.26    4.17
 -15   6  14    3.25    3.71
 -15   6  15   47.25    4.15
 -14 -10   8   78.63    3.31
 -14  -8   7   65.92    3.26
 -14   2   7   61.91    3.34
 -14   2  21    3.87    3.03
 -14   4   8   19.77    3.35
 -14   4  20   11.02    3.67
 -14   7  17   20.02    3.99
 -13   6   8  247.34    4.48
 -13   6  20    8.48    3.77
 -13   7  19   16.14    3.53
 -13   8  10  151.74    4.89
 -13   8  18   18.28    4.18
 -13   9  13    6.51    3.44
 -13   9  15   28.42    3.70
 -13   9  16   29.68    4.34
 -12  10  12   21.56    3.36
 -12  10  16   27.74    3.69
 -11  11  16   43.56    3.54
 -10  12  12   21.87    3.54
 -10  12  16   27.31    3.79
  -9  12  10  114.91    3.78
  -9  13  14   26.92    3.55
 -17  -7  14   24.23    3.96
 -17  -6  12   13.47    4.26
 -17  -6  16    2.91    3.98
 -17  -3  17   12.09    3.62
 -17  -2  11   48.82    4.33
 -17  -2  17   36.27    3.96
 -17   0  12    4.28    3.82
 -17   0  16    1.74    3.59
 -17   1  13   28.68    3.83
 -17   1  14   21.93    3.74
 -17   1  15   78.41    4.26
 -16 -10  13   19.18    3.67
 -16 -10  14   18.12    3.39
 -16  -9  11  302.98    5.45
 -16  -9  17    9.87    3.60
 -16  -6  19   26.10    3.78
 -16  -5   9   28.03    3.52
 -16  -5  19    7.38    3.60
 -16  -1   9   13.94    3.78
 -16   0   9    1.98    3.75
 -16   0  19   70.17    3.83
 -16   2  10   30.07    3.89
 -16   2  18    5.17    3.50
 -16   3  11  157.15    4.85
 -16   3  17   18.54    3.75
 -16   4  12   17.42    3.91
 -16   4  13   37.62    3.88
 -16   4  16   44.94    3.98
 -15   2  20    7.94    3.33
 -15   5  18   88.27    4.92
 -15   6  12  104.35    4.67
 -15   6  16   23.10    4.02
 -14  -4   6  145.70    3.35
 -14  -2   6  117.24    3.36
 -14  -1   6  391.06    4.67
 -14   3  21   15.68    3.63
 -14   8  13    4.52    3.70
 -14   8  14    4.41    3.61
 -14   8  15   11.82    3.71
 -13  -1   5   10.32    2.52
 -13   3   6  134.77    3.49
 -13   5   7   72.84    3.32
 -13   9  12   12.16    3.51
 -12   5   6  119.86    3.24
 -12   8  20   12.91    3.58
 -12  10  11   77.53    4.24
 -12  10  17   14.84    4.11
 -11   8   7   49.08    3.17
 -11   8  21   69.28    3.61
 -11   9   8  475.52    5.05
 -11   9  20    4.48    3.41
 -11  11  11   -2.85    3.56
 -11  11  17   -0.31    3.72
 -10   9   7  112.43    3.10
 -10  10   8   92.23    3.36
 -10  10  20   10.97    3.08
  -9  10   7  110.46    3.14
  -9  13  13    3.28    3.37
 -17  -7  15   48.20    3.65
 -17  -5  11   62.19    4.09
 -17  -5  17   22.39    3.65
 -17  -4  11    4.17    4.12
 -17  -1  11   35.30    4.24
 -17  -1  17    3.31    3.45
 -17   0  17    1.22    4.11
 -17   1  12   22.76    3.86
 -17   1  16   96.29    4.41
 -17   2  14   13.04    3.63
 -16 -10  12   62.66    4.05
 -16 -10  16    1.79    3.28
 -16  -8  10   70.63    3.81
 -16  -8  18   15.86    3.50
 -16  -6   9  113.38    4.06
 -16   1  19   16.40    3.50
 -16   5  14   73.50    4.78
 -15  -8   8   51.03    3.50
 -15  -4   7  330.37    4.69
 -15  -2   7  266.85    4.53
 -15  -1   7   28.65    3.24
 -15   2   8   77.10    3.88
 -15   4   9   87.49    4.24
 -15   4  19   23.29    3.72
 -15   5  10   66.93    4.34
 -15   6  11  137.30    5.44
 -14  -5   6  202.56    3.69
 -14   0   6  176.07    3.75
 -14   3   7  459.82    5.32
 -14   6   9   71.47    3.98
 -14   7  18   12.55    3.70
 -14   8  12   33.14    3.98
 -14   8  16   99.53    4.43
 -13  -9   6  378.76    4.23
 -13   0   5  119.96    3.18
 -13   9  11  226.18    5.20
 -13   9  17   75.78    4.04
 -12   7  21   10.01    2.95
 -12   8   8   13.44    2.89
 -12   9   9    4.74    3.51
 -12   9  19   -0.32    3.65
 -11  10   9   26.73    3.08
 -11  10  19   13.16    3.52
 -10  11   9   24.39    3.16
 -10  12  11   75.83    3.76
 -10  12  17   15.48    3.77
  -9  11   8  473.67    4.88
  -9  13  12    6.40    3.29
 -17  -8  13   51.39    4.30
 -17  -8  14   44.55    3.60
 -17  -7  12   36.56    3.84
 -17  -7  16   65.11    3.74
 -17  -6  11   17.61    3.57
 -17  -6  17    4.23    3.24
 -17  -3  18   42.87    3.79
 -17  -2  18   -3.17    3.41
 -17   0  11   22.62    4.09
 -17   1  17    5.92    4.15
 -17   2  12   35.64    4.43
 -17   2  13   12.00    3.68
 -17   2  15   73.67    4.20
 -17   2  16   57.58    4.67
 -16  -7   9  168.90    4.76
 -16  -7  19    8.13    3.09
 -16  -3  20    8.46    3.25
 -16  -2  20   20.07    3.77
 -16   1   9   14.80    3.83
 -16   3  10   37.44    3.99
 -16   3  18   26.47    3.64
 -16   4  11   49.06    4.14
 -16   4  17   15.01    3.63
 -16   5  13   23.90    3.89
 -16   5  15   64.96    4.30
 -15 -11  18    5.34    2.73
 -15 -10   9  195.43    4.47
 -15  -5   7  205.95    4.00
 -15   0   7  316.56    4.86
 -15   3   8   33.87    4.08
 -15   3  20   26.85    3.69
 -14  -9   7  291.04    4.26
 -14  -6   6  366.53    4.42
 -14   5   8   23.53    3.38
 -14   8  17   26.83    4.38
 -13   7  20   34.48    3.68
 -13   8   9   82.51    4.18
 -13   8  19    6.56    3.63
 -13  10  14    2.02    3.69
 -12  10  18  151.97    5.00
 -12  11  14   19.09    3.90
 -12  11  15   12.95    3.80
 -17  -8  12    2.47    3.98
 -17  -8  16   27.02    3.88
 -17  -7  11    6.62    4.20
 -17  -7  17    8.21    3.74
 -17  -5  10   69.01    4.67
 -17  -5  18   37.03    3.87
 -17  -4  10  300.43    5.57
 -17  -2  10  107.14    4.63
 -17  -1  10   44.35    4.30
 -17  -1  18   15.09    3.38
 -17   0  18    2.96    3.91
 -17   1  11   30.77    4.09
 -17   3  13   21.26    3.79
 -17   3  14   -0.53    3.50
 -17   3  15    3.25    3.56
 -16 -11  13   35.77    3.98
 -16 -11  14    5.29    3.47
 -16 -11  15   37.01    3.64
 -16 -10  11   47.97    3.93
 -16 -10  17   12.94    3.40
 -16  -9  10   65.29    3.96
 -16  -9  18   37.00    3.41
 -16  -8  19    8.87    3.37
 -16  -5  20   23.04    3.35
 -16  -4   8  298.38    4.95
 -16  -2   8   28.89    3.64
 -16  -1   8  112.28    4.17
 -16  -1  20   24.69    3.30
 -16   0  20   10.43    3.37
 -16   2   9   11.93    3.73
 -16   2  19   39.71    3.66
 -16   5  12  229.66    5.44
 -16   5  16   30.25    4.01
 -15  -6   7  226.59    4.18
 -15   1   7   33.26    3.90
 -15   5  19    1.80    3.55
 -14  -7   6  522.24    5.13
 -14   1   6  371.38    4.70
 -14   4   7   52.98    3.36
 -14   4  21    4.59    3.15
 -14   9  14    0.68    4.02
 -13   1   5    9.62    2.58
 -13   4   6 1046.91    6.85
 -13   6  21   14.20    3.31
 -13   9  18    2.47    3.85
 -13  10  13   51.49    3.72
 -13  10  15   51.01    3.85
 -12  10  10   18.49    3.42
 -12  11  13   16.34    3.41
 -12  11  16   40.19    3.99
 -11  11  10  105.70    4.10
 -11  11  18   92.59    3.93
 -11  12  13   14.72    3.56
 -11  12  14   19.37    3.11
 -11  12  15   14.59    3.54
 -10  12  18  142.26    4.54
  -9  12   9    1.51    2.75
  -9  13  11  218.42    4.53
  -8  12   8   12.98    2.56
 -18  -3  14    2.66    3.67
 -18  -3  15   41.40    4.00
 -18  -2  13   18.18    3.96
 -18  -2  14    3.54    3.62
 -18  -2  15   35.99    3.93
 -18  -1  14   -1.49    3.53
 -18  -1  15   30.59    4.29
 -17  -9  13   65.42    4.10
 -17  -9  14   39.12    3.77
 -17  -9  15   28.60    3.90
 -17  -6  10   45.18    4.39
 -17  -6  18    1.80    3.45
 -17   0  10    3.80    3.95
 -17   1  18   15.56    4.03
 -17   2  11   47.82    4.11
 -17   2  17   34.76    3.81
 -17   3  12   52.61    4.14
 -17   3  16   74.13    4.22
 -16 -11  12    1.00    3.69
 -16 -11  16    2.01    3.18
 -16  -8   9  166.05    4.58
 -16  -5   8   38.06    3.44
 -16   0   8    3.29    3.53
 -16   1  20   25.49    3.51
 -16   3  19   73.63    4.26
 -16   4  10  301.54    5.69
 -16   4  18   49.55    3.80
 -16   5  11  148.64    4.94
 -16   5  17    4.31    3.70
 -16   6  14  108.40    4.60
 -16   6  15   48.73    4.81
 -15  -9   8   62.27    3.28
 -15  -7   7   12.09    3.13
 -15   4  20    5.35    3.58
 -15   5   9   50.20    4.05
 -15   6  10  250.20    5.37
 -14   2   6  111.89    3.45
 -14   6  20    2.16    3.57
 -14   7   9    8.96    3.63
 -14   7  19   24.07    3.95
 -14   8  18    5.22    4.01
 -14   9  13   26.27    3.72
 -14   9  15   24.06    3.63
 -13   6   7  100.72    3.51
 -13   9  10   41.26    3.62
 -13  10  12   92.11    4.05
 -13  10  16    2.09    3.46
 -12   6   6   19.41    2.60
 -12  11  12   10.26    3.45
 -11  10  20   12.22    3.35
 -11  12  12   10.71    3.66
 -11  12  16   38.00    3.98
 -10  12  10   17.49    3.18
 -10  13  13   55.62    3.88
 -10  13  14   -2.33    3.49
 -10  13  15   50.20    3.94
 -18  -5  13   24.55    3.77
 -18  -5  14   14.47    3.56
 -18  -5  15   10.84    3.54
 -18  -4  12  228.53    5.99
 -18  -2  12  129.30    4.87
 -18  -2  16   79.23    4.27
 -18  -1  12   30.21    4.85
 -18  -1  13   31.10    4.05
 -18  -1  16    0.96    3.43
 -18   0  13    0.40    3.61
 -18   0  14    0.66    3.48
 -18   0  15    4.06    3.52
 -17  -9  16   21.51    3.62
 -17  -8  11   62.22    4.27
 -17  -8  17   17.77    3.53
 -17  -7  18   32.55    3.50
 -17  -3  19   28.17    3.75
 -17  -2  19   40.14    3.82
 -17  -1  19   36.89    3.95
 -17   1  10   40.62    4.18
 -17   3  17    9.13    4.16
 -17   4  13    3.64    3.66
 -17   4  14   23.35    3.72
 -17   4  15    1.08    3.52
 -16 -10  18   33.22    3.23
 -16  -6   8  320.57    5.07
 -16   1   8  110.61    4.29
 -16   3   9  100.58    4.40
 -16   6  12   76.25    5.19
 -16   6  13  109.61    4.87
 -16   6  16   43.43    4.13
 -15   2   7  258.54    4.68
 -15   4   8  161.01    4.47
 -15   7  11   65.76    4.41
 -15   8  14   30.21    3.93
 -15   8  15    7.44    3.72
 -14   6   8  152.85    4.26
 -14   9  12   17.92    3.72
 -14   9  16   26.89    3.64
 -13   2   5 1032.47    6.56
 -13   8  20   62.72    3.90
 -13  10  17    2.22    3.95
 -12   9  20   16.87    3.35
 -12  10  19    1.51    3.74
 -12  11  17  106.72    4.59
 -11   9   7  220.48    4.03
 -11  10   8   82.29    3.60
 -18  -6  13   -0.98    3.43
 -18  -6  14    0.41    3.24
 -18  -6  15   11.82    3.37
 -18  -5  12   87.10    4.34
 -18  -5  16   48.56    3.84
 -18  -3  17    7.37    3.61
 -18  -2  17    0.55    3.67
 -18   0  12   -3.38    3.66
 -18   0  16   16.81    3.63
 -18   1  13   27.24    3.90
 -18   1  14   -1.15    3.51
 -18   1  15   30.25    3.80
 -17  -9  12   29.37    3.42
 -17  -7  10   57.10    3.93
 -17  -5   9  140.95    4.94
 -17  -5  19   -0.80    3.28
 -17  -4   9   71.97    4.14
 -17  -2   9   66.27    4.56
 -17   0  19   31.88    3.44
 -17   2  10  105.49    4.60
 -17   2  18    1.65    3.49
 -17   3  11  192.29    5.13
 -17   4  12   12.45    3.84
 -17   4  16    5.34    3.56
 -16 -11  17    5.94    3.17
 -16 -10  10  183.63    4.30
 -16  -9   9   72.91    3.86
 -16  -7   8   36.95    3.80
 -16   2  20   18.03    3.40
 -16   4  19   37.98    4.38
 -16   5  18   15.42    3.71
 -15  -8   7   47.43    3.28
 -15   7  18   37.34    4.43
 -15   8  16   94.41    4.41
 -14  -8   6  583.44    5.10
 -14  -3   5  149.01    3.67
 -14   3   6  368.39    4.77
 -14   5   7  413.72    5.29
 -14   9  17   35.63    4.03
 -13   5   6  258.76    4.16
 -13   8   8   15.79    3.72
 -13   9  19   41.81    4.18
 -13  10  11   68.50    3.86
 -12   8   7   99.33    3.32
 -12   9   8  332.54    4.71
 -12  10   9  247.65    4.91
 -12  11  11   63.61    3.76
 -11  11  19    1.78    3.15
 -11  12  11   65.90    3.82
 -11  12  17  102.59    4.12
 -10  10   7    0.75    2.40
 -10  11   8   79.89    3.31
 -10  13  12   93.33    3.62
  -9  13  10   34.99    3.36
 -18  -7  15   17.56    3.75
 -18  -6  12    9.98    3.62
 -18  -6  16   37.06    3.52
 -18  -5  17    0.49    3.25
 -18  -4  11   91.00    4.57
 -18  -2  11   12.25    4.19
 -18  -1  11  179.28    5.28
 -18  -1  17   10.17    3.36
 -18   0  17   12.77    3.46
 -18   1  12   30.88    4.00
 -18   1  16    0.27    3.50
 -18   2  13   18.25    4.46
 -18   2  14    1.48    3.53
 -18   2  15   36.01    4.43
 -17 -10  13    3.26    3.76
 -17 -10  14    4.00    3.22
 -17 -10  15   11.82    3.65
 -17  -9  11   51.10    4.04
 -17  -9  17    2.13    3.51
 -17  -8  18    0.09    3.36
 -17  -6   9   39.53    4.18
 -17  -6  19   18.21    3.19
 -17   0   9   43.21    4.20
 -17   1  19   37.27    3.49
 -17   3  18   40.78    4.20
 -17   4  17    8.00    3.93
 -17   5  13   64.46    4.91
 -17   5  14   24.04    3.69
 -17   5  15   34.63    4.54
 -16  -2   7   17.28    3.42
 -16   2   8   33.99    3.82
 -16   3  20    6.21    3.44
 -16   4   9    4.34    3.91
 -16   5  10   12.26    4.09
 -16   6  11    3.15    4.03
 -16   6  17    2.47    3.80
 -16   7  13   21.16    4.86
 -15 -10   8   33.38    2.94
 -15  -5   6  479.57    5.34
 -15  -4   6  219.06    3.97
 -15  -1   6    5.21    2.91
 -15   3   7  495.06    5.77
 -15   5   8  135.06    4.35
 -15   6   9   47.02    4.06
 -15   7  10   31.08    4.19
 -15   8  17   11.93    4.24
 -14  -4   5   52.18    2.66
 -14  -1   5  214.64    3.75
 -14   7  20    3.73    3.61
 -14   8  19   23.42    3.87
 -14   9  11   30.13    3.82
 -13   3   5   97.57    3.28
 -13   9   9  156.07    4.21
 -13  10  18   -2.19    3.94
 -13  11  14    3.66    3.92
 -13  11  15    2.05    3.80
 -12   5   5  176.07    3.48
 -12  11  18    3.64    3.67
 -12  12  14   30.88    3.70
 -11   8   6   18.54    2.45
 -11  11   9   -0.33    2.87
  -9  11   7  210.98    3.44
 -18  -7  12    2.86    4.31
 -18  -7  16   46.63    3.63
 -18  -6  17    7.83    3.78
 -18  -5  11   62.65    4.18
 -18  -3  18   31.13    4.28
 -18  -2  18   55.33    4.45
 -18   0  11   15.07    4.05
 -18   1  17   10.37    3.46
 -18   2  12  126.17    5.31
 -18   2  16   73.84    4.17
 -17 -10  12   60.29    4.10
 -17 -10  16   14.82    3.54
 -17  -8  10   53.82    3.78
 -17  -2  20    0.76    3.05
 -17  -1  20   15.28    3.33
 -17   2  19   39.50    3.63
 -17   3  10   36.90    4.19
 -17   4  11    1.04    3.92
 -17   5  12   61.47    5.00
 -17   5  16    9.70    3.76
 -16  -8   8   77.78    4.01
 -16  -5   7  106.82    4.14
 -16  -4   7  118.99    3.82
 -16  -1   7  115.24    4.07
 -16   0   7   16.66    3.61
 -16   3   8   60.07    4.21
 -16   7  12   57.79    5.15
 -15   0   6  411.05    5.11
 -14  -5   5   53.93    2.75
 -14   0   5    4.22    2.60
 -14   7   8   60.21    3.78
 -14   9  18    0.39    3.66
 -14  10  13    3.60    3.45
 -14  10  14    6.24    3.36
 -13  10  10   20.29    3.45
 -13  11  13   42.78    3.77
 -13  11  16    4.38    3.71
 -12  11  10  260.46    5.15
 -12  12  13    0.58    3.62
 -12  12  15   -1.12    3.26
 -11  12  18    0.87    3.37
 -10  12   9  245.61    4.10
 -10  13  11   68.56    3.39
  -9  12   8  323.65    4.32
 -18  -8  13   15.36    3.85
 -18  -8  14   13.38    3.22
 -18  -8  15   43.20    3.79
 -18  -7  17    9.65    3.82
 -18  -6  11   28.17    3.80
 -18  -5  18   18.03    3.69
 -18  -4  10   99.72    4.58
 -18  -2  10  239.33    5.61
 -18  -1  10  161.28    5.16
 -18  -1  18   -0.26    3.20
 -18   0  18    2.43    3.31
 -18   1  11  175.78    5.12
 -18   2  17    1.72    4.01
 -18   3  13   23.55    3.90
 -18   3  14    5.47    3.59
 -18   3  15   46.60    3.97
 -17 -10  17   17.55    3.35
 -17  -9  18   -0.43    3.01
 -17  -7   9  188.47    4.67
 -17  -4   8  107.49    4.75
 -17  -2   8  153.05    4.74
 -17  -1   8   32.43    4.63
 -17   0  20    8.82    2.99
 -17   2   9   68.28    4.38
 -17   4  18    1.01    3.21
 -17   5  17   22.02    4.43
 -16 -10   9   22.49    3.51
 -16   4  20   27.85    3.76
 -16   5   9   31.39    4.66
 -16   5  19    7.06    3.42
 -16   6  10   41.51    4.38
 -15  -9   7  176.35    4.05
 -15  -6   6   29.15    2.84
 -15   1   6    6.86    3.03
 -15   4   7  321.76    5.10
 -15   6  20   15.09    3.72
 -15   7  19    6.24    3.68
 -15   9  13   31.80    3.89
 -15   9  14   41.30    3.85
 -15   9  15   21.15    3.66
 -14  -9   6  229.83    3.63
 -14  -6   5  124.01    3.11
 -14   1   5  214.92    3.89
 -14   4   6  146.47    3.81
 -14   6   7   11.22    3.23
 -14   9  10   42.65    3.87
 -14  10  12  137.54    4.47
 -14  10  16   38.31    3.80
 -13   6   6   82.43    3.25
 -13  11  12   59.11    3.84
 -12  10  20   12.56    3.08
 -12  12  12   26.30    3.83
 -12  12  16   22.67    3.54
 -11  12  10  255.22    4.80
 -11  13  13   47.81    3.94
 -11  13  14    5.42    3.24
 -11  13  15   -1.42    3.57
 -19  -4  14    5.39    4.33
 -19  -2  13   25.94    4.76
 -19  -2  14   35.70    4.00
 -19  -2  15    9.13    3.63
 -19  -1  14   26.15    3.80
 -19  -1  15   41.68    4.51
 -18  -8  12    0.88    3.87
 -18  -8  16   27.59    3.61
 -18  -7  11   25.23    3.88
 -18  -6  18   20.78    3.44
 -18  -5  10    3.00    3.74
 -18   0  10    1.48    4.12
 -18   1  18    1.57    3.33
 -18   2  11   14.70    4.01
 -18   3  12   79.64    4.47
 -17 -11  14   13.05    3.44
 -17 -10  11   55.82    4.04
 -17  -9  10   65.37    4.13
 -17  -5   8  189.58    4.56
 -17   0   8    7.64    3.91
 -17   1  20   10.75    2.97
 -17   3  19   29.27    3.54
 -17   4  10  305.93    5.86
 -17   5  11   57.84    4.41
 -17   6  13   87.41    4.58
 -17   6  14    7.24    3.76
 -16  -6   7  729.14    6.53
 -16   1   7  106.82    4.11
 -16   7  11   76.55    4.63
 -15  -7   6  174.74    3.95
 -15   2   6   43.21    3.33
 -15   6   8   76.08    4.06
 -15   7   9   91.79    4.46
 -15   8  18   11.10    3.53
 -15   9  12   88.00    4.42
 -15   9  16    5.07    3.47
 -14  10  17   25.66    4.11
 -13   4   5  530.01    5.17
 -13   9  20    5.66    3.16
 -13  10  19   20.91    3.81
 -13  11  17    3.23    3.99
 -12  11  19   22.87    3.55
 -12  12  17   -1.62    3.81
 -11  13  12   64.46    3.89
 -11  13  16   -1.23    3.50
  -9  13   9  149.88    3.85
 -19  -5  13   15.71    4.33
 -19  -5  14   -3.71    3.36
 -19  -5  15   53.12    3.99
 -19  -4  13    7.18    3.84
 -19  -2  12   32.44    4.27
 -19  -2  16   24.76    3.71
 -19  -1  13   40.10    4.23
 -19  -1  16    1.19    3.32
 -19   0  13    7.51    3.74
 -19   0  15    8.30    3.54
 -18  -9  13    7.83    3.78
 -18  -9  14   48.82    3.69
 -18  -9  15    3.81    3.54
 -18  -8  17   20.13    3.58
 -18  -6  10  112.57    4.41
 -18  -3  19   -1.44    3.37
 -18  -2  19    5.02    3.44
 -18  -1  19    7.63    3.18
 -18   1  10  164.29    5.17
 -18   2  18   52.17    4.17
 -18   3  17   10.10    3.49
 -18   4  13    6.20    3.78
 -18   4  15   23.69    3.76
 -17  -8   9   22.98    3.49
 -17  -6   8    7.67    4.22
 -17   1   8   32.49    4.09
 -17   3   9  228.65    5.33
 -17   5  18   40.51    4.42
 -17   6  12    8.16    4.08
 -17   6  16   -2.80    3.61
 -16  -9   8   68.77    3.50
 -16  -7   7   14.99    3.52
 -16   2   7   16.76    3.63
 -16   4   8  311.70    5.54
 -16   7  18   52.38    4.50
 -16   8  15    2.83    3.74
 -16   8  16    1.99    4.35
 -15   9  17   10.46    3.97
 -14  -7   5  158.73    3.25
 -14   2   5   50.40    3.09
 -14   8  20    3.79    3.14
 -14   9  19    2.54    3.76
 -14  10  11    2.90    3.53
 -13   9   8   28.46    3.28
 -13  10   9  169.59    4.69
 -13  11  11   52.77    3.88
 -12   6   5   33.63    2.71
 -12   9   7  265.56    4.26
 -12  10   8  112.31    3.70
 -12  12  11   -1.34    3.63
 -11  10   7    5.40    2.63
 -11  11   8    9.76    2.76
 -10  13  10   21.95    3.28
 -19  -6  13   66.38    4.54
 -19  -6  14    8.12    3.35
 -19  -6  15   32.86    3.99
 -19  -5  16    0.63    3.28
 -19  -4  12  108.04    4.76
 -19  -2  17    3.90    4.06
 -19  -1  12   16.89    4.18
 -19   0  12   30.65    4.08
 -19   0  16    2.51    3.39
 -19   1  13   42.61    4.11
 -19   1  14   28.94    3.83
 -19   1  15   41.57    3.91
 -18  -9  12   23.50    3.81
 -18  -9  16   38.18    3.78
 -18  -8  11   74.68    4.05
 -18  -7  10   17.83    4.25
 -18  -7  18   24.22    3.34
 -18  -5  19    7.48    3.13
 -18  -4   9   17.97    3.98
 -18  -2   9  187.02    5.29
 -18  -1   9   53.26    4.54
 -18   0  19    1.33    3.27
 -18   2  10  238.83    5.57
 -18   3  11   19.17    4.09
 -18   4  12  224.14    5.51
 -18   4  16   33.45    3.79
 -17   4  19    0.46    3.67
 -17   5  10   68.07    4.64
 -17   6  17    1.76    3.72
 -16   6   9  117.97    4.84
 -16   7  10   75.62    4.62
 -15   3   6  112.75    3.84
 -15   5   7  213.09    4.67
 -15   7  20   10.18    3.53
 -15   8  19    8.26    3.53
 -15   9  11   98.68    4.55
 -14   5   6  201.56    4.22
 -14   9   9    9.72    3.59
 -14  10  18    6.38    3.85
 -14  11  14   16.77    4.20
 -14  11  15   25.25    4.03
 -13  11  18   60.92    4.01
 -13  12  14   29.50    3.88
 -12   8   6  863.21    6.29
 -12  11   9   52.12    3.53
 -11   9   6  192.28    3.61
 -11  13  11   52.73    3.79
 -10  10   6  275.30    4.02
 -10  11   7    7.36    2.46
 -19  -7  14   25.34    4.04
 -19  -6  12   47.11    4.56
 -19  -6  16   46.81    3.67
 -19  -5  17    2.64    3.63
 -19  -4  11  122.90    4.89
 -19  -2  11   75.23    4.77
 -19  -1  11   71.42    4.67
 -19  -1  17   50.27    3.69
 -19   0  17    8.79    3.32
 -19   1  12   15.95    4.02
 -19   1  16    2.05    3.43
 -19   2  13   27.32    4.00
 -19   2  14   38.50    3.92
 -19   2  15    7.69    3.58
 -18 -10  14   16.63    3.80
 -18  -5   9  247.99    5.25
 -18   0   9  133.26    5.04
 -18   1  19    7.52    3.17
 -18   3  18   28.89    3.57
 -18   4  11   90.12    5.30
 -18   4  17   79.26    4.06
 -18   5  13   22.35    3.91
 -18   5  14   14.57    3.66
 -18   5  15   12.99    3.61
 -17 -10  10  185.04    4.48
 -17  -9   9  245.81    5.23
 -17  -7   8  159.65    4.44
 -17   2   8  158.56    4.88
 -17   4   9   70.46    4.58
 -17   6  11   18.10    4.26
 -17   7  14   17.99    3.95
 -16  -4   6  167.48    3.99
 -16  -3   6  337.71    4.92
 -16  -1   6  144.74    4.11
 -16   5   8   40.77    4.19
 -16   8  17    6.42    3.53
 -15  -8   6  158.87    3.48
 -15  -4   5  170.35    3.84
 -15  -3   5   55.56    3.02
 -15  -1   5  116.12    3.51
 -15   9  18   48.35    3.97
 -15  10  13   18.36    4.38
 -15  10  14    9.30    3.51
 -15  10  15    3.71    3.41
 -14  -8   5   28.62    2.69
 -14   3   5  144.06    3.73
 -14   7   7  142.29    4.15
 -14  10  10   93.49    4.73
 -14  11  13   77.13    4.22
 -14  11  16   37.43    4.14
 -13   5   5   90.06    3.20
 -13  11  10   22.17    4.17
 -13  12  13   67.22    3.89
 -13  12  15    4.14    3.42
 -12  13  14   31.79    3.98
 -11  12   9   46.24    3.21
 -10  12   8  114.00    3.24
 -19  -7  13   25.60    3.63
 -19  -7  15   22.97    3.54
 -19  -7  16    9.84    3.95
 -19  -6  17    4.31    3.62
 -19  -5  11   -0.73    3.89
 -19  -2  18    2.03    3.70
 -19   1  17   50.75    3.75
 -19   2  12   30.24    4.17
 -19   2  16   21.86    3.63
 -18 -10  13   47.41    4.05
 -18 -10  15    1.35    3.21
 -18  -9  11   58.23    4.25
 -18  -9  17    4.93    2.95
 -18  -8  10   19.87    4.27
 -18  -8  18    6.32    3.01
 -18  -6   9   71.84    4.11
 -18   1   9   52.78    4.52
 -18   2  19    4.13    3.26
 -18   3  10  182.93    5.26
 -18   5  12   88.14    4.59
 -18   5  16   46.89    3.92
 -17  -4   7  398.09    5.56
 -17  -3   7  107.68    4.23
 -17  -1   7   41.71    3.97
 -17   0   7  484.23    6.66
 -17   3   8  309.26    5.61
 -17   5  19   -0.69    3.38
 -17   7  12   37.18    4.36
 -16 -10   8   27.98    3.65
 -16   0   6  430.49    5.57
 -16   7  19    7.54    3.77
 -16   9  13   31.26    4.70
 -16   9  14   21.70    3.79
 -16   9  15   35.54    3.86
 -15  -5   5  176.89    3.96
 -15   4   6  206.97    4.78
 -15   7   8   23.59    3.89
 -15   9  10   36.07    4.10
 -15  10  12    9.24    4.45
 -15  10  16   29.76    3.63
 -14  -3   4    9.51    2.67
 -14  11  12   19.91    3.88
 -13  12  12   40.79    4.19
 -13  12  16    0.74    3.43
 -12  12  10  167.17    4.32
 -12  13  13   70.02    4.06
 -12  13  15    3.99    3.35
  -9  12   7  260.07    3.96
 -19  -8  14    1.59    3.64
 -19  -8  15   34.78    4.09
 -19  -7  12   23.80    3.78
 -19  -6  11  168.17    4.89
 -19  -5  18   12.34    3.61
 -19  -4  10  100.74    5.43
 -19  -4  18   32.30    3.74
 -19  -2  10    6.67    4.40
 -19  -1  10   58.30    4.72
 -19  -1  18   24.64    3.71
 -19   0  18   11.41    3.21
 -19   1  11   65.24    4.50
 -19   2  17    3.31    3.29
 -19   3  13    8.54    3.84
 -19   3  15   12.51    3.61
 -19   3  16    3.61    4.07
 -18 -10  12   29.38    4.06
 -18 -10  16   25.62    3.41
 -18  -7   9  101.54    4.87
 -18   2   9  180.74    5.26
 -18   3  19    2.39    3.50
 -18   4  18  107.80    4.19
 -18   5  17   -0.73    3.49
 -18   6  14   -0.01    3.74
 -18   6  15   14.55    4.47
 -17  -8   8   95.49    4.23
 -17  -5   7   84.66    3.86
 -17   1   7   45.05    4.76
 -17   5   9  128.21    4.96
 -17   6  10   45.39    4.59
 -17   7  11    8.35    5.14
 -16  -6   6   27.86    3.63
 -16   1   6  141.18    4.21
 -16   4   7  115.88    4.42
 -16   7   9  171.82    5.15
 -16   8  18   15.13    3.80
 -16   9  12   55.24    5.03
 -16   9  16   36.67    3.77
 -15   1   5  110.80    3.64
 -15   6   7  222.50    4.85
 -15  10  17   20.16    4.05
 -14  -4   4  106.88    3.04
 -14  -1   4   88.88    3.11
 -14   0   4 1120.91    7.04
 -14   4   5   52.58    3.20
 -14   6   6  366.42    5.06
 -14  10  19    9.52    3.51
 -14  11  17    2.47    3.50
 -13   3   4  688.38    5.61
 -13  11  19    0.40    3.11
 -13  12  17   11.35    3.52
 -12  13  12   38.89    4.03
 -12  13  16    1.22    3.21
 -11  13  10   22.30    3.61
 -10  13   9  159.15    3.73
  -9  13   8   26.71    2.94
 -20  -2  13    5.26    4.62
 -20  -2  14   10.38    3.73
 -20  -2  15   15.43    4.34
 -20  -1  14    5.53    4.38
 -20  -1  15   26.62    4.44
 -19  -8  13   40.83    3.64
 -19  -8  16    3.00    3.66
 -19  -7  17   30.11    3.78
 -19  -5  10   18.90    4.66
 -19   0  10   44.85    4.64
 -19   1  18   22.40    3.35
 -19   2  11   70.15    4.57
 -19   3  12    1.73    3.93
 -19   4  14    7.93    3.64
 -19   4  15    4.33    4.16
 -18 -10  17    4.07    3.07
 -18  -4   8  173.49    4.88
 -18  -1   8   35.18    4.34
 -18   0   8   88.91    4.77
 -18   3   9   40.42    5.13
 -18   4  10  103.61    4.79
 -18   5  11   66.12    4.51
 -18   6  13    1.03    4.00
 -18   6  16   34.93    3.91
 -17 -10   9   23.91    3.99
 -17  -6   7  162.19    4.81
 -17   4   8  100.51    4.66
 -16  -9   7   56.07    3.73
 -16   2   6  318.77    5.19
 -16   6   8  320.04    5.79
 -16   9  17    9.56    3.91
 -15  -9   6  211.46    3.73
 -15  -6   5  215.18    3.90
 -15   9  19    1.63    3.52
 -15  10  11   10.13    3.80
 -14  -5   4    8.68    2.36
 -14   9   8   45.67    3.71
 -14  11  11   18.70    3.80
 -13   6   5   82.92    3.20
 -13   9   7  155.67    4.00
 -13  10   8   79.54    3.66
 -13  11   9   62.58    4.36
 -13  12  11   94.71    4.14
 -12  10   7  149.35    3.84
 -12  11   8  100.30    3.70
 -11  11   7    0.20    2.96
 -20  -5  14   20.44    4.08
 -20  -4  13   16.01    3.87
 -20  -4  14   39.40    3.86
 -20  -4  15   53.80    3.92
 -20  -2  12    5.61    4.92
 -20  -2  16   35.44    3.76
 -20  -1  13   22.41    4.07
 -20  -1  16   15.33    4.21
 -20   0  13    7.97    3.74
 -20   0  14    1.99    3.48
 -20   0  15   11.86    3.48
 -19  -8  12   62.45    3.92
 -19  -7  11    6.82    3.80
 -19  -6  10   80.88    5.01
 -19  -6  18    8.21    2.99
 -19   1  10   57.23    4.67
 -19   2  18    7.62    3.21
 -19   3  11   51.63    4.44
 -19   3  17    6.48    3.33
 -19   4  13    9.08    3.86
 -18 -10  11   33.82    4.18
 -18  -9  10  113.37    4.11
 -18  -5   8   42.34    3.89
 -18   1   8   36.40    4.44
 -18   4  19   15.64    3.67
 -18   5  18   17.33    3.59
 -18   6  12   11.04    4.23
 -18   6  17    6.88    4.19
 -17   2   7  109.07    4.51
 -17   8  16   24.42    3.85
 -16  -7   6  112.15    3.93
 -16   5   7  111.53    4.47
 -16   9  11  292.79    5.93
 -15   2   5  167.30    3.99
 -15   5   6  476.39    5.76
 -15   9   9   34.21    4.06
 -15  10  18   20.14    3.89
 -15  11  14    3.78    4.10
 -15  11  15   33.68    4.13
 -14  -9   5   11.46    2.74
 -14   1   4   91.99    3.30
 -14  10   9  112.48    4.25
 -14  11  18   12.26    3.60
 -14  12  14   16.20    3.93
 -14  12  15   93.85    4.62
 -13   4   4  119.77    3.37
 -13  12  18   16.40    3.49
 -12   9   6   83.17    3.16
 -12  12   9    3.43    3.74
 -12  13  11   90.93    4.24
 -11  10   6  185.53    3.67
 -11  12   8   96.15    3.73
 -20  -6  14    6.03    3.64
 -20  -5  13   41.95    3.90
 -20  -5  16   44.89    4.01
 -20  -4  12    4.72    3.96
 -20  -4  16    8.92    3.37
 -20  -2  17   38.63    4.10
 -20  -1  12   20.73    4.26
 -20   0  12   29.04    4.13
 -20   0  16    4.85    3.30
 -20   1  13   25.09    3.96
 -20   1  14    8.84    3.60
 -20   1  15   27.15    3.69
 -19  -9  13   13.20    3.88
 -19  -9  14    5.81    3.19
 -19  -9  15   48.49    3.79
 -19  -8  17    0.71    3.22
 -19  -4   9   48.02    5.07
 -19  -1   9    6.35    4.44
 -19   0  19   26.94    3.29
 -19   2  10    9.60    4.21
 -19   4  12  103.32    4.81
 -19   5  14    0.28    3.53
 -18  -8   9  299.62    5.33
 -18  -6   8   56.16    4.13
 -18   2   8  153.57    5.15
 -18   4   9   13.96    4.26
 -18   5  10    2.96    4.23
 -18   6  11   29.43    4.51
 -18   7  15   13.83    3.97
 -17  -9   8    1.52    3.16
 -17  -7   7   71.93    3.77
 -17   6   9   36.80    4.53
 -17   7  10   54.42    4.74
 -17   8  17   17.28    3.57
 -16   3   6  318.61    5.27
 -16   8  19   10.75    3.17
 -16   9  18   35.42    4.01
 -16  10  13   21.61    4.55
 -16  10  14   20.29    3.69
 -15  -7   5   85.74    3.06
 -15   3   5   57.71    3.47
 -15   7   7   17.73    3.69
 -15  10  10  117.08    5.16
 -15  11  13   66.41    4.18
 -15  11  16    3.79    3.89
 -14  -6   4   78.69    2.82
 -14   2   4  264.08    4.19
 -14   5   5   56.81    3.31
 -14   7   6  502.28    5.70
 -14  11  10    1.53    3.74
 -14  12  13    6.11    3.47
 -14  12  16   17.59    3.89
 -13  12  10   21.34    4.07
 -13  13  13    1.04    3.65
 -13  13  14   21.42    4.00
 -13  13  15    1.72    3.77
 -10  12   7  143.98    3.64
 -20  -6  13    4.60    3.40
 -20  -6  15   29.49    3.47
 -20  -5  12   56.80    4.18
 -20  -4  17   47.80    3.77
 -20  -2  11   13.48    4.52
 -20  -1  11    6.97    4.39
 -20  -1  17    7.87    3.49
 -20   0  17   11.57    3.31
 -20   1  12   20.36    4.12
 -20   1  16   16.51    3.47
 -20   2  13    3.10    3.79
 -20   2  14   11.43    3.65
 -20   2  15   18.99    3.62
 -19  -9  12    7.23    3.82
 -19  -9  16    7.14    3.26
 -19  -8  11   37.50    3.84
 -19  -7  10  133.60    4.72
 -19  -5   9   44.94    4.81
 -19   0   9   94.01    5.03
 -19   1  19    7.46    3.13
 -19   3  10   30.58    4.37
 -19   3  18    3.74    3.26
 -19   4  11  119.66    5.02
 -19   4  17    1.39    3.22
 -19   5  13   16.86    3.92
 -19   5  15   45.32    4.03
 -19   5  16    4.46    3.96
 -18   6  18   20.75    4.36
 -18   7  12    4.28    4.23
 -17  -4   6  230.75    5.09
 -17  -3   6   44.64    3.65
 -17  -1   6  128.33    4.36
 -17   3   7   98.42    3.92
 -17   5   8  187.55    5.31
 -17   9  14   30.81    3.93
 -17   9  15   24.26    4.38
 -16  -3   5  377.59    5.00
 -16  -1   5  230.65    4.46
 -16   7   8   33.29    4.23
 -16   9  10   66.11    4.59
 -16  10  12   63.17    5.02
 -16  10  16    2.27    3.37
 -15  11  12   21.80    3.93
 -14  12  12   30.67    3.75
 -13  13  16   46.54    3.98
 -12   8   5  211.12    3.81
 -11   9   5   66.98    2.87
 -11  13   9   54.54    3.73
 -10  11   6  179.75    3.45
 -10  13   8   78.34    3.36
 -20  -7  13    9.74    4.06
 -20  -7  14    6.45    3.56
 -20  -7  15   27.53    3.77
 -20  -6  12   38.40    3.88
 -20  -6  16   11.61    3.36
 -20  -5  11   20.75    4.79
 -20  -5  17   23.63    3.46
 -20  -4  11   60.51    4.54
 -20  -2  18   50.94    4.00
 -20   0  11    8.78    4.25
 -20   1  11    6.63    4.89
 -20   1  17   10.10    3.34
 -20   2  12    6.93    4.04
 -20   2  16   34.18    3.65
 -20   3  14   19.46    3.74
 -20   3  15   18.11    4.22
 -19 -10  14    5.75    3.43
 -19  -9  17    3.90    3.03
 -19   1   9    2.39    4.27
 -19   4  18   29.17    3.89
 -18 -10  10   20.70    4.09
 -18  -9   9  182.43    5.10
 -18  -7   8   13.99    3.73
 -18  -4   7  110.63    4.37
 -18  -3   7   85.66    4.40
 -18  -1   7  165.87    5.06
 -18   0   7  191.20    5.24
 -18   3   8   16.41    4.20
 -18   5  19    9.65    3.45
 -18   6  10  108.50    5.13
 -17  -8   7  146.55    4.37
 -17  -5   6  122.27    4.40
 -17   0   6  314.66    5.37
 -17   4   7  389.07    6.12
 -17   7  19   59.03    3.77
 -17   8  18   -1.73    3.61
 -17   9  13   63.81    4.42
 -17   9  16   20.21    4.18
 -16  -8   6  375.10    4.87
 -16  -4   5   80.87    3.37
 -16   0   5  232.24    4.56
 -16   4   6  153.33    4.52
 -16   6   7  712.64    7.29
 -16  10  17   12.48    4.08
 -15  -8   5   96.70    3.43
 -15   6   6   28.70    3.62
 -15  10  19   35.59    3.69
 -15  11  11   49.11    4.66
 -15  11  17   38.95    3.89
 -14   3   4   10.32    2.90
 -14  10   8   73.81    4.51
 -14  11  19   15.41    3.13
 -14  12  17    2.51    3.61
 -13   5   4   78.60    3.17
 -13   7   5  129.82    3.58
 -13  10   7   13.79    3.63
 -13  13  12   33.88    3.57
 -12  13  10   22.28    3.38
 -20  -7  12   43.32    4.43
 -20  -7  16   -0.16    3.42
 -20  -6  17   33.68    3.50
 -20  -1  10    4.10    4.46
 -20  -1  18   10.19    3.47
 -20   0  18    9.72    3.18
 -20   2  17   32.88    3.58
 -20   3  12   -0.95    4.76
 -20   3  13   11.86    3.89
 -20   3  16   44.72    3.78
 -19 -10  13   26.51    3.79
 -19 -10  15    5.18    3.43
 -19  -9  11   16.88    4.12
 -19  -8  10   14.64    4.20
 -19  -6   9   98.55    4.61
 -19  -3   8  181.10    6.02
 -19   2   9   49.86    4.67
 -19   4  10   95.62    4.93
 -19   5  11    5.50    4.16
 -19   5  17    2.91    3.60
 -19   6  13   62.55    4.43
 -19   6  14    8.46    3.83
 -19   6  15   32.25    3.96
 -18  -5   7   16.79    3.68
 -18   1   7  170.13    5.20
 -18   5   9  246.97    5.98
 -18   7  11   25.80    4.56
 -17 -10   8   86.99    4.29
 -17   1   6  121.88    4.44
 -17   6   8    8.92    4.38
 -17   7   9  181.91    5.71
 -17   9  12   29.21    4.32
 -16  -5   5   53.51    3.26
 -16   1   5  226.99    4.62
 -16   9  19   16.93    3.49
 -16  10  11   48.79    4.30
 -15  -4   4  358.62    4.47
 -15  -3   4  213.63    3.98
 -15  -1   4  147.87    3.66
 -15   0   4    9.96    2.87
 -15   4   5  157.98    4.12
 -15   9   8   57.73    4.17
 -15  10   9  184.26    5.53
 -14   6   5  121.00    3.75
 -14   9   7  279.49    4.97
 -14  11   9  140.83    5.09
 -14  12  11   -0.93    3.66
 -13   9   6  363.05    5.19
 -13  11   8  244.45    4.88
 -12  11   7   37.53    3.17
 -12  14  12   26.01    3.95
  -9  13   7  148.78    3.60
 -21  -2  14   12.73    3.83
 -21  -2  15   -0.23    4.23
 -21  -1  14   13.90    4.37
 -20  -8  13   39.01    4.29
 -20  -8  14   -0.52    3.65
 -20  -8  15   11.16    3.46
 -20  -6  11   65.51    4.36
 -20  -4  10   29.13    4.40
 -20   1  18   11.03    3.33
 -20   2  11   16.89    4.33
 -20   4  13   15.82    3.96
 -20   4  14   38.33    3.95
 -20   4  15   54.60    3.98
 -19 -10  12   10.55    3.90
 -19  -7   9    4.23    4.44
 -19  -4   8  159.86    5.05
 -19  -1   8   63.48    5.03
 -19   0   8   90.56    4.98
 -19   3   9   86.55    4.84
 -19   6  12   46.47    4.51
 -19   6  16   46.60    3.99
 -18  -8   8  128.92    4.28
 -18  -6   7  751.00    7.63
 -18   2   7  150.82    5.61
 -18   4   8  172.37    5.30
 -18   8  16   26.15    3.86
 -17  -6   6   18.64    3.38
 -17   2   6   59.87    4.18
 -17   9  11   56.22    4.71
 -17   9  17    1.35    3.66
 -16  -9   6  478.18    5.46
 -16  -6   5  157.71    4.09
 -16   2   5   77.73    3.83
 -16   9   9   74.39    4.67
 -16  11  14    4.97    4.19
 -16  11  15   34.93    4.29
 -15  -5   4  227.83    4.15
 -15   1   4  151.74    3.83
 -15  11  18    3.76    3.35
 -15  12  13    1.25    4.06
 -15  12  14   27.74    4.03
 -15  12  15    5.20    3.85
 -14   4   4  107.17    3.86
 -14  12  18   11.20    3.40
 -13  12   9  499.87    6.21
 -13  13  11    0.77    3.31
 -12  10   6  525.92    5.48
 -12  12   8   22.14    3.20
 -11  12   7   36.15    3.24
 -11  14  10   -3.51    3.67
 -21  -4  13   16.95    4.46
 -21  -4  14   -0.09    3.40
 -21  -4  15    3.75    3.90
 -21  -2  13   14.32    4.15
 -21  -2  16    4.46    4.04
 -21  -1  13   70.70    4.49
 -21  -1  15    9.93    3.55
 -21  -1  16   43.53    4.35
 -21   0  13   63.46    4.27
 -20  -8  12    5.33    4.07
 -20  -8  16   53.14    3.61
 -20  -7  11   80.26    5.01
 -20  -7  17    4.16    3.00
 -20  -5  10    6.68    4.09
 -20   1  10    2.07    4.21
 -20   2  18   50.77    3.56
 -20   3  11   58.07    4.69
 -20   3  17   20.35    3.43
 -20   4  12    5.13    4.10
 -20   4  16    9.69    3.41
 -19  -5   8   22.18    3.96
 -19   1   8   67.13    4.83
 -19   5  10   19.71    4.39
 -19   5  18   11.89    3.53
 -19   6  11  172.15    6.18
 -19   6  17    4.30    3.53
 -19   7  14   20.62    4.64
 -18 -10   9   42.82    4.21
 -18   6   9   67.63    4.92
 -18   7  10   18.27    4.63
 -18   8  17   18.94    4.07
 -17  -9   7   32.71    3.77
 -17   3   6   45.09    4.08
 -17   5   7   85.07    4.68
 -17  10  13    1.23    4.43
 -17  10  14    2.21    3.51
 -17  10  15   10.27    4.04
 -16   7   7   16.56    4.13
 -16  10  10  188.52    5.89
 -16  10  18   33.96    3.67
 -16  11  13   33.25    3.89
 -16  11  16    2.08    3.90
 -15  -9   5  213.45    4.09
 -15   5   5  174.30    4.34
 -15   7   6  166.10    4.52
 -15  11  10    8.37    3.81
 -15  12  16   24.53    3.78
 -14  12  10   27.21    4.42
 -14  13  13   19.79    3.93
 -14  13  14    5.91    3.47
 -14  13  15   36.40    4.11
 -13   6   4  277.69    4.34
 -12   9   5   39.99    3.26
 -12  13   9  507.04    6.31
 -12  14  11   -3.23    3.75
 -11  11   6  902.36    6.57
 -21  -5  13   13.78    4.17
 -21  -5  14   30.70    3.50
 -21  -5  15    9.57    3.69
 -21  -4  12   -1.35    4.61
 -21  -4  16    3.62    3.58
 -21  -1  12   26.46    4.33
 -21   0  12   84.92    4.77
 -21   0  16    3.69    3.31
 -21   1  13   64.78    4.34
 -21   1  14   11.06    3.59
 -21   1  15    5.02    3.37
 -20  -9  14    3.68    3.66
 -20  -6  10   27.72    4.29
 -20  -3   9   22.09    4.63
 -20  -1   9    3.32    4.65
 -20   0   9   73.89    5.59
 -20   2  10   44.45    4.63
 -20   4  17   44.88    3.99
 -20   5  13   40.97    4.18
 -20   5  14   18.67    3.72
 -19 -10  11    2.42    4.02
 -19  -9  10   13.59    3.59
 -19  -8   9  113.36    5.01
 -19  -6   8   46.91    4.94
 -19   2   8   13.17    4.40
 -19   4   9   47.96    4.64
 -19   7  13   28.65    4.33
 -19   7  15   20.25    3.96
 -18  -9   8  106.16    4.48
 -18  -7   7   63.26    4.43
 -18   3   7   81.85    4.73
 -18   5   8   43.08    4.68
 -18   9  14   43.49    4.70
 -17   7   8  150.33    5.31
 -17   9  18    1.28    3.25
 -17  10  12   55.97    5.06
 -17  10  16   12.12    3.89
 -16  -7   5   11.40    3.15
 -16   3   5  365.87    5.42
 -16  11  12    2.26    3.75
 -15  -6   4   25.96    2.69
 -15   2   4 1043.58    7.31
 -15  12  12   70.51    4.25
 -14   0   3  286.07    4.19
 -14   7   5  156.58    4.15
 -14  13  12   11.54    4.03
 -14  13  16    9.18    3.81
 -13  13  10  194.24    5.12
 -11  10   5   37.66    3.03
 -11  13   8  248.23    4.41
 -21  -6  13    5.22    4.16
 -21  -6  14   33.98    4.21
 -21  -6  15    0.81    3.57
 -21  -5  12    6.66    4.37
 -21  -5  16   58.19    3.80
 -21  -2  17    2.69    3.56
 -21  -1  11   40.47    4.74
 -21  -1  17    4.03    3.56
 -21   0  17    2.16    3.46
 -21   1  12   20.34    4.16
 -21   1  16   39.66    3.56
 -21   2  13   20.17    3.96
 -21   2  14   12.69    3.62
 -21   2  15    4.53    3.40
 -20  -9  13   62.91    4.33
 -20  -9  15   17.46    3.49
 -20  -8  11   12.86    4.25
 -20  -4   9  130.40    5.11
 -20   1   9    1.06    4.45
 -20   3  10   47.69    4.67
 -20   3  18    6.60    3.15
 -20   4  11   57.22    4.72
 -20   5  12   52.71    4.50
 -20   5  16   43.63    3.68
 -19   3   8  159.69    5.41
 -19   6  18   10.17    3.85
 -19   7  12   24.30    4.40
 -18  -3   6   28.43    3.89
 -18  -1   6  102.04    4.61
 -18   0   6   64.60    4.39
 -18   9  13    8.39    4.05
 -18   9  15    4.60    3.56
 -18   9  16   38.71    4.28
 -17  -3   5   41.86    3.50
 -17  -1   5  233.37    4.84
 -17   0   5    5.55    3.58
 -17   4   6  224.61    5.25
 -17   6   7  156.30    5.21
 -16   6   6   19.38    3.85
 -16  11  11   10.76    4.63
 -16  11  17   11.32    3.98
 -15   3   4  200.67    4.30
 -15   9   7  172.25    5.31
 -15  10   8   29.85    3.94
 -15  12  11   14.88    4.60
 -15  12  17   31.04    3.78
 -14   1   3  166.64    3.70
 -14   5   4   12.35    2.96
 -14  10   7   63.66    3.80
 -14  11   8   39.34    3.97
 -13  11   7   38.06    3.95
 -13  14  13   17.51    3.65
 -10  12   6  518.12    5.23
 -10  13   7   10.44    2.81
 -21  -6  16   17.38    3.46
 -21  -5  17    1.68    3.16
 -21  -4  11   27.30    4.30
 -21  -4  17    7.48    3.22
 -21   0  11    3.29    4.44
 -21   1  11   30.28    4.43
 -21   1  17    4.08    3.24
 -21   2  12   10.61    4.10
 -21   2  16    4.46    3.19
 -21   3  13    0.94    3.95
 -21   3  14   16.83    3.65
 -21   3  15    0.24    3.34
 -20  -9  12    3.62    4.01
 -20  -9  16    2.83    3.09
 -20  -7  10   90.32    4.51
 -20  -5   9  153.06    5.08
 -20   2   9   15.65    4.46
 -20   4  18    2.80    3.29
 -20   5  17   19.99    4.06
 -20   6  14    3.06    3.63
 -20   6  15   29.64    4.49
 -19  -7   8   24.55    4.46
 -19  -4   7  285.22    6.19
 -19  -3   7  231.52    5.55
 -19  -1   7  264.52    5.89
 -19   0   7   20.03    4.55
 -19   5   9   46.34    4.68
 -19   6  10   75.81    4.96
 -19   7  11    5.25    4.49
 -18  -4   6   64.80    3.99
 -18   1   6  101.87    4.72
 -18   4   7  105.07    4.94
 -18   6   8   55.52    4.87
 -18   7   9   99.09    5.21
 -18   8  10    9.61    4.68
 -18   8  18    5.76    3.37
 -18   9  12   22.96    4.44
 -17  -8   6   19.64    3.55
 -17  -4   5   93.38    3.77
 -17   1   5  227.46    4.92
 -17  10  11   54.03    4.52
 -17  10  17   17.83    3.71
 -16  -3   4    2.90    2.70
 -16  -1   4  239.15    4.45
 -16   4   5   80.91    4.03
 -16   9   8   65.34    4.60
 -16  10   9   22.83    4.19
 -15  -7   4  288.00    4.28
 -15   6   5  211.55    4.60
 -15  11   9    3.16    3.75
 -14   9   6  215.15    4.54
 -14  12   9  172.39    5.41
 -14  13  11   18.51    4.18
 -13  10   6   72.32    3.42
 -13  12   8  193.33    4.63
 -13  14  12    9.80    4.00
 -12  14  10   27.46    4.04
 -11  14   9  122.34    4.40
 -21  -7  13   27.78    4.07
 -21  -7  14   24.46    3.63
 -21  -7  15    5.58    3.61
 -21  -5  11    9.91    4.00
 -21  -3  10   67.56    5.72
 -21  -1  10   17.84    4.68
 -21   2  11   65.73    5.31
 -21   2  17    8.43    3.25
 -21   3  12   -0.63    4.01
 -21   3  16    2.59    3.34
 -20  -6   9   76.81    4.71
 -20  -1   8   46.81    5.72
 -20   4  10   27.25    4.56
 -20   5  11   18.06    4.39
 -20   6  12   36.63    4.99
 -20   6  13    5.95    3.77
 -20   6  16   11.53    4.20
 -19  -9   9  125.50    4.73
 -19  -5   7  184.30    5.54
 -19   1   7  273.10    6.05
 -19   4   8  155.28    5.45
 -18  -8   7   82.61    3.89
 -18  -5   6  176.47    4.65
 -18   2   6  259.37    5.61
 -18   9  17    5.12    3.56
 -17  -5   5  110.89    3.99
 -17   2   5    6.96    4.38
 -17   8   8   89.46    5.09
 -17  11  14   14.25    4.15
 -17  11  15   15.16    4.13
 -16  -8   5   13.86    2.76
 -16  -4   4  460.34    5.20
 -16   0   4 1258.56    8.18
 -16  11  18    8.65    3.35
 -16  12  13   23.84    4.48
 -16  12  14   13.05    3.47
 -16  12  15    9.13    3.85
 -15  12  18    4.94    3.25
 -15  13  14   45.50    4.24
 -14   2   3  561.99    5.46
 -13   7   4   73.27    3.24
 -12   8   4  130.63    3.36
 -12  11   6   60.33    3.23
 -12  12   7    0.15    2.98
 -21  -4  10   96.28    4.94
 -21   0  10    3.93    4.58
 -21   4  13   17.02    3.94
 -21   4  14    2.97    3.50
 -21   4  15    5.12    3.38
 -20  -8  10    1.64    3.58
 -20  -3   8  315.17    6.32
 -20   0   8  125.40    5.46
 -20   3   9   21.30    4.53
 -19   2   7   11.76    4.48
 -19   6   9   91.20    5.12
 -19   7  10  123.93    5.48
 -18  -6   6  177.16    4.67
 -18   5   7   21.16    4.47
 -18  10  14   15.83    3.63
 -17   5   6  106.52    4.74
 -17   7   7   68.13    4.73
 -17  10  10  168.68    5.41
 -17  10  18   36.52    3.52
 -17  11  13   23.12    3.81
 -16   1   4  235.48    4.62
 -16   5   5   51.19    3.91
 -16   7   6  108.08    4.55
 -16  11  10   44.82    4.30
 -15   4   4  330.73    4.82
 -15  12  10   42.67    4.24
 -15  13  13   17.72    3.75
 -15  13  15   33.46    3.70
 -14   6   4   78.04    3.45
 -13   9   5  154.25    3.83
 -13  13   9   -1.32    3.25
 -13  14  11   18.09    3.64
 -12  13   8  191.46    4.33
  -9 -20   6   -8.04   18.11
  -9 -15   6  205.20   16.90
  -8 -21   7   43.04   19.72
  -8 -15   7   44.95   16.52
  -7 -24   7  108.91   21.68
  -7 -20   8   61.32   21.57
  -7 -19   8   23.44   18.76
  -7 -16   8   33.21   17.59
  -5 -22   9   10.38   21.85
  -4 -24   9   74.26   19.60
  -4 -19  10  109.03   26.55
  -3 -13  10   54.86   21.14
  -3 -10   9    9.20   14.31
  -2 -24  10   26.70   21.12
  -1 -21  11   45.93   22.41
  -1 -14  11   67.01   21.02
   0 -23  11    1.31   21.11
   1 -27  10   -3.37   21.41
   1 -24  11   13.11   19.05
   2 -25  11   22.47   21.29
   2 -20  12  -10.93   24.31
   2 -19  12   30.41   21.63
   2 -16  12   59.66   21.40
   2  -8  10  353.18   17.20
   3 -28  10   -0.25   19.02
   3 -21  12   -0.59   20.74
   3 -14  12   85.21   22.20
   3 -10  11  428.37   20.78
   4 -26  11    5.15   19.52
   4 -22  12   31.85   20.70
   5 -13  12  473.88   25.14
   5  -7  10  716.08   18.39
   6 -23  12    0.73   18.91
   6  -9  11  470.45   19.63
   7 -23  12   -7.43   19.55
   7  -9  11    8.30   15.01
   8 -23  12   68.37   20.09
   8  -9  11   39.10   18.38
   9 -13  12    9.35   18.57
  10 -22  12   45.05   19.51
  11 -21  12   24.53   18.55
  11 -14  12   48.75   23.59
  11 -10  11   45.91   15.77
  12 -20  12   54.03   22.38
  12 -19  12   56.47   19.61
  12 -16  12   46.17   19.62
  12  -8  10   31.48   15.92
  13 -24  11    7.02   16.31
  14 -23  11   35.87   17.43
  -8 -14   7   63.43   16.36
  -7 -21   8   31.70   20.59
  -7 -15   8   22.74   16.83
  -6 -26   7   79.58   20.13
  -6 -18   9   83.97   22.50
  -6 -17   9   29.73   20.98
  -6 -12   8  223.32   15.64
  -4 -27   8   28.66   20.57
  -4 -20  10   38.57   21.64
  -4 -11   9   53.44   15.25
  -3 -28   8   30.35   18.21
  -3 -26   9    9.21   19.98
  -3 -23  10   26.69   24.70
  -2 -27   9    8.69   18.71
  -2 -19  11   84.89   23.20
  -2 -18  11   12.79   22.45
  -2 -17  11   54.48   22.55
  -2 -16  11   34.16   24.72
  -2 -11  10  126.16   17.54
  -1 -28   9    4.93   18.75
  -1 -22  11   75.38   22.25
  -1 -10  10  128.53   16.83
   0 -12  11    6.05   18.53
   0  -9  10   48.25   15.37
   1 -19  12    9.83   24.50
   1 -18  12   37.20   21.59
   1 -17  12   34.44   25.24
   1 -11  11  115.83   19.10
   2 -21  12   27.10   21.28
   2 -15  12  122.67   22.45
   3 -26  11   50.34   20.21
   3 -22  12   20.65   20.65
   4 -23  12   -0.60   22.95
   4 -13  12  264.75   23.78
   5 -23  12   18.59   19.44
   7 -12  12  133.91   20.80
   8 -12  12   73.09   19.44
   9  -9  11    2.96   15.15
  10 -23  12   19.72   21.58
  10 -13  12  121.60   20.71
  10  -7  10   43.93   12.61
  11 -22  12   23.13   17.90
  12 -21  12   62.56   20.60
  12 -15  12  106.42   19.75
  13 -18  12    7.56   21.73
  13 -17  12   52.83   21.38
  13 -11  11   53.43   19.16
  -8 -22   7   32.63   21.55
  -7 -14   8   67.56   19.46
  -7 -11   7   19.26   14.17
  -6 -24   8   26.16   18.16
  -6 -20   9   89.87   24.64
  -6 -19   9   85.15   19.88
  -6 -16   9  124.00   19.02
  -5 -26   8   22.09   20.54
  -5 -23   9   51.76   19.92
  -4 -25   9   25.35   21.07
  -4 -21  10  120.08   22.39
  -3 -12  10   34.30   18.67
  -2 -29   8   23.05   16.41
  -2 -25  10   -0.87   23.02
  -2 -21  11   85.52   26.14
  -2 -20  11   28.01   22.63
  -2 -15  11  102.01   22.08
  -1 -23  11   15.92   24.28
  -1 -13  11  176.16   21.29
   0 -24  11   -3.96   20.10
   1 -25  11   30.39   19.59
   1 -20  12   14.12   21.66
   1 -16  12   20.53   20.97
   1  -8  10  197.07   16.28
   2 -28  10   19.87   18.02
   2 -22  12    7.83   24.56
   2 -14  12  188.31   23.28
   2 -10  11  157.98   18.56
   3 -23  12   17.99   23.41
   3 -13  12  155.47   22.68
   3  -7  10  116.78   17.03
   4 -12  12   25.78   24.45
   4  -9  11  151.56   17.75
   5 -27  11   20.43   17.57
   5 -24  12   32.17   21.82
   5 -12  12    6.08   21.08
   6 -27  11   32.79   16.82
   6 -24  12   26.91   18.14
   7 -27  11   17.67   16.36
   7 -24  12    3.18   17.41
   8 -27  11   -3.49   16.69
   8 -24  12    4.68   19.04
   9 -12  12   47.97   19.10
  10  -9  11  200.75   17.00
  11 -13  12   58.09   19.75
  12 -14  12   42.81   21.27
  12 -10  11   83.22   16.55
  13 -19  12    9.72   19.92
  13 -16  12   13.17   21.07
  -8 -13   7  174.90   16.37
  -7 -25   7   24.10   19.66
  -7 -22   8    9.09   20.40
  -6 -21   9   68.00   24.66
  -6 -15   9   42.08   17.63
  -5 -28   7   16.73   17.27
  -4 -29   7   23.60   15.48
  -4 -22  10   30.50   23.77
  -4 -14  10  369.07   22.75
  -3 -24  10  103.52   24.30
  -3  -9   9   78.78   14.62
  -2 -14  11   83.49   21.78
  -2  -8   9  204.26   15.86
   0 -29   9    6.87   16.07
   0 -18  12    2.80   24.17
   0 -17  12   -1.92   24.29
   0 -11  11   16.62   18.26
   1 -21  12   33.13   21.42
   1 -15  12   15.10   21.43
   2 -26  11    9.05   17.68
   2 -13  12   35.21   21.64
   3  -9  11  164.91   17.78
   4 -27  11   26.22   16.77
   4 -24  12   70.16   19.36
   6 -11  12  127.10   23.72
   7 -11  12   20.63   18.71
   8 -11  12    6.31   21.29
  10 -12  12   36.24   19.37
  11 -23  12    6.90   19.16
  11  -9  11   19.87   17.27
  11  -7  10   97.12   12.90
  13 -21  12   11.48   20.05
  13 -15  12   87.15   18.81
  -9 -13   6  308.65   16.61
  -8 -23   7   10.06   21.04
  -7 -13   8   86.07   17.29
  -6 -27   7   19.08   18.52
  -6 -25   8    6.22   20.43
  -6 -14   9   79.37   19.28
  -6 -11   8  104.35   14.22
  -5 -24   9    5.26   18.71
  -5 -19  10   12.16   24.34
  -5 -18  10    4.19   20.48
  -5 -17  10   74.66   23.68
  -4 -13  10   -8.43   18.00
  -4 -10   9   55.21   14.74
  -3 -27   9   93.29   19.25
  -3 -19  11   44.12   23.49
  -3 -18  11   29.25   22.79
  -3 -17  11  238.00   24.54
  -2 -28   9   28.17   17.97
  -2 -10  10  673.51   21.41
  -1 -24  11   -1.17   25.02
  -1 -12  11  281.94   21.67
  -1  -9  10  598.77   20.39
   0 -25  11   17.81   19.53
   0 -20  12   23.23   21.62
   0 -19  12   35.24   21.72
   0 -16  12   -3.85   20.89
   1 -22  12   28.07   20.81
   1 -14  12   90.89   21.67
   1 -10  11   92.08   18.13
   2 -23  12   24.22   20.10
   2  -7  10   54.94   14.42
   3 -27  11    4.43   18.85
   3 -24  12   12.20   22.19
   3 -12  12   64.74   21.44
   5 -18  13   38.32   26.96
   5 -17  13   93.07   27.78
   6 -25  12   15.80   17.46
   6 -19  13   89.07   23.18
   6 -18  13   -1.35   22.63
   6 -17  13  127.51   24.11
   6 -16  13  172.20   28.82
   6  -8  11   91.20   15.38
   6  -6  10  595.32   18.94
   7 -25  12   -8.64   16.95
   7 -19  13   37.57   22.74
   7  -8  11   54.83   14.97
   7  -6  10   17.41   12.57
   8 -25  12   46.00   20.77
   8 -17  13   95.47   23.39
   8  -8  11   -6.08   14.58
   8  -6  10   19.71   13.92
   9 -11  12   61.48   19.34
  11 -12  12   21.11   18.35
  12 -13  12   53.74   18.93
  13 -14  12    2.24   20.76
  14 -19  12   17.90   19.04
  14 -18  12   38.62   19.58
  14 -17  12   19.87   20.99
  14 -16  12   -6.33   21.41
  -9 -19   7   19.01   19.38
  -9 -18   7    7.31   18.58
  -9 -17   7   30.70   18.91
  -8 -19   8    4.32   20.07
  -8 -18   8  112.84   21.51
  -8 -17   8   81.84   20.32
  -7 -23   8   15.72   18.80
  -6 -22   9    7.15   19.78
  -5 -20  10    6.23   20.36
  -5 -16  10   40.30   20.56
  -4 -28   8    5.11   16.90
  -4 -26   9    5.70   19.16
  -4 -23  10   15.68   19.83
  -3 -29   8    1.35   16.23
  -3 -25  10   -1.40   22.00
  -3 -16  11  184.84   23.74
  -3 -15  11    4.89   25.63
  -3 -11  10  622.62   22.12
  -2 -26  10   17.08   17.91
  -2 -13  11    4.90   20.11
  -1 -29   9   27.95   16.27
  -1 -27  10    4.10   19.14
   0 -21  12  108.19   22.13
   0  -8  10  438.89   18.66
   1 -26  11   -3.93   18.09
   1 -13  12    8.01   20.85
   2 -12  12   37.52   21.04
   2  -9  11   16.99   16.70
   4 -25  12   26.52   20.46
   4 -19  13    4.36   21.62
   4 -18  13   14.58   21.61
   4 -17  13   -9.94   22.08
   4 -11  12   46.97   20.30
   5 -25  12   12.10   16.88
   5 -20  13   48.11   21.29
   5 -19  13   32.82   21.43
   5 -16  13   18.55   23.21
   5  -8  11   42.90   15.49
   5  -6  10   86.67   13.39
   6 -21  13   17.38   24.54
   6 -20  13   11.99   21.91
   7 -21  13   36.75   24.70
   7 -20  13   13.20   21.59
   8 -16  13   40.72   22.39
   8 -15  13   -2.11   25.55
   9 -25  12   -7.57   19.27
   9 -20  13  103.73   25.51
   9 -19  13   24.75   21.30
   9 -18  13   21.61   22.45
   9 -17  13   97.28   22.14
   9 -16  13   47.54   21.37
   9  -8  11   52.07   14.88
   9  -6  10  147.24   14.63
  10 -18  13   70.14   24.17
  10 -11  12  145.15   19.73
  12  -9  11  237.36   19.12
  13 -22  12   65.83   18.98
  14 -20  12    2.24   17.84
  14 -15  12   45.26   21.60
  -9 -20   7    8.90   19.05
  -9 -16   7   36.23   15.16
  -8 -20   8  203.38   22.01
  -8 -16   8   62.47   17.52
  -7 -18   9   77.00   22.66
  -6 -23   9   68.02   22.83
  -6 -13   9  100.78   16.73
  -5 -27   8    7.76   16.94
  -5 -25   9   69.68   21.70
  -5 -21  10   18.77   20.85
  -4 -12  10   43.87   20.15
  -1 -20  12   41.13   26.51
  -1 -19  12    4.86   22.20
  -1 -18  12   44.29   21.91
  -1 -17  12   34.03   22.40
  -1 -16  12   34.04   22.05
  -1 -11  11  120.78   19.37
   0 -28  10    3.04   17.92
   0 -22  12    0.73   20.33
   0 -14  12   26.50   21.00
   0 -10  11    3.26   17.40
   1 -23  12   13.03   19.85
   2 -27  11    2.61   19.13
   2 -24  12    0.85   18.64
   3 -25  12   34.28   20.93
   3 -19  13   33.23   22.12
   3 -18  13   33.16   22.15
   3 -17  13   47.53   22.14
   3 -11  12   50.03   20.24
   4 -20  13   24.19   21.47
   4 -16  13   32.22   22.85
   4 -15  13   64.04   27.59
   5 -21  13   10.30   20.42
   5 -15  13   88.45   23.62
   6 -10  12  128.04   19.23
   7 -14  13   65.87   22.65
   7 -10  12  146.09   18.89
   8 -14  13   17.19   24.94
   8 -10  12  229.27   22.06
   9 -21  13   57.53   21.02
   9 -15  13   47.71   21.47
  10 -20  13   51.39   20.01
  10 -19  13   31.29   20.15
  10 -17  13  -12.25   20.24
  10 -16  13   30.10   20.50
  10  -8  11   81.58   16.71
  10  -6  10   39.90   13.83
  11 -11  12  317.17   22.52
  12 -24  12    9.65   17.57
  12 -12  12   29.11   17.81
  13 -23  12   17.61   18.04
  13 -13  12   41.58   17.77
  14 -21  12   76.81   18.25
  -9 -21   7    1.72   20.07
  -9 -15   7  153.68   15.63
  -9 -12   6   74.02   12.16
  -8 -21   8    7.11   20.56
  -8 -15   8   44.70   16.56
  -7 -24   8   16.99   20.57
  -7 -20   9   27.64   23.30
  -7 -19   9   15.40   19.02
  -7 -17   9  197.45   21.23
  -7 -16   9  168.47   19.70
  -7 -12   8    9.30   13.74
  -6 -26   8   42.04   18.42
  -6 -10   8  192.65   14.79
  -5 -22  10   21.93   20.26
  -4 -24  10   -6.35   18.47
  -3 -14  11   60.97   21.49
  -3  -8   9  291.50   18.96
  -2 -12  11   34.32   19.58
  -2  -9  10   11.10   17.67
  -1 -21  12   31.41   22.66
  -1 -15  12   19.29   21.57
   0 -26  11   10.63   18.82
   0 -13  12   45.18   20.67
   1 -27  11   55.39   20.13
   1 -24  12   59.86   22.60
   1 -12  12   47.31   21.13
   1  -9  11   98.35   17.49
   1  -7  10  111.40   15.35
   2 -18  13   26.74   26.21
   2 -11  12   68.62   24.33
   3 -28  11   40.69   18.39
   3 -20  13    8.58   21.33
   3 -16  13   54.61   22.20
   3  -8  11  251.79   17.91
   4 -21  13   26.79   21.10
   4 -10  12  186.47   24.00
   5 -26  12   10.17   16.98
   5 -22  13   66.69   20.46
   5 -14  13  188.45   24.76
   6 -26  12   61.22   17.47
   6 -22  13   19.57   19.15
   7 -26  12   17.93   16.35
   7 -22  13   47.63   20.34
   8 -26  12   15.84   17.42
   9 -14  13   35.27   20.81
   9 -10  12   61.71   18.78
  10 -21  13   37.10   19.20
  10 -15  13   42.80   20.94
  11 -25  12    2.89   16.58
  11 -20  13   30.30   21.50
  11 -19  13   -7.26   18.66
  11 -18  13   11.30   19.23
  11 -17  13   34.60   20.54
  11 -16  13   57.81   24.60
  14 -22  12   43.38   17.85
  14 -14  12   43.03   19.49
  15 -19  12   93.96   20.42
  15 -18  12    0.44   17.92
  -8 -22   8   21.15   22.29
  -8 -14   8   16.98   17.78
  -7 -21   9   82.13   22.57
  -7 -15   9   90.25   18.16
  -6 -24   9   81.47   22.01
  -6 -18  10  118.49   23.59
  -6 -12   9   83.49   16.35
  -4 -27   9   47.43   20.68
  -4 -20  11   90.68   23.60
  -4 -16  11   57.34   22.65
  -4  -9   9  109.88   15.07
  -3 -28   9   54.45   17.58
  -3 -26  10    2.06   17.61
  -3 -23  11   27.76   25.50
  -3 -13  11   13.18   20.46
  -3 -10  10   22.88   16.50
  -2 -27  10   51.56   18.99
  -2 -18  12  164.66   28.39
  -1 -28  10   -4.37   17.45
  -1 -22  12   14.42   25.87
  -1 -14  12   80.30   22.55
  -1  -8  10  204.31   17.24
   0 -23  12   42.24   21.07
   2 -25  12   -1.83   17.44
   2 -20  13    0.45   21.67
   2 -19  13   44.27   22.45
   2 -17  13   27.29   22.27
   2 -16  13   44.21   22.33
   3 -21  13    1.95   20.98
   3 -15  13   48.69   22.79
   4 -26  12   44.26   17.83
   4 -22  13   10.71   19.96
   4 -14  13  334.50   25.91
   5 -23  13   20.73   22.15
   5 -13  13   -1.41   22.58
   6 -23  13   10.78   18.20
   6  -7  11  129.28   16.78
   7 -23  13   29.13   19.49
   7 -13  13    6.54   21.45
   7  -7  11    1.48   17.06
   8 -23  13   32.07   20.49
   8 -13  13  101.68   21.53
  10 -22  13   50.05   21.63
  10 -14  13   17.47   21.40
  10 -10  12  346.74   20.89
  11 -21  13   -2.91   20.66
  11 -15  13  105.44   24.22
  11  -8  11   67.59   14.86
  12 -19  13    0.76   23.10
  12 -18  13   28.16   22.50
  12 -17  13   -6.79   21.57
  12 -11  12    2.67   20.10
  13 -12  12   47.24   20.40
  -9 -14   7  252.40   16.06
  -8 -11   7   40.56   14.58
  -7 -25   8   25.70   20.99
  -7 -22   9   58.61   22.04
  -7 -14   9   12.08   19.03
  -7 -11   8  287.60   17.51
  -6 -20  10   16.40   20.16
  -6 -19  10   67.85   20.97
  -6 -17  10   45.66   20.22
  -6 -16  10   48.27   20.02
  -5 -28   8    6.95   17.07
  -5 -26   9   57.22   21.59
  -5 -23  10   34.19   19.57
  -4 -25  10   25.24   17.72
  -4 -21  11   30.29   22.21
  -4 -15  11  191.41   23.32
  -4 -11  10   11.47   16.97
  -2 -25  11   37.01   23.27
  -2 -20  12    6.57   22.83
  -2 -19  12   46.79   23.15
  -2 -17  12   44.63   23.19
  -2 -16  12   40.93   22.98
  -2 -11  11  159.95   20.02
  -1 -10  11   72.42   18.41
   0 -24  12  -18.46   23.51
   0 -12  12    2.98   20.26
   0  -9  11   15.71   16.96
   0  -7  10   24.91   15.26
   1 -25  12    6.60   22.45
   1 -19  13   81.82   23.03
   1 -18  13   54.40   22.71
   1 -17  13   67.45   22.62
   1 -11  12   97.14   21.19
   2 -28  11   48.61   17.70
   2 -21  13   43.79   21.60
   2 -15  13  236.15   24.15
   2  -8  11  126.75   17.19
   2  -6  10  189.16   15.39
   3 -26  12   32.45   17.14
   3 -22  13   16.93   20.34
   3 -14  13   21.27   22.87
   3 -10  12   67.88   19.96
   4 -23  13    8.77   19.09
   4 -13  13  141.91   24.16
   5  -7  11   49.66   14.79
   6  -9  12  128.78   21.20
   7  -9  12   49.03   17.26
   8  -7  11   48.15   14.38
   9 -13  13   19.25   20.06
   9  -7  11   29.18   15.76
  11 -22  13   65.69   20.23
  11 -14  13   82.15   23.01
  11 -10  12  157.17   20.44
  12 -16  13   29.74   19.41
 -10 -14   6    0.02   13.81
  -8 -23   8   24.63   20.58
  -8 -13   8   10.73   16.88
  -6 -27   8    3.36   18.03
  -6 -21  10  164.85   21.43
  -6 -15  10  282.07   22.00
  -5 -24  10   38.12   22.12
  -4 -22  11   82.92   22.09
  -4 -14  11   92.62   21.72
  -3 -24  11   -2.52   19.80
  -3 -12  11  535.32   24.11
  -2 -21  12    6.67   22.55
  -2 -15  12  121.56   23.41
  -1 -23  12    6.95   20.82
  -1 -13  12   31.67   21.56
   1 -20  13   43.36   22.20
   1 -16  13   13.47   21.95
   2 -26  12   -2.36   17.13
   2 -22  13    5.49   20.44
   2 -14  13   64.83   22.65
   2 -10  12  240.03   21.33
   3 -23  13  -11.36   18.95
   3 -13  13  205.96   24.57
   5 -27  12    8.69   15.85
   5 -24  13   18.35   17.64
   5  -9  12   51.86   18.30
   6 -24  13   -8.19   17.62
   6 -12  13   65.95   22.38
   7 -24  13    5.08   18.58
   7 -12  13   18.09   20.72
   8 -24  13    3.87   19.70
   8 -12  13    7.37   19.71
   8  -9  12  159.21   19.45
   9  -9  12   63.07   20.21
  10 -23  13   -0.63   19.18
  10 -13  13   75.20   21.27
  12 -15  13   -1.06   18.90
  13 -18  13   27.01   20.73
  -9 -19   8   31.14   20.22
  -9 -18   8   80.34   20.36
  -9 -13   7  130.18   14.25
  -7 -23   9   51.70   21.20
  -7 -13   9   32.15   16.16
  -6 -25   9   27.85   18.94
  -6 -22  10    4.49   23.88
  -6 -14  10   61.01   22.63
  -6 -11   9  337.71   18.32
  -6  -9   8   20.52   13.16
  -5 -19  11    7.53   25.64
  -5 -18  11   81.56   22.77
  -4 -28   9   34.37   18.38
  -4 -26  10   -2.85   22.00
  -3 -27  10   11.08   17.44
  -3 -18  12  119.50   24.27
  -3  -9  10  286.68   18.41
  -2 -28  10    2.84   17.03
  -2 -22  12   13.81   22.03
  -2 -14  12  193.97   23.67
  -2  -8  10  345.78   18.34
   0 -25  12   24.32   22.62
   0 -19  13    1.16   22.10
   0 -18  13    0.91   22.22
   0 -17  13   -1.96   22.10
   1 -21  13  100.68   22.25
   1 -15  13   -0.98   21.50
   1  -8  11  181.39   18.08
   2 -23  13   -7.06   22.48
   3  -7  11   16.82   15.17
   4 -27  12    6.03   15.62
   4 -24  13   12.83   18.81
   4 -12  13    5.96   22.15
   9 -12  13   66.20   20.86
  10  -9  12   70.42   19.30
  10  -7  11  117.97   14.77
  11 -23  13   -3.45   17.47
  11 -13  13   50.89   22.75
  12 -22  13   28.93   18.75
  12 -14  13   13.71   22.10
  12 -10  12   18.99   19.45
  13 -20  13    5.07   20.25
  13 -19  13   57.48   20.03
  13 -17  13   35.97   19.96
  13 -16  13    5.97   22.16
  13 -11  12   40.72   18.47
 -10 -18   7  -21.47   19.12
 -10 -17   7   54.48   18.97
 -10 -13   6   61.35   14.30
  -9 -20   8   61.50   20.82
  -9 -17   8   11.49   16.50
  -9 -16   8   62.41   18.97
  -8 -24   8   43.92   21.13
  -8 -20   9   42.86   21.96
  -8 -19   9  116.52   20.20
  -8 -18   9  287.86   22.04
  -8 -17   9   20.23   19.25
  -7 -26   8    0.43   18.77
  -5 -27   9   37.29   18.56
  -5 -20  11   29.68   21.73
  -4 -23  11   -0.35   20.09
  -4 -13  11  240.82   22.48
  -4 -10  10  750.92   22.83
  -4  -8   9   16.78   14.15
  -3 -25  11   62.54   22.35
  -3 -20  12   -4.27   22.94
  -3 -19  12   22.77   24.50
  -3 -17  12   58.55   23.57
  -3 -16  12  118.67   24.15
  -2 -26  11   -4.15   19.20
  -2 -10  11  150.19   19.37
  -1 -27  11   58.66   19.49
  -1 -24  12   83.45   21.56
  -1 -12  12   42.59   20.96
  -1  -9  11   82.02   18.24
  -1  -7  10  118.99   16.38
   0 -21  13   95.48   25.95
   0 -20  13    7.10   21.84
   0 -16  13   -0.61   21.86
   0 -11  12   24.78   20.33
   1 -26  12   45.23   19.67
   1 -22  13    3.18   20.45
   1 -14  13    8.69   22.22
   1 -10  12   90.26   20.33
   1  -6  10  412.40   17.92
   2 -13  13   10.55   22.28
   3 -27  12   11.80   15.84
   3 -24  13   29.24   18.38
   3 -12  13  104.39   23.60
   3  -9  12  112.79   19.48
   5 -25  13   74.15   20.30
   5 -18  14   51.31   27.94
   6 -25  13  117.66   19.56
   6 -19  14    6.56   22.26
   6 -18  14    1.11   22.92
   6 -17  14   12.76   28.15
   6 -11  13  318.06   23.77
   7 -11  13  162.24   21.50
   8 -25  13   19.88   19.45
   8 -18  14   35.06   26.50
   8 -11  13  226.13   24.90
  10 -24  13   18.63   17.71
  10 -12  13   16.80   20.31
  13 -21  13    3.54   20.04
  13 -15  13   34.01   22.33
 -10 -16   7  274.21   19.31
  -9 -21   8    9.32   21.30
  -9 -15   8   43.54   19.09
  -9 -12   7  216.59   17.00
  -8 -21   9  -12.31   20.66
  -8 -16   9  163.42   20.34
  -8 -12   8   10.34   14.46
  -7 -24   9    6.60   21.24
  -7 -18  10    6.12   19.44
  -7 -17  10   52.00   23.34
  -7 -12   9  292.12   20.08
  -7 -10   8  377.11   16.63
  -6 -26   9   95.52   20.26
  -6 -23  10   46.06   20.24
  -6 -13  10   31.98   18.40
  -5 -25  10   97.82   20.88
  -5 -21  11   13.41   21.11
  -5 -11  10  408.27   21.04
  -5  -9   9  107.09   15.28
  -4 -24  11   15.27   22.51
  -3 -15  12   55.74   23.22
  -3 -11  11    9.36   18.78
  -2 -13  12   23.29   21.92
  -1 -19  13   75.30   26.96
  -1 -18  13   34.64   22.58
  -1 -17  13   44.39   26.42
   0 -22  13  -17.98   23.94
   0 -15  13   12.45   21.94
   0  -8  11    3.57   16.30
   1 -23  13   -2.04   19.13
   1 -13  13   60.57   22.31
   2 -27  12   18.83   18.29
   2 -24  13   31.93   18.65
   2 -12  13  288.77   25.18
   2  -9  12  117.50   19.82
   2  -7  11   39.12   15.74
   4 -25  13  -10.35   16.97
   4 -19  14   20.39   21.95
   4 -18  14   91.67   22.91
   4 -17  14   38.24   23.27
   4 -11  13   71.92   22.74
   5 -20  14   48.06   21.17
   5 -19  14   -8.92   21.81
   5 -17  14   28.47   23.46
   5 -16  14  139.20   25.25
   5  -8  12   14.93   19.73
   6 -20  14    2.27   21.29
   6  -8  12  158.96   18.08
   6  -6  11  -18.14   15.86
   7 -21  14   30.95   25.26
   7  -8  12   17.14   16.49
   7  -6  11  134.55   17.11
   8 -19  14   22.13   22.08
   8 -17  14   67.39   22.83
   8 -16  14   40.34   22.63
   8  -8  12  334.53   21.91
   9 -19  14   24.26   24.29
   9 -18  14   70.14   21.68
   9 -17  14   65.30   25.39
   9 -11  13   42.25   20.25
  11 -24  13    2.33   16.09
  11 -12  13   28.76   21.53
  11  -9  12   67.11   19.47
  11  -7  11   35.58   13.38
  12 -23  13   10.34   17.04
  12 -13  13   73.19   21.45
  13 -22  13    0.36   18.18
  13 -14  13   18.92   22.61
  14 -19  13   -2.97   18.47
  14 -18  13   21.25   21.26
  14 -17  13   79.20   20.82
 -10 -15   7   83.63   17.74
  -9 -22   8   58.19   21.60
  -8 -15   9   80.90   19.21
  -7 -20  10  115.36   22.11
  -7 -16  10   79.96   19.73
  -6 -10   9  137.43   16.15
  -5 -22  11   24.30   20.50
  -4 -27  10   81.83   20.76
  -4 -12  11  170.21   21.10
  -3 -28  10   11.44   17.55
  -3 -14  12   80.91   23.03
  -2 -12  12   30.68   25.37
  -1 -20  13   39.71   22.00
  -1 -16  13   16.88   22.26
  -1 -11  12  109.05   21.24
   0 -26  12   -4.89   19.03
   0 -14  13   13.36   21.57
   0 -10  12  158.99   21.28
   0  -6  10  179.74   16.34
   3 -25  13    0.71   17.27
   3 -19  14   98.19   23.12
   3 -18  14    6.13   22.35
   3 -17  14   22.64   22.56
   3 -11  13  116.51   23.04
   4 -21  14   -7.43   24.13
   4 -20  14   56.85   21.76
   4 -16  14   42.15   24.13
   5 -21  14   49.25   20.44
   5 -15  14   12.27   23.63
   5  -6  11  514.69   18.65
   6 -21  14   59.32   21.25
   7 -15  14  122.74   24.47
   8 -15  14   55.04   22.56
   8  -6  11   81.92   14.32
   9 -21  14   11.94   22.52
   9 -20  14    8.67   19.90
   9 -16  14   29.30   21.78
   9  -8  12  171.41   20.02
  10 -19  14   23.15   22.74
  10 -18  14   17.45   20.04
  10 -17  14   -1.00   23.54
  10 -11  13    9.43   22.02
  14 -20  13   25.55   18.89
  14 -16  13   67.37   22.04
 -10 -12   6  460.80   17.36
  -9 -14   8   52.85   15.86
  -8 -22   9    3.54   18.94
  -8 -14   9  149.59   19.35
  -7 -25   9   28.30   20.96
  -7 -21  10   -4.47   20.02
  -7 -15  10   25.75   19.02
  -6 -24  10    5.88   21.14
  -6 -19  11  210.11   27.27
  -6 -18  11   32.85   25.61
  -6 -12  10  322.11   20.79
  -5 -26  10   15.84   20.49
  -5 -23  11   14.80   22.84
  -4 -17  12   -2.08   23.57
  -4 -16  12    2.66   23.19
  -4  -9  10   15.31   15.96
  -3 -26  11   45.63   19.60
  -3 -10  11  442.82   22.14
  -3  -8  10   93.20   16.35
  -2 -27  11    2.91   17.62
  -2  -9  11   21.00   17.45
  -1 -21  13  113.03   23.17
  -1 -15  13    9.26   22.03
   0 -23  13   39.65   19.59
   0 -13  13   31.74   22.19
   1 -27  12   29.59   17.81
   1 -24  13   18.33   18.29
   1 -12  13   17.83   22.26
   1  -9  12  120.12   19.87
   1  -7  11  166.74   17.44
   2 -25  13   34.99   17.91
   2 -19  14   65.65   26.64
   2 -18  14    8.11   22.76
   3 -21  14   48.82   24.87
   3 -20  14   35.06   21.78
   3 -16  14   57.69   23.04
   3  -8  12   97.56   21.70
   4 -26  13    6.29   17.15
   4 -15  14   18.43   23.95
   4  -6  11   30.33   14.59
   5 -26  13    5.26   16.76
   5 -22  14   52.76   19.54
   5 -14  14  -11.53   23.99
   6 -22  14    8.04   19.75
   6 -10  13  343.95   23.35
   7 -22  14   41.31   19.74
   7 -14  14    7.86   22.78
   7 -10  13  277.47   21.99
   8 -14  14   13.81   25.10
   8 -10  13   33.80   23.05
   9 -15  14   88.48   22.25
   9  -6  11  463.99   17.62
  10 -21  14   -8.18   22.23
  10 -20  14   72.56   19.29
  10 -16  14   36.14   21.16
  10  -8  12  222.35   19.91
  11 -18  14   29.19   24.03
  12 -12  13  -23.08   21.68
  12  -9  12   20.21   20.07
  13 -13  13  -16.93   21.88
  14 -21  13   14.80   15.73
  14 -15  13   -8.44   21.28
 -10 -14   7   46.51   15.86
  -9 -11   7  183.05   15.81
  -8 -23   9   13.78   21.50
  -8 -11   8  148.63   15.34
  -7 -22  10   13.32   19.76
  -7 -14  10  506.61   23.29
  -7 -11   9   37.93   15.24
  -6 -20  11   74.06   21.82
  -6 -17  11   40.26   21.66
  -6 -16  11    5.38   21.13
  -5 -28   9   52.87   15.50
  -5 -10  10  547.82   21.49
  -4 -25  11   38.63   19.70
  -4 -21  12   31.00   22.91
  -4 -15  12  288.46   25.76
  -4 -11  11   15.36   19.21
  -3 -13  12  177.18   23.76
  -2 -20  13    9.89   27.13
  -2 -19  13   34.95   23.88
  -2 -18  13   11.21   22.96
  -2 -17  13   24.83   23.08
  -2  -7  10   58.17   16.14
  -1 -22  13    3.11   21.44
  -1 -14  13   20.49   22.57
  -1  -8  11  186.99   18.38
   2 -20  14   42.02   21.92
   2 -17  14   29.07   23.04
   2 -16  14   17.83   22.79
   2 -11  13   15.70   22.32
   3 -26  13   30.56   18.34
   3 -22  14   -2.44   23.11
   3 -15  14   91.85   24.01
   4 -22  14    4.04   19.12
   4 -14  14   94.74   24.74
   5 -23  14   35.66   21.22
   6 -23  14   56.50   20.34
   7 -23  14   35.90   19.25
   7 -13  14   41.03   26.36
   9 -22  14    2.80   20.54
   9 -14  14    8.37   20.82
   9 -10  13   83.45   20.41
  10 -15  14   13.95   21.08
  10  -6  11  175.53   16.16
  11 -20  14   25.43   22.13
  11 -19  14   13.53   21.06
  11 -17  14   21.35   20.34
  11 -16  14    7.96   23.48
  11 -11  13   -4.58   18.08
  -9 -18   9  170.11   22.49
  -9 -13   8   18.64   15.07
  -8 -13   9   80.67   17.96
  -7 -23  10   13.85   23.04
  -7  -9   8  342.68   16.09
  -6 -27   9   12.99   16.16
  -6 -25  10   77.02   21.60
  -6 -21  11   14.65   20.43
  -6 -15  11  155.50   22.61
  -5 -24  11    3.97   21.32
  -5  -8   9  584.66   19.46
  -4 -22  12   27.01   21.69
  -4 -14  12   25.02   26.94
  -4  -7   9  352.70   17.44
  -3 -24  12    1.49   19.68
  -2 -21  13   32.48   22.51
  -2 -16  13   33.34   23.28
  -2 -15  13  265.54   25.57
  -2 -11  12   83.17   21.32
  -1 -23  13    9.07   20.43
  -1 -10  12   83.33   20.31
  -1  -6  10  427.11   18.97
   0 -24  13    1.08   19.17
   0 -12  13  777.48   28.84
   0  -9  12  201.57   20.92
   0  -7  11   62.55   16.71
   1 -25  13    7.31   17.76
   1 -20  14   32.04   25.79
   1 -19  14   45.19   22.64
   1 -18  14  -12.83   22.33
   1 -17  14   42.38   23.13
   1 -11  13   54.28   22.54
   2 -21  14   12.30   20.80
   2 -15  14  164.28   24.32
   2  -8  12  147.84   19.44
   3 -14  14   64.66   24.31
   3 -10  13  432.72   25.16
   4 -23  14    3.99   18.26
   4 -13  14   15.30   27.40
   6  -7  12   20.36   18.64
   7  -7  12  162.56   20.07
   8 -13  14   36.98   21.79
   9 -23  14   34.86   20.58
  10 -22  14    1.10   18.78
  10 -14  14   21.53   21.46
  10 -10  13  -10.25   21.69
  11 -21  14  -12.22   18.00
  11 -15  14   14.42   23.99
  11  -8  12   -0.21   17.83
  12 -19  14   19.96   22.59
  12 -18  14    7.48   21.44
  12 -17  14    6.58   23.48
 -10 -19   8   26.67   20.47
 -10 -18   8   20.08   19.55
 -10 -17   8   85.28   20.42
 -10 -13   7   15.75   14.93
  -9 -20   9   21.09   20.89
  -9 -19   9  120.74   19.70
  -9 -17   9  227.73   20.46
  -9 -16   9   83.93   21.17
  -8 -24   9  100.58   21.38
  -8 -19  10   10.31   23.60
  -8 -18  10   31.20   22.88
  -8 -17  10   61.22   23.20
  -7 -26   9   24.28   19.12
  -7 -13  10   69.50   18.48
  -6 -22  11   66.71   20.19
  -6 -14  11  131.56   23.34
  -5 -27  10  -17.80   18.32
  -5 -19  12  162.01   28.51
  -5 -12  11  225.73   22.32
  -4 -26  11    5.94   18.43
  -3 -27  11    1.81   16.77
  -3 -12  12   82.07   22.67
  -2 -22  13    4.13   21.71
  -1 -13  13   36.40   22.22
   1 -21  14   29.97   21.29
   1 -16  14   15.67   22.84
   1 -15  14   15.47   26.91
   2 -26  13   -3.97   16.49
   2 -22  14   25.56   19.96
   2 -14  14   54.61   23.80
   2 -10  13   97.97   22.44
   2  -6  11  207.79   16.96
   3 -23  14    5.07   18.19
   3 -13  14   68.31   24.49
   5 -24  14   27.48   18.28
   5  -9  13  308.59   25.94
   5  -7  12  489.27   20.98
   6 -24  14   34.58   20.26
   6 -12  14    1.30   26.73
   6  -9  13  149.41   20.50
   7 -24  14   12.32   18.98
   7 -12  14   15.64   25.48
   7  -9  13  137.67   20.06
   8  -7  12   24.91   15.87
   9 -13  14   50.94   22.24
  10 -23  14   32.00   19.33
  11 -22  14   32.77   17.89
  11 -14  14   25.02   22.62
  12 -20  14    6.90   21.52
  12 -16  14   19.05   23.19
  12 -11  13   11.97   20.31
  13 -12  13   79.67   20.39
 -10 -16   8   34.31   19.56
  -9 -21   9  240.57   24.54
  -9 -15   9   35.98   20.73
  -9 -12   8  304.07   19.56
  -8 -20  10   22.38   19.84
  -8 -16  10   57.66   20.52
  -8 -12   9   38.73   18.59
  -7 -24  10   23.32   21.03
  -7 -10   9  431.06   20.78
  -6 -23  11   13.74   22.98
  -5 -25  11    4.10   20.70
  -5 -20  12   74.67   23.11
  -4 -23  12   12.91   20.26
  -4 -13  12  253.15   24.86
  -4 -10  11   13.45   18.63
  -4  -8  10  274.33   18.19
  -3 -25  12   52.01   21.61
  -3 -20  13    8.83   23.08
  -3 -19  13   16.87   23.79
  -3 -18  13   40.18   24.24
  -3 -17  13   38.33   23.82
  -3 -16  13   41.85   27.06
  -3  -9  11  156.68   19.03
  -2 -26  12   -5.07   19.02
  -2 -14  13   79.86   23.44
  -2  -8  11  119.27   18.00
  -1 -27  12   15.51   18.17
  -1 -24  13   20.72   20.41
  -1 -12  13   15.72   21.67
   0 -25  13   13.73   18.91
   0 -20  14   -0.49   21.69
   0 -19  14  117.91   23.77
   0 -18  14    0.39   22.69
   0 -17  14   13.18   23.01
   0 -16  14   -7.29   26.88
   0 -11  13   26.77   22.01
   1 -26  13    1.62   20.06
   1 -22  14   -7.20   19.72
   1  -8  12   53.39   18.64
   2 -23  14   63.12   19.43
   4 -24  14   37.91   17.87
   4 -12  14   27.11   23.65
   6  -5  11  532.42   20.27
   7  -5  11   60.14   16.01
   8 -12  14   11.20   21.00
   8  -9  13  566.76   24.95
   9 -24  14   21.45   17.29
   9  -9  13   -4.46   21.24
   9  -7  12   60.78   16.10
  10 -13  14    3.95   20.38
  11 -10  13    6.15   18.13
  12 -21  14    6.23   18.26
  12 -15  14   16.70   22.64
 -10 -15   8   42.96   18.63
  -9 -22   9   43.55   21.83
  -9 -10   7   84.45   14.57
  -8 -21  10  137.30   20.62
  -8 -15  10   18.59   20.06
  -7 -20  11  103.06   25.88
  -7 -19  11    5.62   20.39
  -7 -18  11   27.75   20.95
  -7 -17  11    2.84   20.33
  -7 -12  10   41.81   17.60
  -6 -26  10   11.11   17.55
  -5 -21  12    9.16   21.40
  -5 -11  11   52.79   19.66
  -5  -9  10  216.90   18.07
  -4 -24  12   96.16   23.10
  -3 -15  13   25.41   23.76
  -3 -11  12   61.30   21.74
  -3  -7  10  116.28   16.30
  -2 -23  13  -22.14   21.02
  -2 -13  13    2.77   22.07
  -2 -10  12  256.37   22.65
  -1  -9  12  136.85   20.68
  -1  -7  11  178.20   17.91
   0 -21  14  136.59   22.69
   0 -15  14   48.56   23.02
   1 -14  14   20.40   22.74
   1 -10  13  319.60   25.07
   1  -6  11  157.49   16.97
   2 -13  14   99.71   24.46
   3 -24  14   34.87   18.16
   3 -12  14   21.25   23.56
   3  -9  13   13.32   20.91
   4  -5  11   88.52   17.22
   5 -25  14   18.38   18.51
   5  -5  11   -0.28   13.23
   6 -25  14   11.39   17.45
   8  -5  11   39.98   13.46
   9 -12  14  110.88   22.81
  10  -7  12  153.92   19.68
  11 -13  14   -7.44   22.95
  12 -22  14   12.54   17.50
  12 -14  14   29.07   23.18
  13 -20  14   -1.09   18.33
  13 -19  14    1.47   17.94
  13 -18  14   27.89   18.59
  13 -17  14   -3.04   19.39
  13 -16  14    6.62   22.66
 -10 -12   7  128.15   14.15
  -9 -14   9    5.21   17.53
  -8 -22  10   16.55   20.76
  -8 -14  10   36.85   21.60
  -7 -21  11   59.72   25.06
  -7 -16  11   81.11   21.32
  -6 -24  11   21.50   21.59
  -5 -22  12    0.00   20.30
  -5 -14  12   78.40   23.48
  -4 -27  11   13.05   18.19
  -4 -12  12   23.18   22.06
  -3 -14  13   52.98   28.15
  -2  -6  10  218.46   17.37
  -1 -25  13   -2.86   20.69
  -1 -20  14    9.24   25.54
  -1 -19  14   45.47   22.62
  -1 -18  14  -14.49   22.48
  -1 -17  14   35.35   23.29
   0 -26  13    8.39   18.19
   0 -22  14    8.02   19.72
   0 -14  14   51.52   24.10
   0  -8  12   44.29   18.86
   1 -23  14   21.61   18.74
   1 -13  14   88.00   23.99
   2 -24  14   -0.04   17.76
   2 -12  14   -1.98   24.63
   2  -9  13   96.31   21.51
   2  -7  12  350.45   20.81
   4 -25  14   16.87   17.23
   4 -19  15   -1.17   24.88
   4 -18  15   21.84   21.89
   4 -17  15  -14.67   28.07
   5 -20  15  110.42   22.71
   5 -19  15   86.87   23.05
   5 -18  15   18.46   22.88
   5 -17  15   61.56   24.36
   5 -16  15  108.06   29.26
   6 -20  15   36.89   21.51
   6 -19  15   44.16   23.03
   6 -11  14   37.58   21.98
   7 -17  15   78.80   24.08
   7 -16  15   39.49   27.63
   7 -11  14   53.82   21.36
   8 -19  15   42.46   21.18
   8 -18  15   79.79   22.18
   8 -17  15   89.81   22.69
   8 -11  14   60.48   20.85
   9  -5  11  127.88   15.91
  10 -12  14   38.96   20.42
  10  -9  13   82.84   18.36
  12 -10  13   19.85   20.31
  13 -21  14    1.65   16.53
  13 -15  14   57.70   22.67
 -10 -14   8   73.78   16.04
  -9 -23   9   43.38   19.70
  -9 -11   8  421.78   19.50
  -8 -11   9  153.77   16.68
  -7 -25  10   10.44   17.46
  -7 -22  11    4.57   23.04
  -7 -15  11   90.76   21.25
  -6 -19  12   62.93   26.26
  -6 -18  12   18.33   22.32
  -6 -17  12   19.83   26.59
  -5 -26  11   17.03   20.21
  -5 -23  12   14.91   22.61
  -5  -7   9  202.39   16.02
  -4 -25  12   34.85   20.86
  -4 -18  13  -18.87   23.45
  -4 -17  13   -9.24   23.39
  -4  -9  11  150.71   19.45
  -3 -26  12   49.50   18.78
  -3  -8  11  260.35   19.55
  -2 -27  12   13.00   16.85
  -2 -12  13  304.16   25.40
  -1 -21  14   38.52   21.03
  -1 -16  14   25.12   23.05
  -1 -15  14    4.24   22.54
  -1 -11  13   32.67   21.47
   0 -23  14   40.95   22.10
   0 -10  13   40.45   22.01
   0  -6  11  101.06   16.75
   1 -24  14   12.18   20.17
   3 -25  14   19.96   16.86
   3 -19  15   13.22   21.68
   3 -18  15   74.89   23.00
   3 -17  15   14.41   22.47
   3 -11  14  120.23   24.48
   4 -21  15    3.28   22.68
   4 -20  15   64.42   21.08
   4 -16  15  139.04   25.44
   5 -21  15   27.76   20.54
   5 -15  15   43.17   24.67
   5  -8  13  249.44   21.23
   6 -21  15   12.31   19.97
   6  -8  13   61.11   18.91
   6  -6  12  290.96   18.56
   7 -15  15   37.10   23.29
   7  -8  13  140.75   20.48
   7  -6  12    7.87   17.62
   8 -21  15    3.59   22.25
   8 -20  15   10.30   20.79
   8 -16  15   10.00   21.76
   8  -8  13  -10.30   21.72
   9 -20  15   24.58   21.81
   9 -19  15   76.61   20.12
   9 -18  15   10.94   19.95
   9 -17  15   39.89   20.63
   9 -16  15   57.60   25.14
   9 -11  14   31.67   20.86
  11 -12  14   32.42   21.50
  11  -9  13   40.87   19.88
  11  -7  12    9.72   18.30
  12 -13  14   42.57   23.06
  14 -18  14   20.42   20.01
  -9 -13   9  151.05   18.25
  -8 -23  10   84.31   20.55
  -8 -13  10  149.35   21.60
  -8  -9   8  203.86   15.47
  -7 -14  11   10.54   20.03
  -7 -11  10  108.86   17.69
  -7  -9   9  276.41   16.89
  -6 -27  10   39.66   16.88
  -6 -21  12  223.37   26.62
  -6 -20  12   53.73   21.64
  -6 -16  12   96.49   23.62
  -5 -13  12  485.46   26.75
  -5 -10  11   73.73   19.19
  -4 -16  13   60.25   24.16
  -4 -15  13   73.99   28.65
  -4 -11  12   64.07   21.53
  -3 -13  13  210.52   24.96
  -3 -10  12   91.35   21.14
  -2 -19  14   76.31   22.65
  -2 -18  14   -6.31   22.14
  -2 -17  14   21.49   26.85
  -2  -9  12  128.75   20.72
  -2  -7  11   25.73   16.89
  -1 -22  14   -1.54   20.69
  -1  -5  10  135.70   16.48
   0 -13  14    8.51   22.14
   1 -12  14   30.31   22.84
   1  -9  13   94.35   21.86
   2 -25  14   48.39   18.50
   2 -19  15    8.74   21.78
   2 -18  15   64.56   23.10
   2 -17  15  110.02   27.82
   2  -5  11  144.56   15.86
   3 -21  15   21.38   23.36
   3 -20  15   33.84   20.89
   3 -16  15  123.69   23.99
   4 -15  15  123.39   25.82
   4  -6  12   88.31   16.93
   5 -22  15    2.55   18.98
   5  -6  12  108.05   16.53
   6 -22  15    3.38   19.23
   6 -10  14   38.91   24.98
   7 -14  15   49.88   27.15
   7 -10  14  158.65   25.06
   8 -15  15   16.68   21.72
   8  -6  12  158.50   16.82
   9 -21  15   32.62   19.28
   9 -15  15   37.87   24.76
   9  -8  13  585.09   25.96
  10 -20  15   35.05   20.10
  10 -19  15   -6.43   19.42
  10 -18  15    6.88   20.20
  10 -17  15    5.30   20.14
  10 -11  14   18.52   23.36
  10  -5  11   71.39   13.60
  13 -14  14    2.09   21.85
  14 -20  14   30.16   16.67
  14 -19  14   14.15   16.89
  14 -17  14   -7.01   16.63
 -10 -20   9   37.75   21.80
 -10 -19   9   20.10   21.48
 -10 -18   9   49.48   17.93
 -10 -17   9   26.91   20.17
 -10 -13   8   75.64   15.17
 -10 -11   7    2.94   14.72
  -9 -20  10    7.16   21.44
  -9 -19  10   27.25   19.27
  -9 -18  10  118.62   20.76
  -9 -17  10   58.15   19.96
  -7 -23  11   11.14   21.11
  -6 -25  11   17.84   19.11
  -5 -24  12   33.25   19.65
  -5  -8  10  301.32   18.42
  -4 -22  13   28.76   21.62
  -4  -7  10  192.87   17.09
  -3 -24  13   19.31   21.15
  -2 -21  14   28.82   26.07
  -2 -20  14   36.79   23.10
  -2 -16  14   11.66   22.57
  -2 -11  13   13.17   21.87
  -1 -23  14   50.00   23.76
  -1 -14  14    4.28   22.27
  -1 -10  13  354.25   24.59
  -1  -8  12   66.39   16.36
   0 -24  14   10.65   19.31
   1 -25  14   12.88   18.51
   2 -21  15   -3.37   23.14
   2 -20  15   38.12   21.19
   2 -16  15   88.75   23.89
   2 -11  14   10.72   23.04
   3 -22  15   26.15   21.93
   3 -15  15   19.20   23.53
   3  -8  13  109.77   21.00
   4 -22  15   45.12   18.51
   4 -14  15   83.08   25.07
   5 -23  15   40.79   20.00
   5 -10  14  240.77   24.42
   6 -23  15   21.11   20.23
   7 -23  15   22.25   20.01
   8 -14  15   18.38   21.97
   8 -10  14   17.12   20.95
   9 -22  15   51.02   19.26
   9  -6  12  150.55   15.93
  10 -21  15   10.99   18.40
  10 -16  15  153.58   22.12
  11 -19  15    9.66   22.07
  11 -18  15    9.64   21.92
  12 -12  14   39.43   22.92
 -10 -16   9   21.78   17.06
  -9 -21  10   18.02   20.84
  -9 -16  10   57.87   20.06
  -9 -12   9   -0.62   18.05
  -8 -24  10   15.87   18.93
  -8 -20  11   32.91   22.97
  -8 -19  11   66.12   21.51
  -8 -18  11   89.25   22.20
  -8 -17  11   58.60   21.53
  -8 -16  11   35.96   22.79
  -8 -12  10   48.47   19.92
  -8 -10   9  106.41   15.26
  -7 -26  10   26.65   16.27
  -7 -13  11   21.97   19.92
  -6 -22  12   27.65   19.60
  -5 -27  11   43.31   17.38
  -5 -12  12   10.11   21.53
  -4 -26  12   46.76   18.36
  -4 -14  13  349.35   27.07
  -3 -12  13   74.17   23.06
  -3  -6  10  149.53   16.85
  -2 -15  14  193.34   24.81
  -1 -13  14  102.30   23.31
  -1  -6  11  145.74   16.66
   0 -12  14   47.74   23.14
   0  -9  13   99.08   22.17
   0  -7  12   72.94   18.41
   1 -20  15   46.50   21.37
   1 -19  15   61.93   22.36
   1 -18  15   53.50   22.82
   1 -17  15  112.40   24.07
   1 -16  15   45.32   23.48
   1 -11  14   11.74   22.78
   1  -5  11   93.08   15.74
   2 -22  15   43.37   22.26
   2 -15  15   29.08   23.09
   2  -8  13  148.45   21.53
   3 -14  15   65.68   24.71
   3 -10  14  107.49   23.63
   4 -23  15    5.49   17.32
   4 -13  15   90.30   29.46
   6 -13  15   75.44   24.13
   7 -13  15   47.32   22.68
   8 -13  15   17.60   25.51
   9 -14  15   44.69   22.05
   9 -10  14   33.11   20.53
  10 -22  15   13.58   17.72
  10 -15  15    2.49   20.34
  10  -8  13   40.36   17.26
  10  -6  12  124.27   17.35
  11 -20  15   77.06   21.96
  11 -17  15   26.94   21.79
  11 -16  15   54.56   23.03
  11 -11  14    8.31   18.70
  13 -13  14   19.41   20.05
 -11 -16   8  135.73   21.40
 -11 -13   7   26.01   15.74
 -10 -15   9  196.33   18.81
 -10 -12   8  118.32   17.45
  -9 -22  10    8.41   21.65
  -9 -15  10   50.34   19.90
  -9 -10   8  311.20   16.91
  -8 -21  11    1.62   21.92
  -8 -15  11   74.49   23.97
  -7 -24  11    3.18   18.55
  -7 -18  12   17.55   25.48
  -7 -10  10   44.05   16.48
  -6 -26  11   67.23   18.56
  -6 -23  12    2.89   22.52
  -5 -25  12   10.39   19.45
  -5 -21  13   11.93   25.23
  -5 -20  13   53.60   23.04
  -5  -9  11  126.46   19.18
  -4 -23  13   18.60   19.75
  -4 -13  13  134.30   24.47
  -4 -10  12  192.31   22.16
  -4  -8  11  222.31   19.61
  -3 -25  13   -4.52   19.79
  -3 -20  14   35.74   26.51
  -3 -19  14  121.73   24.29
  -3 -18  14    9.19   23.55
  -3 -17  14   -4.04   23.83
  -3  -9  12   84.71   20.39
  -2 -26  13   -1.46   17.83
  -2 -22  14   43.96   22.10
  -2 -14  14   56.16   23.09
  -2  -8  12  150.42   20.21
  -2  -5  10   14.12   15.22
  -1 -24  14    9.98   22.18
   0 -25  14   23.68   20.28
   0 -19  15   26.08   25.90
   0 -18  15   -9.83   22.11
   1 -21  15   32.36   20.08
   1 -15  15   12.40   23.13
   2 -14  15   69.61   23.40
   2 -10  14   36.18   23.34
   2  -6  12   12.21   16.71
   3 -23  15    4.50   17.67
   3 -13  15    7.38   23.66
   5 -24  15   31.48   18.39
   5  -7  13  135.78   18.99
   5  -4  11  106.24   14.67
   6 -24  15   -6.99   16.83
   6  -9  14  245.25   26.00
   6  -7  13   34.74   17.59
   6  -4  11   25.45   13.50
   7  -7  13   -1.24   18.01
   7  -4  11  466.80   17.51
   8  -4  11  217.52   16.12
   9 -13  15   42.48   26.01
  10 -14  15  194.53   23.22
  10 -10  14   39.96   22.10
  11 -21  15   20.73   17.70
  11 -15  15   62.02   23.62
  12 -19  15   15.26   20.17
  12 -18  15   14.35   20.87
 -11 -15   8   -1.13   18.28
 -10 -14   9  130.10   19.99
  -9 -14  10   49.42   19.48
  -8 -25  10    4.34   17.96
  -8 -22  11    3.99   21.60
  -7 -20  12   63.76   20.88
  -7 -17  12   49.58   22.33
  -7 -16  12   68.40   22.28
  -7 -12  11  149.24   20.89
  -7  -8   9  100.06   17.40
  -5 -15  13   88.32   24.86
  -5 -11  12   88.87   21.67
  -4 -24  13   -9.35   20.81
  -3 -21  14   32.85   22.57
  -3 -16  14   72.16   24.09
  -3 -15  14   58.65   28.01
  -3 -11  13  124.75   23.34
  -3  -7  11   19.42   16.59
  -2 -23  14   75.60   21.65
  -2 -13  14  129.93   26.61
  -2 -10  13   90.28   22.13
  -1 -12  14   30.30   22.27
  -1  -9  13   90.11   21.72
   0 -20  15   29.07   21.15
   0 -17  15  171.45   24.82
   0 -16  15    4.71   22.91
   0 -11  14   17.48   22.23
   0  -5  11   25.48   15.42
   1 -22  15    2.85   19.46
   1 -14  15   69.40   23.64
   1  -8  13   -7.26   19.87
   1  -6  12  200.02   19.05
   2 -23  15   -2.72   17.73
   2 -13  15   30.76   23.49
   4 -24  15    6.15   17.33
   4 -12  15   -6.94   24.43
   4  -7  13   51.79   18.92
   4  -4  11   -4.69   13.35
   5  -9  14  155.68   22.60
   6 -12  15   -9.40   22.53
   7 -12  15    5.27   22.09
   7  -9  14  584.08   25.63
   8 -12  15  108.76   25.73
   8  -9  14  130.39   24.23
   8  -7  13  145.86   19.13
  11 -14  15   44.89   23.17
  11  -8  13  242.53   19.72
  12 -20  15   27.03   18.31
  12 -17  15   35.84   18.82
  12 -16  15   15.98   20.30
  12 -11  14   34.20   22.04
 -10 -10   7   -1.18   13.45
  -9 -23  10  -10.65   18.96
  -9 -11   9   66.05   16.13
  -8 -14  11   65.01   19.81
  -8 -11  10   36.49   16.86
  -8  -8   8    4.86   13.23
  -7 -25  11    7.63   17.57
  -7 -21  12   47.11   20.73
  -7 -15  12  163.69   23.28
  -6 -24  12   47.24   20.41
  -5 -22  13   88.66   20.92
  -5 -14  13  198.97   25.61
  -5  -7  10  713.58   21.57
  -4 -12  13   -6.31   22.40
[truncated: 2,201,413 more chars]
