# Supplementary material for: Directing 2D-Coordination Networks: Combined Effects of a Conformationally Flexible 3,2′:6′,3″-Terpyridine and Chain Length Variation in 4′-(4-n-Alkyloxyphenyl) Substituents
Source: Molecules. 2020 Apr 4;25(7):1663. doi: 10.3390/molecules25071663 (PMC7180911; doi:10.3390/molecules25071663)
Supplement: Supplementary file 1 [file molecules-25-01663-s001.zip › ROD010AA_130K.cif]

data_rod010aa_130k
_audit_creation_date               2019-02-28
_audit_creation_method
;
Olex2 1.2
(compiled May 18 2018 14:05:52 for OlexSys, GUI svn.r5506)
;
_shelx_SHELXL_version_number       '2014/7'
_publ_contact_author_name        'Alessandro Prescimone'
_publ_contact_author_address     'University of Basel'
_publ_contact_author_email       'alessandro.prescimone@unibas.ch'
_publ_contact_author_id_orcid    'https://orcid.org/0000-0002-3631-5210'
_chemical_compound_source         'Dalila Rocco'
_publ_section_references
;
Dolomanov, O.V., Bourhis, L.J., Gildea, R.J, Howard, J.A.K. & Puschmann, H.
 (2009), J. Appl. Cryst. 42, 339-341.

Sheldrick, G.M. (2015). Acta Cryst. A71, 3-8.

Sheldrick, G.M. (2015). Acta Cryst. C71, 3-8.
;
_chemical_name_common              ?
_chemical_name_systematic          ?
_chemical_formula_moiety           '0.25(C192 H152 Co4 N32 O8 S8), 2.4(C H Cl3)'
_chemical_formula_sum              'C50.40 H40.40 Cl7.20 Co N8 O2 S2'
_chemical_formula_weight           1168.39
_chemical_melting_point            ?
loop_
  _atom_type_symbol
  _atom_type_description
  _atom_type_scat_dispersion_real
  _atom_type_scat_dispersion_imag
  _atom_type_scat_source
 'C' 'C' 0.0148 0.0070 'International Tables Vol C Tables 4.2.6.8 and 6.1.1.4'
 'H' 'H' 0.0000 0.0000 'International Tables Vol C Tables 4.2.6.8 and 6.1.1.4'
 'Cl' 'Cl' 0.3294 0.5404 'International Tables Vol C Tables 4.2.6.8 and 6.1.1.4'
 'Co' 'Co' -0.6673 2.8829
 'International Tables Vol C Tables 4.2.6.8 and 6.1.1.4'
 'N' 'N' 0.0253 0.0136 'International Tables Vol C Tables 4.2.6.8 and 6.1.1.4'
 'O' 'O' 0.0412 0.0250 'International Tables Vol C Tables 4.2.6.8 and 6.1.1.4'
 'S' 'S' 0.2925 0.4295 'International Tables Vol C Tables 4.2.6.8 and 6.1.1.4'

_shelx_space_group_comment
;
The symmetry employed for this shelxl refinement is uniquely defined
by the following loop, which should always be used as a source of
symmetry information in preference to the above space-group names.
They are only intended as comments.
;
_space_group_crystal_system        'tetragonal'
_space_group_IT_number             130
_space_group_name_H-M_alt          'P 4/n c c'
_space_group_name_Hall             '-P 4a 2ac'
loop_
  _space_group_symop_operation_xyz
 'x, y, z'
 '-x+1/2, -y+1/2, z'
 '-y+1/2, x, z'
 'y, -x+1/2, z'
 '-x, y+1/2, -z+1/2'
 'x+1/2, -y, -z+1/2'
 'y+1/2, x+1/2, -z+1/2'
 '-y, -x, -z+1/2'
 '-x, -y, -z'
 'x-1/2, y-1/2, -z'
 'y-1/2, -x, -z'
 '-y, x-1/2, -z'
 'x, -y-1/2, z-1/2'
 '-x-1/2, y, z-1/2'
 '-y-1/2, -x-1/2, z-1/2'
 'y, x, z-1/2'

_cell_length_a                     25.3093(5)
_cell_length_b                     25.3093(5)
_cell_length_c                     18.1347(5)
_cell_angle_alpha                  90
_cell_angle_beta                   90
_cell_angle_gamma                  90
_cell_volume                       11616.4(6)
_cell_formula_units_Z              8
_cell_measurement_temperature    130
_cell_measurement_reflns_used    48622
_cell_measurement_theta_min      2.15
_cell_measurement_theta_max      57.90
_exptl_crystal_description       'block'
_exptl_crystal_colour            'pink'
_exptl_crystal_size_max          0.210
_exptl_crystal_size_mid          0.170
_exptl_crystal_size_min          0.120
_shelx_estimated_absorpt_T_max     ?
_shelx_estimated_absorpt_T_min     ?
_exptl_absorpt_coefficient_mu      4.267
_exptl_absorpt_correction_type   multi-scan
_exptl_absorpt_process_details
;
STOE X-Red32, absorption correction by Gaussian integration, analogous to
P. Coppens, "The Evaluation of Absorption and Extinction in Single-Crystal
Structure Analysis", published in: F. R. Ahmed (Editor), "Crystallographic
Computing", Munksgaard, Copenhagen (1970), 255 - 270.
Afterwards scaling of reflection intensities was performed within STOE LANA.
J. Koziskova, F. Hahn, J. Richter, J. Kozisek, "Comparison of different
absorption corrections on the model structure of tetrakis(\m~2~-acetato)-
diaqua-di-copper(II)", Acta Chimica Slovaca, vol. 9, no. 2, 2016, pp. 136 - 140.
;
_exptl_absorpt_correction_T_min  0.0099
_exptl_absorpt_correction_T_max  0.2011
loop_
    _exptl_crystal_face_index_h
    _exptl_crystal_face_index_k
    _exptl_crystal_face_index_l
    _exptl_crystal_face_perp_dist
  -2     1    -1  0.0580
   2     1    -1  0.0640
  -2    -1     1  0.0730
   3    -2     2  0.1040
   0    -1     1  0.0650
   3     2     2  0.0800
  -5    -4    -2  0.0710
  -2     2     1  0.0590
   2    -2    -1  0.1360

   
_exptl_crystal_density_diffrn      1.336
_exptl_crystal_density_meas        ?
_exptl_crystal_density_method      ?
_exptl_crystal_F_000               4770
_exptl_crystal_preparation         ?
_exptl_crystal_recrystallization_method  MeOH/CHCl3
_exptl_transmission_factor_max     ?
_exptl_transmission_factor_min     ?
_diffrn_reflns_av_R_equivalents    0.1459
_diffrn_reflns_av_unetI/netI       0.0449
_diffrn_reflns_Laue_measured_fraction_full  1.000
_diffrn_reflns_Laue_measured_fraction_max  0.993
_diffrn_reflns_limit_h_max         15
_diffrn_reflns_limit_h_min         -30
_diffrn_reflns_limit_k_max         29
_diffrn_reflns_limit_k_min         -31
_diffrn_reflns_limit_l_max         22
_diffrn_reflns_limit_l_min         -22
_diffrn_reflns_number              81455
_diffrn_reflns_point_group_measured_fraction_full  1.000
_diffrn_reflns_point_group_measured_fraction_max  0.993
_diffrn_reflns_theta_full          53.597
_diffrn_reflns_theta_max           57.467
_diffrn_reflns_theta_min           3.038
_diffrn_ambient_temperature        130
_diffrn_detector                   Pilatus300K
_diffrn_detector_area_resol_mean   5.81
_diffrn_detector_type              'DECTRIS PILATUS 300K'
_diffrn_measured_fraction_theta_full  1.000
_diffrn_measured_fraction_theta_max  0.993
_diffrn_measurement_device         'Eulerian 4-circle diffractometer'
_diffrn_measurement_device_type    'Stoe StadiVari'
_diffrn_measurement_method         'rotation method, \w scans'
_diffrn_measurement_details
; 2456 frames, detector distance = 60 mm
;

_diffrn_radiation_collimation      '1.2 0.6 mm diameter'
_diffrn_radiation_monochromator    'Graded multilayer mirror'
_diffrn_radiation_probe            x-ray
_diffrn_radiation_type             GaK\a
_diffrn_radiation_wavelength       1.34143
_diffrn_source                     'Metaljet D2'
_diffrn_source_current             3.570
_diffrn_source_power               0.250
_diffrn_source_voltage             70
_reflns_Friedel_coverage           0.000
_reflns_Friedel_fraction_full      .
_reflns_Friedel_fraction_max       .
_reflns_number_gt                  3155
_reflns_number_total               6020
_reflns_special_details
;
 Reflections were merged by SHELXL according to the crystal
 class for the calculation of statistics and refinement.
 
 _reflns_Friedel_fraction is defined as the number of unique
 Friedel pairs measured divided by the number that would be
 possible theoretically, ignoring centric projections and
 systematic absences.
;
_reflns_threshold_expression       'I > 2\s(I)'
_computing_data_collection        
;
X-Area Pilatus3_SV 1.31.153.0 (STOE, 2018)
;
_computing_cell_refinement
;
X-Area Recipe 1.33.0.0 (STOE, 2015)
;
_computing_data_reduction
;
X-Area Integrate 1.74.2.0 (STOE, 2018)
X-Area LANA 1.75.3.0 (STOE, 2018)
;
_computing_molecular_graphics      'Olex2 (Dolomanov et al., 2009)'
_computing_publication_material    'Olex2 (Dolomanov et al., 2009)'
_computing_structure_refinement    'ShelXL (Sheldrick, 2015)'
_computing_structure_solution      'ShelXT (Sheldrick, 2015)'
_refine_diff_density_max           0.708
_refine_diff_density_min           -0.662
_refine_diff_density_rms           0.091
_refine_ls_extinction_coef         .
_refine_ls_extinction_method       none
_refine_ls_goodness_of_fit_ref     1.028
_refine_ls_hydrogen_treatment      constr
_refine_ls_matrix_type             full
_refine_ls_number_parameters       330
_refine_ls_number_reflns           6020
_refine_ls_number_restraints       39
_refine_ls_R_factor_all            0.1675
_refine_ls_R_factor_gt             0.0963
_refine_ls_restrained_S_all        1.026
_refine_ls_shift/su_max            0.000
_refine_ls_shift/su_mean           0.000
_refine_ls_structure_factor_coef   Fsqd
_refine_ls_weighting_details      
 'w=1/[\s^2^(Fo^2^)+(0.1737P)^2^+22.8897P] where P=(Fo^2^+2Fc^2^)/3'
_refine_ls_weighting_scheme        calc
_refine_ls_wR_factor_gt            0.2722
_refine_ls_wR_factor_ref           0.3398
_refine_special_details            ?
_olex2_refinement_description
;
1. Fixed Uiso
 At 1.2 times of:
  All C(H) groups, All C(H,H) groups
 At 1.5 times of:
  All C(H,H,H) groups
2. Restrained distances
 Cl4-C26 \\sim Cl6-C26 \\sim Cl5-C26 \\sim Cl1-C25 \\sim Cl3-C25 \\sim Cl2-C25
 with sigma of 0.02
3. Uiso/Uaniso restraints and constraints
Uanis(Cl5) \\sim Ueq, Uanis(C26) \\sim Ueq, Uanis(Cl4) \\sim Ueq, Uanis(Cl6)
\\sim Ueq: with sigma of 0.1 and sigma for terminal atoms of 0.2
Uanis(Cl4) = Uanis(C26) = Uanis(Cl6) = Uanis(Cl5)
4. Others
 Fixed Sof: Cl5(0.2) Cl4(0.2) Cl6(0.2) C26(0.2) H26(0.2)
5.a Ternary CH refined with riding coordinates:
 C25(H25), C26(H26)
5.b Secondary CH2 refined with riding coordinates:
 C23(H23A,H23B)
5.c Me refined with riding coordinates:
 C24(H24A,H24B,H24C)
5.d Aromatic/amide H refined with riding coordinates:
 C10(H10), C13(H13), C14(H14), C16(H16), C6(H6), C8(H8), C15(H15), C22(H22),
 C2(H2), C19(H19), C18(H18), C21(H21), C4(H4), C3(H3)
;
_atom_sites_solution_hydrogens     geom
_atom_sites_solution_primary       dual
_atom_sites_solution_secondary     ?
loop_
  _atom_site_label
  _atom_site_type_symbol
  _atom_site_fract_x
  _atom_site_fract_y
  _atom_site_fract_z
  _atom_site_U_iso_or_equiv
  _atom_site_adp_type
  _atom_site_occupancy
  _atom_site_site_symmetry_order
  _atom_site_calc_flag
  _atom_site_refinement_flags_posn
  _atom_site_refinement_flags_adp
  _atom_site_refinement_flags_occupancy
  _atom_site_disorder_assembly
  _atom_site_disorder_group
 Co1 Co 0.42415(3) 0.57585(3) 0.7500 0.0576(4) Uani 1 2 d S T P . .
 S1 S 0.36262(9) 0.47729(10) 0.54358(14) 0.0958(8) Uani 1 1 d . . . . .
 Cl2 Cl 0.05341(12) 0.51227(12) 0.55840(16) 0.1210(9) Uani 1 1 d D . . . .
 Cl1 Cl 0.0943(2) 0.58156(13) 0.6674(2) 0.1716(18) Uani 1 1 d D . . . .
 Cl3 Cl 0.13529(18) 0.5834(2) 0.5205(2) 0.191(2) Uani 1 1 d D . . . .
 N4 N 0.17629(19) 0.4898(2) 0.7675(3) 0.0605(14) Uani 1 1 d . . . . .
 N3 N 0.0038(2) 0.42465(19) 0.7925(3) 0.0601(13) Uani 1 1 d . . . . .
 N1 N 0.4001(2) 0.5498(2) 0.6464(3) 0.0637(14) Uani 1 1 d . . . . .
 N2 N 0.3415(2) 0.5778(2) 0.7819(3) 0.0645(14) Uani 1 1 d . . . . .
 O1 O 0.2097(2) 0.3550(3) 0.3393(4) 0.1019(18) Uani 1 1 d . . . . .
 C11 C 0.1420(2) 0.4569(3) 0.7357(4) 0.0588(16) Uani 1 1 d . . . . .
 C12 C 0.0967(2) 0.4412(3) 0.7818(4) 0.0584(15) Uani 1 1 d . . . . .
 C10 C 0.1479(2) 0.4379(3) 0.6644(4) 0.0631(17) Uani 1 1 d . . . . .
 H10 H 0.1216 0.4156 0.6437 0.076 Uiso 1 1 calc R . . . .
 C13 C 0.0459(3) 0.4389(3) 0.7526(4) 0.0594(15) Uani 1 1 d . . . . .
 H13 H 0.0409 0.4479 0.7022 0.071 Uiso 1 1 calc R . . . .
 C7 C 0.2183(2) 0.5046(3) 0.7267(4) 0.0626(17) Uani 1 1 d . . . . .
 C14 C 0.0117(3) 0.4114(3) 0.8633(4) 0.0628(17) Uani 1 1 d . . . . .
 H14 H -0.0179 0.4009 0.8921 0.075 Uiso 1 1 calc R . . . .
 C16 C 0.1036(3) 0.4282(3) 0.8558(4) 0.0623(16) Uani 1 1 d . . . . .
 H16 H 0.1375 0.4304 0.8779 0.075 Uiso 1 1 calc R . . . .
 C1 C 0.3851(3) 0.5203(3) 0.6032(4) 0.0668(18) Uani 1 1 d . . . . .
 C6 C 0.3074(2) 0.5443(3) 0.7497(4) 0.0607(16) Uani 1 1 d . . . . .
 H6 H 0.3211 0.5202 0.7144 0.073 Uiso 1 1 calc R . . . .
 C8 C 0.2275(3) 0.4870(3) 0.6557(4) 0.0667(17) Uani 1 1 d . . . . .
 H8 H 0.2575 0.4992 0.6292 0.080 Uiso 1 1 calc R . . . .
 C17 C 0.2006(3) 0.4283(3) 0.5486(4) 0.0721(19) Uani 1 1 d . . . . .
 C9 C 0.1924(2) 0.4512(3) 0.6230(4) 0.0618(16) Uani 1 1 d . . . . .
 C5 C 0.2544(3) 0.5424(3) 0.7644(4) 0.0646(17) Uani 1 1 d . . . . .
 C15 C 0.0610(3) 0.4123(3) 0.8962(4) 0.0662(17) Uani 1 1 d . . . . .
 H15 H 0.0652 0.4019 0.9462 0.079 Uiso 1 1 calc R . . . .
 C22 C 0.1823(3) 0.3763(3) 0.5333(5) 0.082(2) Uani 1 1 d . . . . .
 H22 H 0.1655 0.3565 0.5712 0.098 Uiso 1 1 calc R . . . .
 C2 C 0.3226(3) 0.6105(3) 0.8309(5) 0.084(2) Uani 1 1 d . . . . .
 H2 H 0.3461 0.6351 0.8530 0.101 Uiso 1 1 calc R . . . .
 C19 C 0.2294(3) 0.4320(4) 0.4211(4) 0.090(3) Uani 1 1 d . . . . .
 H19 H 0.2459 0.4505 0.3818 0.108 Uiso 1 1 calc R . . . .
 C18 C 0.2246(3) 0.4561(4) 0.4920(4) 0.082(2) Uani 1 1 d . . . . .
 H18 H 0.2376 0.4908 0.5002 0.098 Uiso 1 1 calc R . . . .
 C21 C 0.1885(4) 0.3541(4) 0.4644(5) 0.088(2) Uani 1 1 d . . . . .
 H21 H 0.1775 0.3187 0.4559 0.106 Uiso 1 1 calc R . . . .
 C20 C 0.2099(3) 0.3816(4) 0.4100(6) 0.092(3) Uani 1 1 d . . . . .
 C24 C 0.2128(4) 0.3532(4) 0.2130(5) 0.099(3) Uani 1 1 d . . . . .
 H24A H 0.2231 0.3735 0.1692 0.149 Uiso 1 1 calc R . . . .
 H24B H 0.2327 0.3200 0.2144 0.149 Uiso 1 1 calc R . . . .
 H24C H 0.1749 0.3455 0.2108 0.149 Uiso 1 1 calc R . . . .
 C4 C 0.2355(3) 0.5760(4) 0.8181(6) 0.103(3) Uani 1 1 d . . . . .
 H4 H 0.1993 0.5754 0.8318 0.123 Uiso 1 1 calc R . . . .
 C3 C 0.2709(3) 0.6112(4) 0.8523(6) 0.107(3) Uani 1 1 d . . . . .
 H3 H 0.2591 0.6349 0.8894 0.129 Uiso 1 1 calc R . . . .
 C23 C 0.2252(4) 0.3865(4) 0.2846(7) 0.126(4) Uani 1 1 d . . . . .
 H23A H 0.2634 0.3944 0.2883 0.151 Uiso 1 1 calc R . . . .
 H23B H 0.2052 0.4201 0.2848 0.151 Uiso 1 1 calc R . . . .
 C25 C 0.0777(4) 0.5752(4) 0.5747(5) 0.125(4) Uani 1 1 d D . . . .
 H25 H 0.0507 0.6023 0.5609 0.149 Uiso 1 1 calc R . . . .
 Cl5 Cl 0.2789(8) 0.6073(8) 0.5575(11) 0.159(4) Uani 0.2 1 d D U . . .
 Cl4 Cl 0.2415(8) 0.6778(7) 0.6765(10) 0.159(4) Uani 0.2 1 d D U . . .
 Cl6 Cl 0.2316(9) 0.7094(7) 0.5294(10) 0.159(4) Uani 0.2 1 d D U . . .
 C26 C 0.2327(17) 0.6541(11) 0.5872(11) 0.159(4) Uani 0.2 1 d D U . . .
 H26 H 0.1970 0.6372 0.5848 0.191 Uiso 0.2 1 calc R . . . .

loop_
  _atom_site_aniso_label
  _atom_site_aniso_U_11
  _atom_site_aniso_U_22
  _atom_site_aniso_U_33
  _atom_site_aniso_U_23
  _atom_site_aniso_U_13
  _atom_site_aniso_U_12
 Co1 0.0420(5) 0.0420(5) 0.0887(9) 0.0004(4) 0.0004(4) -0.0012(5)
 S1 0.0749(14) 0.1043(17) 0.1083(16) -0.0314(13) 0.0085(11) -0.0207(11)
 Cl2 0.116(2) 0.123(2) 0.124(2) -0.0016(16) -0.0146(16) 0.0158(16)
 Cl1 0.278(5) 0.103(2) 0.134(3) -0.0284(18) -0.057(3) 0.062(3)
 Cl3 0.157(4) 0.247(5) 0.169(4) 0.012(3) -0.021(3) -0.069(3)
 N4 0.040(3) 0.063(3) 0.078(3) 0.003(3) -0.005(2) -0.002(2)
 N3 0.045(3) 0.047(3) 0.089(4) 0.004(3) -0.003(3) 0.003(2)
 N1 0.051(3) 0.050(3) 0.090(4) 0.001(3) 0.001(3) -0.001(2)
 N2 0.044(3) 0.051(3) 0.099(4) -0.004(3) 0.000(3) 0.000(2)
 O1 0.085(4) 0.093(4) 0.128(5) 0.002(4) 0.002(4) -0.005(3)
 C11 0.036(3) 0.065(4) 0.075(4) 0.010(3) -0.003(3) 0.002(3)
 C12 0.044(3) 0.054(4) 0.077(4) 0.005(3) -0.002(3) 0.001(3)
 C10 0.046(4) 0.058(4) 0.085(5) 0.002(3) -0.008(3) 0.003(3)
 C13 0.053(4) 0.054(4) 0.072(4) 0.005(3) 0.003(3) 0.001(3)
 C7 0.041(3) 0.057(4) 0.089(5) 0.005(3) -0.006(3) -0.003(3)
 C14 0.052(4) 0.054(4) 0.082(5) 0.006(3) 0.004(3) -0.001(3)
 C16 0.047(4) 0.064(4) 0.075(4) 0.005(3) 0.002(3) -0.002(3)
 C1 0.051(4) 0.064(4) 0.085(5) 0.005(4) 0.013(3) 0.001(3)
 C6 0.044(3) 0.049(4) 0.089(5) 0.002(3) 0.001(3) -0.003(3)
 C8 0.049(4) 0.070(4) 0.081(5) 0.009(4) 0.002(3) 0.001(3)
 C17 0.051(4) 0.089(5) 0.076(5) 0.006(4) -0.009(3) 0.009(4)
 C9 0.044(4) 0.065(4) 0.076(4) 0.003(3) -0.005(3) 0.003(3)
 C5 0.047(4) 0.060(4) 0.087(4) 0.002(3) -0.002(3) 0.003(3)
 C15 0.056(4) 0.063(4) 0.080(4) 0.004(3) -0.002(3) 0.005(3)
 C22 0.067(5) 0.091(6) 0.087(5) -0.002(4) -0.010(4) 0.014(4)
 C2 0.050(4) 0.067(5) 0.135(7) -0.030(5) 0.009(4) -0.001(3)
 C19 0.063(5) 0.136(9) 0.071(5) 0.021(5) 0.005(4) 0.018(5)
 C18 0.057(4) 0.106(6) 0.083(5) 0.003(5) -0.005(4) 0.004(4)
 C21 0.080(6) 0.097(6) 0.086(6) -0.010(5) -0.012(4) 0.020(5)
 C20 0.069(5) 0.105(7) 0.102(7) -0.022(6) -0.009(5) 0.010(5)
 C24 0.100(7) 0.114(7) 0.084(5) -0.023(5) 0.012(5) -0.032(5)
 C4 0.043(4) 0.102(6) 0.163(9) -0.040(6) 0.014(5) -0.011(4)
 C3 0.051(5) 0.113(7) 0.158(8) -0.066(6) 0.010(5) -0.005(4)
 C23 0.066(6) 0.102(7) 0.211(13) 0.043(8) 0.025(7) -0.012(5)
 C25 0.109(8) 0.112(8) 0.153(10) 0.028(7) -0.028(7) 0.010(6)
 Cl5 0.167(9) 0.144(8) 0.166(8) -0.014(6) -0.025(7) 0.032(7)
 Cl4 0.167(9) 0.144(8) 0.166(8) -0.014(6) -0.025(7) 0.032(7)
 Cl6 0.167(9) 0.144(8) 0.166(8) -0.014(6) -0.025(7) 0.032(7)
 C26 0.167(9) 0.144(8) 0.166(8) -0.014(6) -0.025(7) 0.032(7)

_geom_special_details
;
 All esds (except the esd in the dihedral angle between two l.s. planes)
 are estimated using the full covariance matrix.  The cell esds are taken
 into account individually in the estimation of esds in distances, angles
 and torsion angles; correlations between esds in cell parameters are only
 used when they are defined by crystal symmetry.  An approximate (isotropic)
 treatment of cell esds is used for estimating esds involving l.s. planes.
;
loop_
  _geom_bond_atom_site_label_1
  _geom_bond_atom_site_label_2
  _geom_bond_distance
  _geom_bond_site_symmetry_2
  _geom_bond_publ_flag
 Co1 N3 2.159(5) 6_566 ?
 Co1 N3 2.159(5) 4 ?
 Co1 N1 2.083(7) . ?
 Co1 N1 2.083(7) 8_666 ?
 Co1 N2 2.172(5) . ?
 Co1 N2 2.172(5) 8_666 ?
 S1 C1 1.635(9) . ?
 Cl2 C25 1.733(9) . ?
 Cl1 C25 1.742(10) . ?
 Cl3 C25 1.770(10) . ?
 N4 C11 1.334(8) . ?
 N4 C7 1.349(8) . ?
 N3 Co1 2.159(5) 3 ?
 N3 C13 1.337(8) . ?
 N3 C14 1.341(9) . ?
 N1 C1 1.147(9) . ?
 N2 C6 1.343(8) . ?
 N2 C2 1.303(9) . ?
 O1 C20 1.449(11) . ?
 O1 C23 1.331(11) . ?
 C11 C12 1.475(9) . ?
 C11 C10 1.387(10) . ?
 C12 C13 1.392(9) . ?
 C12 C16 1.392(9) . ?
 C10 H10 0.9500 . ?
 C10 C9 1.395(9) . ?
 C13 H13 0.9500 . ?
 C7 C8 1.382(10) . ?
 C7 C5 1.489(9) . ?
 C14 H14 0.9500 . ?
 C14 C15 1.385(10) . ?
 C16 H16 0.9500 . ?
 C16 C15 1.363(9) . ?
 C6 H6 0.9500 . ?
 C6 C5 1.369(9) . ?
 C8 H8 0.9500 . ?
 C8 C9 1.399(10) . ?
 C17 C9 1.484(10) . ?
 C17 C22 1.424(11) . ?
 C17 C18 1.385(11) . ?
 C5 C4 1.379(11) . ?
 C15 H15 0.9500 . ?
 C22 H22 0.9500 . ?
 C22 C21 1.378(11) . ?
 C2 H2 0.9500 . ?
 C2 C3 1.365(11) . ?
 C19 H19 0.9500 . ?
 C19 C18 1.428(12) . ?
 C19 C20 1.382(13) . ?
 C18 H18 0.9500 . ?
 C21 H21 0.9500 . ?
 C21 C20 1.323(13) . ?
 C24 H24A 0.9800 . ?
 C24 H24B 0.9800 . ?
 C24 H24C 0.9800 . ?
 C24 C23 1.579(15) . ?
 C4 H4 0.9500 . ?
 C4 C3 1.407(11) . ?
 C3 H3 0.9500 . ?
 C23 H23A 0.9900 . ?
 C23 H23B 0.9900 . ?
 C25 H25 1.0000 . ?
 Cl5 C26 1.748(16) . ?
 Cl4 C26 1.742(16) . ?
 Cl6 Cl6 1.92(3) 11_566 ?
 Cl6 Cl6 2.25(4) 2_565 ?
 Cl6 Cl6 1.92(3) 12_666 ?
 Cl6 C26 1.749(16) . ?
 C26 H26 1.0000 . ?

loop_
  _geom_angle_atom_site_label_1
  _geom_angle_atom_site_label_2
  _geom_angle_atom_site_label_3
  _geom_angle
  _geom_angle_site_symmetry_1
  _geom_angle_site_symmetry_3
  _geom_angle_publ_flag
 N3 Co1 N3 96.7(3) 6_566 4 ?
 N3 Co1 N2 174.4(2) 4 8_666 ?
 N3 Co1 N2 174.4(2) 6_566 . ?
 N3 Co1 N2 86.10(19) 6_566 8_666 ?
 N3 Co1 N2 86.10(19) 4 . ?
 N1 Co1 N3 87.1(2) . 6_566 ?
 N1 Co1 N3 91.6(2) . 4 ?
 N1 Co1 N3 87.1(2) 8_666 4 ?
 N1 Co1 N3 91.6(2) 8_666 6_566 ?
 N1 Co1 N1 178.0(3) . 8_666 ?
 N1 Co1 N2 93.3(2) . 8_666 ?
 N1 Co1 N2 88.0(2) 8_666 8_666 ?
 N1 Co1 N2 88.0(2) . . ?
 N1 Co1 N2 93.3(2) 8_666 . ?
 N2 Co1 N2 91.5(3) 8_666 . ?
 C11 N4 C7 116.6(6) . . ?
 C13 N3 Co1 123.5(5) . 3 ?
 C13 N3 C14 117.9(6) . . ?
 C14 N3 Co1 118.6(4) . 3 ?
 C1 N1 Co1 156.9(6) . . ?
 C6 N2 Co1 119.2(5) . . ?
 C2 N2 Co1 123.3(5) . . ?
 C2 N2 C6 117.5(6) . . ?
 C23 O1 C20 112.4(9) . . ?
 N4 C11 C12 115.3(6) . . ?
 N4 C11 C10 123.4(6) . . ?
 C10 C11 C12 121.3(6) . . ?
 C13 C12 C11 120.9(6) . . ?
 C16 C12 C11 120.9(6) . . ?
 C16 C12 C13 118.2(6) . . ?
 C11 C10 H10 119.9 . . ?
 C11 C10 C9 120.3(6) . . ?
 C9 C10 H10 119.9 . . ?
 N3 C13 C12 122.7(6) . . ?
 N3 C13 H13 118.6 . . ?
 C12 C13 H13 118.6 . . ?
 N4 C7 C8 123.6(6) . . ?
 N4 C7 C5 114.2(6) . . ?
 C8 C7 C5 122.2(6) . . ?
 N3 C14 H14 118.6 . . ?
 N3 C14 C15 122.8(6) . . ?
 C15 C14 H14 118.6 . . ?
 C12 C16 H16 120.4 . . ?
 C15 C16 C12 119.3(6) . . ?
 C15 C16 H16 120.4 . . ?
 N1 C1 S1 178.2(7) . . ?
 N2 C6 H6 117.8 . . ?
 N2 C6 C5 124.5(6) . . ?
 C5 C6 H6 117.8 . . ?
 C7 C8 H8 120.1 . . ?
 C7 C8 C9 119.8(6) . . ?
 C9 C8 H8 120.1 . . ?
 C22 C17 C9 119.6(7) . . ?
 C18 C17 C9 122.5(8) . . ?
 C18 C17 C22 118.0(8) . . ?
 C10 C9 C8 116.2(6) . . ?
 C10 C9 C17 120.4(6) . . ?
 C8 C9 C17 123.4(6) . . ?
 C6 C5 C7 122.3(6) . . ?
 C6 C5 C4 117.1(6) . . ?
 C4 C5 C7 120.6(6) . . ?
 C14 C15 H15 120.5 . . ?
 C16 C15 C14 119.1(7) . . ?
 C16 C15 H15 120.5 . . ?
 C17 C22 H22 119.5 . . ?
 C21 C22 C17 121.1(9) . . ?
 C21 C22 H22 119.5 . . ?
 N2 C2 H2 118.2 . . ?
 N2 C2 C3 123.6(7) . . ?
 C3 C2 H2 118.2 . . ?
 C18 C19 H19 120.2 . . ?
 C20 C19 H19 120.2 . . ?
 C20 C19 C18 119.7(8) . . ?
 C17 C18 C19 119.1(9) . . ?
 C17 C18 H18 120.4 . . ?
 C19 C18 H18 120.4 . . ?
 C22 C21 H21 119.7 . . ?
 C20 C21 C22 120.5(10) . . ?
 C20 C21 H21 119.7 . . ?
 C19 C20 O1 123.9(9) . . ?
 C21 C20 O1 114.5(9) . . ?
 C21 C20 C19 121.6(9) . . ?
 H24A C24 H24B 109.5 . . ?
 H24A C24 H24C 109.5 . . ?
 H24B C24 H24C 109.5 . . ?
 C23 C24 H24A 109.5 . . ?
 C23 C24 H24B 109.5 . . ?
 C23 C24 H24C 109.5 . . ?
 C5 C4 H4 120.6 . . ?
 C5 C4 C3 118.7(7) . . ?
 C3 C4 H4 120.6 . . ?
 C2 C3 C4 118.4(8) . . ?
 C2 C3 H3 120.8 . . ?
 C4 C3 H3 120.8 . . ?
 O1 C23 C24 103.6(9) . . ?
 O1 C23 H23A 111.0 . . ?
 O1 C23 H23B 111.0 . . ?
 C24 C23 H23A 111.0 . . ?
 C24 C23 H23B 111.0 . . ?
 H23A C23 H23B 109.0 . . ?
 Cl2 C25 Cl1 109.6(6) . . ?
 Cl2 C25 Cl3 107.8(6) . . ?
 Cl2 C25 H25 110.1 . . ?
 Cl1 C25 Cl3 109.0(6) . . ?
 Cl1 C25 H25 110.1 . . ?
 Cl3 C25 H25 110.1 . . ?
 Cl6 Cl6 Cl6 54.0(5) 12_666 2_565 ?
 Cl6 Cl6 Cl6 72.0(10) 11_566 12_666 ?
 Cl6 Cl6 Cl6 54.0(5) 11_566 2_565 ?
 C26 Cl6 Cl6 136.3(16) . 2_565 ?
 C26 Cl6 Cl6 164(2) . 11_566 ?
 C26 Cl6 Cl6 123.7(19) . 12_666 ?
 Cl5 C26 Cl6 111.6(18) . . ?
 Cl5 C26 H26 107.6 . . ?
 Cl4 C26 Cl5 115.8(19) . . ?
 Cl4 C26 Cl6 106.4(18) . . ?
 Cl4 C26 H26 107.6 . . ?
 Cl6 C26 H26 107.6 . . ?

_shelx_res_file
;
    rod010aa_130k.res created by SHELXL-2014/7

TITL rod010aa_130k_a.res in P4/ncc
REM Old TITL ROD010AA_130K in P4/ncc #130
REM SHELXT solution in P4/ncc
REM R1 0.289, Rweak 0.042, Alpha 0.053, Orientation as input
REM Formula found by SHELXT: C50 N12 O2 Cl6 Co
CELL 1.34143 25.3093 25.3093 18.1347 90 90 90
ZERR 8 0.0005 0.0005 0.0005 0 0 0
LATT 1
SYMM 0.5-X,0.5-Y,+Z
SYMM 0.5-Y,+X,+Z
SYMM +Y,0.5-X,+Z
SYMM -X,0.5+Y,0.5-Z
SYMM 0.5+X,-Y,0.5-Z
SYMM 0.5+Y,0.5+X,0.5-Z
SYMM -Y,-X,0.5-Z
SFAC C H Cl Co N O S
DISP C 0.0148 0.007 57.7477
DISP Cl 0.3294 0.5404 4086.1782
DISP Co -0.6673 2.8829 21740.9299
DISP H -0 0 0.6481
DISP N 0.0253 0.0136 110.5121
DISP O 0.0412 0.025 193.9543
UNIT 403.2 323.2 57.6 8 64 16 16
SADI Cl4 C26 Cl6 C26 Cl5 C26 Cl1 C25 Cl3 C25 Cl2 C25
ISOR Cl5 C26 Cl4 Cl6
EADP Cl4 C26 Cl6 Cl5

L.S. 10
PLAN  5
TEMP -143.15
BOND $H
list 4
fmap 2 53
acta
OMIT 4 1 1
OMIT 3 1 0
OMIT 2 2 2
OMIT 2 0 0
OMIT 29 7 5
REM <olex2.extras>
REM <HklSrc "%./ROD010AA_130K.hkl">
REM </olex2.extras>

WGHT    0.173700   22.889700
FVAR       0.15667
CO1   4    0.424148    0.575852    0.750000    10.50000    0.04204    0.04204 =
         0.08869    0.00041    0.00041   -0.00119
S1    7    0.362617    0.477287    0.543585    11.00000    0.07490    0.10431 =
         0.10834   -0.03144    0.00845   -0.02073
CL2   3    0.053412    0.512275    0.558400    11.00000    0.11621    0.12274 =
         0.12400   -0.00161   -0.01460    0.01583
CL1   3    0.094350    0.581561    0.667432    11.00000    0.27763    0.10266 =
         0.13448   -0.02837   -0.05746    0.06207
CL3   3    0.135289    0.583414    0.520491    11.00000    0.15689    0.24728 =
         0.16929    0.01186   -0.02059   -0.06907
N4    5    0.176291    0.489785    0.767530    11.00000    0.04033    0.06302 =
         0.07826    0.00305   -0.00469   -0.00167
N3    5    0.003813    0.424648    0.792530    11.00000    0.04483    0.04656 =
         0.08887    0.00429   -0.00331    0.00276
N1    5    0.400067    0.549769    0.646383    11.00000    0.05116    0.05037 =
         0.08971    0.00086    0.00144   -0.00057
N2    5    0.341450    0.577834    0.781928    11.00000    0.04373    0.05123 =
         0.09855   -0.00353   -0.00027    0.00026
O1    6    0.209660    0.355039    0.339260    11.00000    0.08462    0.09344 =
         0.12779    0.00185    0.00151   -0.00500
C11   1    0.142014    0.456900    0.735650    11.00000    0.03640    0.06473 =
         0.07536    0.01017   -0.00290    0.00210
C12   1    0.096696    0.441209    0.781838    11.00000    0.04414    0.05375 =
         0.07740    0.00473   -0.00239    0.00117
C10   1    0.147949    0.437852    0.664409    11.00000    0.04637    0.05836 =
         0.08462    0.00199   -0.00761    0.00283
AFIX  43
H10   2    0.121602    0.415608    0.643712    11.00000   -1.20000
AFIX   0
C13   1    0.045871    0.438919    0.752625    11.00000    0.05250    0.05397 =
         0.07165    0.00512    0.00258    0.00098
AFIX  43
H13   2    0.040872    0.447872    0.702232    11.00000   -1.20000
AFIX   0
C7    1    0.218348    0.504552    0.726730    11.00000    0.04128    0.05729 =
         0.08936    0.00483   -0.00560   -0.00288
C14   1    0.011675    0.411364    0.863291    11.00000    0.05249    0.05440 =
         0.08157    0.00639    0.00397   -0.00087
AFIX  43
H14   2   -0.017892    0.400897    0.892068    11.00000   -1.20000
AFIX   0
C16   1    0.103568    0.428191    0.855790    11.00000    0.04745    0.06449 =
         0.07507    0.00549    0.00166   -0.00225
AFIX  43
H16   2    0.137534    0.430389    0.877872    11.00000   -1.20000
AFIX   0
C1    1    0.385068    0.520256    0.603151    11.00000    0.05111    0.06383 =
         0.08534    0.00520    0.01255    0.00073
C6    1    0.307414    0.544273    0.749736    11.00000    0.04370    0.04946 =
         0.08893    0.00170    0.00086   -0.00292
AFIX  43
H6    2    0.321074    0.520195    0.714359    11.00000   -1.20000
AFIX   0
C8    1    0.227479    0.486982    0.655719    11.00000    0.04912    0.07000 =
         0.08107    0.00908    0.00152    0.00148
AFIX  43
H8    2    0.257464    0.499153    0.629176    11.00000   -1.20000
AFIX   0
C17   1    0.200584    0.428315    0.548577    11.00000    0.05143    0.08875 =
         0.07621    0.00649   -0.00873    0.00868
C9    1    0.192447    0.451226    0.623031    11.00000    0.04448    0.06522 =
         0.07573    0.00262   -0.00504    0.00303
C5    1    0.254401    0.542391    0.764414    11.00000    0.04711    0.05980 =
         0.08703    0.00160   -0.00234    0.00257
C15   1    0.061038    0.412254    0.896188    11.00000    0.05637    0.06259 =
         0.07956    0.00447   -0.00157    0.00489
AFIX  43
H15   2    0.065206    0.401904    0.946205    11.00000   -1.20000
AFIX   0
C22   1    0.182288    0.376255    0.533289    11.00000    0.06715    0.09103 =
         0.08742   -0.00193   -0.01049    0.01358
AFIX  43
H22   2    0.165497    0.356489    0.571159    11.00000   -1.20000
AFIX   0
C2    1    0.322588    0.610463    0.830915    11.00000    0.05043    0.06707 =
         0.13458   -0.03017    0.00904   -0.00139
AFIX  43
H2    2    0.346121    0.635075    0.852952    11.00000   -1.20000
AFIX   0
C19   1    0.229358    0.432004    0.421113    11.00000    0.06308    0.13619 =
         0.07088    0.02144    0.00482    0.01767
AFIX  43
H19   2    0.245879    0.450491    0.381781    11.00000   -1.20000
AFIX   0
C18   1    0.224555    0.456135    0.491979    11.00000    0.05696    0.10646 =
         0.08272    0.00309   -0.00502    0.00440
AFIX  43
H18   2    0.237635    0.490823    0.500183    11.00000   -1.20000
AFIX   0
C21   1    0.188550    0.354077    0.464416    11.00000    0.08017    0.09711 =
         0.08648   -0.00976   -0.01198    0.01993
AFIX  43
H21   2    0.177476    0.318730    0.455944    11.00000   -1.20000
AFIX   0
C20   1    0.209854    0.381624    0.410034    11.00000    0.06906    0.10521 =
         0.10234   -0.02165   -0.00869    0.01035
C24   1    0.212800    0.353195    0.212961    11.00000    0.09955    0.11392 =
         0.08420   -0.02279    0.01164   -0.03209
AFIX  33
H24A  2    0.223108    0.373475    0.169231    11.00000   -1.50000
H24B  2    0.232700    0.319994    0.214367    11.00000   -1.50000
H24C  2    0.174886    0.345477    0.210842    11.00000   -1.50000
AFIX   0
C4    1    0.235493    0.576009    0.818107    11.00000    0.04325    0.10159 =
         0.16293   -0.04020    0.01387   -0.01066
AFIX  43
H4    2    0.199260    0.575417    0.831766    11.00000   -1.20000
AFIX   0
C3    1    0.270878    0.611214    0.852293    11.00000    0.05076    0.11296 =
         0.15821   -0.06612    0.00975   -0.00514
AFIX  43
H3    2    0.259058    0.634945    0.889377    11.00000   -1.20000
AFIX   0
C23   1    0.225219    0.386456    0.284582    11.00000    0.06573    0.10182 =
         0.21085    0.04313    0.02483   -0.01242
AFIX  23
H23A  2    0.263429    0.394383    0.288336    11.00000   -1.20000
H23B  2    0.205189    0.420054    0.284785    11.00000   -1.20000
AFIX   0

C25   1    0.077694    0.575225    0.574672    11.00000    0.10873    0.11178 =
         0.15310    0.02769   -0.02794    0.01016
AFIX  13
H25   2    0.050657    0.602286    0.560867    11.00000   -1.20000
AFIX   0

CL5   3    0.278866    0.607309    0.557458    10.20000    0.16747    0.14387 =
         0.16606   -0.01407   -0.02465    0.03221
CL4   3    0.241532    0.677827    0.676511    10.20000    0.16747    0.14387 =
         0.16606   -0.01407   -0.02465    0.03221
CL6   3    0.231609    0.709445    0.529432    10.20000    0.16747    0.14387 =
         0.16606   -0.01407   -0.02465    0.03221
C26   1    0.232734    0.654095    0.587167    10.20000    0.16747    0.14387 =
         0.16606   -0.01407   -0.02465    0.03221
AFIX  13
H26   2    0.197034    0.637246    0.584846    10.20000   -1.20000
AFIX   0
HKLF 4

REM  rod010aa_130k_a.res in P4/ncc
REM R1 =  0.0963 for    3155 Fo > 4sig(Fo)  and  0.1675 for all    6020 data
REM    330 parameters refined using     39 restraints

END

WGHT      0.1736     22.9038

REM Highest difference peak  0.708,  deepest hole -0.662,  1-sigma level  0.091
Q1    1   0.2270  0.3988  0.3410  11.00000  0.05    0.71
Q2    1   0.4196  0.5785  0.6987  11.00000  0.05    0.63
Q3    1   0.1284  0.6025  0.5776  11.00000  0.05    0.48
Q4    1   0.1956  0.6826  0.5367  11.00000  0.05    0.47
Q5    1   0.2086  0.3597  0.2819  11.00000  0.05    0.42
;
_shelx_res_checksum                97858
_shelx_hkl_file
;
 -18 -12 -15   -0.40    1.08
 -17 -13 -13    2.01    1.54
 -15 -14 -13    3.63    1.51
 -15 -14 -12    3.72    1.84
 -15 -14 -11    4.82    1.51
 -15 -12  -6    5.56    1.24
 -14 -14  -9    1.04    1.46
 -14 -13  -7   42.24    1.78
 -12 -15 -12    2.15    1.73
 -12 -15 -11    3.95    1.74
 -12 -14 -16   -2.35    1.32
 -12 -13  -6    1.32    1.19
 -11 -15 -14   -0.51    1.46
 -11 -15 -10   55.95    2.08
 -10 -15 -14   -0.69    1.48
 -10 -14  -7   10.50    1.41
  -9 -14 -17   -0.45    1.28
  -9 -14  -7   42.55    1.64
  -8 -15  -9    4.02    1.37
  -8 -14 -17    0.10    1.26
  -7 -14 -17    1.19    1.34
  -7 -14  -7   16.60    1.49
  -6 -15 -14    1.28    1.63
  -6 -15 -10   18.97    1.87
  -6 -14  -7    3.17    1.35
  -5 -15 -13   -1.27    1.60
  -5 -15 -10   13.41    1.41
  -5 -13 -18   -1.52    1.22
  -4 -15 -12   -0.24    1.42
  -4 -14 -16    2.20    1.50
  -4 -13  -6  188.78    2.13
  -4 -11 -20    2.34    1.05
  -2 -13  -7  178.13    2.13
  -2  -9 -21    1.79    1.10
  -1 -14 -13    1.16    1.50
  -1 -14 -12   -0.59    1.74
  -1 -14 -11    7.98    1.64
  -1 -13 -16   -0.19    1.68
   0 -13 -15    3.25    1.67
   0 -13  -9   -0.54    1.37
   0 -12 -17    2.58    1.61
   1 -13 -13   30.45    1.81
   1 -12 -16    0.52    1.51
   2 -10 -18    0.67    1.43
   2  -9 -19   -0.57    1.26
   3 -10 -17    4.80    1.32
   4 -11 -12    1.02    1.16
   4  -9 -17   -1.14    1.47
   5 -10 -13    3.81    1.23
   5 -10 -12    6.13    1.33
   5 -10 -11   24.17    1.30
   6  -9 -12    0.33    1.04
   6  -9 -11    3.21    1.00
 -17 -13 -12   -2.11    1.57
 -17 -13 -11    0.45    1.35
 -17 -12 -16   -0.09    0.95
 -16 -13 -15    0.35    1.34
 -16 -13  -9   78.32    1.95
 -16 -12 -17    0.44    0.92
 -16 -12  -7   18.63    1.59
 -15 -13 -16    0.58    1.11
 -15 -13  -8   11.47    1.64
 -14 -14 -14    6.12    1.60
 -14 -14 -10    4.14    1.80
 -12 -14  -8   33.19    1.68
 -12 -12 -19   -0.17    1.02
 -11 -15 -13    3.71    1.67
 -11 -14 -16    1.35    1.63
 -11 -13 -18   -0.64    1.10
 -11 -13  -6    3.97    1.53
 -10 -15 -13    4.56    1.65
 -10 -13 -18    2.17    1.21
  -9 -15 -14   10.24    1.65
  -9 -15 -10   21.69    1.92
  -8 -15 -14    2.15    1.69
  -8 -15 -10    6.86    1.82
  -7 -15 -14    6.42    1.74
  -7 -15 -10   -1.79    1.70
  -6 -15 -13    3.52    1.67
  -6 -15 -11    0.68    1.67
  -6 -13 -18    0.64    1.28
  -5 -15 -12    1.20    1.55
  -5 -15 -11    7.13    1.46
  -5 -14 -16   10.60    1.65
  -5 -13  -6   58.92    1.58
  -5 -12 -19   -0.82    1.16
  -5 -10 -21    0.21    0.90
  -4 -14  -8   86.58    1.92
  -3 -14 -15    0.70    1.63
  -3 -14  -9   25.39    1.70
  -2 -14 -14   12.10    1.79
  -2 -14 -10   26.06    1.79
  -2 -12 -18    0.44    1.38
  -1 -13  -8   16.31    1.41
   0 -12  -7    0.97    1.17
   0 -11 -18   -0.16    1.72
   0  -9 -20    2.96    1.40
   1 -12  -8   20.61    1.29
   2 -12 -14   -2.45    1.54
   2 -12 -10    2.11    1.35
   3 -11 -15   -0.18    1.36
   3 -11  -9   -0.76    1.08
   3  -9 -18    5.49    1.53
   4 -10 -15    0.30    1.63
 -19 -11 -15    1.38    1.09
 -18 -12 -14    0.16    1.34
 -18 -12 -10    3.40    1.72
 -16 -13 -14    0.14    1.70
 -14 -14 -13   -0.71    1.56
 -14 -14 -11   -1.37    1.97
 -14 -12 -18    2.18    1.07
 -13 -14  -9   17.25    1.68
 -13 -13 -17   -0.51    1.06
 -13 -13  -7   -0.92    1.54
 -12 -12  -5    0.70    1.05
 -12 -11  -4    0.10    1.10
 -11 -14  -8   29.78    1.72
 -11 -12 -19    0.17    1.09
 -10 -15 -12   -1.03    1.71
 -10 -14 -16    0.01    1.39
 -10 -13  -6    1.99    1.39
 -10 -12 -19    3.10    1.41
  -9 -15 -13   -0.82    1.66
  -9 -15 -12    0.30    1.57
  -9 -15 -11    8.95    1.88
  -9 -13 -18    2.93    1.29
  -8 -15 -13    0.13    1.64
  -8 -15 -12   -0.32    1.61
  -8 -15 -11   20.74    1.98
  -8 -13 -18    0.38    1.29
  -7 -15 -13   -1.20    1.68
  -7 -15 -12    5.07    1.68
  -7 -15 -11    9.88    1.78
  -7 -14 -16    1.13    1.80
  -7 -13 -18    1.93    1.36
  -6 -15 -12    2.07    1.41
  -6 -14 -16   18.48    1.67
  -6 -13  -6    3.81    1.22
  -6 -12 -19   -0.28    1.30
  -6 -11 -20    0.44    1.19
  -6 -10 -21    0.76    0.97
  -5 -14  -8   -0.91    1.47
  -4 -14 -15    0.70    1.65
  -3 -14 -14   -2.62    1.62
  -3 -13  -7    0.11    1.36
  -3  -9 -21   -0.62    1.01
  -2 -14 -13    2.38    1.83
  -2 -14 -12    3.24    1.83
  -2 -14 -11    2.09    1.75
  -2 -12  -6   14.75    1.27
  -2 -11 -19   -0.38    1.38
  -2 -10 -20    0.85    1.22
  -1 -12 -17   -1.00    1.85
  -1  -8 -21    0.27    1.05
   0 -13 -10   46.63    1.78
   0 -10 -19    2.68    1.62
   1 -12 -15    0.51    1.90
   1 -11 -17    2.67    1.56
   1  -8 -20   -0.62    1.33
   2 -12 -13   34.27    1.81
   2 -12 -12   20.64    1.95
   2 -12 -11   49.78    1.77
   2 -11 -16    3.18    1.50
   3 -11 -14    5.34    1.70
   4 -10  -9   10.48    1.29
   5  -9 -15    9.21    1.41
 -20 -10 -15    0.08    1.04
 -18 -12 -13   -0.82    1.38
 -18 -12 -12   12.01    1.73
 -18 -12 -11    5.48    1.67
 -18 -11 -16    0.38    1.13
 -17 -12 -15   -1.24    1.42
 -17 -11 -17    0.12    0.96
 -16 -13 -13    7.40    1.82
 -16 -13 -10   -0.03    1.41
 -15 -13 -15    0.07    1.22
 -15 -12 -17   -0.99    1.04
 -14 -14 -12   16.93    1.99
 -14 -12  -6   47.48    1.53
 -13 -14 -10   10.68    2.02
 -13 -12 -18   -0.27    1.22
 -12 -14 -15    0.95    1.46
 -12 -14  -9   13.54    1.74
 -12 -13 -17   -1.30    1.25
 -11 -12  -5   66.69    1.65
 -10 -14  -8    3.24    1.53
 -10 -11 -20    1.33    1.08
  -9 -14 -16    1.57    1.55
  -9 -13  -6   -0.72    1.19
  -9 -12 -19   -0.42    1.19
  -9 -11 -20    0.19    1.16
  -8 -14 -16    8.96    1.56
  -8 -13  -6   20.79    1.37
  -8 -12 -19    0.85    1.28
  -8 -11 -20   -0.22    1.10
  -7 -14  -8   18.81    1.65
  -7 -12 -19   -0.76    1.29
  -7 -11 -20    1.04    1.19
  -6 -14  -8   45.32    1.81
  -5 -14 -15    6.41    1.80
  -4 -14  -9  136.48    2.41
  -4 -13 -17    1.22    1.56
  -3 -14 -13    0.81    1.85
  -3 -14 -10   53.36    2.06
  -3 -10 -20    1.90    1.19
  -2 -13  -8   30.16    1.56
  -1 -13  -9  152.58    2.31
   0 -13 -12   44.14    2.03
   0 -13 -11    0.17    1.58
   0 -12 -16   -0.17    1.75
   1 -12  -9   87.10    1.85
   1 -10 -18    0.33    1.73
   1  -9 -19    5.92    1.61
   3 -11 -10   85.18    1.77
   3 -10 -16   -1.60    1.53
   5  -9  -9   25.25    1.21
   6  -8 -14   98.73    2.15
 -19 -11 -14    0.80    1.20
 -17 -12  -9    5.38    1.82
 -16 -13 -12   -0.85    1.57
 -16 -13 -11   29.92    1.78
 -16 -12 -16    1.56    1.15
 -15 -13  -9    5.43    1.61
 -15 -12  -7    9.49    1.63
 -14 -13  -8   11.29    1.58
 -14 -11  -5  361.06    2.85
 -13 -14 -13   -3.04    1.69
 -13 -14 -12    0.02    2.26
 -13 -14 -11    8.22    1.83
 -13 -11 -19    0.63    1.14
 -12 -14 -14    2.65    1.66
 -12 -13  -7   51.73    1.83
 -11 -14 -15    6.15    1.65
 -11 -14  -9    5.95    2.05
 -11 -13 -17   -0.05    1.35
 -10 -14 -15    4.49    1.67
 -10 -12  -5    2.77    1.36
  -8 -14  -8    4.41    1.65
  -6 -14 -15    0.29    1.75
  -5 -14  -9   12.04    1.76
  -5 -13 -17    0.67    1.42
  -4 -14 -14    2.46    1.79
  -4 -14 -10    7.56    1.82
  -4 -13  -7  166.13    2.25
  -4  -9 -21   -0.03    0.99
  -3 -14 -12   -0.68    1.83
  -3 -14 -11   -0.94    1.83
  -3 -13 -16    3.76    1.64
  -3 -11 -19   -1.91    1.21
  -1 -12  -7    1.25    1.28
  -1 -11 -18    0.99    1.60
  -1 -10 -19   11.52    1.92
  -1  -9 -20   -0.99    1.40
   0 -12  -8    3.79    1.33
   0  -7 -21    1.87    1.08
   1 -12 -14   20.13    1.86
   2 -11 -15    0.06    1.99
   2 -10 -17    3.99    1.55
   2  -8 -19    0.65    1.53
   3 -11 -13   19.01    1.60
   3 -11 -12    6.74    1.43
   3 -11 -11    4.21    1.34
   4 -10 -14    4.29    1.48
   4 -10 -10   24.76    1.54
   4  -9 -16    0.52    1.40
   5  -9 -14   12.49    1.41
   5  -8 -16   15.63    1.84
   6  -8 -10   42.73    1.43
 -20 -10 -14    0.99    1.10
 -19 -11 -13    0.60    1.54
 -19 -10 -16   -0.85    1.02
 -17 -12 -14    0.33    1.68
 -16 -12  -8    3.00    1.62
 -15 -13 -14    1.76    1.59
 -15 -13 -10   10.45    1.83
 -14 -13 -15    0.65    1.42
 -13 -13 -16    4.53    1.40
 -13 -12  -6    0.81    1.50
 -12 -14 -10    1.22    1.76
 -12 -12 -18    0.09    1.21
 -11 -14 -14    0.45    1.62
 -10 -14  -9    4.51    1.76
 -10 -13 -17   -2.86    1.40
  -9 -14 -15    0.62    1.55
  -9 -13 -17    0.50    1.44
  -9 -12  -5    5.59    1.20
  -8 -14 -15    1.01    1.56
  -8 -13 -17    4.14    1.52
  -8 -12  -5    1.42    1.13
  -7 -14 -15   -0.62    1.66
  -7 -13 -17    0.87    1.50
  -7 -12  -5   69.60    1.57
  -6 -14  -9    2.08    1.73
  -6 -13 -17   -0.37    1.48
  -5 -14 -14    1.25    1.80
  -5 -13  -7    5.46    1.43
  -5  -9 -21    1.38    1.14
  -4 -14 -13    3.68    1.75
  -4 -14 -12   24.88    2.00
  -4 -14 -11   30.37    2.13
  -4 -10 -20   -0.54    1.15
  -3 -13  -8    3.81    1.45
  -3 -12  -6   11.04    1.33
  -2 -13 -15    1.40    1.96
  -2 -12 -17   -0.46    1.77
  -2  -8 -21    0.16    1.20
  -1 -13 -13   32.57    2.14
  -1 -13 -10    4.85    1.63
  -1 -12 -16   -1.44    2.20
   0 -12 -15   -5.68    2.22
   0 -11 -17   -2.40    1.72
   1 -12 -13   26.73    2.17
   1 -11 -16    1.99    2.03
   2  -9 -18    3.96    1.55
   3  -9 -17    0.97    1.44
   3  -8 -18    1.82    1.79
   4 -10 -13    3.65    1.46
   4 -10 -11    8.53    1.51
   4  -8 -17    1.19    1.77
   5  -9 -13    7.57    1.65
   5  -9 -10   59.71    1.53
   6  -8 -13   24.17    1.58
   6  -8 -11    5.04    1.21
 -19 -11 -12    6.75    1.59
 -18 -11 -15   -2.26    1.28
 -17 -12 -13    1.02    1.73
 -17 -12 -10    1.27    1.84
 -17 -11 -16    3.19    1.22
 -16 -12 -15    4.37    1.83
 -16 -11 -17   -0.49    1.14
 -15 -13 -13    6.03    1.78
 -15 -13 -12   -0.68    1.99
 -15 -13 -11    4.23    2.04
 -15 -12 -16    0.23    1.53
 -14 -13  -9   22.08    2.00
 -13 -13  -8   11.19    1.55
 -12 -14 -12    2.00    2.05
 -12 -14 -11    7.46    1.96
 -12 -13 -16    2.71    1.46
 -12 -11 -19    0.48    1.29
 -11 -14 -13   -0.96    2.11
 -11 -14 -10    1.69    1.84
 -11 -13  -7    5.45    1.43
 -11 -12 -18    3.21    1.45
 -10 -14 -14    0.15    1.74
  -9 -14 -14   -0.91    2.24
  -8 -14  -9   21.74    1.91
  -7 -14 -14    3.24    2.28
  -7 -14  -9   52.73    2.12
  -6 -14 -14   19.29    2.01
  -6 -13  -7   26.06    1.86
  -6 -12 -18    2.00    1.79
  -6  -9 -21   -0.52    1.23
  -5 -14 -13   23.43    1.99
  -5 -14 -10    4.87    1.91
  -5 -12 -18    2.28    1.57
  -4 -13 -16   14.76    1.93
  -3 -13 -15    1.28    2.16
  -2 -13 -14   -1.01    1.91
  -2 -13  -9   48.30    1.88
  -2 -11 -18   -0.50    1.71
  -2  -9 -20   -1.83    1.59
  -1 -13 -12   10.54    1.91
  -1 -13 -11    4.55    1.76
   0 -10 -18    2.23    2.01
   0  -8 -20    1.44    1.70
   1 -12 -12    2.59    1.75
   2 -11 -14    4.04    2.00
   3 -10 -15    4.38    1.58
   4 -10 -12    0.02    1.39
 -17 -12 -12    0.72    1.76
 -17 -12 -11   16.83    1.65
 -15 -11  -6   38.59    1.76
 -14 -13 -14   -2.17    1.76
 -14 -12  -7   10.81    1.75
 -14 -11 -18    1.55    1.30
 -13 -12 -17   -0.03    1.40
 -13 -11  -5    3.54    1.23
 -12 -12  -6   58.05    1.85
 -11 -13 -16    2.43    1.56
 -11 -11 -19    0.41    1.16
 -11 -10 -20    3.00    1.31
 -10 -14 -13    2.97    1.78
 -10 -13  -7   86.77    2.03
 -10 -12 -18    1.18    1.42
  -9 -14 -10   45.93    2.24
  -9 -13  -7    5.75    1.50
  -9 -12 -18    3.34    1.48
  -8 -14 -14   19.03    2.07
  -8 -14 -10   31.32    2.55
  -8 -12 -18   -0.55    1.45
  -7 -14 -10    5.92    1.97
  -7 -13  -7    4.58    1.50
  -7 -12 -18   -3.74    1.43
  -6 -14 -13    0.27    1.77
  -6 -14 -11   -4.22    2.43
  -6 -14 -10    8.96    1.98
  -6 -11 -19   -0.25    1.64
  -5 -14 -12   63.66    2.38
  -5 -14 -11    7.06    2.05
  -5 -13 -16    6.27    1.80
  -4 -13  -8    1.29    1.52
  -4 -12  -6    0.24    1.29
  -3  -8 -21    1.99    1.18
  -2 -13 -13    2.01    2.46
  -2 -13 -10    7.49    1.77
  -2 -12  -7    6.86    1.46
  -2 -10 -19   -0.83    1.62
  -1 -12  -8   21.02    1.59
  -1  -7 -21    2.96    1.38
   0 -12 -14   -0.04    1.96
   0 -12  -9    1.57    1.48
   0 -11  -7   -0.14    1.23
   0  -9 -19    2.33    1.63
   1 -11  -8    7.11    1.36
   1 -10 -17   10.89    2.15
   1  -7 -20   -2.28    1.44
   2 -11 -10   31.96    1.89
   2 -10 -16    0.16    1.94
   4  -9 -15   16.96    1.66
   5  -8 -15   16.92    1.92
 -19 -10 -15    5.04    1.36
 -18 -11 -14    0.10    1.56
 -17 -11  -8    5.97    1.79
 -16 -12 -14   -2.68    2.04
 -16 -12  -9    0.88    1.58
 -16 -11  -7    8.52    1.77
 -16 -10 -18    1.25    1.05
 -15 -12  -8    1.64    1.80
 -14 -13 -13   -4.47    2.38
 -14 -13 -10    6.36    1.84
 -14 -10 -19    1.62    1.25
 -13 -13  -9    1.99    2.07
 -12 -13 -15    2.23    2.02
 -12 -13  -8   29.07    1.81
 -10 -14 -12   12.82    2.12
 -10 -14 -11   31.27    2.31
 -10 -13 -16   -0.89    1.60
 -10 -11 -19    0.73    1.44
 -10 -10 -20    2.71    1.26
  -9 -14 -13    1.24    1.93
  -9 -14 -12    4.07    2.03
  -9 -14 -11   -0.84    2.06
  -9 -13 -16    2.63    1.68
  -9 -11 -19    1.47    1.46
  -9 -10 -20    0.64    1.45
  -8 -14 -13    0.12    1.91
  -8 -14 -12   12.24    2.04
  -8 -14 -11   41.20    2.30
  -8 -13 -16    0.20    1.90
  -8 -11 -19    0.16    1.57
  -8 -10 -20   -0.44    1.39
  -7 -14 -13   25.71    2.11
  -7 -14 -12    2.43    1.95
  -7 -14 -11    1.14    2.02
  -7 -13 -16    1.98    1.68
  -7 -11 -19    1.70    1.42
  -7 -10 -20    0.51    1.29
  -6 -14 -12   57.18    2.41
  -6 -13 -16    2.27    1.81
  -5 -12  -6   39.13    1.62
  -4 -13 -15    2.93    1.92
  -4 -12 -17   -1.38    1.67
  -3 -13 -14    7.16    1.99
  -3 -13  -9    2.53    1.67
  -3 -11 -18    6.80    1.65
  -3  -9 -20   -0.47    1.51
  -2 -13 -12   35.63    2.24
  -2 -13 -11    2.59    1.94
  -1 -11 -17    0.29    1.98
   0 -12 -10    6.74    1.67
   0 -11 -16    0.71    2.23
   0  -6 -21   -1.31    1.28
   1 -11 -15    4.33    1.85
   1  -9 -18    0.76    1.91
   1  -8 -19    3.98    1.95
   2 -11 -13    1.61    1.69
   2 -11 -12    2.05    1.91
   2 -11 -11   39.91    2.09
   3 -10 -14   23.23    1.99
   3 -10  -9   -0.40    1.20
 -20  -9 -15    1.09    1.25
 -18 -11 -13    0.59    1.74
 -18 -11 -10    3.66    1.98
 -18 -10 -16    0.64    1.37
 -17 -11 -15   -2.73    1.78
 -17 -10 -17   -0.53    1.12
 -16 -12 -10    3.36    2.07
 -16 -11 -16   -0.45    1.46
 -15 -12 -15    5.39    1.54
 -14 -13 -12    3.36    1.94
 -14 -13 -11    6.41    1.91
 -13 -11 -18    1.43    1.28
 -12 -12 -17    0.42    1.45
 -12 -11  -5   66.45    1.74
 -11 -13 -15    4.58    2.20
 -11 -13  -8   10.49    1.74
 -11 -12  -6   15.64    1.47
  -5 -13 -15    1.14    1.98
  -5 -13  -8   20.55    1.75
  -5 -12 -17   -1.45    1.93
  -4  -8 -21    2.11    1.31
  -3 -13 -13    3.01    2.51
  -3 -13 -10   12.99    1.92
  -3 -12  -7   -0.34    1.46
  -3 -10 -19    0.27    1.47
  -1 -10 -18   -2.33    2.20
  -1  -8 -20   -1.20    2.00
   0 -12 -11    1.55    1.70
   2  -9 -17    1.28    1.89
   2  -7 -19    6.00    1.89
   3 -10 -10    1.05    1.49
   3  -9 -16   16.92    1.82
   4  -9 -14    5.03    1.94
   4  -9  -9    1.47    1.30
   4  -8 -16   23.05    2.07
 -19 -10 -14    0.68    1.72
 -19  -9 -16    0.81    1.36
 -18 -11 -12    3.46    1.73
 -18 -11 -11   -1.57    1.87
 -16 -12 -13   10.04    1.93
 -16 -12 -12   -0.97    2.09
 -16 -12 -11    8.30    1.96
 -14 -11  -6   19.09    1.64
 -13 -13 -13    0.13    2.03
 -13 -13 -10   12.58    2.03
 -13 -12 -16    0.44    1.83
 -13 -12  -7   56.16    1.90
 -13 -10 -19    3.22    1.40
 -12 -13 -14    0.87    1.73
 -12 -13  -9   11.41    1.91
 -12 -11 -18   -0.94    1.70
 -11 -12 -17    3.11    1.57
 -10 -13 -15    0.87    1.85
 -10 -13  -8   55.36    2.10
 -10 -12 -17    2.96    2.02
 -10 -12  -6    9.63    1.35
  -9 -12  -6   31.34    1.58
  -8 -12  -6  270.16    2.88
  -7 -13  -8   -2.19    1.71
  -6 -13 -15    0.27    2.02
  -6 -13  -8   14.64    1.75
  -6 -12 -17    1.69    1.74
  -6 -12  -6   52.63    1.54
  -5  -8 -21   -1.31    1.20
  -4 -13 -14    6.43    2.00
  -4 -13  -9   36.18    1.74
  -4  -9 -20   -1.41    1.49
  -3 -13 -12   36.77    2.38
  -3 -13 -11   -1.06    1.98
  -3 -12 -16    3.25    1.93
  -2 -12 -15    7.34    2.63
  -2 -12  -8   74.17    2.04
  -2 -11 -17    5.93    2.00
  -2  -7 -21    1.46    1.40
  -1 -12  -9   95.48    2.21
  -1  -9 -19    6.62    1.80
   0 -10 -17    3.07    2.19
   1 -11 -14    6.64    1.90
   1 -11  -9    4.02    1.46
   2 -10 -15    0.48    2.06
   2  -8 -18    0.63    1.85
   3 -10 -13   10.44    1.64
   3 -10 -12   37.78    2.07
   3 -10 -11    3.72    1.66
   3  -8 -17   29.00    2.31
   5  -8 -14    1.17    1.42
 -20  -9 -14    2.15    1.47
 -19 -10 -13    2.09    1.76
 -18  -9 -17    1.67    1.08
 -17 -11 -14    5.23    2.03
 -17 -11  -9   33.49    2.28
 -15 -12 -14    1.75    1.86
 -15 -12  -9    8.21    1.84
 -14 -12 -15    1.97    1.75
 -14 -12  -8   39.38    1.97
 -14 -11 -17    0.64    1.43
 -13 -13 -12   16.48    2.28
 -13 -13 -11   -0.14    1.95
 -12 -13 -10   13.70    2.45
 -12 -12  -7    3.12    1.80
 -12 -10 -19    0.91    1.29
 -12  -9 -20    1.49    1.36
 -11 -13 -14    4.40    2.34
 -11 -13  -9   -0.76    1.94
 -11 -11 -18    1.82    1.86
 -11 -11  -5   -0.20    1.25
  -9 -13 -15    5.08    1.97
  -9 -12 -17   -1.02    1.63
  -8 -13 -15   11.23    2.17
  -8 -13  -8    0.87    1.90
  -8 -12 -17    0.31    1.72
  -7 -13 -15    1.02    2.11
  -7 -12 -17    4.78    1.78
  -6  -8 -21    1.85    1.32
  -5 -13 -14    7.32    2.06
  -5 -13  -9    4.25    1.83
  -5 -11 -18   -0.53    1.64
  -4 -13 -13   18.22    2.21
  -4 -13 -10   14.02    2.03
  -4 -12 -16    0.62    1.94
  -4 -12  -7   16.42    1.63
  -2  -8 -20   -0.21    1.90
  -1 -12 -13   24.14    2.26
  -1 -12 -10   11.96    1.79
  -1 -11 -16    1.90    2.14
  -1 -11  -7    6.60    1.44
   0 -11 -15    3.61    2.06
   0 -11  -8   37.39    1.72
   0  -7 -20   -0.05    1.80
   1 -11 -13  181.52    3.36
   1 -10 -16    1.13    1.83
   3  -7 -18    0.27    2.03
   4  -9 -13   31.31    1.80
   4  -9 -10   14.50    1.45
   4  -7 -17    7.43    2.01
   5  -8 -13   11.65    1.74
   5  -8 -10   15.97    1.50
   6  -7 -13    2.61    1.56
 -20  -8 -16    5.06    1.19
 -19 -10 -12    5.87    1.90
 -19 -10 -11    4.90    2.08
 -18 -10 -15   -2.53    1.66
 -17 -10 -16   -0.53    1.49
 -16 -11 -15    4.46    2.13
 -16 -11  -8    5.73    1.81
 -16 -10 -17   -1.17    1.36
 -15 -12 -13    0.54    2.49
 -15 -12 -10    4.00    1.99
 -15 -11 -16    1.31    1.46
 -15 -11  -7   40.75    1.78
 -14 -10  -5   51.20    1.87
 -12 -13 -11    2.56    2.13
 -12 -12 -16    6.59    1.76
 -11 -10 -19   -1.23    1.77
 -11  -9 -20    1.33    1.35
 -10 -13 -14    3.34    2.08
 -10 -11 -18   -0.32    1.56
 -10 -11  -5   27.58    1.49
  -9  -8 -21    0.94    1.36
  -8  -8 -21   -1.14    1.42
  -7 -13 -14   -2.37    2.15
  -7 -13  -9    1.88    1.93
  -7 -11 -18   -0.71    2.09
  -6 -13 -14   -0.11    2.08
  -6 -13  -9   -0.36    1.84
  -6 -11 -18   -0.18    1.68
  -5 -13 -13   -2.83    2.03
  -5 -13 -10   83.45    2.57
  -5 -12 -16    6.83    2.55
  -5 -12  -7    6.24    1.70
  -5  -9 -20    1.30    1.49
  -4 -13 -12   30.22    2.45
  -4 -13 -11   48.59    2.45
  -3 -12 -15   -0.77    2.07
  -3 -12  -8   19.42    1.74
  -3  -7 -21   -0.92    1.58
  -2 -12 -14   -0.71    2.16
  -2 -12  -9   63.51    2.08
  -2 -10 -18    2.41    1.94
  -2  -9 -19    0.22    2.06
  -1 -12 -12   -0.58    2.03
  -1 -12 -11    6.55    1.90
  -1  -6 -21    0.55    1.54
   0  -9 -18    5.42    1.94
   0  -8 -19   -2.92    1.76
   1 -11 -12   -0.60    1.82
   1  -6 -20    2.33    1.67
   2 -10 -14    3.57    2.17
   2 -10  -9   99.00    2.21
   3  -9 -15   -0.35    1.67
   4  -9 -12    4.70    1.53
   4  -9 -11   33.08    1.64
   5  -8 -12   41.93    1.91
   5  -8 -11    5.58    1.53
   6  -7 -12    1.56    1.51
   6  -7 -11   14.18    1.35
 -20  -9 -13   -1.60    1.77
 -19  -9 -15    2.68    1.68
 -17 -11 -13    1.35    1.85
 -17 -11 -12    9.65    2.12
 -17 -11 -11    3.08    1.95
 -17 -11 -10   80.84    2.43
 -16  -9 -18    0.97    1.37
 -15 -12 -12    3.12    2.02
 -15 -12 -11    1.51    1.89
 -14 -12 -14    6.45    2.10
 -14 -12  -9   16.41    1.88
 -14 -10 -18   -1.28    1.30
 -14  -9 -19    0.65    1.31
 -13 -12  -8   33.79    1.90
 -13 -11 -17    2.23    1.58
 -13 -11  -6    2.72    1.40
 -11 -13 -13    2.25    2.19
 -11 -13 -10    8.12    2.12
 -11 -12 -16    0.14    1.76
 -11 -12  -7   46.68    1.86
 -10 -13 -13    8.24    2.51
 -10 -10 -19    2.51    1.63
 -10  -9 -20   -0.10    1.47
  -9 -13 -14    0.78    2.07
  -9 -11 -18    7.67    1.78
  -9 -11  -5    8.74    1.45
  -9 -10 -19    2.28    1.95
  -9  -9 -20    4.11    1.59
  -8 -13 -14    5.07    2.17
  -8 -13  -9   27.77    2.13
  -8 -11 -18   -0.97    1.69
  -8  -9 -20    0.44    1.62
  -7 -10 -19   -0.12    1.93
  -7  -9 -20   -2.56    1.67
  -6 -13 -13   -1.99    2.00
  -6 -13 -10   10.47    2.15
  -6 -12 -16    7.28    2.07
  -6 -10 -19    1.39    1.63
  -5 -13 -12    2.61    2.24
  -5 -13 -11    5.19    2.26
  -1 -10 -17   12.80    2.67
   0 -11 -14    3.45    2.14
   0 -11  -9    0.58    1.55
   0  -5 -21    1.34    1.47
   1  -9 -17    2.95    1.90
   2  -9 -16    1.61    1.81
   4  -8 -15    1.26    1.73
   5  -7 -15   21.12    2.05
 -18 -10 -14   -0.33    1.86
 -18  -9 -16    1.59    1.75
 -17  -9 -17   -0.09    1.30
 -16 -11 -14    0.81    2.31
 -16 -11  -9   19.89    2.21
 -14 -12 -13   -2.27    2.71
 -14 -12 -10    5.74    2.24
 -13 -10 -18    0.49    1.89
 -12 -12 -15    3.94    2.07
 -12 -11 -17   -1.05    1.66
 -10 -13 -12   -2.53    2.25
 -10 -13 -11    3.36    2.28
 -10 -12 -16    3.15    1.86
 -10 -12  -7    1.20    1.56
  -9 -13 -13    0.26    2.08
  -9 -13 -10    1.38    2.16
  -9 -12 -16   -1.03    1.85
  -9 -12  -7   22.07    2.05
  -8 -13 -13    0.27    2.02
  -8 -13 -10   25.21    2.30
  -8 -12 -16    1.51    1.82
  -8 -10 -19    3.90    1.66
  -7 -13 -13   -0.73    2.12
  -7 -13 -12    7.49    2.21
  -7 -13 -11    3.98    2.33
  -7 -13 -10   91.96    2.75
  -7 -12 -16    3.22    1.98
  -7 -12  -7  250.03    2.94
  -6 -13 -12   12.15    2.22
  -6 -13 -11   -0.70    2.29
  -6 -12  -7    4.97    1.60
  -4 -12 -15    6.64    2.20
  -4 -12  -8    5.95    1.69
  -4 -11 -17    6.83    2.00
  -4  -7 -21    5.43    1.41
  -3 -12 -14    5.74    2.32
  -3 -10 -18    3.53    1.82
  -3  -9 -19    2.51    1.81
  -3  -8 -20   -0.81    1.71
  -2 -12 -13   39.89    2.55
  -2 -12 -12   15.54    2.32
  -2 -12 -11   52.65    2.38
  -2 -12 -10    4.41    1.88
  -2 -11  -7   44.10    1.79
  -2  -6 -21    1.96    1.71
  -1 -11  -8    6.01    1.66
  -1  -7 -20    2.02    1.96
   0 -10 -16   15.82    2.25
   1 -10 -15    8.44    2.05
   1 -10  -8   31.36    1.62
   1  -8 -18    3.35    1.87
   1  -7 -19    4.40    1.95
   2 -10 -13   -0.96    1.79
   2 -10 -10    9.33    1.54
   3  -9 -14   55.57    2.14
   3  -9  -9   40.68    1.88
   3  -8 -16   22.65    2.44
 -20  -8 -15    2.42    1.53
 -18 -10 -13    3.72    2.25
 -17 -10 -15   -0.64    2.05
 -17 -10  -8    0.49    1.97
 -17  -8 -18    1.05    1.27
 -16 -10 -16   -1.16    1.68
 -15 -11 -15   -2.00    1.76
 -15 -11  -8    2.61    2.10
 -15 -10  -6    0.69    1.68
 -14 -12 -12    1.60    2.17
 -14 -12 -11    7.40    2.43
 -14 -11  -7    1.53    1.66
 -13 -12  -9    9.40    1.94
 -13 -10  -5  215.62    2.54
 -13  -9 -19    0.28    1.51
 -12 -12  -8   22.34    1.91
 -12 -11  -6   12.61    1.53
 -11 -12 -15    6.96    2.51
 -11 -11 -17    1.03    1.78
  -9 -13 -12    9.80    2.48
  -9 -13 -11    2.02    2.31
  -8 -13 -12   -1.01    2.12
  -8 -13 -11    0.02    2.28
  -5 -12 -15    8.68    2.26
  -5 -11 -17   12.14    2.11
  -5  -7 -21    0.93    1.43
  -4  -8 -20   -1.57    1.75
  -3 -12  -9    7.73    1.94
  -3 -11 -16    8.69    2.78
  -1  -9 -18    1.91    2.13
  -1  -8 -19    4.40    1.96
   0 -11 -10   42.10    2.03
   2 -10 -12   -0.40    1.67
   2 -10 -11    0.53    1.60
   2  -8 -17    2.55    1.83
   2  -7 -18   -0.22    2.00
   2  -6 -19    1.46    1.81
   4  -8 -14    3.99    1.90
   4  -7 -16    4.73    1.92
   5  -7 -14    1.50    1.85
 -19  -9 -14   -0.95    2.00
 -19  -8 -16   -0.48    1.49
 -18 -10 -12    5.82    2.05
 -18 -10 -11   -4.19    2.40
 -18 -10 -10    2.58    1.96
 -18  -8 -17   -1.58    1.21
 -16 -11 -13   -0.81    1.99
 -16 -11 -10    7.64    1.96
 -16 -10  -7    2.69    1.88
 -15  -8 -19    2.68    1.36
 -13 -12 -13    7.17    2.41
 -13 -11 -16    5.09    1.82
 -12 -12 -14    3.43    2.16
 -12 -10 -18    0.40    1.67
 -12  -9 -19   -2.73    1.73
 -12  -8 -20    1.34    1.42
 -11 -12  -8   43.33    2.13
 -11 -11  -6   74.05    2.16
 -10 -12 -15    6.01    2.13
 -10 -11 -17    8.34    1.97
  -9 -11 -17    2.00    2.26
  -7 -12 -15    7.57    2.73
  -7 -11 -17   12.31    2.06
  -6 -12 -15    8.49    2.31
  -6 -11 -17    1.30    2.06
  -6  -7 -21    1.58    1.55
  -5 -12  -8   78.25    2.30
  -5 -11  -6    3.71    1.54
  -5 -10 -18    9.69    2.41
  -4 -12 -14   11.05    2.36
  -4 -12  -9    8.30    1.95
  -4  -9 -19    1.46    1.83
  -3 -12 -13    3.40    2.36
  -3 -12 -12   14.24    2.40
  -3 -12 -11    9.85    2.66
  -3 -12 -10   20.31    2.10
  -3 -11  -7   35.14    1.74
  -2 -10 -17    9.76    2.38
  -2  -7 -20   -2.38    2.12
  -1  -5 -21    0.96    1.62
   0 -11 -11   -0.01    1.92
   0  -9 -17   -3.28    2.10
   0  -6 -20    3.19    1.83
   1 -10 -14    0.13    2.06
   2  -9 -15   -0.87    1.91
   3  -9 -13    8.12    1.74
   3  -7 -17    6.54    1.94
   3  -6 -18    4.42    2.21
   4  -6 -17   -0.48    2.11
 -20  -8 -14    3.85    1.63
 -20  -7 -16    2.37    1.30
 -19  -9 -13   -1.30    2.12
 -18  -9 -15    1.81    2.25
 -17 -10 -14    2.95    2.34
 -16 -11 -12    6.17    2.05
 -16 -11 -11    3.19    1.91
 -16  -9 -17   -0.11    1.60
 -15 -11 -14    5.84    2.14
 -15 -11  -9   -0.32    2.27
 -14 -10 -17   -0.33    1.75
 -13 -12 -12    0.99    2.36
 -13 -12 -11    1.51    2.26
 -13 -12 -10   16.90    2.27
 -13 -11  -7    8.89    1.70
 -12 -12  -9    0.51    1.94
 -12 -11 -16   -0.38    2.29
 -12 -10  -5   -1.64    1.46
 -11 -12 -14   -0.95    2.68
 -11 -10 -18    2.42    1.79
 -11  -9 -19   -1.34    2.06
 -11  -8 -20    2.78    1.53
 -10 -12  -8    1.93    1.86
 -10 -11  -6    3.85    1.74
 -10  -7 -21    4.28    1.42
  -9 -12 -15    2.79    2.32
  -9  -7 -21   -3.16    1.45
  -8 -12 -15    6.59    2.35
  -8 -11 -17    4.99    2.16
  -8  -7 -21    3.47    1.43
  -7 -12  -8   -1.73    1.83
  -6 -12  -8   19.32    1.98
  -6 -11  -6    4.66    1.53
  -6 -10 -18    3.83    2.05
  -5 -12 -14    1.41    2.21
  -5  -8 -20    0.36    1.56
  -4 -12 -13   25.25    2.61
  -4 -11 -16    1.46    2.21
  -3  -6 -21   -2.13    1.68
  -2 -11  -8  191.94    2.79
  -2  -9 -18    3.04    2.12
  -2  -8 -19    1.39    2.37
  -1 -11 -13  187.33    3.87
  -1 -11  -9    5.54    1.76
  -1 -10 -16    0.87    2.36
   0 -10 -15   -1.38    2.20
   0  -8 -18    3.66    2.10
   0  -7 -19   -1.69    1.92
   1  -9 -16    2.47    2.06
   1  -5 -20   -0.19    1.90
   3  -9 -11    1.39    1.48
   3  -8 -15    2.47    2.22
   4  -8 -13    4.87    1.68
   4  -8 -10   28.92    1.84
   5  -7 -13    3.68    1.76
   6  -6 -13   -2.05    1.67
 -19  -9 -12    6.65    2.28
 -19  -7 -17    0.17    1.14
 -17 -10  -9   12.93    2.17
 -17  -9 -16    3.36    1.94
 -16 -10 -15    0.48    2.02
 -15 -11 -13   -1.36    2.67
 -15 -10 -16    0.02    1.72
 -14 -11  -8   29.02    2.07
 -14 -10  -6    1.69    1.59
 -14  -9 -18    3.53    1.56
 -14  -8 -19    1.54    1.50
 -13 -10 -17    6.10    1.95
 -12 -12 -10    3.07    2.20
 -11 -12  -9   10.40    2.15
 -10 -12 -14   -2.70    2.26
 -10 -10 -18   -0.38    1.83
 -10  -9 -19    5.75    1.79
 -10  -8 -20    0.17    1.45
  -9 -11  -6  171.64    2.50
  -9 -10 -18    2.81    1.90
  -9  -8 -20    2.08    1.82
  -8 -12  -8    6.42    1.95
  -8 -11  -6   38.74    1.81
  -8 -10 -18    2.72    1.99
  -8  -8 -20    4.68    1.95
  -7 -12 -14    8.82    2.74
  -7 -10 -18    2.50    1.93
  -7  -9 -19   -0.34    2.10
  -7  -8 -20    3.37    1.73
  -6 -12 -14   17.66    2.44
  -6  -9 -19   -1.07    1.76
  -5 -12 -13   12.77    2.64
  -5 -12  -9  102.95    2.64
  -5 -11 -16   11.43    2.41
  -4 -12 -12   10.63    2.49
  -4 -12 -11    0.39    2.27
  -4 -12 -10    6.29    2.13
  -4 -11  -7    6.85    1.73
  -4  -6 -21    0.69    1.54
  -3 -11 -15    5.73    2.54
  -3  -4 -22    2.04    1.39
  -2 -11 -14    5.49    2.51
  -1 -11 -12   -0.36    2.12
  -1 -11 -10    9.10    1.97
   0 -10  -8    5.89    1.65
   1 -10 -13    1.90    2.03
   1  -8 -17   16.54    2.60
   2  -9 -14   -1.07    2.30
   2  -8 -16    1.93    2.21
   4  -8 -12    7.77    1.67
   4  -8 -11    1.07    1.77
   5  -6 -15   13.43    2.15
   6  -6 -12  198.93    2.82
   6  -6 -11    1.84    1.56
 -20  -8 -13    2.52    1.99
 -19  -9 -11    1.14    2.05
 -19  -8 -15    4.10    1.91
 -17 -10 -13   -0.98    2.09
 -17 -10 -10    3.43    2.25
 -16 -10  -8    3.37    2.09
 -15 -11 -12    8.84    2.72
 -15 -11 -11   -3.78    2.51
 -15 -11 -10   61.29    2.53
 -15 -10  -7   -0.26    1.94
 -14 -11 -14    0.18    2.26
 -13 -11 -15    4.90    2.10
 -13  -7 -20   -0.80    1.58
 -12 -12 -11   -1.31    2.38
 -12 -11  -7   50.08    2.10
 -11 -12 -13    3.10    2.46
 -11 -12 -10   -0.17    2.41
 -11 -11 -16    1.19    1.99
 -11 -10  -5   33.69    1.61
 -10 -11 -16   -1.62    2.02
  -9 -12 -14   -0.22    2.38
  -9  -9 -19    0.21    1.76
  -8 -12 -14   -1.73    2.28
  -8  -9 -19    0.14    1.82
  -7 -12  -9    6.83    2.07
  -6 -12 -13    6.40    2.51
  -6 -12  -9   -1.49    2.00
  -6 -11 -16    0.14    2.37
  -5 -12 -12   37.45    2.79
  -5 -12 -11  121.15    3.56
  -5 -12 -10    7.84    2.21
  -4 -10 -17    2.00    2.11
  -3 -11  -8   18.98    1.86
  -3  -9 -18    4.22    2.34
  -3  -8 -19    2.91    2.59
  -3  -7 -20   -1.92    1.91
  -2 -11  -9   10.91    1.93
  -2  -5 -21   -0.68    1.72
  -1 -11 -11    9.08    2.06
  -1  -9 -17    0.71    2.40
  -1  -6 -20    0.86    2.15
   0 -10 -14    3.32    2.26
   1 -10 -12   13.14    2.08
   1 -10 -11   46.11    2.20
   1  -7 -18   -0.19    1.95
   1  -6 -19    1.29    2.08
   2  -9  -9    3.02    1.82
   2  -5 -19    1.39    2.25
   5  -7 -12   26.21    1.67
   5  -7 -11   -0.25    1.39
 -20  -7 -15    2.33    1.74
 -18  -9 -14   -0.20    2.24
 -18  -8 -16   -0.44    1.68
 -17 -10 -12   -0.68    1.97
 -17 -10 -11   -0.23    1.81
 -17  -8 -17   -0.09    1.53
 -17  -7 -18    1.60    1.49
 -16 -10 -14    2.03    2.66
 -14 -11  -9    5.53    2.01
 -14  -9  -5    8.01    1.79
 -13 -11  -8    8.97    1.89
 -13 -10  -6   -1.40    1.66
 -13  -9 -18    0.07    1.76
 -13  -8 -19   -1.59    1.52
 -12 -11 -15    6.11    2.24
 -12 -10 -17    0.30    1.99
 -11 -12 -12    3.75    2.64
 -11 -11  -7   -0.41    1.87
 -10 -12 -13    3.85    2.31
 -10 -12 -12    7.83    3.06
  -9 -12 -13    5.07    2.34
  -9 -11 -16   12.30    2.26
  -8 -12 -13    6.91    2.36
  -8 -12  -9   76.26    2.62
  -8 -11 -16    1.19    2.27
  -7 -12 -13    6.95    2.43
  -7 -11 -16    0.16    2.49
  -6 -12 -12   43.17    2.92
  -6 -12 -11    5.67    2.47
  -6 -12 -10   82.39    2.81
  -5 -11  -7  133.77    2.55
  -5 -10 -17    8.39    2.74
  -5  -6 -21    4.10    1.62
  -4 -11 -15   -1.55    2.28
  -4  -7 -20    2.54    1.98
  -4  -4 -22    2.26    1.26
  -3 -11 -14   11.53    2.63
  -2 -11 -13   -3.11    2.41
  -2  -3 -22   -0.11    1.33
  -1 -10 -15   10.85    2.60
  -1  -8 -18   -2.02    2.30
  -1  -7 -19    3.92    2.17
   0 -10  -9    1.41    2.15
   0  -9 -16    3.98    2.35
   0  -5 -20   -0.29    2.17
   1  -9 -15   46.66    2.63
   2  -9 -13   32.57    2.18
   2  -7 -17   22.54    2.17
   2  -6 -18    1.84    2.34
   3  -8 -14    8.37    2.04
   3  -7 -16    0.26    1.96
   4  -6 -16   -0.26    2.20
 -21  -6 -15    0.19    1.49
 -18  -9 -13   11.58    2.35
 -18  -9  -9   23.57    2.45
 -17  -9 -15   -1.57    1.94
 -16 -10  -9    4.41    2.32
 -16  -9 -16    1.71    1.77
 -15 -10 -15   18.81    2.34
 -15  -7 -19    1.78    1.59
 -14 -11 -13    1.74    2.62
 -14 -11 -12    4.13    2.96
 -14 -11 -10    3.53    2.65
 -12  -9 -18   -0.40    1.89
 -12  -8 -19    0.43    2.12
 -12  -7 -20   -1.89    1.70
 -11 -11 -15    2.66    2.23
 -11 -10 -17    7.27    2.13
 -10 -12 -11   13.92    2.60
 -10 -11  -7   17.00    2.04
 -10 -10 -17   -2.24    2.52
 -10  -6 -21    1.37    1.49
  -9 -12 -12   -2.36    2.54
  -9 -12 -11   13.75    2.59
  -9 -12 -10   -1.69    2.30
  -8 -12 -12   10.22    2.63
  -8 -12 -11   25.72    2.68
  -8 -12 -10   31.61    2.55
  -7 -12 -12   -0.66    2.55
  -7 -12 -11   30.41    2.72
  -7 -12 -10   25.08    2.49
  -6 -11  -7    8.50    1.87
  -6 -10 -17    1.46    2.23
  -6  -6 -21    0.15    1.61
  -5 -11 -15    2.73    2.40
  -5  -7 -20   -2.67    2.02
  -5  -4 -22   -1.47    1.34
  -4 -11  -8  116.95    2.61
  -4  -8 -19    3.56    2.00
  -3 -10 -16   -0.73    2.61
  -3  -5 -21   -1.92    1.85
  -2 -11 -12   -1.48    2.37
  -2 -11 -11   41.76    2.46
  -2 -11 -10   33.67    2.23
  -2  -9 -17   -1.17    2.64
  -2  -6 -20    5.60    2.48
  -1  -4 -21   -1.53    1.62
   0  -8 -17   -5.86    2.61
   1  -4 -20    0.42    2.11
   2  -9 -12    1.91    1.83
   2  -9 -11   31.46    2.22
   2  -9 -10   12.03    1.72
   3  -6 -17   15.37    2.40
   3  -5 -18    1.90    2.42
   4  -7 -14   -2.16    2.08
   5  -6 -14    4.60    1.91
 -20  -6 -16   11.78    1.64
 -19  -8 -14    3.46    2.04
 -19  -7 -16    2.66    1.73
 -18  -9 -12    2.13    2.19
 -18  -9 -10   19.78    2.57
 -18  -7 -17   -0.09    1.34
 -16 -10 -13    5.33    2.37
 -15 -10  -8   12.98    2.20
 -14 -11 -11    0.50    2.29
 -14 -10  -7   10.98    2.03
 -14  -9 -17   -1.82    1.82
 -13 -11  -9    0.22    2.00
 -13 -10 -16    1.79    2.16
 -12 -11 -14    2.35    2.43
 -12 -11  -8   45.25    2.24
 -12 -10  -6    7.66    1.89
 -11  -9 -18    8.08    2.07
 -11  -7 -20    2.97    1.74
 -10 -11 -15   15.33    2.65
  -9 -11 -15    7.36    2.60
  -9 -11  -7   -1.22    1.69
  -9 -10 -17   -1.32    2.15
  -9  -6 -21    1.15    1.59
  -8 -11 -15   -1.24    2.93
  -8 -10 -17    0.85    2.16
  -8  -6 -21   -1.75    1.55
  -7 -11 -15   -3.81    2.44
  -7 -11  -7    2.74    1.82
  -7 -10 -17    7.78    2.32
  -6 -11 -15   -0.51    2.51
  -5  -9 -18   11.34    2.30
  -4 -11 -14    5.88    2.54
  -3 -11 -13   19.37    2.74
  -3 -11  -9    0.85    1.92
  -3  -3 -22    1.50    1.62
  -2  -8 -18   -1.41    2.48
  -2  -7 -19   10.23    2.84
  -1 -10  -8   30.02    1.94
  -1  -9 -16    3.43    3.09
   0 -10 -10    2.45    1.85
   0  -7 -18    1.39    2.66
   0  -6 -19    1.62    2.12
   0  -3 -21    0.25    1.75
   1  -9 -14    3.39    2.29
   1  -8 -16    0.85    2.66
   2  -8 -15    0.37    2.07
   3  -8 -13   29.19    2.17
 -20  -7 -14   -2.55    2.04
 -19  -8 -13    7.18    2.41
 -19  -6 -17    5.22    1.36
 -18  -9 -11    5.35    2.31
 -18  -8 -15    4.27    2.54
 -17  -9 -14   22.52    2.86
 -17  -9  -8    9.29    2.23
 -17  -8 -16   -2.33    2.11
 -16 -10 -12    5.42    2.29
 -16 -10 -11    3.38    2.37
 -16 -10 -10    7.31    2.16
 -16  -9  -7   55.31    2.42
 -16  -8 -17   -1.45    1.64
 -15 -10 -14    4.26    2.33
 -15  -9  -6   89.84    2.42
 -14  -8 -18   -2.96    1.85
 -14  -7 -19    2.97    1.71
 -13 -11 -12    5.18    3.16
 -13 -11 -10    8.03    2.85
 -13  -9  -5    7.96    1.68
 -12 -10 -16   -0.09    2.21
 -11 -11 -14   -3.00    2.55
 -11 -11  -8   74.71    2.50
 -11  -8 -19   -0.29    2.01
 -10  -9 -18    3.17    2.07
 -10  -8 -19    5.13    1.98
 -10  -7 -20    1.05    1.70
  -9  -9 -18    6.75    2.17
  -9  -7 -20   -1.35    1.85
  -8  -9 -18    0.36    2.22
  -8  -7 -20    3.06    1.91
  -7  -9 -18    0.97    2.06
  -7  -7 -20    0.96    1.81
  -6  -9 -18    2.28    2.27
  -6  -8 -19   -0.08    1.98
  -5 -11 -14   -0.72    2.53
  -5 -11  -8   41.06    2.25
  -4 -11 -13    0.89    3.15
  -4 -11  -9   94.27    2.67
  -4 -10 -16    2.73    2.43
  -4  -5 -21    2.93    1.64
  -3 -11 -12    2.11    2.54
  -3 -11 -11    4.16    2.31
  -3 -11 -10   91.35    2.76
  -3  -6 -20    0.47    2.57
  -2  -4 -21   -0.87    1.86
  -2  -2 -22    0.54    1.48
  -1  -5 -20   -2.46    2.37
   0  -9 -15   -0.90    2.39
   1  -5 -19    0.88    2.40
   3  -8 -12    7.15    1.89
   3  -8 -10    3.37    1.64
   3  -7 -15    0.95    2.49
   4  -7 -13   11.02    2.09
 -21  -6 -14    2.56    1.61
 -16  -9 -15    2.56    2.29
 -15 -10 -13    1.34    3.10
 -15 -10  -9   16.43    2.57
 -13 -11 -11    7.60    2.50
 -13 -10 -15    3.24    2.77
 -13  -9 -17    3.32    2.03
 -13  -6 -20    1.97    1.75
 -12 -11  -9   12.05    2.27
 -11 -10 -16    0.35    2.36
 -11 -10  -6    6.89    1.71
 -10 -11 -14    7.19    2.57
 -10 -11  -8    5.64    2.05
  -9  -8 -19    0.23    1.95
  -8  -8 -19    3.41    2.03
  -7 -11 -14    4.14    3.03
  -7  -8 -19   -1.54    2.15
  -6 -11 -14    5.12    2.52
  -6 -11  -8    4.45    1.98
  -5 -10 -16    2.28    2.48
  -5  -5 -21   -0.39    1.74
  -4 -11 -12   -1.16    3.20
  -4  -3 -22    2.13    1.34
  -3 -10 -15    8.23    2.80
  -3  -8 -18   -0.10    2.43
  -3  -7 -19    7.95    2.93
  -2 -10 -14    4.26    2.69
  -1 -10  -9  242.43    3.28
  -1  -8 -17   19.29    2.90
   1  -9 -13    5.07    2.22
   1  -7 -17    1.05    2.18
   1  -6 -18    3.84    2.45
   2  -8 -14    2.53    2.48
   2  -7 -16    5.06    2.17
   2  -4 -19    3.85    2.35
   3  -8 -11    9.13    1.84
   4  -7 -12    5.06    1.96
   4  -6 -15   11.67    2.25
   5  -6 -13    3.33    1.61
   5  -5 -15   -3.40    2.18
 -20  -7 -13   -3.05    2.17
 -19  -8 -12   -0.12    2.22
 -19  -8 -11   -2.16    2.50
 -19  -7 -15    3.65    2.24
 -18  -7 -16   -0.16    2.20
 -17  -9 -13    3.32    2.26
 -17  -9  -9   93.86    2.99
 -17  -7 -17   -2.16    1.70
 -17  -6 -18    1.31    1.61
 -14 -10 -14    5.31    2.82
 -14 -10  -8    1.53    2.29
 -14  -9 -16    3.38    2.73
 -13 -10  -7   87.87    2.48
 -13  -8 -18   -1.09    1.97
 -13  -7 -19   -3.64    1.67
 -12 -11 -11   10.95    2.69
 -12 -11 -10    2.33    2.45
 -12  -9 -17    2.70    2.17
 -12  -6 -20    0.94    1.88
 -11 -11 -13   -1.87    2.69
 -11 -11  -9    1.75    2.20
 -11  -5 -21   -0.77    1.55
 -10 -10 -16   -1.60    2.33
 -10 -10  -6   14.80    2.01
  -9 -11 -14    3.04    2.62
  -9 -10 -16    2.05    2.54
  -8 -11 -14    1.48    2.61
  -8 -11  -8   -0.22    2.05
  -8 -10 -16   -0.32    3.13
  -7 -11  -8    4.23    2.03
  -7 -10 -16    7.52    2.72
  -6 -10 -16    1.37    2.62
  -6  -5 -21    1.45    1.77
  -5 -11 -13   -5.74    2.70
  -5 -11  -9    1.28    2.09
  -5  -3 -22    3.28    1.49
  -4 -11 -11    6.95    2.45
  -4 -11 -10    6.28    2.21
  -4  -9 -17   -2.56    2.45
  -4  -6 -20    0.40    1.88
  -2 -10  -8   32.00    2.09
  -1 -10 -12    8.73    2.35
  -1 -10 -11   49.23    2.56
  -1 -10 -10   -0.77    2.01
  -1  -7 -18    0.65    2.50
  -1  -6 -19    2.84    2.31
  -1  -3 -21    3.64    1.95
   0  -9 -14   13.20    2.65
   0  -8 -16   77.24    3.60
   0  -4 -20   -0.86    2.37
   1  -9 -12   16.08    2.21
   1  -8 -15   15.16    2.97
   2  -6 -17   -5.73    2.56
   2  -5 -18    5.97    2.76
   3  -6 -16   17.20    2.81
   4  -7 -11   18.14    1.79
   5  -6 -12   23.43    1.89
 -21  -5 -15   -0.63    1.55
 -20  -7 -12   -3.01    2.42
 -20  -6 -15    0.12    1.97
 -18  -8 -14    1.44    2.14
 -17  -9 -12    2.51    2.63
 -17  -9 -11    4.72    2.41
 -17  -9 -10   45.14    2.99
 -17  -8 -15   -0.23    2.63
 -16  -9 -14   -0.60    2.78
 -16  -8 -16    1.36    2.43
 -15 -10 -12    0.94    2.50
 -15 -10 -11   14.32    2.56
 -15 -10 -10    1.44    2.22
 -15  -9 -15    2.86    2.83
 -15  -7 -18    2.70    1.71
 -15  -6 -19   -3.15    1.59
 -14  -9  -6    3.13    1.74
 -12 -10 -15   -1.47    2.38
 -12  -8 -18    3.01    2.15
 -12  -7 -19   -0.41    2.48
 -11 -11 -12    0.89    2.76
 -11  -9 -17   -2.62    2.22
 -10 -11 -13    1.84    2.71
 -10  -5 -21   -1.12    1.61
  -9 -11 -13   -5.94    2.65
  -9 -10  -6    5.61    1.68
  -9  -5 -21   -0.94    1.78
  -8 -11 -13   -0.70    2.76
  -8 -10  -6   20.60    1.71
  -8  -5 -21    1.18    1.72
  -7 -11 -13    2.60    2.69
  -6 -11 -13   10.54    2.71
  -6 -11  -9   24.21    2.33
  -6  -3 -22    0.51    1.56
  -5 -11 -12   23.23    2.91
  -5 -11 -11    8.44    2.57
  -5 -11 -10    7.59    2.36
  -5  -9 -17   -3.74    2.55
  -5  -6 -20    1.05    2.14
  -4 -10 -15    0.84    2.90
  -4 -10  -7   84.68    2.37
  -4  -7 -19   14.51    2.34
  -3 -10 -14   28.70    3.15
  -3  -4 -21    2.53    2.04
  -3  -2 -22   -0.51    1.58
  -2 -10 -13    1.62    2.67
  -2  -5 -20   -0.35    2.51
  -1  -9 -15   44.35    3.07
   0  -2 -21    0.36    1.88
   1  -9 -11   55.56    2.37
   1  -3 -20    0.71    2.28
   2  -8 -13   24.14    2.57
   3  -7 -14   52.71    2.54
   3  -5 -17    0.54    2.50
   3  -4 -18    1.95    2.57
   4  -5 -16    2.31    2.59
   5  -6 -11   24.35    1.67
 -20  -5 -16    4.25    1.88
 -19  -7 -14    1.50    2.42
 -19  -6 -16    0.57    1.95
 -18  -8 -13    2.24    2.55
 -18  -6 -17   -1.25    1.63
 -18  -5 -18    0.34    1.52
 -16  -9  -8    7.26    2.02
 -15  -9  -7   19.00    2.14
 -14 -10 -13    0.40    2.76
 -14 -10  -9    6.84    2.48
 -14  -8 -17   -0.30    2.03
 -14  -5 -20   -1.53    1.70
 -13 -10  -8   53.28    2.77
 -13  -9 -16    3.92    2.42
 -12 -10  -7   -0.42    1.87
 -11 -10 -15   12.84    2.83
 -11  -8 -18    0.10    2.13
 -11  -7 -19    4.46    2.53
 -11  -6 -20    0.90    1.94
 -10 -11 -12    5.52    2.94
 -10 -11 -11   -3.08    2.64
 -10  -9 -17   -2.10    2.34
 -10  -6 -20    0.79    2.29
  -9 -11 -12   80.36    3.51
  -9 -11  -9   -0.71    2.35
  -9  -9 -17   -1.64    2.31
  -8 -11 -12   15.99    3.60
  -8 -11  -9    0.63    2.26
  -8  -9 -17   -2.17    2.83
  -7 -11 -12   12.16    3.01
  -7 -11  -9    4.93    2.26
  -7  -9 -17    5.52    2.60
  -6 -11 -12   17.97    2.94
  -6 -11 -11    5.77    2.70
  -6 -11 -10   24.03    2.56
  -6  -9 -17    3.32    2.61
  -5 -10 -15   27.01    2.89
  -5  -8 -18   11.25    2.49
  -4  -4 -21    1.95    1.95
  -3 -10  -8   10.60    2.07
  -2 -10 -12    0.61    2.42
  -2 -10  -9   86.87    2.64
  -2  -8 -17    3.01    2.89
  -2  -7 -18    3.69    3.24
  -2  -6 -19   -2.11    2.81
  -2  -1 -22   -0.08    1.59
   0  -9 -13    1.17    2.41
   0  -7 -17   -2.74    2.48
   0  -6 -18    5.07    2.94
   0  -5 -19    1.49    2.32
   2  -7 -15   58.47    3.01
   4  -6 -14    0.50    2.33
   5  -5 -14   24.85    2.40
 -19  -5 -17   -1.04    1.45
 -18  -8  -9   11.79    2.67
 -16  -9 -13    7.33    2.71
 -16  -7 -17    3.37    1.99
 -14 -10 -12   16.91    2.83
 -14 -10 -11   26.51    3.27
 -14 -10 -10    4.86    2.72
 -14  -7 -18    3.93    2.03
 -14  -6 -19   -3.79    1.67
 -12 -10 -14    1.98    2.66
 -11 -10  -7   13.55    1.87
 -10 -10 -15    4.64    2.85
 -10  -8 -18   -0.69    2.25
 -10  -7 -19    0.92    2.12
  -9 -11 -11    9.66    2.79
  -9 -11 -10   10.83    2.58
  -9 -10 -15   16.32    2.99
  -9  -8 -18   -3.30    2.69
  -9  -6 -20    0.85    2.05
  -8 -11 -11   10.13    2.80
  -8 -11 -10   10.39    2.55
  -8 -10 -15   -0.18    2.72
  -8  -8 -18    5.18    2.74
  -8  -6 -20    4.37    2.13
  -7 -11 -11   38.48    2.99
  -7 -11 -10   22.58    2.78
  -7 -10 -15   11.37    2.83
  -7  -8 -18    1.65    2.79
  -7  -7 -19    0.45    2.60
  -7  -6 -20   -0.37    1.93
  -6 -10 -15   -1.49    2.68
  -6  -8 -18    7.45    2.57
  -6  -7 -19   -0.25    2.15
  -5 -10  -7   29.00    2.08
  -4 -10 -14   13.26    2.98
  -4  -9 -16    1.13    2.83
  -4  -2 -22   -0.94    1.71
  -3 -10 -13   18.30    2.92
  -3  -5 -20    0.60    2.36
  -2 -10 -11    2.89    2.31
  -2 -10 -10    9.17    2.26
  -2  -3 -21    1.12    2.13
  -1  -8 -16   -0.66    2.73
  -1  -4 -20    3.11    2.77
   0  -9  -9    2.12    1.91
   1  -8 -14    2.05    2.35
   1  -7 -16   -2.31    2.45
   1  -4 -19   13.79    2.66
   2  -8 -12   22.34    2.12
   2  -8 -11   19.64    1.99
   2  -8 -10   41.42    2.07
   3  -7 -13    3.13    2.32
 -21  -5 -14    1.14    1.92
 -20  -6 -14   20.73    2.55
 -19  -7 -13   -5.47    2.62
 -18  -8 -12   15.45    2.38
 -18  -8 -11    2.11    2.64
 -18  -8 -10    8.68    2.75
 -18  -7 -15    7.44    2.58
 -17  -8 -14   -0.29    2.82
 -17  -7 -16    0.15    2.10
 -16  -9 -12    3.35    2.98
 -16  -9  -9    5.97    2.21
 -16  -8 -15    0.40    3.07
 -15  -9 -14   12.42    2.96
 -13 -10  -9  136.02    3.62
 -13  -9  -6    2.18    1.67
 -13  -8 -17    8.49    2.38
 -12 -10  -8    2.39    2.44
 -12  -9 -16    3.49    2.57
 -11 -10 -14   10.24    3.32
 -11  -4 -21    0.49    1.69
 -10 -10  -7   -2.06    1.85
  -9  -7 -19    0.67    2.25
  -8  -7 -19   -0.71    2.22
  -6 -10  -7    0.53    1.98
  -5 -10 -14    5.66    2.90
  -5  -9 -16    2.61    3.25
  -5  -4 -21    1.79    1.88
  -5  -2 -22    0.14    1.60
  -4 -10  -8   66.77    2.55
  -3 -10 -12   34.71    2.92
  -3 -10  -9   -0.63    2.17
  -3  -7 -18   -4.15    3.37
  -3  -6 -19    0.87    3.09
  -1  -2 -21   -2.58    2.06
   0  -9 -10   22.24    2.15
   0  -8 -15    0.70    2.69
   0  -3 -20    2.88    2.61
   1  -6 -17    8.16    2.41
   1  -5 -18    6.78    2.71
   2  -3 -19   12.85    2.78
   3  -6 -15    4.65    2.54
   4  -6 -13    4.83    2.20
 -19  -6 -15    2.26    2.61
 -17  -8  -8   44.45    2.78
 -17  -6 -17    1.76    2.19
 -17  -5 -18    4.55    1.89
 -16  -9 -11    8.95    2.45
 -16  -9 -10    5.88    2.38
 -15  -9  -8    4.06    2.03
 -15  -5 -19   -0.06    2.02
 -14  -9  -7   37.76    2.38
 -13 -10 -12    1.92    2.81
 -13 -10 -11    2.60    3.21
 -13 -10 -10    1.50    2.85
 -13  -9 -15   12.30    3.15
 -13  -7 -18    0.31    2.15
 -13  -6 -19   -2.26    2.01
 -12 -10 -13    5.16    3.10
 -12  -8 -17   -2.25    2.85
 -12  -5 -20    3.83    2.01
 -11  -9 -16   10.27    2.76
 -10 -10 -14    2.71    2.72
 -10  -9 -16   11.76    3.26
 -10  -4 -21    0.19    1.90
  -9 -10  -7   47.48    2.27
  -9  -4 -21    2.21    2.00
  -8  -4 -21   -1.68    2.00
  -7 -10  -7  317.36    3.69
  -6 -10 -14   -0.21    2.89
  -6  -9 -16   -1.68    2.79
  -6  -4 -21    2.59    1.98
  -6  -2 -22    2.12    1.68
  -4 -10 -13    1.53    3.01
  -4  -8 -17    2.13    2.86
  -4  -5 -20    0.75    2.29
  -3 -10 -11    6.79    2.48
  -3 -10 -10    2.05    2.24
  -3  -9 -15    5.11    3.10
  -3  -3 -21    0.08    2.19
  -3  -1 -22    0.92    1.65
  -2  -9 -14   -1.22    3.50
  -2  -8 -16    4.98    3.72
  -2  -4 -20   -0.68    2.68
  -1  -7 -17   -5.97    2.74
  -1  -6 -18    4.86    3.08
  -1  -5 -19    0.77    2.65
   1  -8 -13    2.76    2.31
   1  -2 -20   -1.95    2.49
   2  -7 -14    5.45    2.58
   2  -6 -16   -2.19    2.25
   2  -4 -18   -3.70    2.86
   3  -7 -12   16.40    2.08
   3  -7 -11  104.62    2.86
   3  -7 -10   68.15    2.56
   4  -5 -15   15.51    2.27
   5  -5 -13    1.58    1.97
 -20  -6 -13    3.88    2.44
 -20  -5 -15    3.01    2.31
 -19  -7 -12   15.88    2.86
 -19  -7 -10   -0.98    2.69
 -18  -7 -14    0.83    2.69
 -18  -6 -16    9.56    2.58
 -17  -8 -13    0.60    2.87
 -16  -8  -7   21.73    2.41
 -15  -9 -13   -0.91    2.89
 -15  -8  -6   20.94    2.24
 -15  -6 -18    1.79    2.09
 -14  -8 -16    6.85    2.57
 -14  -4 -20   -0.59    1.87
 -12 -10  -9   97.12    3.09
 -12  -9  -6   31.71    2.03
 -12  -7 -18    5.15    2.78
 -12  -6 -19    4.17    2.64
 -11 -10 -13   -0.98    3.10
 -11 -10  -8    2.30    2.05
 -11  -5 -20   -3.30    2.41
  -9 -10 -14   -2.49    2.77
  -9  -9 -16    6.82    3.01
  -8 -10 -14   10.37    2.87
  -8  -9 -16    2.74    2.94
  -7 -10 -14   16.04    2.91
  -7  -9 -16    4.23    2.94
  -7  -2 -22   -0.52    1.64
  -5 -10 -13    6.72    3.10
  -5 -10  -8    3.58    1.87
  -5  -8 -17    1.88    2.85
  -5  -5 -20   -0.58    2.04
  -4 -10 -12   -1.15    2.72
  -4 -10  -9   10.44    2.28
  -4  -9 -15   20.61    3.93
  -4  -6 -19   -4.40    2.48
  -2   0 -22    0.68    1.65
  -1  -9 -12   19.95    3.18
  -1  -9  -9   57.26    2.46
  -1  -8 -15   24.20    3.52
   0  -8 -14   38.14    3.48
   0  -7 -16   -5.27    2.61
   1  -7 -15   24.37    3.18
   2  -5 -17    3.93    2.57
   3  -5 -16   34.37    2.72
   3  -4 -17   -3.41    2.73
   3  -3 -18   -2.60    2.69
   4  -4 -16   10.93    2.77
 -21  -4 -15    5.07    1.81
 -20  -6 -12   51.94    3.20
 -19  -7 -11    3.37    2.53
 -19  -5 -16   -1.96    2.14
 -18  -5 -17    4.08    1.87
 -18  -4 -18    1.90    1.69
 -17  -8 -12   -4.91    2.76
 -17  -8  -9   -1.94    2.57
 -17  -7 -15    0.02    3.01
 -16  -8 -14    6.72    2.96
 -16  -7 -16   -4.90    2.15
 -15  -9 -12    6.48    2.78
 -15  -9  -9    3.66    2.39
 -15  -8 -15    8.13    2.71
 -13  -9  -7    7.73    2.29
 -12 -10 -11   13.39    2.94
 -12 -10 -10   11.98    2.74
 -12  -9 -15    0.00    2.84
 -11 -10  -9   16.82    3.01
 -11  -9  -6  174.43    3.14
 -11  -8 -17    9.17    2.61
 -11  -7 -18    4.26    2.96
 -11  -6 -19   -0.49    2.68
 -10 -10 -13    3.35    2.98
 -10 -10  -8   12.67    2.23
 -10  -8 -17    1.40    3.14
 -10  -5 -20    0.56    2.16
  -8 -10  -8   57.76    2.96
  -7 -10 -13   42.82    3.83
  -7 -10  -8    5.94    2.16
  -7  -5 -20    0.24    2.62
  -6 -10 -13   20.75    3.33
  -6 -10  -8  128.34    3.01
  -6  -8 -17    1.74    2.91
  -5 -10 -12    1.57    2.98
  -5  -7 -18    8.03    2.66
  -4 -10 -11   11.08    2.66
  -4 -10 -10   26.34    2.56
  -4  -3 -21   -0.39    2.40
  -4  -1 -22   -2.11    1.79
  -3  -9 -14   74.90    4.22
  -2  -9 -13   36.84    3.61
  -2  -7 -17   39.53    3.42
  -2  -5 -19    3.20    3.04
  -2  -2 -21    0.62    2.53
  -1  -9 -11   60.61    2.79
  -1  -9 -10   59.31    2.57
  -1  -3 -20   -1.43    2.89
   0  -6 -17   -2.47    3.08
   0  -5 -18   -5.19    2.87
   0  -4 -19   -1.22    2.48
   1  -8 -12    5.87    2.23
   1  -8 -11   23.34    2.60
   1  -8 -10    4.73    2.43
   3  -6 -14   11.10    2.61
   4  -6 -11    1.94    1.96
   5  -5 -12    0.94    1.63
 -21  -3 -16   -2.99    1.68
 -20  -4 -16   -0.26    2.07
 -20  -3 -17    0.87    1.82
 -19  -6 -14    1.13    2.64
 -19  -4 -17    5.22    1.72
 -17  -8 -11    4.46    2.66
 -17  -8 -10    7.03    2.96
 -16  -4 -19    1.53    1.79
 -15  -9 -11    8.57    2.75
 -15  -9 -10   23.81    2.63
 -14  -9 -13    5.18    3.12
 -14  -9  -8    1.06    2.17
 -14  -7 -17    0.15    2.34
 -14  -6 -18    0.98    2.14
 -14  -5 -19   -0.59    1.86
 -13  -8 -16    7.28    2.69
 -13  -4 -20    4.95    2.01
 -11 -10 -12    4.92    3.12
 -11  -9 -15    8.60    3.02
 -11  -3 -21    0.51    1.99
 -10 -10 -12   67.88    3.65
 -10  -7 -18   -0.59    2.43
 -10  -6 -19    2.22    2.36
  -9 -10 -13   27.15    3.20
  -9  -8 -17    1.61    2.57
  -9  -5 -20    1.03    2.18
  -8 -10 -13   12.15    3.05
  -8  -8 -17   -0.61    2.72
  -8  -5 -20   -2.70    2.13
  -7  -8 -17   21.50    3.14
  -7  -6 -19   -0.93    2.88
  -6 -10 -12    6.39    3.10
  -6 -10  -9   16.10    2.49
  -6  -9 -15    2.54    3.39
  -6  -7 -18   -3.55    2.62
  -6  -6 -19    2.91    2.53
  -5 -10 -11   23.89    2.86
  -5 -10 -10   14.19    2.56
  -5  -9 -15    6.96    3.07
  -5  -3 -21    0.19    2.23
  -5  -1 -22    0.98    1.61
  -3  -4 -20   -3.85    2.38
  -3   0 -22    2.72    1.90
  -2  -6 -18    2.41    3.06
  -1  -1 -21   -2.22    2.28
   1  -6 -16    1.90    3.15
   1  -3 -19    1.59    2.81
   2  -7 -13    3.40    2.13
   2  -6 -15    3.87    2.65
   2  -2 -19    0.69    2.88
   4  -5 -14   12.67    2.60
   5  -4 -14    9.13    2.60
 -20  -5 -14    0.33    2.52
 -18  -7 -13   26.80    2.81
 -18  -6 -15   -0.01    2.99
 -17  -6 -16    0.29    2.80
 -16  -8 -13   -2.90    3.30
 -16  -8  -8    6.29    2.57
 -14  -9 -12   -2.40    3.59
 -14  -9  -9    1.31    2.76
 -14  -8  -6  150.49    2.99
 -13  -7 -17    3.73    2.95
 -12  -9 -14    3.62    2.98
 -12  -9  -7   25.70    2.48
 -12  -8 -16    1.07    2.75
 -10 -10 -11   -5.64    2.85
 -10  -9 -15   16.24    3.17
 -10  -9  -6    7.77    2.03
 -10  -3 -21    5.89    2.17
  -9 -10 -12    2.07    3.14
  -9 -10  -9   18.80    2.62
  -9  -9 -15   -1.82    2.95
  -9  -7 -18    3.39    2.61
  -9  -6 -19   -0.54    2.40
  -8 -10 -12   19.62    3.27
  -8 -10  -9   20.52    2.60
  -8  -9 -15    3.36    2.95
  -8  -7 -18   -0.47    2.55
  -8  -6 -19   -1.58    2.40
  -7 -10 -12    0.64    3.10
  -7 -10  -9  277.91    4.12
  -7  -9 -15   13.69    3.06
  -7  -7 -18    5.07    2.81
  -6 -10 -11    6.98    2.82
  -6 -10 -10   70.65    3.06
  -6  -3 -21    1.05    2.11
  -6  -1 -22    0.42    1.70
  -4  -9 -14    7.77    3.28
  -4  -8 -16   24.24    3.44
  -4  -4 -20    3.55    3.17
  -3  -5 -19   -1.53    2.74
  -3  -2 -21    0.06    2.46
  -2  -9 -12    3.91    2.64
  -2  -9  -9    0.09    2.28
  -1  -7 -16   -1.43    2.96
  -1  -4 -19   16.39    3.26
   0  -8 -13    0.25    2.53
   0  -2 -20   15.71    2.86
   1  -7 -14    8.23    3.04
   1  -5 -17    7.88    2.85
   1  -4 -18    3.28    2.89
   2  -7 -12    7.51    2.36
 -21  -4 -14   -1.22    2.21
 -18  -7 -12    1.24    2.63
 -18  -7  -9  143.10    3.77
 -17  -7 -14   19.71    3.01
 -17  -5 -17    4.27    2.39
 -17  -4 -18    2.41    1.88
 -16  -7 -15   15.96    2.96
 -15  -8 -14    4.28    3.20
 -15  -8  -7    8.48    2.23
 -15  -4 -19    4.63    2.05
 -14  -9 -11    5.47    2.87
 -14  -9 -10   44.73    2.97
 -13  -9  -8   41.35    2.62
 -13  -6 -18    3.18    2.38
 -13  -5 -19    1.38    2.22
 -12  -4 -20   -0.49    2.16
 -11  -9 -14    3.40    3.53
 -11  -8 -16    4.76    3.49
  -9 -10 -11   32.55    3.18
  -9 -10 -10    2.67    2.61
  -9  -3 -21   -0.61    2.18
  -8 -10 -11   -1.64    2.87
  -8 -10 -10   17.35    2.75
  -8  -3 -21   -1.43    1.97
  -7 -10 -11   23.19    3.04
  -7 -10 -10   51.04    2.98
  -7  -1 -22   -1.40    1.67
  -5  -9 -14   23.45    3.40
  -5  -8 -16   19.61    3.13
  -4   0 -22    2.62    1.96
  -3  -9 -13    9.55    3.04
  -3  -9  -8   16.05    2.23
  -3  -6 -18    3.82    3.15
  -2  -9 -11   37.68    2.81
  -2  -9 -10   12.09    2.40
  -2  -3 -20    1.21    2.82
  -1  -6 -17    7.14    3.02
  -1  -5 -18    5.84    3.50
   0  -7 -15   -2.55    2.86
   1  -1 -20   -1.44    2.48
   2  -7 -11   47.69    2.67
   2  -7 -10    0.84    2.13
   2  -5 -16   14.21    3.33
   2  -3 -18    7.03    3.25
   3  -6 -13   23.98    2.34
   3  -5 -15   16.42    2.49
 -19  -6 -13    4.67    2.59
 -19  -5 -15    0.97    2.62
 -18  -7 -11   28.56    3.14
 -18  -7 -10    0.52    2.72
 -18  -5 -16   -5.11    2.82
 -18  -3 -18   -2.51    1.79
 -16  -8 -12   -0.45    2.72
 -16  -8 -11   10.85    3.13
 -16  -8  -9   11.41    2.45
 -15  -6 -17    1.23    2.31
 -15  -5 -18    3.06    2.31
 -14  -7 -16    3.82    3.21
 -14  -3 -20    2.22    1.94
 -13  -9 -12   11.03    3.25
 -13  -8 -15   13.43    3.15
 -12  -9 -13    3.22    3.85
 -12  -7 -17    6.71    2.70
 -12  -6 -18    2.81    3.06
 -12  -5 -19   -0.59    2.29
 -12  -2 -21    3.79    2.11
 -11  -9  -7    1.43    1.92
 -11  -4 -20   -1.09    2.29
 -10  -9 -14    6.28    3.03
 -10  -8 -16    0.17    3.10
  -6  -9 -14   39.58    3.47
  -6  -8 -16    5.71    3.08
  -5  -4 -20   -0.29    2.30
  -4  -9 -13   35.87    3.41
  -4  -5 -19    8.61    3.03
  -4  -2 -21   -1.13    2.61
  -3  -9 -12  192.81    4.13
  -3  -9  -9   33.16    2.64
  -3  -8 -15    1.02    3.25
  -2  -7 -16    1.88    3.16
  -2  -1 -21    0.06    2.63
   0  -3 -19    0.94    2.88
   2  -4 -17    2.80    2.69
   3  -4 -16   -1.32    2.77
   4  -5 -13    1.29    2.31
   4  -4 -15    1.03    2.25
   5  -4 -13   -1.91    2.26
 -21  -4 -13    8.96    2.88
 -21  -3 -15    0.34    2.09
 -20  -5 -13    3.25    2.73
 -20  -4 -15    1.63    2.38
 -19  -6 -12    1.43    2.95
 -19  -4 -16    3.28    2.50
 -18  -6 -14   19.01    3.40
 -18  -4 -17    1.96    2.05
 -17  -7 -13    9.78    3.47
 -16  -8 -10   15.05    2.74
 -16  -6 -16    3.30    2.45
 -16  -3 -19    2.26    2.06
 -15  -8 -13    4.54    3.10
 -15  -8  -8    5.75    2.56
 -14  -4 -19    5.48    2.55
 -13  -9 -11    5.39    2.91
 -13  -9 -10   -2.02    2.71
 -13  -9  -9   38.32    2.76
 -13  -8  -6   25.55    2.24
 -13  -3 -20    1.26    2.31
 -12  -9  -8    1.91    2.13
 -11  -7 -17   16.21    2.91
 -11  -6 -18   -3.04    3.15
 -11  -5 -19   -2.24    2.40
 -11  -2 -21    1.82    2.17
 -10  -9  -7   40.56    2.32
  -9  -9 -14    4.53    3.06
  -9  -8 -16   -3.08    3.12
  -9  -4 -20    2.67    2.42
  -8  -9 -14   -2.70    3.01
  -8  -8 -16   16.72    3.35
  -8  -4 -20    0.95    2.62
  -7  -9 -14   -1.56    3.10
  -7  -8 -16   -0.51    3.11
  -7  -4 -20    1.01    2.35
  -5  -9 -13    5.75    3.99
  -5  -7 -17    1.57    3.02
  -5  -6 -18    3.63    3.45
  -5  -2 -21    3.49    2.18
  -5   0 -22    1.39    1.65
  -4  -9  -8  129.73    3.05
  -4  -8 -15   -0.24    3.37
  -3  -9 -11    6.19    2.67
  -3  -9 -10  283.65    4.18
  -3   1 -22    1.78    1.93
  -2  -6 -17    1.39    3.77
  -2  -4 -19   -0.63    2.93
  -1  -7 -15   31.02    3.83
  -1  -2 -20    3.13    3.10
   0  -6 -16   15.79    3.11
   1  -7 -13    5.27    2.46
   1  -6 -15   61.79    3.67
   2  -6 -14   -2.82    2.30
   3  -6 -12   29.85    2.36
   3  -3 -17    4.99    3.11
   4  -3 -16   -1.90    2.83
 -21  -2 -16   -0.57    1.73
 -20  -3 -16   -1.12    2.01
 -20  -2 -17    3.44    1.95
 -19  -6 -11    7.16    3.01
 -19  -6 -10   -2.87    2.98
 -19  -3 -17    1.08    1.82
 -17  -7  -8    0.42    2.71
 -17  -6 -15    3.75    2.73
 -16  -7 -14    2.25    3.19
 -15  -8 -12   -2.04    3.52
 -15  -2 -20    2.39    1.87
 -14  -8  -7    6.80    2.06
 -14  -6 -17   -0.13    2.49
 -14  -5 -18    3.47    2.46
 -13  -7 -16    1.86    2.87
 -12  -9  -9   20.44    3.12
 -12  -8 -15   -0.19    3.29
 -11  -9 -13    1.83    3.35
 -11  -9  -8  130.25    3.54
 -10  -9 -13   26.85    3.60
 -10  -7 -17    9.22    2.85
 -10  -6 -18    3.32    2.74
 -10  -5 -19    7.91    2.70
 -10  -2 -21    0.90    2.26
  -9  -9  -7   -0.43    2.10
  -9  -7 -17    3.53    2.83
  -9  -5 -19    6.44    3.22
  -8  -7 -17   23.79    3.40
  -7  -9  -7   -0.24    2.09
  -7  -7 -17    4.60    3.24
  -7  -5 -19    3.16    3.14
  -7   0 -22    2.22    1.88
  -6  -9 -13    5.63    3.42
  -6  -7 -17   -2.77    3.12
  -6  -6 -18   16.40    3.06
  -6  -5 -19    0.51    2.70
  -6  -2 -21    1.14    2.33
  -6   0 -22    5.08    1.82
  -5  -9  -8    7.39    2.40
  -4  -9 -12    9.02    3.05
  -4  -9  -9    5.99    2.41
  -3  -1 -21    2.54    2.56
  -2  -5 -18   -0.89    3.15
   0  -7 -14   22.48    3.02
   0  -5 -17    0.20    2.80
   0  -4 -18    2.69    2.73
   0  -1 -20    0.15    2.86
   1  -2 -19   37.39    3.18
   3  -6 -11   22.83    2.23
   3  -5 -14   15.72    2.76
   4  -5 -12    8.75    2.26
 -20  -5 -12    2.48    2.85
 -19  -5 -14    2.60    2.64
 -17  -7 -12    2.52    2.72
 -17  -7  -9   -1.70    2.69
 -17  -5 -16    4.46    3.10
 -16  -7  -7  226.79    3.89
 -15  -8 -11   25.34    3.62
 -15  -8  -9    1.64    2.57
 -14  -8 -13    0.89    3.30
 -13  -8 -14    6.23    3.55
 -13  -4 -19    0.59    2.36
 -12  -9 -10    2.37    2.84
 -12  -8  -6  271.83    3.74
 -12  -3 -20    1.75    2.33
 -11  -9 -12   95.02    4.07
 -11  -8 -15   -6.47    3.13
 -10  -9  -8   13.62    2.82
 -10  -8 -15    4.86    3.88
  -9  -9 -13   -2.96    3.38
  -9  -6 -18    2.27    2.74
  -9  -2 -21    1.76    2.16
  -8  -9 -13   64.60    3.93
  -8  -6 -18    6.32    2.87
  -8  -5 -19   10.28    2.77
  -7  -9 -13   52.05    3.87
  -7  -6 -18   -4.52    2.92
  -6  -8 -15    1.34    3.83
  -5  -9 -12  152.23    4.19
  -5  -8 -15   21.44    3.47
  -4  -9 -11   36.81    3.02
  -4  -9 -10   17.50    2.63
  -4  -3 -20    1.26    2.81
  -4   1 -22   -0.54    2.09
  -3  -8 -14   12.28    3.37
  -3  -4 -19    2.88    3.08
  -2  -8 -13   27.96    3.16
  -2  -2 -20    1.25    3.01
  -1  -8 -11   26.51    2.65
  -1  -8 -10    0.84    2.70
  -1  -8  -9   66.39    2.65
  -1  -6 -16   -0.65    3.68
  -1  -3 -19    3.53    3.48
   1  -7 -12   -1.73    2.24
   1  -5 -16    6.49    2.80
   1  -3 -18   -2.85    2.99
   2  -6 -13    6.72    2.75
   2  -5 -15    0.25    3.09
   4  -5 -11   13.33    2.18
   4  -4 -14    9.03    2.57
   5  -4 -12    5.85    1.98
 -21  -3 -14    1.24    2.34
 -20  -5 -11   -3.26    2.79
 -20  -4 -14    2.44    2.83
 -18  -6 -13    1.60    2.87
 -18  -5 -15    3.80    2.78
 -17  -7 -11    0.14    2.53
 -17  -7 -10    0.70    2.92
 -17  -4 -17    1.48    2.09
 -17  -3 -18    2.29    2.21
 -15  -8 -10    1.72    2.61
 -15  -7  -6   11.16    2.12
 -15  -3 -19    0.45    2.03
 -14  -8  -8   11.05    2.74
 -14  -2 -20    1.67    2.24
 -13  -6 -17   -1.23    2.66
 -13  -5 -18   -0.53    2.54
 -12  -8 -14   -2.85    3.29
 -12  -7 -16    4.91    3.09
 -12  -1 -21    2.83    1.99
 -11  -9  -9    3.67    2.60
 -11  -3 -20    0.69    2.49
 -10  -9 -12    4.72    3.44
  -9  -8 -15   -1.60    3.13
  -8  -9  -8   77.26    2.86
  -8  -8 -15   -0.80    3.16
  -7  -9 -12   17.94    3.71
  -7  -9  -8   17.43    2.56
  -7  -8 -15    8.86    3.25
  -6  -9 -12    0.54    3.17
  -6  -9  -8   32.29    2.76
  -5  -9 -11   69.44    3.39
  -5  -9 -10   71.48    3.12
  -5  -9  -9   27.18    2.73
  -5  -3 -20    0.83    2.49
  -5   1 -22    0.60    1.76
  -4  -8 -14    0.47    3.42
  -4  -7 -16    2.72    3.52
  -4  -1 -21   -1.25    2.72
  -3  -5 -18    3.78    3.41
  -3   2 -22   -0.63    1.83
  -2   0 -21    3.78    2.71
  -1  -5 -17    4.23    3.66
  -1  -4 -18    3.51    3.49
   0  -7 -13    1.04    2.65
   1  -7 -11   96.96    2.96
   1  -7 -10   52.90    2.48
   1  -4 -17   12.25    2.77
   2  -2 -18   -1.41    3.26
 -22  -1 -15    1.65    1.95
 -19  -5 -13    7.01    3.04
 -19  -4 -15   11.85    3.20
 -18  -6 -12   56.73    3.70
 -18  -4 -16   -1.72    2.71
 -18  -3 -17   -1.78    2.16
 -18  -2 -18   -0.36    1.93
 -17  -6 -14    0.29    3.07
 -16  -6 -15    2.61    3.15
 -16  -2 -19   -1.28    2.13
 -15  -7 -14   10.42    3.59
 -15  -5 -17    0.05    2.48
 -15  -4 -18    1.99    2.49
 -14  -8 -12   17.24    3.36
 -13  -8  -7  136.13    3.13
 -12  -6 -17    2.44    2.88
 -12  -5 -18    7.26    2.78
 -12  -4 -19    4.95    2.61
 -11  -8 -14    4.70    3.70
 -11  -8  -6   42.96    2.38
 -11  -7 -16   -1.76    3.33
 -11  -1 -21    1.52    2.25
 -10  -9 -11   37.31    3.41
 -10  -9 -10   -3.80    2.94
 -10  -3 -20    0.95    2.40
  -9  -9 -11   -0.70    3.69
  -9  -9  -9    1.91    2.59
  -9  -3 -20    0.46    3.01
  -8  -9 -12   54.72    3.80
  -7  -9 -11   82.04    4.19
  -7  -9  -9   45.52    2.90
  -7  -3 -20   -1.37    2.98
  -6  -9 -11    1.26    2.95
  -6  -9 -10    3.42    2.70
  -6  -9  -9   26.09    2.77
  -6   1 -22   -3.81    1.85
  -5  -8 -14    6.03    4.29
  -5  -7 -16    3.29    3.42
  -5  -1 -21    2.96    2.35
  -4  -4 -19    0.99    3.08
  -3  -8 -13   31.97    3.39
  -2  -8 -12   28.27    3.09
  -1  -7 -14    1.01    3.20
  -1  -1 -20   -1.17    2.93
  -1   1 -21   -2.69    2.31
   0  -6 -15   -2.18    2.98
   0  -2 -19    2.27    3.11
   1  -6 -14    0.64    2.61
   2  -6 -12   71.33    3.29
   2  -4 -16    9.40    2.85
   2  -3 -17   -0.64    3.27
   3  -5 -13    2.31    2.60
   3  -4 -15   14.27    2.66
 -21  -2 -15    9.00    2.25
 -21  -1 -16   -1.44    1.90
 -20  -3 -15    0.92    2.72
 -20  -1 -17    3.31    1.76
 -19  -3 -16    2.49    2.79
 -19  -2 -17   -1.31    1.95
 -18  -6 -11   15.62    3.34
 -18  -6  -9   -1.56    2.95
 -16  -7 -12    1.14    2.98
 -16  -7  -8   10.15    2.42
 -16  -5 -16    5.41    3.20
 -15  -1 -20   -2.70    1.91
 -14  -8 -11   41.90    3.46
 -14  -8 -10   31.08    3.08
 -14  -8  -9   16.82    2.63
 -14  -6 -16   26.46    3.24
 -14  -3 -19   -0.24    2.41
 -13  -7 -15   -0.71    3.13
 -13  -2 -20    3.17    2.13
 -11  -6 -17    4.19    2.95
 -11  -5 -18    4.22    3.44
 -11  -4 -19    0.51    2.69
 -10  -8 -14    9.18    3.35
 -10  -7 -16    4.95    3.45
 -10  -1 -21    0.67    2.21
  -9  -9 -10    7.86    2.86
  -9  -7 -16   11.22    3.49
  -8  -9 -11   15.01    3.21
  -8  -9 -10    2.67    2.80
  -8  -9  -9   29.71    2.84
  -8  -7 -16   -0.68    3.34
  -8  -3 -20    2.27    2.50
  -7  -9 -10    2.78    2.77
  -7  -7 -16   -2.97    3.31
  -7   1 -22    2.60    1.85
  -6  -8 -14  122.05    4.47
  -6  -7 -16    1.38    3.31
  -6  -1 -21    3.76    2.21
  -5  -6 -17   -2.23    3.23
  -4   2 -22   -0.45    2.01
  -3  -7 -15    3.92    3.54
  -3  -2 -20   -0.92    3.07
  -3   0 -21   -1.12    2.86
  -2  -8 -11   23.86    2.84
  -2  -8 -10   42.09    2.86
  -2  -8  -9   42.28    2.65
  -2  -6 -16    3.16    3.41
  -2  -3 -19   11.18    3.26
   0  -7 -12    9.40    2.70
   0  -5 -16   24.58    3.92
   0   0 -20   18.40    3.18
   1  -1 -19    4.80    3.24
   3  -3 -16    1.32    2.89
   3  -2 -17    4.36    3.16
   4  -3 -15   12.21    2.54
 -21  -3 -13    1.03    2.89
 -20  -4 -13   -0.03    2.70
 -20  -2 -16    3.18    2.13
 -19  -5 -12    1.84    2.99
 -18  -6 -10    7.93    2.71
 -18  -5 -14    2.50    2.98
 -17  -6 -13   -0.08    3.07
 -17  -5 -15    0.42    2.99
 -16  -7 -11    6.73    2.96
 -16  -7 -10   15.73    3.25
 -16  -7  -9   76.18    3.48
 -16  -3 -18   -1.04    2.41
 -15  -7 -13    0.38    3.37
 -15  -7  -7   58.72    2.80
 -14  -7  -6    6.62    2.17
 -14  -5 -17    0.94    2.71
 -14  -4 -18    0.52    2.70
 -13  -8 -12    0.95    3.41
 -13  -8  -8   -0.96    2.43
 -12  -8 -13    6.99    3.61
 -12  -8  -7   23.86    2.48
 -12  -7 -15    7.16    3.38
 -12  -2 -20    0.30    2.43
 -10  -6 -17    3.66    2.98
 -10  -5 -18   10.71    3.02
 -10  -4 -19    1.48    2.75
  -9  -8 -14    7.06    3.43
  -9  -6 -17    2.87    3.36
  -9  -4 -19   -3.30    2.72
  -9  -1 -21   -0.09    2.22
  -8  -8 -14   66.96    4.05
  -8  -4 -19    0.78    2.72
  -7  -8 -14   -5.22    3.33
  -7  -6 -17    1.96    3.61
  -7  -4 -19   11.95    3.11
  -7  -1 -21    1.89    2.24
  -6  -6 -17    3.51    3.31
  -6  -5 -18   -6.94    2.96
  -6  -4 -19    2.25    2.95
  -4  -8 -13    8.52    3.43
  -4  -7 -15   69.37    4.28
  -4  -2 -20    0.85    2.90
  -3  -8 -12    6.98    2.99
  -3   3 -22    1.18    1.86
  -2  -5 -17    7.42    3.50
  -2  -4 -18   -0.77    3.28
  -1  -6 -15   70.82    4.37
   0  -4 -17   -0.60    2.96
   0  -3 -18    0.89    2.81
   1  -6 -13   91.98    3.72
   1  -5 -15   47.58    3.64
   2  -6 -11   31.75    2.48
   2  -5 -14    5.73    2.71
   4  -4 -13   -5.14    2.03
   5  -3 -13   -5.59    2.59
 -20  -4 -12   -3.61    3.20
 -19  -5 -11   15.61    3.39
 -19  -4 -14    2.79    3.24
 -17  -4 -16    1.36    3.11
 -16  -6 -14    5.51    3.50
 -15  -2 -19    0.80    2.12
 -14  -1 -20    1.04    2.15
 -13  -8 -11    0.67    3.19
 -13  -8 -10   26.38    3.14
 -13  -8  -9   28.09    2.84
 -13  -6 -16   -0.56    3.09
 -13  -3 -19    3.32    2.58
 -12   0 -21   -1.68    2.03
 -11  -8 -13    2.85    3.52
 -11  -8  -7   79.41    3.18
 -11  -7 -15    3.28    3.43
 -11  -2 -20    4.85    2.63
  -9  -5 -18    7.28    3.06
  -8  -6 -17   -0.72    3.47
  -8  -5 -18    9.08    3.26
  -7  -5 -18    1.26    3.13
  -6   2 -22   -0.08    1.86
  -5  -8 -13    8.66    3.53
  -5  -7 -15   28.78    4.67
  -5  -2 -20   -3.92    3.04
  -5   2 -22   -0.16    1.58
  -4  -8 -12    7.73    3.60
  -4   0 -21    1.06    2.86
  -3  -8 -11    5.64    2.87
  -3  -8  -9    1.61    2.37
  -3  -3 -19    3.33    3.22
  -2  -1 -20    1.32    3.02
  -2   1 -21    2.65    2.58
  -1   2 -21    0.90    2.48
   0  -6 -14    0.55    2.91
   1  -2 -18    8.22    3.23
   3  -5 -12   42.12    2.60
 -22   0 -15   -1.13    2.00
 -21  -2 -14    1.24    2.57
 -20  -3 -14    2.03    2.94
 -19  -5 -10   19.04    3.35
 -18  -5 -13   11.42    3.66
 -18  -4 -15    2.86    2.98
 -18  -1 -18    1.88    2.10
 -17  -6 -12    0.11    2.94
 -17  -6  -8   22.69    2.91
 -17  -3 -17    0.43    2.29
 -16  -1 -19    8.26    2.53
 -15  -7 -12   10.36    3.34
 -15  -7  -8   -2.42    2.74
 -15  -4 -17   -1.08    3.14
 -15  -3 -18   -2.88    2.47
 -15   0 -20    3.45    2.07
 -14  -7 -13   27.87    3.88
 -14  -6 -15    2.74    3.94
 -13  -7 -14    4.82    3.75
 -13  -5 -17    0.75    3.10
 -12  -8  -8    6.94    2.36
 -12  -6 -16    4.29    3.40
 -12  -3 -19   -3.06    2.59
 -11   0 -21   -1.58    2.25
 -10  -8 -13   20.24    3.83
 -10  -7 -15   17.14    3.59
 -10  -2 -20    2.27    2.55
  -9  -8 -13   68.33    4.28
  -8  -8 -13    1.33    3.73
  -7  -8 -13   72.24    4.24
  -6  -8 -13   33.72    3.87
  -6  -7 -15   -6.55    3.49
  -4  -6 -16    0.78    3.67
  -4  -3 -19    0.18    3.31
  -4   3 -22    2.28    2.06
  -3  -8 -10    1.81    2.68
  -3  -7 -14   69.37    4.00
  -3  -5 -17   -1.91    3.76
  -3  -4 -18    0.96    3.63
  -1  -5 -16    1.62    3.27
  -1  -3 -18    3.30    3.80
  -1   0 -20   -2.60    3.04
   0  -1 -19    2.82    3.19
   1  -4 -16    1.15    2.88
   1  -3 -17    2.38    2.92
   2  -4 -15   -0.12    3.41
   2  -1 -18    2.10    3.44
   3  -5 -11   15.05    2.51
   3  -4 -14    7.25    2.57
   4  -4 -12  128.60    3.35
 -21  -1 -15    0.74    2.47
 -21   0 -16   -2.55    2.19
 -20  -4 -11    0.94    3.33
 -20   0 -17    0.69    1.83
 -19  -3 -15   11.00    3.56
 -19  -1 -17    2.40    2.11
 -18  -3 -16   12.12    2.95
 -18  -2 -17    5.10    2.44
 -17  -6 -11   13.18    3.38
 -17  -5 -14   22.01    4.05
 -16  -6 -13   -1.20    3.36
 -16  -5 -15   11.49    3.43
 -15  -7 -11    9.83    3.21
 -15  -7 -10    4.87    3.25
 -15  -7  -9    7.18    3.15
 -15  -6 -14    2.01    3.79
 -14  -7  -7    6.45    2.49
 -14  -2 -19   -4.24    2.58
 -13  -7  -6   11.87    2.05
 -13  -1 -20    2.91    2.41
 -12  -8 -10   37.11    3.32
 -12  -8  -9   74.87    3.30
 -12  -7 -14    9.61    3.64
 -12  -5 -17   -0.58    2.99
 -12  -4 -18   -3.06    2.83
 -11  -8 -12   19.63    3.67
 -11  -8  -8    2.47    2.81
 -11  -6 -16    2.62    3.56
 -11  -3 -19    3.69    2.83
 -10  -8 -12   21.72    4.40
 -10  -8  -7  138.17    3.19
 -10   0 -21   -2.63    2.40
  -9  -8  -7   -1.85    2.20
  -9  -7 -15   20.09    3.63
  -9  -2 -20   -1.46    2.79
  -9   0 -21   -1.00    2.43
  -8  -7 -15    4.20    3.44
  -8  -2 -20    2.45    2.65
  -7  -7 -15   -2.77    3.41
  -7   0 -21    1.70    2.45
  -6   0 -21   -1.73    2.35
  -5  -8 -12   35.09    3.57
  -5  -6 -16    2.72    4.28
  -5   3 -22    1.00    1.94
  -4  -8 -11    1.02    2.90
  -4  -8 -10   20.88    3.03
  -4  -8  -9   25.89    2.82
  -4  -7 -14    4.38    4.31
  -4  -4 -18    2.28    3.71
  -3  -1 -20   -3.86    3.00
  -3   1 -21    7.09    2.97
  -2  -7 -13    5.51    3.07
  -2  -2 -19    0.81    3.70
  -1  -4 -17   24.26    3.55
   0  -5 -15    1.96    3.56
   0   1 -20    0.49    2.84
   1  -6 -12    7.80    2.46
   1   0 -19    1.94    3.49
   2  -5 -13    5.76    2.61
   2  -3 -16   -3.88    3.31
   2  -2 -17   -5.76    3.22
   4  -3 -14    7.16    2.35
   5  -3 -12   46.05    2.76
 -20  -2 -15    4.48    3.06
 -20  -1 -16   -0.84    2.41
 -19  -4 -13   19.64    3.09
 -19  -2 -16   -2.44    2.94
 -18  -5 -12    8.79    3.44
 -17  -6 -10    8.06    2.94
 -17  -6  -9    7.58    2.68
 -16  -6  -7   91.17    3.24
 -16  -2 -18    1.00    2.52
 -14  -7 -12    5.80    3.48
 -14  -5 -16    7.03    3.25
 -14   0 -20    1.95    2.45
 -13  -6 -15    4.13    3.50
 -12  -1 -20   -0.94    2.61
 -12   1 -21    0.24    2.10
 -11  -8 -11   12.28    3.47
 -11  -8  -9    2.29    2.76
 -11  -7 -14    8.84    3.71
 -11  -5 -17   10.85    3.23
 -11  -4 -18   -2.14    2.98
 -10  -8  -8   68.79    3.38
 -10  -6 -16    8.91    3.69
 -10  -3 -19   -3.07    2.86
  -9  -8 -12   55.31    4.02
  -9  -3 -19    0.35    3.49
  -8  -8 -12   20.01    3.77
  -7  -8 -12   25.12    3.67
  -6  -8 -12   81.16    4.02
  -6  -6 -16    3.85    3.50
  -5  -8 -11    3.45    3.03
  -5  -8  -8    9.36    2.53
  -5  -5 -17    5.75    4.47
  -4  -1 -20    0.66    3.63
  -4   1 -21   -4.67    2.85
  -2  -5 -16   12.55    4.39
  -2   2 -21   -1.19    2.84
  -1  -7 -10   51.12    2.91
  -1  -6 -14    1.81    3.26
   0  -6 -13    2.19    2.84
   0  -2 -18    1.11    3.53
   1  -6 -11   11.35    2.37
   1  -5 -14   17.71    2.93
   3  -3 -15   -0.13    2.66
   3  -1 -17    0.43    3.55
   4  -2 -15    2.06    3.02
 -20  -3 -13   -1.04    3.26
 -18  -4 -14    3.38    3.68
 -17  -4 -15    4.40    3.83
 -16  -6 -12    9.21    3.29
 -15  -6  -6   11.63    2.50
 -15  -1 -19    7.28    2.39
 -14  -7 -11    7.62    3.96
 -14  -7  -8   15.76    2.63
 -14  -4 -17   -4.59    2.86
 -13  -2 -19    6.14    2.77
 -12  -7  -6   39.31    2.69
 -11  -1 -20   -4.05    3.09
 -11   1 -21    0.12    2.43
 -10  -8 -11    2.32    3.32
 -10  -8 -10   20.96    3.89
 -10  -7 -14   16.40    3.81
 -10  -5 -17   11.39    3.39
 -10  -4 -18   -4.19    3.00
  -9  -8 -11   16.82    3.49
  -9  -6 -16    0.01    3.58
  -9  -5 -17   -5.23    4.36
  -9  -4 -18    5.92    3.85
  -8  -8  -8  295.67    4.72
  -8  -6 -16    0.24    3.61
  -8  -3 -19    2.95    3.00
  -7  -8  -8  115.46    3.36
  -7  -6 -16    0.29    3.55
  -7  -3 -19    4.91    3.21
  -6  -8 -11   11.69    3.21
  -6  -8  -8   81.38    3.11
  -6  -7 -14   13.52    4.79
  -6  -5 -17   -0.22    3.58
  -6  -4 -18    2.41    3.23
  -5  -8 -10   14.32    2.96
  -5  -8  -9   85.85    3.36
  -5  -7 -14    1.96    3.84
  -5  -1 -20   -3.38    3.17
  -3  -7 -13    9.63    3.36
  -3  -6 -15    0.75    3.72
  -3  -2 -19    2.50    3.92
  -2  -7 -12    8.88    3.09
  -2  -4 -17    3.00    3.62
  -2  -3 -18    5.16    3.58
  -2   0 -20   13.07    3.37
  -1  -1 -19    1.64    3.72
  -1   3 -21    6.80    2.55
   0  -4 -16   35.64    3.60
   0  -3 -17   -3.72    3.81
   2  -5 -12    4.47    2.89
   3  -4 -13   18.39    2.86
   3  -2 -16    5.66    2.82
 -19  -4 -12    4.62    3.09
 -18  -5 -11   46.31    3.53
 -18  -5 -10    7.20    3.34
 -18  -5  -9   33.56    3.44
 -18   0 -18    2.41    2.26
 -17  -5 -13   15.48    3.52
 -17  -3 -16   10.10    3.44
 -17  -2 -17   -6.14    2.82
 -16  -6 -11    3.46    3.61
 -16  -6  -8   24.06    3.05
 -16  -5 -14    3.63    3.76
 -16   0 -19   -1.52    2.29
 -15  -6 -13    8.61    3.74
 -15  -2 -18    5.50    3.28
 -15   1 -20    4.63    2.35
 -14  -7 -10    7.88    3.07
 -14  -7  -9   49.34    3.10
 -13  -7  -7    3.68    2.37
 -13  -5 -16    8.33    3.42
 -13  -4 -17    4.12    3.77
 -13  -3 -18    3.62    2.99
 -13   0 -20    4.56    2.94
 -12  -7 -13    8.79    4.00
 -12  -6 -15    3.94    3.65
 -10  -1 -20    3.11    2.83
 -10   1 -21    1.59    2.56
  -9  -8 -10   -3.64    3.07
  -9  -8  -9   34.65    3.04
  -9  -7 -14    3.71    3.78
  -8  -8 -11   -7.66    3.16
  -8  -8 -10    9.86    3.06
  -8  -8  -9    2.40    2.75
  -8  -7 -14   -5.67    3.60
  -8  -5 -17    4.54    3.75
  -8  -4 -18   -0.28    3.45
  -7  -8 -11   10.87    3.27
  -7  -8 -10    5.70    2.93
  -7  -8  -9  169.40    3.91
  -7  -5 -17   -2.16    3.57
  -7  -4 -18   -1.17    3.36
  -6  -8 -10   49.96    3.23
  -6  -8  -9   19.21    2.90
  -6  -1 -20   -1.77    3.38
  -6   1 -21    1.21    2.52
  -5   1 -21    3.15    2.67
  -4  -7 -13    3.67    3.56
  -4  -6 -15   19.30    4.08
  -3   2 -21    1.71    2.90
  -2  -7 -11   47.50    3.16
  -1  -5 -15   49.55    4.54
  -1   1 -20    0.26    3.36
   0  -6 -12  470.85    5.53
   1  -4 -15    1.08    3.39
   1  -1 -18   -2.45    3.70
   2  -4 -14   31.40    3.58
   4  -3 -13   16.65    2.62
 -22   1 -15    1.07    2.03
 -21  -1 -14   -0.37    2.77
 -20  -3 -12    0.70    3.61
 -20  -2 -14    0.41    3.15
 -20   1 -17   -0.13    1.96
 -19  -3 -14    8.47    3.21
 -18  -3 -15    0.50    3.21
 -18  -1 -17    0.92    2.69
 -17   1 -19   -1.72    2.27
 -16  -6 -10   -3.48    3.40
 -16  -6  -9   86.68    4.00
 -15  -4 -16    1.12    3.21
 -15  -3 -17    6.33    2.89
 -14  -1 -19   -0.98    2.73
 -13  -7 -11    5.80    4.15
 -13  -6 -14   -2.46    4.83
 -12  -5 -16    6.76    3.74
 -12   2 -21    2.79    2.44
 -11  -7 -13   -3.14    3.98
 -11  -6 -15   -5.29    3.55
 -11  -2 -19    3.95    3.42
  -9  -1 -20    0.04    2.74
  -9   1 -21   -1.40    2.58
  -8  -1 -20   -2.30    2.71
  -7   1 -21   -0.95    2.55
  -5  -7 -13    0.79    3.63
  -5  -6 -15   17.00    4.09
  -4  -2 -19    2.68    3.47
  -3  -7 -12   16.25    3.22
  -3  -4 -17    3.51    3.94
  -3  -3 -18   -1.62    3.76
  -3   0 -20    0.78    3.09
  -2  -7 -10    3.68    2.78
  -2   3 -21   -1.12    2.79
  -1  -2 -18    0.72    3.98
   0  -5 -14   46.57    3.50
   0   0 -19    2.31    3.08
   0   2 -20   12.31    3.41
   1  -5 -13   -0.96    2.62
   1  -3 -16    4.56    3.63
   1  -2 -17    1.22    3.48
   2  -5 -11   63.87    3.28
   2   0 -18    0.96    3.30
   5  -2 -13   -4.81    2.49
 -21  -2 -12   -6.36    3.11
 -21   0 -15   -1.65    2.68
 -21   1 -16   -3.39    2.14
 -20  -1 -15    0.70    3.20
 -20   0 -16   -0.36    2.57
 -19  -4 -11   27.29    3.27
 -19  -2 -15   12.04    3.35
 -19  -1 -16    2.96    3.18
 -19   0 -17   -2.56    2.19
 -18  -4 -13    1.86    3.21
 -18  -2 -16    2.92    3.05
 -17  -5 -12   39.50    3.60
 -16  -4 -15    3.81    3.64
 -16  -1 -18    0.30    2.65
 -15  -6 -12    1.67    3.53
 -15  -6  -7   10.63    2.72
 -14  -6 -13    0.64    4.00
 -14  -5 -15    7.01    3.56
 -14   1 -20    0.06    2.40
 -13  -7 -10   83.05    3.83
 -13  -7  -9    2.93    3.24
 -13  -7  -8    4.54    2.64
 -12  -7  -7  249.15    4.07
 -12  -4 -17   -0.04    3.24
 -12  -3 -18    1.08    3.13
 -12   0 -20    5.77    2.82
 -11  -5 -16   12.05    4.69
 -10  -7 -13   55.15    4.45
 -10  -6 -15    7.15    3.71
 -10  -2 -19   -0.88    3.65
  -9  -7 -13   58.83    5.25
  -9  -6 -15    0.75    3.64
  -6  -7 -13    5.04    3.81
  -6  -6 -15   -1.15    3.74
  -5  -2 -19    1.65    3.34
  -4  -7 -12    6.66    3.34
  -4  -5 -16    1.72    4.02
  -4  -3 -18  -10.65    3.79
  -4   0 -20    6.64    3.88
  -3  -7 -11  106.26    3.77
  -3  -6 -14   13.30    3.73
  -1  -4 -16   -2.67    3.61
  -1  -3 -17    7.45    3.51
  -1   4 -21    0.48    2.40
   0  -6 -11    0.86    2.56
   1   1 -19   -0.64    3.76
   2  -3 -15    2.99    3.60
   2  -1 -17    1.34    3.46
   3  -4 -12    2.90    2.39
   3  -3 -14    9.99    3.12
 -20  -3 -11    3.23    3.60
 -19  -4 -10    2.27    3.25
 -19  -3 -13    8.82    3.60
 -17  -4 -14    0.00    3.59
 -16  -5 -13   44.19    4.09
 -15  -6 -11    2.05    4.03
 -15  -5 -14    7.96    4.09
 -15   0 -19    2.30    2.43
 -15   2 -20    7.70    2.31
 -14  -6  -6  186.13    3.38
 -14  -4 -16    2.64    3.36
 -14  -3 -17    3.30    3.70
 -14  -2 -18   -0.73    2.88
 -13  -1 -19    4.24    2.89
 -12  -6 -14   24.83    4.06
 -11  -7 -12   23.26    3.97
 -11  -4 -17   10.69    3.42
 -11  -3 -18   10.16    3.33
 -11   0 -20   -4.09    2.79
 -11   2 -21   -2.77    2.46
 -10  -5 -16    4.01    4.13
  -9  -2 -19   -0.01    3.04
  -8  -7 -13   87.61    4.68
  -8  -6 -15    9.92    3.73
  -8  -2 -19   -4.53    3.01
  -7  -7 -13    6.07    3.86
  -7  -6 -15   -0.68    4.19
  -7  -2 -19   11.71    3.41
  -5  -5 -16    6.55    4.13
  -5   0 -20    1.90    3.61
  -5   2 -21    0.17    3.04
  -3  -7 -10   65.50    3.36
  -3  -7  -9    8.04    2.69
  -2  -6 -13    6.85    3.46
  -2  -2 -18    2.26    4.12
  -2   1 -20    1.31    3.52
   0  -4 -15    0.19    3.81
   0  -1 -18    1.36    3.71
   2  -2 -16    2.95    3.48
   4  -3 -12    7.80    2.53
   4  -2 -14   30.62    3.14
 -21  -1 -13   -1.93    3.27
 -20  -2 -13   -1.31    3.53
 -18  -4 -12    5.84    3.75
 -18  -3 -14   -3.36    3.83
 -18   1 -18   -0.02    2.35
 -17  -5 -11   -1.31    3.08
 -17  -5 -10   52.22    3.94
 -17  -5  -8   16.96    3.18
 -17  -3 -15   -5.95    3.99
 -17   2 -19   -3.93    2.40
 -16   1 -19    4.39    2.67
 -15  -6 -10   25.13    3.79
 -15  -6  -8    8.10    2.69
 -14  -6 -12   70.53    4.98
 -13  -5 -15    1.39    3.60
 -13   1 -20   -2.77    2.61
 -12  -7 -10   25.59    3.45
 -12  -7  -9    7.52    3.44
 -12  -7  -8   -1.03    2.43
 -12  -1 -19    4.09    3.64
 -11  -7  -7    5.93    2.52
 -11  -6 -14    6.55    3.96
 -10  -7 -12   -0.66    3.73
 -10  -4 -17    0.61    3.77
 -10  -3 -18    0.67    3.31
 -10   0 -20    4.23    2.85
 -10   2 -21    3.37    2.64
  -9  -5 -16    8.09    3.86
  -9  -3 -18    0.32    3.32
  -8  -5 -16   10.09    3.95
  -8  -3 -18   -4.92    4.21
  -7  -5 -16    9.46    3.88
  -7  -3 -18   -0.40    4.19
  -7   2 -21    3.84    2.73
  -6  -7 -12   -3.14    3.49
  -6  -5 -16    0.23    3.69
  -6  -4 -17    2.51    3.72
  -6  -3 -18    3.10    3.57
  -6   0 -20    1.37    3.56
  -6   2 -21   -2.73    2.47
  -5  -7 -12   29.24    3.66
  -5  -4 -17   23.28    4.21
  -4  -7 -11   22.34    3.18
  -4  -6 -14   -5.51    3.76
  -3  -1 -19    5.90    3.77
  -3   3 -21   -4.38    2.78
  -2  -4 -16    4.86    3.82
  -2  -3 -17    6.64    4.58
  -1  -5 -14   19.59    3.54
  -1   0 -19   -2.88    3.11
  -1   2 -20   -6.93    3.42
   0  -5 -13    6.18    3.51
   0  -3 -16   36.99    4.20
   0  -2 -17    0.21    3.77
   1  -5 -12   12.87    2.62
   1  -4 -14    0.63    2.86
   2  -4 -13   -0.67    2.67
   3  -2 -15    0.46    2.84
   3  -1 -16    0.80    3.51
   4  -1 -15    0.50    3.26
 -22   1 -14   -0.50    2.56
 -22   2 -15    3.57    2.33
 -21   2 -16    0.19    2.48
 -20   2 -17   -1.90    2.17
 -18   0 -17    0.05    2.84
 -17  -5  -9   19.50    3.06
 -17  -2 -16   -0.39    2.89
 -17  -1 -17    1.15    2.67
 -16  -5 -12    5.12    4.23
 -15  -6  -9    4.55    2.97
 -15  -1 -18   -5.03    2.76
 -14  -6  -7    3.08    2.71
 -14   2 -20    3.24    2.76
 -13  -4 -16   25.80    3.82
 -13  -3 -17   -0.43    3.30
 -13  -2 -18    4.42    3.18
 -12  -5 -15    5.80    3.82
 -12   3 -21   -2.38    2.20
 -11  -7 -11   42.32    3.88
 -11  -7  -8    5.24    3.10
 -10  -7  -7  283.96    4.16
 -10  -6 -14    2.25    3.98
  -9  -7 -12   17.66    3.92
  -9  -4 -17    3.13    3.96
  -9   0 -20    0.38    2.83
  -8  -7 -12   22.54    3.91
  -8  -4 -17    8.80    3.94
  -8   0 -20    3.03    2.92
  -7  -7 -12    6.28    3.67
  -7  -4 -17   -2.19    3.83
  -5  -7 -11    0.17    3.16
  -5  -6 -14    4.46    4.03
  -4  -7 -10    8.61    3.01
  -4  -7  -9  502.78    5.36
  -4  -1 -19   10.01    3.70
  -4   3 -21    2.18    2.91
  -3  -6 -13   31.90    3.69
  -3  -2 -18    1.74    4.78
  -3   1 -20    0.30    3.37
  -2   4 -21   -3.60    2.46
   0   1 -19    2.06    3.53
   1   0 -18    2.53    3.30
   2   1 -18    3.93    3.78
 -21   0 -14   -5.12    3.14
 -21   1 -15    2.11    2.83
 -20  -1 -14   -2.18    3.25
 -19  -3 -12   -0.28    3.34
 -19  -2 -14   -6.67    3.26
 -19   1 -17    0.19    2.37
 -18  -4 -11    3.55    3.84
 -18  -2 -15    4.35    3.44
 -18  -1 -16    1.99    3.94
 -17  -4 -13   -0.23    3.59
 -16  -4 -14   -2.57    3.99
 -16   0 -18    3.14    3.25
 -15  -5 -13   -1.48    3.85
 -15  -3 -16    4.90    3.42
 -15  -2 -17   13.74    3.20
 -14  -6 -11    3.89    3.63
 -13  -6  -6    1.53    2.10
 -12  -6 -13    2.37    4.18
 -12  -4 -16    1.51    4.58
 -12  -2 -18   -0.98    3.24
 -11  -7  -9   -0.90    2.85
 -11  -5 -15    3.92    4.61
 -11  -1 -19    2.61    3.16
 -11   3 -21   -1.11    2.52
 -10  -7 -11   20.19    3.65
  -9  -7 -11   72.77    4.05
  -9  -6 -14   47.38    4.38
  -8  -6 -14  118.56    4.91
  -7  -6 -14   16.35    4.38
  -6  -7 -11   14.16    3.39
  -6  -6 -14  127.10    5.16
  -5  -7 -10   13.30    3.09
  -5  -1 -19   -3.51    4.28
  -4  -5 -15   18.31    4.22
  -4   1 -20   -1.84    3.86
  -3  -3 -17    1.70    3.99
  -2  -6 -12   77.43    3.75
  -2   0 -19   -2.99    4.04
  -1  -6 -10    3.42    2.61
  -1  -4 -15   10.60    3.68
  -1  -1 -18    4.19    3.48
   1  -5 -11    4.73    2.50
   1  -3 -15    7.30    3.15
   1  -1 -17    3.28    4.11
   1   2 -19   36.51    4.20
   3  -3 -13   -0.86    2.46
 -21  -1 -12   -0.08    3.61
 -20  -2 -12   19.84    4.02
 -20   0 -15   -2.04    3.71
 -20   1 -16   -0.60    2.76
 -19  -1 -15    1.74    3.38
 -19   0 -16   -1.22    3.37
 -18  -4 -10   11.70    3.82
 -18  -4  -9   12.83    3.36
 -18  -4  -8   -2.89    3.20
 -18   2 -18   -2.99    2.42
 -16  -5 -11    6.15    3.41
 -16  -5  -7  307.06    4.55
 -16  -3 -15    7.70    4.62
 -16   2 -19    2.06    2.67
 -15   1 -19    3.75    2.60
 -14  -6 -10   12.28    3.31
 -14  -6  -9    2.01    3.33
 -14  -6  -8   43.58    3.04
 -14  -4 -15    0.45    3.66
 -14  -1 -18    0.44    3.05
 -13  -5 -14   12.72    4.34
 -13   0 -19    0.09    2.99
 -13   2 -20   -0.02    3.20
 -12  -3 -17   -4.34    3.34
 -11  -6 -13   11.92    4.31
 -11  -2 -18    0.54    3.97
 -11   1 -20    5.63    3.06
 -10  -7 -10   61.30    3.79
 -10  -7  -8    4.09    2.68
 -10  -5 -15   32.79    4.48
 -10   3 -21    4.08    2.67
  -9  -7 -10   -3.41    3.26
  -9  -1 -19   -3.94    3.19
  -8  -7 -11   13.64    3.52
  -8  -1 -19    0.78    3.93
  -7  -7 -11    1.07    3.34
  -7  -1 -19    8.81    4.22
  -6  -7 -10    8.18    3.14
  -6   3 -21    0.78    2.59
  -5  -7  -9   83.34    3.34
  -5  -5 -15   -0.08    4.20
  -5   1 -20   -1.50    4.10
  -4  -6 -13    2.02    3.64
  -4  -4 -16   17.05    4.47
  -4  -2 -18    5.63    4.21
  -3   4 -21   -1.39    2.79
  -2   2 -20    8.49    3.56
  -1  -5 -13   -0.05    3.42
  -1  -3 -16    6.15    3.80
  -1  -2 -17    4.36    3.62
   0  -5 -12   49.76    3.20
   0  -4 -14   20.19    3.81
   1  -2 -16   10.26    3.22
   2  -4 -12   -3.33    2.64
   2  -3 -14    9.73    3.00
   2   0 -17    1.41    3.53
   4  -2 -13    0.16    2.68
 -19  -3 -11    5.37    3.27
 -18  -3 -13   -2.25    3.43
 -17  -4 -12    8.90    3.57
 -17  -3 -14   17.91    4.07
 -17   3 -19    0.47    2.37
 -16  -5 -10   16.88    3.58
 -16  -5  -9   16.92    3.51
 -16  -5  -8   -0.60    3.24
 -15  -5 -12    9.04    3.80
 -15  -5  -6   50.38    3.20
 -15  -4 -14   58.91    5.74
 -14  -3 -16    0.58    3.55
 -14  -2 -17   -0.33    3.28
 -13  -6 -11    3.48    3.72
 -13  -6  -7   25.47    3.05
 -12  -6 -12   47.34    4.42
 -11  -4 -16    9.30    4.12
 -11  -3 -17    6.35    3.64
 -10  -6 -13   19.70    4.39
 -10  -2 -18    2.72    3.42
 -10   1 -20    4.97    2.94
  -9  -7  -9   41.28    3.24
  -9  -5 -15   11.43    3.98
  -9   1 -20    4.68    3.53
  -9   3 -21    0.14    2.53
  -8  -7 -10    1.46    3.20
  -8  -7  -9  159.83    4.04
  -8  -7  -8  116.40    3.57
  -8  -5 -15   16.55    4.00
  -7  -7 -10   13.23    3.29
  -7  -7  -9    0.54    2.94
  -7  -7  -8   64.80    3.19
  -7  -5 -15   24.22    4.32
  -7   3 -21    4.70    2.70
  -6  -7  -9  114.66    3.80
  -6  -5 -15   14.72    4.37
  -6   1 -20   -2.45    3.14
  -5  -6 -13    1.67    3.82
  -5  -4 -16    6.80    5.21
  -4   4 -21   -1.08    2.90
  -3  -6 -12   31.14    3.62
  -3  -5 -14   26.43    3.97
  -3   0 -19   -0.82    3.82
  -2  -6 -11   33.42    3.17
  -2  -4 -15    1.16    4.46
  -2  -1 -18    1.09    4.56
  -2   5 -21    0.50    2.48
  -1   1 -19    2.60    3.32
  -1   3 -20   -0.73    3.35
   0   0 -18   17.40    3.54
   0   4 -20   -2.39    3.17
   1  -4 -13   19.66    2.92
   2  -2 -15   -4.57    3.48
   2  -1 -16    8.69    3.79
   3  -2 -14    8.14    3.24
 -22   2 -14    1.55    2.64
 -22   3 -15    6.02    2.46
 -21   0 -13    4.75    3.35
 -21   3 -16    2.87    2.46
 -20  -2 -11   -0.05    3.80
 -20   3 -17   -0.25    2.08
 -19  -3 -10    7.28    3.89
 -19  -2 -13   -2.31    3.30
 -19   2 -17   -5.33    2.45
 -18   1 -17   -2.13    2.88
 -17  -2 -15   -2.12    4.36
 -16  -4 -13   -0.14    3.89
 -15   0 -18   -1.35    2.96
 -14   1 -19   -1.26    3.02
 -14   3 -20    0.72    2.75
 -13  -6 -10    9.15    4.02
 -13  -4 -15    6.19    3.96
 -13  -1 -18    6.48    3.37
 -12  -5 -14    4.51    4.14
 -12   0 -19   -2.58    3.08
 -11   4 -21   -2.72    2.51
 -10  -4 -16    4.25    4.08
 -10  -3 -17    8.88    4.19
  -9  -6 -13   -0.43    4.24
  -9  -4 -16    3.03    4.00
  -9  -2 -18   10.39    3.69
  -8  -6 -13   31.28    4.44
  -8  -2 -18   -4.96    3.61
  -8   1 -20    1.63    2.96
  -7  -6 -13    3.66    4.07
  -7  -4 -16   -1.01    4.70
  -7  -2 -18    5.77    3.73
  -6  -6 -13    3.21    4.05
  -6  -4 -16    6.40    4.21
  -6  -3 -17   23.44    4.81
  -6  -2 -18    1.49    3.87
  -5  -3 -17    3.51    4.37
  -4  -6 -12  113.71    4.30
  -4   0 -19    7.90    4.64
  -2  -6 -10   37.87    3.13
  -2  -3 -16    1.81    4.64
  -2  -2 -17   -5.48    4.55
   0  -5 -11    1.91    2.75
   0  -3 -15    0.15    4.06
   0  -1 -17    0.11    3.98
   0   2 -19    0.50    3.55
   1   1 -18    1.72    4.02
   2  -4 -11    4.06    2.64
   3  -3 -12  248.55    4.44
   3   0 -16   40.36    3.77
   4  -1 -14   -0.08    2.94
 -20  -1 -13   15.05    3.63
 -18  -3 -12    0.66    3.88
 -18  -2 -14   13.74    3.87
 -17  -4 -11   13.96    3.46
 -17  -1 -16    1.92    3.15
 -16   1 -18   -1.32    2.75
 -15  -5 -11    9.77    3.67
 -15  -1 -17   -1.36    3.17
 -15   2 -19   -2.18    2.55
 -13  -6  -9    3.28    2.89
 -13  -6  -8   14.18    2.89
 -13  -3 -16    3.53    3.99
 -13  -2 -17    1.55    3.41
 -12  -1 -18    2.51    4.14
 -11  -6 -12    6.12    4.05
 -11  -5 -14    8.06    4.19
 -11   0 -19    2.02    3.30
 -11   2 -20   -2.91    3.51
 -10   4 -21   -1.94    2.65
  -9  -3 -17   -0.88    4.15
  -8  -4 -16   23.23    4.27
  -8  -3 -17   32.23    4.49
  -7  -3 -17    8.29    4.12
  -6   4 -21    0.07    2.59
  -5  -6 -12   26.46    4.26
  -5   4 -21    3.19    3.13
  -4  -5 -14    7.59    4.04
  -4   2 -20   -3.55    3.27
  -3  -6 -11   25.50    3.28
  -3  -1 -18   -4.82    4.07
  -3   5 -21   -0.50    2.75
  -2   3 -20    2.26    3.68
  -2   6 -21   -3.90    2.61
  -1  -4 -14    3.34    4.22
   0  -2 -16   36.99    3.90
   1  -3 -14   -2.08    3.40
   1   3 -19   -1.43    3.93
   2  -3 -13   18.77    3.39
   3  -1 -15    6.68    3.00
   4   0 -15   -0.27    3.55
 -21   1 -14   -2.19    3.15
 -21   2 -15   15.39    3.01
 -20   0 -14   18.51    3.97
 -20   1 -15    0.00    3.51
 -20   2 -16    4.31    2.97
 -19  -1 -14   -3.88    3.49
 -19   0 -15    5.77    4.02
 -19   1 -16    2.01    3.62
 -18  -1 -15    2.11    3.58
 -18   0 -16    3.58    3.22
 -18   3 -18    2.07    2.54
 -17  -4 -10    7.22    4.04
 -17  -3 -13    1.06    4.37
 -16  -4 -12    1.12    4.36
 -16  -3 -14  -10.45    4.13
 -16   3 -19    0.54    2.78
 -15  -5 -10   18.76    4.05
 -15  -5  -7   10.99    2.51
 -15  -2 -16   -1.98    3.48
 -14  -5 -12   71.93    4.60
 -14   0 -18    1.77    3.21
 -13   1 -19    3.74    3.10
 -13   3 -20   -0.05    2.87
 -12  -6 -10   68.68    3.98
 -12  -6  -7    2.86    2.64
 -12  -4 -15    7.07    4.08
 -12  -2 -17   -0.32    4.28
 -11  -6 -11   -2.65    4.38
 -10  -6 -12   11.95    4.11
 -10  -5 -14    3.41    4.18
 -10   0 -19    2.91    3.44
 -10   2 -20    4.01    3.62
  -9  -6 -12    9.02    4.01
  -9   0 -19   -2.08    4.08
  -8   4 -21    1.17    2.76
  -7   4 -21    4.26    2.75
  -6  -6 -12  210.17    5.25
  -5  -5 -14   27.81    4.42
  -5   0 -19   -3.39    4.20
  -5   2 -20    3.50    3.94
  -4  -6 -11    4.12    3.31
  -4   5 -21   -2.41    2.91
  -3  -6 -10    3.84    3.06
  -3  -2 -17   -2.05    4.18
  -1   0 -18    2.28    3.56
  -1   4 -20    1.64    3.38
   0  -4 -13   -2.80    2.99
   1  -4 -12    5.37    2.75
   1   0 -17    6.33    4.33
   4  -2 -12   -4.62    2.18
 -21   0 -12   10.26    3.82
 -20  -1 -12    1.18    3.85
 -20   4 -17   -0.07    2.08
 -19  -2 -12    0.77    3.25
 -18  -3 -11    4.88    4.03
 -17  -4  -9    2.55    3.08
 -17  -4  -8   15.79    2.97
 -16  -2 -15    8.43    4.93
 -16   0 -17    0.86    3.12
 -15  -5  -9   16.56    3.30
 -15  -5  -8    3.88    2.81
 -15  -4 -13   30.78    4.48
 -14  -5  -6   12.64    2.55
 -14  -3 -15    1.70    4.14
 -14  -1 -17   10.37    4.25
 -14   2 -19    1.74    3.62
 -14   4 -20   -2.40    2.73
 -12  -6  -9    6.41    3.02
 -12  -6  -8   15.84    2.84
 -12  -5 -13   16.07    4.52
 -12  -3 -16   -1.75    4.12
 -12   1 -19    7.26    3.95
 -12   3 -20    1.45    3.27
 -11  -1 -18   -1.97    3.49
  -9  -5 -14   15.26    4.25
  -9   2 -20   -0.61    3.03
  -8  -6 -12   91.65    4.67
  -8  -5 -14   -0.46    4.30
  -8   0 -19    0.19    3.51
  -8   2 -20   -3.33    3.19
  -7  -6 -12    5.98    3.84
  -7  -5 -14    1.60    4.44
  -7   0 -19    0.20    3.57
  -6  -5 -14   14.12    4.40
  -6   2 -20    6.12    3.18
  -4  -4 -15    0.18    4.25
  -4  -1 -18    4.58    4.46
  -3  -5 -13    1.26    3.55
  -3   1 -19    5.18    4.00
  -3   3 -20    4.66    3.62
  -3   6 -21   -1.24    2.83
  -1  -3 -15    5.13    3.80
  -1   2 -19   29.06    3.84
   0   1 -18   -8.57    3.72
   1  -2 -15   30.88    3.47
   1  -1 -16   21.67    4.20
 -22   3 -14   -2.05    2.63
 -22   4 -15   -0.52    2.29
 -21   4 -16   -2.80    2.41
 -19   3 -17   -0.94    2.33
 -18  -2 -13    0.08    3.66
 -18   2 -17   -3.27    3.04
 -17  -2 -14    3.74    4.18
 -16  -4 -11    1.93    4.27
 -15   1 -18   -1.98    3.10
 -14  -5 -11    6.70    3.83
 -14  -2 -16    7.38    3.84
 -13  -4 -14    5.90    4.55
 -13   0 -18    2.71    3.46
 -11  -6  -7    7.62    2.77
 -11  -5 -13   -7.68    4.37
 -11  -3 -16   13.58    4.40
 -11  -2 -17    8.89    3.97
 -10  -6 -11    8.87    3.72
 -10  -4 -15   -1.76    4.06
 -10  -1 -18    0.55    3.62
 -10   5 -21   -0.64    2.41
  -9  -6 -11    5.69    3.69
  -9  -1 -18    6.02    3.87
  -6  -6 -11   -2.72    3.34
  -6  -1 -18    5.58    3.99
  -6   5 -21    0.17    2.58
  -5  -6 -11   22.90    3.47
  -5  -4 -15   14.93    4.64
  -4  -6 -10   34.61    3.48
  -4  -5 -13    1.86    3.70
  -2  -5 -12    5.65    3.29
  -2   0 -18    1.87    3.95
  -2   7 -21    3.07    2.41
  -1  -2 -16    0.79    3.85
   0   3 -19    4.68    3.84
   1  -4 -11    1.38    3.20
   2  -2 -14    4.85    3.05
   3  -2 -13   12.95    2.69
 -21   1 -13    3.56    3.61
 -21   3 -15   -4.43    3.11
 -20   3 -16    3.20    2.95
 -19  -2 -11   11.78    3.51
 -19  -1 -13    0.28    3.90
 -18  -3 -10    0.84    3.42
 -18  -3  -8    2.35    3.43
 -18   4 -18   -2.81    2.36
 -17  -3 -12  147.64    5.08
 -17  -1 -15    2.30    3.89
 -17   0 -16    2.00    3.27
 -16  -3 -13   -7.33    4.92
 -16   2 -18    0.86    3.07
 -16   4 -19   -4.00    2.73
 -15  -4 -12    1.15    4.51
 -15   3 -19    3.06    2.79
 -14  -5 -10    7.86    3.46
 -14  -5  -7   89.15    3.28
 -13  -3 -15    1.43    4.03
 -13  -1 -17   -1.63    4.26
 -13   2 -19    3.81    3.89
 -13   4 -20   -1.64    2.77
 -12  -4 -14   13.41    5.31
 -11  -6  -9   21.12    3.23
 -11  -6  -8    6.02    2.76
 -11   1 -19   -2.89    3.34
 -11   3 -20   -3.87    3.06
 -10  -5 -13   14.04    4.55
 -10  -3 -16    4.29    4.25
 -10  -2 -17   11.73    4.45
  -9  -4 -15   30.10    4.37
  -9  -2 -17    3.30    4.26
  -8  -6 -11    6.22    3.62
  -8  -4 -15    1.16    4.35
  -8  -1 -18   -4.36    3.84
  -8   5 -21    2.31    2.58
  -7  -6 -11   13.93    3.61
  -7  -4 -15   77.45    4.98
  -7  -1 -18    7.74    4.00
  -7   5 -21   -1.12    2.45
  -6  -4 -15   18.40    4.64
  -6  -3 -16   25.98    5.42
  -6  -2 -17    3.61    4.06
  -5  -6 -10   -1.49    3.13
  -5  -5 -13    3.37    3.98
  -5  -3 -16   33.77    4.80
  -5  -2 -17    5.72    4.61
  -4   1 -19   10.32    4.19
  -4   3 -20   -4.47    3.35
  -4   6 -21    1.13    2.61
  -2  -3 -15   -6.33    4.76
  -2  -1 -17    3.93    4.85
  -2   2 -19   -3.48    4.46
  -2   4 -20    2.65    3.54
  -1  -4 -13   14.03    3.45
  -1   5 -20    3.63    3.30
   0  -3 -14    3.42    3.32
   0   0 -17   -5.20    4.01
   1   2 -18    1.08    3.76
   1   4 -19   13.85    3.90
   2  -3 -12    5.04    2.81
   2  -1 -15   31.82    3.49
   2   0 -16   38.13    3.76
   4  -1 -13   14.43    3.01
 -21   2 -14   -0.48    3.61
 -20  -1 -11    0.29    3.67
 -20   0 -13    1.67    3.52
 -20   2 -15   -1.50    3.87
 -19  -2 -10   -9.99    3.64
 -19   0 -14    2.18    4.14
 -19   2 -16    1.37    3.69
 -18  -3  -9    2.59    3.17
 -18  -1 -14   -4.92    3.88
 -18   0 -15    1.79    4.40
 -18   1 -16    0.75    3.24
 -16  -4 -10    5.37    3.30
 -16  -4  -7    5.96    2.73
 -15  -1 -16   10.59    3.81
 -15   0 -17   -1.31    3.58
 -14  -5  -9    4.70    3.03
 -14  -5  -8    0.23    2.82
 -14   1 -18    2.72    3.35
 -14   5 -20   -1.94    2.57
 -13  -5 -11    6.76    3.96
 -13  -2 -16   -2.84    4.16
 -12  -5 -12   35.27    4.49
 -12   0 -18    0.85    3.58
 -12   4 -20   -0.05    3.12
 -10  -6  -8  118.90    3.79
 -10   1 -19   12.34    3.64
 -10   3 -20    3.16    3.08
 -10   6 -21   -0.77    2.34
  -9  -6 -10    5.24    3.44
  -9  -5 -13   15.89    4.55
  -9   1 -19    3.20    3.54
  -9   3 -20    0.91    3.70
  -8  -6 -10   53.39    3.80
  -8  -5 -13   21.84    4.52
  -8  -3 -16   34.00    4.54
  -8  -2 -17   -3.41    4.31
  -7  -6 -10    5.00    3.34
  -7  -5 -13    2.49    4.27
  -7  -3 -16   -1.89    4.06
  -6  -6 -10  237.40    4.94
  -6  -5 -13    8.52    4.25
  -6   3 -20    1.01    3.79
  -5  -6  -9   70.31    3.53
  -5   1 -19    0.91    4.02
  -5   3 -20   -0.40    3.55
  -3  -5 -12   55.32    3.91
  -3  -4 -14    4.14    3.98
  -3   0 -18   -3.60    4.19
  -3   4 -20    1.10    3.99
  -3   7 -21    3.74    2.70
  -2  -5 -11   68.40    3.69
  -2  -2 -16    6.56    4.09
  -1   1 -18    2.74    3.71
   0  -2 -15   -0.15    3.53
   0  -1 -16   16.52    4.49
   1  -3 -13   33.42    3.16
   3  -1 -14    1.75    2.90
   3   0 -15   -2.81    3.41
   3   1 -16    1.18    3.52
 -22   5 -15   -2.75    2.35
 -21   5 -16   -1.35    2.70
 -20  -1 -10    3.71    4.07
 -20   1 -14   -1.01    3.66
 -19  -2  -9    8.21    3.83
 -19   1 -15    0.58    3.59
 -19   4 -17    4.37    2.67
 -18  -2 -12   -2.55    3.51
 -17  -3 -11   -3.37    4.04
 -16  -4  -9   82.54    3.93
 -16  -4  -8   29.73    3.16
 -16  -2 -14   10.74    5.40
 -16   1 -17    3.98    3.22
 -15  -4 -11   17.61    4.48
 -15   2 -18    6.94    3.93
 -14   3 -19    4.65    3.21
 -13  -5 -10   88.88    4.88
 -13  -4 -13   16.40    4.78
 -12  -3 -15   -2.80    4.10
 -12  -2 -16   10.09    5.21
 -12  -1 -17    4.03    3.76
 -12   2 -19    3.04    3.36
 -11  -5 -12   27.88    4.41
 -11  -4 -14   14.52    4.47
 -11   0 -18    4.69    3.70
  -9  -6  -9   28.40    3.27
  -8  -6  -9   26.41    3.41
  -8  -6  -8   82.27    3.47
  -8   1 -19    9.79    3.87
  -8   3 -20    7.35    3.19
  -8   6 -21    3.21    2.69
  -7  -6  -9  114.58    4.01
  -7   1 -19    2.16    3.70
  -7   6 -21    0.07    2.62
  -6  -6  -9    5.51    3.14
  -6   6 -21   -0.97    2.56
  -4  -5 -12    2.22    3.57
  -4  -4 -14   10.20    4.21
  -4   0 -18    6.67    4.61
  -4   7 -21   -0.20    2.86
  -3  -1 -17    4.74    4.39
  -3   2 -19   11.44    4.16
  -1   3 -19    3.18    3.61
   1   1 -17    5.42    4.22
   3  -2 -12    0.10    2.88
   4   0 -14   24.84    3.49
 -22   4 -14    1.36    2.77
 -19  -1 -12   -0.22    3.99
 -18   3 -17    2.33    2.88
 -17  -2 -13    9.22    4.14
 -16  -3 -12    2.15    4.72
 -16   3 -18   -1.68    3.57
 -16   5 -19    7.83    2.91
 -15  -4  -6   -3.80    2.77
 -15  -3 -13    0.21    4.44
 -15   4 -19   -3.68    2.65
 -14  -4 -12   42.81    4.55
 -14  -2 -15    0.51    4.95
 -14   0 -17    0.52    3.60
 -14   6 -20   -0.82    2.57
 -13  -5  -9    1.62    3.68
 -13  -5  -7    5.12    2.74
 -13   1 -18    1.39    3.52
 -13   5 -20    5.71    2.87
 -11  -3 -15    9.60    4.34
 -11  -1 -17    4.31    4.04
 -11   2 -19    3.36    3.51
 -11   4 -20    2.48    3.14
 -10  -5 -12    8.37    4.27
 -10  -4 -14    0.25    4.29
 -10   0 -18    0.77    3.78
  -5  -5 -12    1.96    3.66
  -5  -4 -14   14.56    4.46
  -5   7 -21    0.48    2.99
  -4   2 -19    7.50    5.03
  -4   4 -20    0.20    3.47
  -3  -5 -11   17.18    3.38
  -3  -2 -16    3.31    4.44
  -3   8 -21    5.04    2.85
  -2  -5 -10   32.51    3.22
  -2   5 -20    1.95    3.58
  -1  -3 -14    5.11    3.64
  -1   0 -17   -2.68    4.02
  -1   6 -20    0.57    3.24
   0  -4 -11   -2.94    2.79
   0   2 -18    1.46    3.34
   0   4 -19   -3.64    3.72
   1  -2 -14   -1.84    3.38
   1   0 -16   20.11    4.38
   2  -2 -13    3.47    3.36
   2   2 -17    3.89    4.32
 -22   3 -13    5.15    3.11
 -21   1 -12    7.67    3.68
 -21   4 -15    4.37    3.15
 -20   0 -12   21.59    4.05
 -20   4 -16    1.55    3.16
 -18  -2 -11    8.64    3.99
 -18  -1 -13   17.20    4.81
 -17  -3 -10   41.48    3.94
 -17  -1 -14    1.50    5.21
 -17   1 -16    4.61    3.47
 -17   4 -18    2.60    2.86
 -15  -4 -10    2.46    3.47
 -14  -1 -16   -2.65    3.90
 -13  -5  -8   18.04    3.13
 -13  -3 -14    4.85    4.77
 -12  -5 -10   15.93    4.38
 -12  -4 -13   20.42    4.82
 -12   5 -20    2.67    3.03
 -11  -5 -11    4.59    3.88
 -11  -2 -16    2.09    4.47
 -10  -3 -15   13.31    4.45
 -10  -1 -17   12.12    4.63
 -10   2 -19   -0.12    3.50
 -10   4 -20   -2.78    3.04
  -9  -5 -12  147.28    5.34
  -9  -4 -14    3.80    4.65
  -9   0 -18    5.63    4.16
  -9   4 -20    1.68    3.73
  -8  -5 -12   44.30    4.44
  -8  -4 -14    3.51    4.75
  -7  -5 -12   28.75    4.25
  -7  -4 -14   -2.31    4.62
  -7   0 -18    5.81    4.07
  -6  -5 -12   29.36    4.10
  -6  -4 -14   -0.76    4.52
  -6   7 -21    0.33    2.45
  -5   2 -19   -4.92    4.90
  -5   4 -20    3.50    3.65
  -4  -3 -15   18.29    4.58
  -3  -4 -13   18.82    4.01
  -2   3 -19    9.41    4.54
  -1  -2 -15   30.18    4.15
  -1  -1 -16   19.65    4.21
   0  -3 -13    3.41    3.17
   1  -3 -12   95.22    3.78
   1  -1 -15   -4.02    3.57
   1   3 -18    5.76    4.17
   4  -1 -12    5.43    3.06
 -22   6 -15   -1.48    2.27
 -21   2 -13    3.76    3.89
 -21   3 -14    3.51    3.64
 -20   1 -13   12.83    4.27
 -20   3 -15    4.66    3.92
 -19   0 -13   -5.50    4.33
 -19   3 -16    0.23    3.31
 -19   5 -17   -0.50    2.68
 -18   2 -16    1.37    3.21
 -17  -3  -9   48.54    3.72
 -17  -3  -8   49.82    3.91
 -17  -3  -7    0.49    3.07
 -17   0 -15    8.95    4.20
 -16   6 -19    0.57    2.94
 -15  -4  -9    7.47    3.89
 -15  -4  -7   62.17    3.44
 -15   1 -17    2.48    3.53
 -14  -4 -11   32.47    4.28
 -14   2 -18    0.06    3.42
 -14   4 -19    1.02    3.31
 -13  -2 -15    3.03    5.10
 -13   0 -17   -0.92    3.74
 -13   6 -20   -3.71    2.73
 -12  -5  -7    3.31    3.25
 -12   1 -18   -5.28    3.66
 -12   3 -19   -1.95    4.13
 -11  -4 -13    4.08    4.69
 -10  -2 -16   -0.54    4.40
  -9  -3 -15    0.12    4.18
  -9  -2 -16   -0.59    5.20
  -9  -1 -17   -1.83    4.52
  -9   2 -19    5.50    3.65
  -8  -3 -15    8.44    4.94
  -8  -1 -17   20.02    5.48
  -8   2 -19   -1.39    4.53
  -8   7 -21    1.13    2.50
  -7  -3 -15   -4.64    5.43
  -7  -1 -17    2.50    5.26
  -7   2 -19    9.85    4.69
  -7   4 -20    1.66    3.12
  -7   7 -21   -0.98    2.59
  -6  -3 -15    5.77    4.78
  -6  -1 -17   16.08    4.70
  -6   4 -20   -1.13    3.17
  -5  -3 -15   23.51    4.86
  -5  -2 -16   18.94    4.91
  -4  -5 -11   24.63    3.61
  -4   8 -21    2.27    2.70
  -3  -5 -10  187.81    4.44
  -3   1 -18    4.56    4.43
  -3   5 -20   -0.07    4.00
  -2   0 -17   -4.17    5.02
  -1   2 -18   -0.06    4.53
   0   1 -17    7.44    4.52
   2  -1 -14   -4.64    3.88
   2   1 -16    2.20    4.00
   3  -1 -13   28.46    3.38
 -21   1 -11    0.54    4.13
 -20   0 -11   -1.60    4.30
 -20   2 -14   -3.79    3.92
 -19  -1 -11    1.73    3.75
 -19   1 -14    1.18    3.77
 -19   2 -15    8.92    3.66
 -18  -2 -10   26.34    4.45
 -18   1 -15    9.29    3.93
 -18   4 -17   -0.47    3.00
 -17  -2 -12   -2.36    3.89
 -17   5 -18   -0.82    3.10
 -16  -3 -11    5.52    3.88
 -16  -2 -13    4.41    4.45
 -16   2 -17    4.58    3.37
 -15  -4  -8    0.20    2.93
 -15  -3 -12   54.47    4.98
 -15   0 -16    7.85    3.96
 -15   3 -18   -0.01    3.27
 -15   5 -19    1.72    3.01
 -13  -1 -16   -3.32    4.36
 -12  -5  -9   97.44    3.99
 -12  -5  -8   73.18    3.46
 -12  -3 -14    5.68    4.73
 -12   0 -17    0.76    4.63
 -11   5 -20   -1.90    2.86
 -10  -5 -11   25.73    4.04
 -10  -4 -13    6.14    4.72
  -9  -5 -11   68.58    4.38
  -8  -2 -16    1.47    4.39
  -6  -2 -16    0.92    4.78
  -6   8 -21    2.23    2.49
  -5  -5 -11   -2.64    3.46
  -5   8 -21   -2.24    2.87
  -4  -4 -13   -0.21    3.86
  -4   1 -18    9.54    5.72
  -4   5 -20    2.54    3.93
  -4   9 -21   -2.14    2.71
  -3   3 -19   -1.70    4.11
  -2  -4 -12    1.60    3.40
  -2  -2 -15   -3.52    4.16
  -2  -1 -16    7.05    4.26
  -2   6 -20   -5.52    3.46
  -1   7 -20    1.63    3.42
   0  -2 -14    2.59    3.41
   0   5 -19    4.48    4.21
   2   0 -15   -2.19    3.28
   3   2 -16   -3.68    3.97
 -22   5 -14    2.86    2.94
 -20   5 -16    2.70    2.90
 -18  -2  -9   10.18    3.71
 -18  -1 -12   -0.17    4.26
 -16  -1 -14   -3.26    5.66
 -16   4 -18    0.48    3.25
 -14  -4 -10   16.44    3.76
 -14   1 -17    8.74    3.83
 -13  -4 -11   60.11    5.37
 -13   2 -18    2.86    3.68
 -13   4 -19    6.01    3.40
 -12  -4 -12   17.53    4.50
 -12  -2 -15    3.21    4.37
 -12  -1 -16   -9.26    4.42
 -12   6 -20   -0.78    2.93
 -11  -5  -9    3.57    3.25
 -11  -3 -14   11.62    5.56
 -11   3 -19    2.75    3.53
 -10  -5 -10   19.90    4.00
 -10   1 -18   -6.30    3.78
 -10   5 -20   -4.52    3.22
  -9  -4 -13   48.88    5.05
  -9   5 -20    1.15    3.78
  -8  -5 -11    2.24    3.71
  -8   8 -21   -0.04    2.53
  -7  -5 -11   -1.17    3.66
  -7   8 -21    3.64    2.55
  -6  -5 -11   24.96    3.90
  -6  -4 -13   -0.26    5.14
  -5  -4 -13   10.86    4.18
  -5   5 -20    1.42    3.67
  -4  -5 -10    7.59    3.40
  -4   3 -19   -7.00    5.02
  -3  -3 -14    3.70    4.16
  -3   0 -17   -9.73    4.40
  -3   6 -20    4.54    4.36
  -1  -3 -13   33.41    3.74
   0  -1 -15    0.87    3.63
   0   0 -16   46.08    4.22
   0   3 -18   -0.92    3.86
   1  -3 -11   10.31    3.10
   1  -2 -13   -4.92    3.64
   1   2 -17    6.37    3.89
   2  -2 -12   13.09    3.42
   3   0 -14    2.04    3.36
   3   1 -15    5.31    3.85
   4   0 -13   -3.30    3.05
 -22   4 -13    2.09    3.02
 -21   2 -12    4.18    4.19
 -21   5 -15    1.84    2.90
 -20   0 -10   -2.18    4.20
 -19  -1 -10   -1.99    3.45
 -19   4 -16   -4.27    3.18
 -19   6 -17    3.99    2.70
 -18  -2  -8   24.90    3.82
 -17  -2 -11    0.81    4.53
 -17  -1 -13   -3.55    4.28
 -17   2 -16   -7.09    3.50
 -16  -3 -10   21.75    3.67
 -16   7 -19    6.18    2.89
 -15   2 -17    7.14    4.44
 -15   6 -19    2.53    3.33
 -14  -4  -7   27.14    3.36
 -14  -2 -14   11.40    4.90
 -14  -1 -15    1.55    4.31
 -14   0 -16   -5.02    4.02
 -14   3 -18   -2.09    4.22
 -14   5 -19   -3.27    3.24
 -13  -3 -13    7.64    4.81
 -13   7 -20   -1.97    2.72
 -12   2 -18   -0.15    4.57
 -11  -5  -8   33.53    3.17
 -11  -4 -12   -0.33    5.27
 -11   0 -17    2.88    4.43
 -11   6 -20    1.69    3.28
 -10   3 -19   -2.50    3.57
  -9  -5 -10   59.96    4.09
  -9   1 -18   -3.76    4.14
  -8  -4 -13   10.11    4.62
  -8   1 -18    3.77    4.17
  -7  -4 -13    0.29    4.36
  -7   1 -18    4.32    4.11
  -7   5 -20    0.65    3.22
  -6   1 -18    7.01    4.44
  -6   5 -20    2.74    3.13
  -6   9 -21   -0.04    2.40
  -5  -5 -10  419.24    5.99
  -5   3 -19    1.14    5.11
  -5   9 -21    1.25    2.75
  -4  -3 -14   11.68    4.41
  -3  -4 -12    3.30    3.61
  -3  -1 -16   -0.78    4.45
  -2   2 -18    6.48    4.24
  -2   4 -19    1.40    4.03
  -2   7 -20   -0.42    3.90
  -1   1 -17    7.46    4.19
  -1   8 -20    1.14    3.25
   0  -3 -12    7.16    3.12
   1   4 -18    6.59    4.69
   2   3 -17   -6.99    3.93
   4   1 -14   -3.73    3.84
 -21   3 -13   -6.09    3.73
 -21   4 -14    3.29    3.96
 -20   1 -12    0.45    3.62
 -20   4 -15   -0.52    3.86
 -19  -1  -9   19.49    4.15
 -19   0 -12    4.22    3.73
 -18   0 -13    3.40    4.93
 -18   3 -16    8.73    3.61
 -18   5 -17    5.36    3.13
 -17   0 -14   -0.76    4.60
 -17   1 -15    6.34    4.30
 -17   6 -18    3.66    3.06
 -16  -3  -9   64.89    3.97
 -16  -3  -8    4.08    3.51
 -16  -3  -7   38.20    3.39
 -16  -2 -12    8.01    4.22
 -16   3 -17    1.42    4.03
 -15  -3 -11    3.54    4.09
 -15  -2 -13   28.20    4.89
 -15   4 -18   -0.31    4.02
 -14  -4  -8   82.25    3.78
 -14  -3 -12    2.81    4.34
 -13  -4 -10    7.45    4.48
 -13   1 -17    3.88    3.95
 -12   4 -19    7.00    3.57
 -12   7 -20    0.41    3.09
 -11  -2 -15   -0.49    4.71
 -11  -1 -16   -0.20    4.58
 -10  -5  -8    1.05    3.05
 -10  -3 -14   30.72    4.92
 -10   0 -17   -3.85    4.65
 -10   6 -20   -1.60    3.44
  -9  -3 -14   63.32    5.46
  -9   3 -19   -0.84    3.66
  -8  -5 -10   20.63    3.66
  -8   3 -19    1.92    3.96
  -7  -5 -10   16.36    3.69
  -7   9 -21    1.92    2.44
  -6  -5 -10    1.91    3.27
  -5  -3 -14   21.15    4.71
  -4  -4 -12  122.96    4.77
  -4  -2 -15   11.78    4.64
  -4   6 -20    0.75    4.10
  -3   2 -18   -1.41    5.39
  -3   4 -19   -0.30    4.58
  -2  -4 -11    0.66    3.33
  -1  -2 -14    2.61    3.71
  -1   0 -16   11.01    5.04
  -1   5 -19    1.27    4.49
   1  -1 -14    7.88    3.57
   1   0 -15   -3.53    4.20
   1   1 -16   23.85    4.07
 -22   6 -14   -0.38    2.75
 -20   2 -13    3.16    4.35
 -20   3 -14   -3.83    4.16
 -20   6 -16   10.65    2.85
 -19   1 -13    1.20    3.94
 -19   2 -14    0.58    4.29
 -19   3 -15   -4.69    3.57
 -18  -1 -11   25.15    4.39
 -18   1 -14   -2.35    4.33
 -18   2 -15   -2.94    3.97
 -17  -2 -10   39.28    4.62
 -16   5 -18    0.55    3.01
 -15   1 -16    9.22    4.06
 -13  -2 -14   -3.18    4.87
 -13  -1 -15    6.74    4.76
 -13   0 -16   20.29    4.81
 -13   3 -18    9.57    4.61
 -13   5 -19    5.17    3.37
 -13   8 -20    1.77    2.91
 -12  -3 -13    7.93    4.88
 -11   2 -18   -2.83    3.88
 -11   4 -19    6.23    3.63
 -10  -4 -12   -1.49    4.36
 -10  -2 -15    0.43    4.47
 -10  -1 -16    0.09    4.51
  -9  -5  -9   31.24    3.67
  -9  -4 -12    6.88    5.17
  -9  -2 -15   -4.98    4.51
  -9  -1 -16   -4.40    5.41
  -9   0 -17   -4.76    4.59
  -9   6 -20    6.57    3.79
  -8  -5  -9   69.70    3.93
  -8  -3 -14   17.45    5.08
  -8   0 -17   -0.07    4.64
  -7  -5  -9   80.47    3.93
  -7  -3 -14   66.13    5.40
  -7   0 -17    3.50    4.53
  -6  -5  -9   74.00    3.80
  -6  -3 -14   16.44    4.83
  -6   0 -17    5.71    4.78
  -5  -4 -12   13.43    3.93
  -5  -2 -15    4.19    4.81
  -5  -1 -16   -0.92    4.98
  -5   6 -20   -5.37    3.55
  -3   7 -20    1.25    3.98
  -2   1 -17   10.89    4.40
  -1  -1 -15   -1.98    4.01
  -1   3 -18   -4.12    3.81
   0   2 -17    6.48    3.80
   0   6 -19   -7.35    3.91
   2  -1 -13   -0.73    3.42
   2   2 -16    7.27    4.30
   3  -1 -12   94.74    3.72
 -22   5 -13    2.67    3.26
 -21   2 -11    3.74    4.33
 -21   6 -15   -4.00    2.87
 -19   0 -11    0.31    4.31
 -19   5 -16    8.47    3.28
 -19   7 -17   -0.23    2.44
 -17  -1 -12   26.71    5.15
 -16  -1 -13   -0.11    4.61
 -15  -3 -10   77.31    4.36
 -15   0 -15   -1.02    4.26
 -15   7 -19    4.93    3.14
 -14   2 -17    0.64    3.83
 -14   6 -19   -2.01    3.15
 -13  -4  -9   36.49    3.58
 -12  -2 -14    1.11    5.57
 -12   1 -17   -3.68    3.97
 -11  -4 -11    5.60    4.06
 -11  -3 -13   18.05    5.05
 -11   7 -20   -3.63    2.97
 -10   2 -18   -3.46    3.90
 -10   4 -19   -2.28    3.61
  -8  -4 -12   11.91    4.29
  -8  -2 -15    2.23    4.66
  -8  -1 -16   -2.52    4.52
  -7  -4 -12    5.88    4.17
  -7  -1 -16    4.74    4.70
  -7   6 -20    6.51    3.11
  -6  -4 -12  116.45    4.94
  -6  -2 -15    3.96    5.03
  -6  -1 -16    6.94    5.04
  -6   6 -20   -2.13    2.92
  -4   2 -18    4.96    4.87
  -4   4 -19   -0.36    4.30
  -3  -4 -11   15.42    3.60
  -3  -3 -13    6.67    4.00
  -2  -2 -14    0.32    4.09
  -2   0 -16   45.18    5.66
  -2   5 -19   -2.05    4.62
  -2   8 -20    4.30    3.81
  -1  -3 -12   84.67    3.98
   0  -3 -11    0.00    2.87
   0  -2 -13    7.49    3.31
   0   4 -18    4.80    4.13
   1  -2 -12    1.95    3.52
   1   3 -17    0.05    4.45
   2   0 -14    7.79    3.78
   2   1 -15   29.47    4.25
   3   3 -16    5.22    4.18
 -20   1 -11    1.75    4.23
 -18  -1 -10   -4.47    4.14
 -18   4 -16   -4.84    3.00
 -18   6 -17    6.05    3.23
 -17  -2  -9   11.91    3.56
 -17   7 -18    2.37    3.02
 -16  -2 -11   32.82    4.36
 -15  -3  -9   -4.09    3.98
 -15  -2 -12    0.41    4.41
 -15   3 -17    1.89    3.69
 -15   5 -18    0.32    4.06
 -14  -3 -11    9.11    4.28
 -14   1 -16    8.20    5.16
 -14   4 -18   -1.65    3.57
 -13  -4  -8    0.89    3.19
 -12  -4 -10   20.94    3.95
 -12  -1 -15   -2.29    4.49
 -12   0 -16   -0.95    4.71
 -12   3 -18   -1.13    3.85
 -12   5 -19    0.22    3.52
 -12   8 -20   -0.65    2.79
 -11   1 -17    0.86    4.34
 -10  -4 -11   21.40    4.15
 -10  -3 -13   17.46    5.96
 -10   7 -20   -2.47    2.82
  -9   2 -18    0.16    4.30
  -9   4 -19    8.41    3.80
  -8   2 -18   -2.04    4.21
  -8   4 -19    2.23    4.64
  -7   2 -18    7.39    4.30
  -6   4 -19    5.47    4.63
  -5   4 -19    7.86    4.37
  -4  -4 -11   -5.97    3.56
  -4  -3 -13   15.73    4.18
  -4   7 -20   -4.40    4.14
  -3   1 -17   -3.13    4.60
  -2  -1 -15   31.71    4.63
  -2   3 -18    3.67    4.28
  -1   6 -19    1.33    4.28
   0  -1 -14   57.57    4.65
   0   1 -16   14.25    3.99
   1   5 -18    6.61    4.28
   2   4 -17   -5.55    4.44
   3   0 -13   -3.04    3.23
 -22   7 -14    4.79    2.98
 -21   3 -12    6.73    4.25
 -21   4 -13   15.96    4.20
 -21   5 -14    5.53    3.76
 -20   5 -15    1.60    3.84
 -20   7 -16    0.83    2.58
 -18   0 -12    3.67    3.95
 -17  -2  -8    6.73    3.24
 -17  -2  -7    0.46    3.21
 -17   0 -13    6.69    4.51
 -17   2 -15   -2.26    5.33
 -16   4 -17    1.83    3.49
 -16   6 -18    1.10    3.25
 -15  -3  -8    9.78    3.86
 -15  -3  -7   11.17    3.25
 -15   8 -19    8.44    3.18
 -14  -1 -14    0.10    4.95
 -14   0 -15    0.66    4.49
 -14   7 -19   -4.12    3.49
 -13   2 -17    2.60    4.04
 -13   6 -19   -0.08    3.55
 -12  -4  -9   10.14    3.39
 -12  -3 -12   15.70    4.69
 -11  -2 -14    7.46    4.80
 -11   0 -16   -3.04    4.75
 -11   5 -19    3.36    3.64
 -11   8 -20   -3.94    2.93
  -9  -4 -11   37.55    4.32
  -9  -3 -13    4.37    4.87
  -9   7 -20   -3.21    2.91
  -7   7 -20    1.64    3.64
  -6   7 -20   -3.65    3.45
  -5  -4 -11   16.75    3.93
  -5  -3 -13    3.22    4.24
  -5   7 -20   -0.47    3.76
  -4   1 -17   21.59    5.18
  -3  -4 -10   11.94    3.37
  -3   0 -16   43.93    5.06
  -3   3 -18   -0.41    5.52
  -3   5 -19    0.86    4.17
  -3   8 -20   -0.25    3.83
  -2   9 -20    0.13    3.29
  -1  -2 -13    5.24    4.19
  -1   2 -17    1.15    4.24
   3   1 -14    1.32    3.68
   3   2 -15    0.92    3.34
 -21   7 -15    3.12    3.03
 -20   1 -10   -1.30    4.39
 -20   2 -12   19.17    3.81
 -20   3 -13    3.12    4.34
 -20   4 -14   -1.64    4.54
 -19   0 -10    7.65    3.77
 -19   1 -12   -3.23    3.85
 -19   4 -15   18.85    4.03
 -18  -1  -9   24.40    4.30
 -18   1 -13    6.21    5.28
 -18   3 -15    0.77    4.16
 -17  -1 -11    8.65    4.58
 -17   1 -14    1.98    4.87
 -17   8 -18   -6.14    2.89
 -16  -2 -10    5.79    4.24
 -15  -1 -13   -0.92    4.88
 -15   2 -16   10.50    4.28
 -14  -3 -10   54.41    4.31
 -13  -3 -11    4.98    4.42
 -13  -2 -13   -1.14    4.98
 -13   1 -16    2.26    5.75
 -13   4 -18   -3.82    3.77
 -12  -4  -8    3.87    3.00
 -12  -4  -7   22.80    3.59
 -12   9 -20    3.73    2.79
 -11  -1 -15   12.82    4.78
 -11   3 -18    2.11    4.11
 -10  -2 -14   15.07    5.12
 -10   0 -16   22.32    5.28
 -10   5 -19   10.29    4.53
 -10   8 -20    2.89    3.31
  -9   1 -17   -1.12    4.80
  -8  -4 -11    3.18    3.87
  -8  -3 -13   39.93    5.05
  -8   1 -17   11.75    5.74
  -7  -4 -11   21.40    3.95
  -7  -3 -13    1.98    4.54
  -6  -4 -11    2.69    3.78
  -6  -3 -13   22.54    4.63
  -6   1 -17    3.58    5.91
  -4  -2 -14   28.87    4.69
  -4   5 -19   -1.47    5.23
  -4   8 -20    5.02    4.06
  -2   6 -19   -3.23    4.49
  -1   1 -16   30.19    5.36
  -1   4 -18    0.17    3.92
   1  -1 -13    3.45    3.34
   1   2 -16    7.99    4.00
   4   1 -13   19.25    3.51
 -22   6 -13    5.86    3.18
 -20   8 -16    2.82    2.67
 -19   2 -13   -0.03    4.12
 -19   3 -14    7.07    4.09
 -19   6 -16   -0.87    3.09
 -18  -1  -8    7.68    3.94
 -18   2 -14   24.31    4.80
 -18   5 -16    5.71    3.87
 -18   7 -17    3.10    3.02
 -16  -1 -12    2.54    4.43
 -16   3 -16   -0.87    3.98
 -16   7 -18    3.46    3.02
 -15  -2 -11   -7.57    4.16
 -15   1 -15   -0.65    4.52
 -15   6 -18   -1.18    4.12
 -15   9 -19    4.66    2.89
 -14  -2 -12    3.80    4.69
 -14   3 -17    1.81    4.01
 -14   5 -18   -3.50    3.63
 -13  -1 -14   -9.89    5.05
 -13   0 -15   -3.37    4.59
 -13   7 -19    3.35    3.99
 -12   2 -17    2.90    4.20
 -12   6 -19   -0.20    3.53
 -11  -3 -12    5.56    4.61
 -11   9 -20    0.35    2.89
 -10  -4 -10   28.79    4.02
 -10  -1 -15   10.68    4.75
 -10   3 -18    3.82    4.16
  -9  -2 -14    1.77    5.22
  -9   0 -16   -1.33    4.74
  -9   3 -18    5.26    5.33
  -9   5 -19    5.20    3.79
  -7   1 -17    6.54    4.70
  -5  -2 -14   11.06    4.76
  -5   0 -16   30.34    5.50
  -5   3 -18   -4.24    5.93
  -5   5 -19   -3.68    4.21
  -5   8 -20   -1.79    3.79
  -4  -4 -10    1.20    3.49
  -4  -1 -15    1.93    4.80
  -4   3 -18    0.55    4.96
  -3  -3 -12  261.30    5.62
  -3   9 -20   -3.13    3.87
  -2   2 -17    3.35    4.48
  -2  10 -20    2.64    3.01
  -1  -1 -14    2.96    3.92
  -1   0 -15    7.62    4.77
  -1   7 -19   -2.08    4.47
   0  -2 -12    6.04    3.17
   0   5 -18    0.68    3.85
   0   8 -19   -2.00    4.32
   1   0 -14   52.26    4.54
   1   1 -15    0.74    4.34
   1   6 -18    0.95    4.69
   2  -1 -12    2.41    3.01
   2   3 -16   -2.04    4.28
 -22   5 -12   -6.97    3.55
 -22   8 -14    6.72    2.86
 -21   3 -11   -1.00    4.43
 -21   6 -14    3.59    3.77
 -21   8 -15   -2.30    2.98
 -20   6 -15    5.73    3.83
 -19   0  -9   -4.78    3.77
 -18   0 -11   -5.52    3.81
 -17   9 -18    3.00    3.03
 -16  -2  -9    4.98    3.62
 -16   0 -13    4.35    5.74
 -16   5 -17    8.89    3.64
 -15   4 -17    0.75    3.78
 -14  -3  -9   22.11    3.55
 -14   8 -19    5.17    3.24
 -13  -3 -10   12.10    4.75
 -12  -2 -13   50.29    5.53
 -12   1 -16    4.60    4.91
 -12   4 -18    0.24    3.97
 -11  -4  -8  113.66    4.03
 -11   2 -17    8.99    4.44
 -10  -3 -12   51.40    5.01
 -10   9 -20    1.81    3.28
  -9  -4 -10   18.85    3.87
  -9  -1 -15   49.26    5.45
  -8  -4 -10   30.72    3.90
  -8  -2 -14    5.53    5.18
  -8  -1 -15   20.73    5.10
  -8   0 -16   71.06    5.51
  -8   3 -18    1.62    4.38
  -8   5 -19    1.26    3.91
  -7  -2 -14   15.16    5.14
  -7  -1 -15   18.87    5.29
  -7   0 -16    2.17    5.06
  -7   3 -18   -1.26    4.20
  -7   8 -20    1.00    3.25
  -6  -2 -14    0.18    4.87
  -6  -1 -15   64.82    5.80
  -6   0 -16   17.88    5.36
  -6   5 -19    2.62    3.87
  -6   8 -20    0.77    3.27
  -5  -4 -10   10.82    3.70
  -5  -1 -15   61.19    5.54
  -4  -3 -12    3.23    3.94
  -4   9 -20    1.45    3.60
  -3   2 -17   -8.26    4.73
  -3   6 -19    3.87    4.61
  -2  -3 -11   89.70    4.68
  -2   1 -16   12.45    5.57
  -2   4 -18   -3.37    4.32
   1   4 -17    9.31    4.07
   2   5 -17    3.36    4.70
   3   4 -16   -4.21    4.06
 -21   4 -12    0.50    4.34
 -21   5 -13    1.69    4.11
 -20   2 -11    7.88    4.70
 -19   1 -11    2.99    4.04
 -19   5 -15    1.96    4.53
 -19   7 -16    4.74    3.19
 -17  -1 -10   25.99    4.29
 -17   0 -12   14.45    4.47
 -17   3 -15   10.84    5.29
 -16  -2  -8    1.88    3.73
 -16  -2  -7   -1.89    3.09
 -16   1 -14    0.13    5.16
 -14  -3  -8   44.09    3.63
 -14  -3  -7   34.82    3.59
 -14   2 -16    7.85    4.53
 -13   3 -17   -7.31    4.08
 -13   5 -18    3.37    3.89
 -12  -1 -14   26.23    5.26
 -12   0 -15   -4.15    4.66
 -12   7 -19    2.78    3.51
 -11  -2 -13    3.94    5.02
 -11   4 -18   -1.76    4.04
 -11  10 -20    2.34    3.02
 -10   2 -17   13.02    5.11
 -10   6 -19    0.46    3.64
  -9  -3 -12  213.36    6.16
  -7  -4 -10    7.14    3.80
  -6  -4 -10   34.07    4.01
  -5   9 -20    6.46    3.84
  -4   2 -17   12.05    6.16
  -4   6 -19   -1.75    5.16
  -3  -2 -13   15.81    4.99
  -3   4 -18    1.09    5.56
  -2  -1 -14   -2.60    4.14
  -2   0 -15    0.18    5.35
  -2   7 -19   15.02    4.84
  -2  11 -20   -0.55    2.77
  -1   3 -17    7.11    4.32
  -1   5 -18   -1.66    4.78
   0   2 -16   31.39    4.33
   2   2 -15   -5.16    4.07
   3   0 -12    0.18    3.08
 -22   7 -13    5.19    3.41
 -20   3 -12   -2.14    4.21
 -20   5 -14   -3.73    4.25
 -20   9 -16   -1.69    2.50
 -18   0 -10   41.93    4.84
 -18   1 -12    4.11    4.20
 -18   4 -15    0.35    4.26
 -17   1 -13   -1.03    4.70
 -17   2 -14   -5.99    5.95
 -16  -1 -11   16.88    4.42
 -16   8 -18   -3.50    3.14
 -15  -2 -10   14.60    3.98
 -15  -1 -12    1.13    4.65
 -15   3 -16   20.41    4.53
 -15   7 -18    0.84    3.60
 -14  -2 -11   -3.78    4.38
 -14   0 -14    4.19    5.19
 -14   1 -15   -1.68    4.65
 -14   4 -17    3.34    4.10
 -14   6 -18    0.45    3.75
 -14   9 -19    4.99    3.15
 -13  -3  -9   -2.18    4.05
 -13   8 -19   -4.19    3.41
 -12   3 -17    0.98    5.14
 -11  -3 -11   11.71    4.28
 -11  -1 -14    6.88    5.00
 -11   1 -16    5.27    4.98
 -10  -2 -13   -0.34    5.05
 -10   4 -18    0.75    4.12
 -10  10 -20    2.68    2.89
  -9  -4  -9   -5.28    3.55
  -9   2 -17    6.66    4.97
  -9   6 -19   -5.38    3.60
  -8  -4  -9   27.92    4.39
  -8  -3 -12    9.01    4.43
  -8   9 -20   -0.57    3.30
  -7  -3 -12   16.00    4.39
  -7   9 -20    0.82    3.18
  -6  -3 -12   35.47    4.43
  -6   9 -20    2.07    3.15
  -5   6 -19   -3.12    5.11
  -4   4 -18   -2.65    5.90
  -4  10 -20   -2.47    3.28
  -3  -3 -11    4.20    3.73
  -3   1 -16    2.18    4.76
  -3  11 -20    5.28    3.41
  -1  -2 -12    4.04    3.45
  -1   8 -19    6.10    4.50
   0   0 -14   47.41    4.73
   0   1 -15    1.37    4.42
   0   6 -18    1.72    4.64
   2   1 -14    0.09    3.44
   3   3 -15    5.05    4.25
 -22   6 -12    3.65    4.02
 -22   9 -14   -0.03    2.81
 -21   7 -14    8.18    3.70
 -21   9 -15    1.62    3.21
 -20   4 -13    5.36    4.01
 -20   7 -15   -5.79    3.57
 -19   2 -12    1.51    3.98
 -19   3 -13   10.63    5.14
 -19   4 -14   -2.79    4.15
 -18   2 -13   -3.40    4.46
 -18   3 -14   -4.13    4.54
 -18   6 -16    6.39    3.32
 -17  -1  -9   19.61    3.76
 -17   7 -17   -4.88    3.21
 -16   4 -16    1.48    4.12
 -16   6 -17    1.00    4.08
 -15   0 -13    0.39    6.24
 -15   2 -15    8.57    5.56
 -15   5 -17    6.46    3.92
 -14  10 -19    1.81    3.17
 -13  -1 -13   39.56    5.56
 -13   2 -16    9.76    5.03
 -12  -2 -12   28.71    5.02
 -12   5 -18    4.65    4.09
 -11   0 -15    4.49    4.86
 -11   7 -19    1.36    3.64
 -10  -3 -11   11.98    4.24
 -10   1 -16   -7.28    4.81
  -9  -2 -13   40.39    5.31
  -9   4 -18   -3.34    4.46
  -8   2 -17   -4.00    4.83
  -8   6 -19   -2.55    3.70
  -7  -4  -9  503.43    6.40
  -7   2 -17   38.36    5.21
  -6   2 -17    1.85    5.26
  -6   6 -19    4.82    3.87
  -5   4 -18   -3.81    5.58
  -5  10 -20    1.39    3.70
  -4  -2 -13    2.46    4.21
  -3   7 -19    6.47    4.66
  -2   3 -17    3.26    4.55
  -2   5 -18    9.59    5.29
  -1   2 -16    5.20    5.26
   0  -2 -11   -3.49    2.97
   0   4 -17   -5.56    3.92
   1  -1 -12   86.56    4.01
   1   3 -16    5.37    4.06
   3   1 -13   31.23    3.76
   3   2 -14    9.82    3.67
 -20   2 -10    0.77    4.64
 -19   1 -10    4.46    3.96
 -19   6 -15   -7.43    4.64
 -19   8 -16    0.93    2.88
 -17  -1  -8   15.17    3.86
 -17   0 -11    4.69    4.23
 -16   0 -12    1.51    5.52
 -16   9 -18    0.28    3.35
 -15  -2  -9   -3.82    3.71
 -15   8 -18    4.52    4.07
 -13  -3  -8    4.37    3.39
 -13  -3  -7   -3.49    3.38
 -13   0 -14   -6.35    5.17
 -13   1 -15    1.15    4.80
 -13   4 -17   -3.58    4.47
 -13   6 -18   -1.79    3.86
 -13   9 -19   -3.43    3.25
 -12   8 -19    1.39    3.65
 -11   3 -17    6.29    4.43
 -11   5 -18   -2.66    4.94
 -10  -1 -14   -7.75    5.17
 -10   0 -15    5.05    4.84
 -10   7 -19    7.01    3.82
 -10  11 -20   -1.08    2.95
  -9  -3 -11    9.96    4.18
  -9   1 -16   -5.06    4.83
  -8  -2 -13   24.09    5.05
  -8   1 -16   -3.14    4.82
  -8   4 -18   -1.81    4.41
  -8  10 -20   -4.40    3.11
  -7  -2 -13    0.92    4.79
  -7   4 -18   -0.88    4.34
  -7  10 -20    0.83    3.11
  -6  -2 -13   13.11    4.73
  -6  10 -20    1.15    3.04
  -5  -2 -13   -1.02    4.35
  -4  -3 -11   24.20    3.94
  -4  -1 -14   -0.96    4.56
  -4   7 -19   20.20    5.42
  -4  11 -20   -5.44    3.10
  -3  12 -20   -0.44    3.15
  -2   8 -19    0.44    4.64
  -1  -1 -13    3.15    3.68
   1   5 -17   -3.89    4.53
   2   4 -16   10.41    4.57
   2   6 -17    8.65    4.90
 -22   8 -13   -3.87    3.16
 -21   4 -11    7.01    4.63
 -21   6 -13    5.05    4.22
 -20   6 -14   26.67    4.85
 -18   0  -9   -0.70    3.61
 -18   1 -11   27.24    4.89
 -18   5 -15    7.02    5.33
 -17  -1  -7   14.36    3.43
 -17   4 -15    7.41    5.20
 -17   8 -17    6.63    3.59
 -16  -1 -10   -2.51    3.81
 -16   1 -13    0.68    5.99
 -15  -2  -8   13.04    3.45
 -15  -2  -6   -3.86    3.08
 -15  -1 -11    2.31    4.47
 -14  -2 -10   26.42    4.22
 -14   3 -16   -1.03    4.48
 -14   7 -18    2.83    3.75
 -12  -3  -9   -0.53    3.43
 -12  -1 -13   25.40    5.48
 -12   2 -16    4.63    5.08
 -11  -2 -12    1.48    4.72
 -11   8 -19    4.46    3.65
 -10   3 -17    3.41    5.09
  -9  -1 -14   -2.41    5.75
  -9   0 -15   -0.95    5.08
  -9   7 -19    0.15    3.72
  -8  -3 -11   15.08    4.13
  -8  -1 -14    4.50    5.37
  -8   0 -15    1.67    5.03
  -8   7 -19    0.29    4.49
  -8  11 -20   -2.32    2.95
  -7  -3 -11  110.58    4.79
  -7  -1 -14    6.61    5.20
  -7   1 -16   -0.62    5.17
  -7  11 -20    2.78    2.98
  -6  -3 -11   18.49    4.08
  -6  -1 -14    5.56    5.05
  -6   0 -15   -9.98    5.61
  -6   1 -16   -0.75    5.77
  -6  11 -20    0.06    2.90
  -5  -3 -11   18.78    4.08
  -5  -1 -14   22.03    5.02
  -5   0 -15    2.75    5.18
  -5   7 -19   11.85    4.46
  -5  11 -20   -3.71    3.36
  -4  12 -20    2.29    3.09
  -3   3 -17   -1.95    5.25
  -3   5 -18    2.47    4.74
  -3  13 -20    2.74    2.79
  -2   2 -16    5.98    5.72
  -1   0 -14   51.85    4.45
  -1   1 -15   -1.51    4.20
  -1   4 -17   17.54    4.96
  -1   6 -18    1.33    4.15
  -1   9 -19    9.11    4.14
   1   0 -13   -1.60    3.37
   1   1 -14    6.85    4.53
   1   2 -15   26.65    4.20
   4   2 -13    2.74    3.32
 -21   5 -12    1.52    4.07
 -21   8 -14   -5.93    3.45
 -20   3 -11    5.62    4.98
 -20   8 -15    5.20    3.72
 -19   1  -9   15.89    4.50
 -19   2 -11    8.60    4.55
 -19   5 -14    4.32    5.14
 -19   9 -16   -3.49    3.08
 -18   0  -8    9.51    4.21
 -18   7 -16   -1.59    3.35
 -17   1 -12   26.92    4.82
 -16   2 -14    8.28    5.27
 -16   5 -16    6.53    5.04
 -16   7 -17    0.36    3.59
 -16  10 -18   -2.05    3.03
 -15  -2  -7  117.92    4.00
 -15   4 -16    1.98    4.42
 -15   6 -17   -0.24    3.86
 -14   2 -15   -0.92    4.85
 -14   5 -17    0.20    4.08
 -13  10 -19    0.04    3.45
 -12  -3  -8   17.19    3.86
 -12   0 -14    1.90    5.03
 -12   1 -15   -7.42    4.82
 -12   4 -17    5.49    4.41
 -12   6 -18   -1.79    4.04
 -12   9 -19    5.24    3.39
 -11   2 -16    5.37    5.09
 -10  -3 -10   -2.12    3.89
 -10  -2 -12   -7.88    4.66
 -10   5 -18   10.18    4.37
 -10   8 -19   -0.16    4.42
  -9   3 -17    5.35    5.11
  -9   5 -18    6.92    5.54
  -6   7 -19    4.57    3.87
  -5  12 -20   -3.71    3.21
  -4   3 -17    0.96    5.16
  -4   5 -18   -6.95    4.94
  -4  13 -20   -0.38    2.80
  -3  -2 -12    1.02    3.78
  -3   8 -19   -6.82    4.15
   0  -1 -12   -0.16    3.17
   0   3 -16   41.77    4.50
   0   7 -18    5.13    4.79
   2   0 -12    3.75    3.54
   2   3 -15    2.83    4.18
 -22   7 -12    3.50    3.73
 -20   4 -12   -4.33    3.85
 -20   5 -13   -3.63    4.00
 -19   3 -12    0.11    4.93
 -19   4 -13   22.19    5.51
 -19   7 -15    0.22    4.85
 -18   2 -12    5.57    4.44
 -18   3 -13    6.93    5.68
 -18   4 -14    1.85    4.67
 -17   0 -10    8.31    4.23
 -17   2 -13   10.43    5.04
 -17   3 -14   16.58    5.38
 -16  -1  -9   31.31    4.10
 -15   0 -12    1.59    5.76
 -15   9 -18   -2.16    3.15
 -14  -2  -9   26.89    3.75
 -14   1 -14    0.08    5.39
 -14   8 -18    3.58    3.92
 -13  -2 -10    5.38    4.88
 -13   3 -16    6.31    5.10
 -13   7 -18   -0.02    3.87
 -13  11 -19    2.52    3.32
 -12  -3  -7   -0.22    3.22
 -11   1 -15   11.05    5.05
 -11   6 -18   -2.74    4.96
 -11   9 -19    4.94    4.22
 -10   2 -16   -2.00    5.10
  -9  -3 -10  292.73    5.95
  -9  -2 -12   -2.34    4.61
  -9   8 -19    5.70    4.50
  -8   3 -17   38.68    5.43
  -8   5 -18    8.65    4.62
  -7   3 -17    4.56    4.91
  -7   5 -18    9.51    5.29
  -7  12 -20   -1.96    2.76
  -6   3 -17   25.97    5.68
  -6  12 -20   -5.01    2.63
  -5   5 -18    5.37    5.17
  -4  -3 -10    7.87    3.61
  -4  -2 -12   -0.08    3.99
  -4   8 -19    4.67    4.37
  -3   2 -16    6.28    4.89
  -2   0 -14    9.45    4.36
  -2   1 -15   20.84    4.79
  -2   4 -17   -2.97    5.25
  -2   6 -18    3.44    4.48
  -2   9 -19   -3.60    4.12
  -1  10 -19    7.43    4.36
   0   5 -17   -4.34    4.32
   1   4 -16    0.93    4.73
   3   4 -15    2.95    4.19
 -22   9 -13   -3.73    3.21
 -21   7 -13   -0.12    4.29
 -20   7 -14    5.36    5.05
 -20   9 -15   -0.93    3.61
 -18   1 -10    0.16    4.68
 -18   8 -16    1.94    3.90
 -17   9 -17   -4.35    3.21
 -16   0 -11    2.21    4.48
 -15  -1 -10   15.98    4.18
 -15   3 -15   -6.47    4.70
 -14  -1 -11   13.92    4.77
 -14   4 -16    2.44    4.96
 -13   2 -15    1.31    4.92
 -13   5 -17   -5.88    4.20
 -12  10 -19   10.69    3.29
 -11   0 -14    4.59    5.22
 -11   4 -17   -1.76    4.45
 -10  -1 -13   -2.39    5.21
  -8  -3 -10    6.62    3.97
  -8  -2 -12   33.82    4.80
  -7  -3 -10   67.31    4.37
  -7  -2 -12   17.71    4.57
  -6  -3 -10    4.15    3.93
  -6  -2 -12   73.05    4.90
  -6   8 -19    2.54    4.59
  -6  13 -20    0.35    2.54
  -5  -3 -10  184.97    5.02
  -5  -2 -12    9.84    4.12
  -5   8 -19   12.89    4.47
  -3  -1 -13   32.87    4.57
  -3   1 -15    9.72    4.84
  -3   6 -18    9.51    5.82
  -3   9 -19    3.28    4.68
  -1   3 -16   -1.51    4.47
   0   1 -14   65.34    4.95
   0   2 -15    2.89    3.99
   1   6 -17    9.95    4.24
   2   1 -13   -5.23    3.18
   2   2 -14    4.43    3.55
   2   5 -16    6.19    4.62
 -21   9 -14    1.23    3.30
 -20   3 -10    5.55    4.84
 -19   2 -10   11.06    5.00
 -19  10 -16    1.17    2.79
 -18   6 -15    7.11    4.08
 -17   0  -9    3.20    4.24
 -17   5 -15    0.36    4.17
 -16  -1  -8    9.52    3.47
 -16   8 -17    4.45    3.64
 -15   5 -16   10.10    4.62
 -15   7 -17   -2.75    3.84
 -15  10 -18   -1.37    3.39
 -14  -2  -8    5.31    3.38
 -14   6 -17   -6.19    4.07
 -14   9 -18   -3.12    4.32
 -13   0 -13   -5.10    5.34
 -13   1 -14   -1.97    5.12
 -13   8 -18   -9.39    4.56
 -12  -1 -12   -2.73    4.88
 -12   3 -16    1.20    5.18
 -12   7 -18    0.58    4.03
 -12  11 -19    6.03    3.55
 -11  -3  -8   11.86    3.37
 -11  -2 -11   51.99    4.81
 -11  10 -19   -0.67    3.75
 -10  -3  -9    0.96    3.72
 -10   0 -14   12.12    5.46
 -10   1 -15   17.51    5.13
 -10   4 -17   -5.66    5.04
 -10   6 -18    3.16    4.26
 -10   9 -19   -2.08    3.76
  -9  -1 -13   11.66    5.28
  -7   2 -16    1.09    5.24
  -6   2 -16   -1.20    5.39
  -5   2 -16    7.58    5.65
  -4  -1 -13   17.72    4.55
  -4   6 -18   -1.27    6.06
  -4   9 -19   -1.85    4.98
  -3   4 -17   -1.75    5.00
  -2  10 -19   -4.60    4.11
  -1  -1 -12   83.16    4.24
  -1   5 -17   -0.35    5.15
  -1  11 -19   -0.74    3.60
   0   8 -18    8.15    4.77
   3   1 -12   89.42    3.61
   3   3 -14   14.04    4.05
 -22   8 -12    4.24    3.79
 -21   5 -11    2.23    4.49
 -21   6 -12    2.93    4.10
 -20   6 -13   -1.23    4.66
 -20  10 -15    4.23    2.89
 -19   6 -14   -1.63    4.33
 -19   8 -15   -1.50    3.73
 -19  11 -16    3.11    3.00
 -17   1 -11    4.68    4.41
 -17  10 -17   -2.10    3.42
 -16  -1  -6   -0.42    3.24
 -16   1 -12   -0.32    4.84
 -16   2 -13   11.88    6.38
 -16   6 -16   -0.87    4.07
 -15  11 -18    3.22    3.47
 -14  -2  -7    5.93    3.14
 -14   3 -15    0.10    4.98
 -13  -2  -9   48.12    4.02
 -12   2 -15    8.14    5.08
 -12   5 -17   -3.21    4.39
 -11   3 -16   17.46    5.38
 -11   7 -18   -1.14    4.11
 -10  -2 -11   -4.30    4.24
  -9  -3  -9   33.49    3.98
  -9   0 -14   23.55    5.78
  -9   1 -15   56.47    5.88
  -9   4 -17    8.06    5.21
  -9   6 -18    4.21    4.45
  -9   9 -19    0.36    3.67
  -8  -1 -13    6.53    5.05
  -8   1 -15    4.76    5.31
  -8   6 -18    9.52    4.65
  -7  -1 -13   -4.06    4.86
  -6  -1 -13   98.33    5.55
  -5  -1 -13   -2.27    4.46
  -5   1 -15   58.41    5.80
  -5   6 -18    0.44    5.05
  -5   9 -19   -3.69    5.10
  -4   0 -14   31.05    4.94
  -4   4 -17   -1.13    5.25
  -3  -2 -11   81.10    4.41
  -3  10 -19   -3.75    4.80
  -2   3 -16    3.33    4.87
  -2   7 -18    6.80    5.21
  -1   2 -15   34.26    4.68
  -1  12 -19    1.11    3.64
   0   4 -16   28.76    5.26
   1   0 -12    1.01    3.38
   1   3 -15    9.84    4.11
   3   2 -13   16.69    3.16
 -22  10 -13   -5.88    3.11
 -21   8 -13   12.71    4.62
 -21  10 -14   -4.41    3.23
 -20   4 -11    2.82    4.33
 -20   5 -12    5.07    4.63
 -20   8 -14   10.32    4.52
 -19   3 -11    3.86    4.44
 -19   5 -13    4.81    5.42
 -18   1  -9    9.97    4.47
 -18   2 -11   13.52    4.43
 -18   5 -14    5.78    4.81
 -18   9 -16    5.16    3.41
 -17   0  -8   46.90    4.57
 -17   2 -12    4.75    4.78
 -17   3 -13    3.80    6.18
 -17   4 -14  -10.43    4.99
 -16   0 -10   17.65    4.25
 -16   9 -17   -0.12    3.68
 -15  -1  -9   35.37    4.25
 -15   0 -11   -7.27    4.57
 -14  -1 -10   -4.77    4.87
 -14   2 -14   23.31    5.61
 -13   4 -16   27.56    5.26
 -13   6 -17    3.09    4.35
 -12   0 -13    5.51    5.38
 -12   1 -14   41.12    5.62
 -12   8 -18    8.52    4.42
 -12  12 -19    3.87    3.43
 -11  -1 -12   -1.76    4.91
 -11   5 -17   18.04    4.71
 -11  11 -19    0.05    3.09
 -10   3 -16    4.92    6.20
 -10  10 -19    3.33    3.72
  -9  -2 -11   30.86    4.52
  -8  -3  -9   -2.16    3.62
  -8   0 -14   49.64    5.91
  -8   4 -17    3.18    5.05
  -7  -3  -9    8.03    3.65
  -7   0 -14   30.78    5.61
  -7   1 -15   30.47    6.20
  -7   4 -17    3.32    4.97
  -7   6 -18    4.05    4.54
  -7   9 -19   -7.55    3.48
  -6   0 -14    6.13    5.21
  -6   4 -17    5.97    5.65
  -6   9 -19   -3.05    3.68
  -5   0 -14   55.95    5.45
  -4  -2 -11    8.63    3.97
  -3   3 -16   -6.04    5.89
  -2   5 -17    3.65    4.71
  -2  11 -19    2.02    4.06
  -1   0 -13   -2.57    3.92
  -1   1 -14   11.82    4.16
  -1   8 -18    6.01    4.95
   0   6 -17   -1.90    4.41
   0   9 -18    3.87    5.05
   1   1 -13   -3.17    4.14
   1   2 -14   -2.91    4.27
   1   7 -17   -0.83    4.95
   2   4 -15    1.51    4.31
   4   3 -13   14.10    4.12
 -20   3  -9   -6.45    4.69
 -20  11 -15    1.38    2.84
 -19   2  -9   17.49    4.56
 -19   4 -12   -5.77    4.23
 -18   3 -12    2.65    4.58
 -18   4 -13   -3.92    4.82
 -18   7 -15    6.99    3.87
 -17   0  -7   -9.40    3.67
 -15   8 -17    5.46    3.97
 -15  12 -18   -2.91    3.27
 -14   5 -16   17.99    4.95
 -14   7 -17    7.68    4.24
 -13  -2  -8   35.50    3.83
 -13   9 -18    3.86    4.09
 -12  -2  -9   55.02    4.73
 -12   4 -16   -3.40    6.18
 -11  -2 -10   26.55    4.40
 -11   2 -15    7.94    5.18
 -11  12 -19    7.54    3.67
 -10   5 -17    7.52    5.99
 -10   7 -18    5.39    4.28
 -10  11 -19    1.06    3.75
  -9   3 -16   19.21    6.36
  -9  10 -19   -3.25    3.66
  -8  -2 -11   15.88    4.27
  -7  -2 -11   56.67    4.65
  -6  -2 -11   32.17    4.30
  -5  -2 -11   74.43    4.62
  -4  10 -19   -1.91    4.70
  -3   7 -18    9.15    4.88
  -3  11 -19   -9.43    4.65
  -2   2 -15   -1.79    4.63
  -2  12 -19    0.13    3.94
   1   5 -16    1.46    4.19
   3   5 -15   31.20    4.82
 -22   9 -12   -2.87    3.48
 -22  11 -13    3.26    3.16
 -21   5 -10   -3.97    4.70
 -21   7 -12    8.66    4.33
 -21  11 -14    9.28    3.32
 -19   9 -15   -2.51    3.65
 -18   1  -8    5.94    4.27
 -18  10 -16   -0.56    3.53
 -17   1 -10   19.08    4.25
 -17  12 -17    1.07    3.20
 -16   1 -11   19.08    5.75
 -16   7 -16   -5.32    3.91
 -16  10 -17    0.93    3.28
 -15  -1  -8   19.65    3.71
 -15   1 -12    0.25    5.01
 -15   6 -16    4.51    4.59
 -14  11 -18   -0.71    3.22
 -13   0 -12   43.98    5.57
 -13   3 -15   -1.44    5.08
 -12  -1 -11    0.94    4.73
 -12   6 -17    0.23    4.44
 -11   1 -14   17.97    5.39
 -11   8 -18   11.30    4.27
 -10  -2 -10    5.70    4.08
 -10  -1 -12   21.48    5.03
 -10   2 -15   -1.11    5.00
  -9   5 -17   -5.32    6.17
  -9   7 -18    9.10    4.38
  -9  11 -19   -4.45    3.84
  -8   3 -16   35.63    5.47
  -8   7 -18   -2.99    4.46
  -7  10 -19    3.53    3.56
  -6  10 -19   -3.01    3.61
  -5   7 -18   -0.16    5.88
  -4   7 -18   -6.47    5.04
  -3  -1 -12  102.69    4.76
  -3   2 -15   -0.58    5.72
  -3   5 -17    4.40    5.10
  -2   1 -14   -2.92    4.33
  -2   8 -18   -1.28    5.09
  -1   4 -16   -1.11    4.53
  -1   6 -17    4.05    4.38
   0   0 -12   85.72    4.41
   0   3 -15   -6.18    3.99
   2   1 -12    3.40    3.64
   2   3 -14    6.20    4.27
   2   6 -16    0.30    4.23
 -21   6 -11   -6.85    4.34
 -21   9 -13   -6.78    4.13
 -20   4 -10   25.81    5.01
 -20   7 -13   -2.24    4.31
 -20   9 -14   -2.27    4.35
 -20  12 -15    3.33    2.67
 -19   2  -8   69.46    5.17
 -18   2 -10   18.97    5.12
 -18   6 -14   17.17    5.76
 -16   0  -9   -2.21    3.93
 -15  -1  -7    6.40    3.17
 -15   0 -10    2.33    4.85
 -15   9 -17    4.25    3.87
 -14  -1  -9   -4.67    3.60
 -14   0 -11   -1.46    4.79
 -14   4 -15    3.59    5.11
 -14   8 -17   -7.21    4.37
 -13  -1 -10    0.65    4.23
 -13   1 -13   45.19    5.97
 -13   2 -14   -7.44    5.22
 -13   5 -16   -5.28    4.82
 -13   7 -17   -5.68    4.27
 -13  10 -18   -1.34    3.71
 -12   9 -18   -3.42    3.96
 -11   4 -16   -4.11    5.30
 -11   6 -17    5.96    5.47
 -11  13 -19    0.31    3.07
 -10   0 -13   -2.74    5.38
 -10   1 -14    2.81    5.32
 -10   8 -18    3.05    4.25
 -10  12 -19    2.18    3.61
  -9  -1 -12   22.82    4.95
  -9   2 -15    2.50    5.37
  -8  -1 -12   -6.05    4.59
  -8   5 -17    1.92    5.16
  -7   3 -16    2.79    5.38
  -6   3 -16   10.18    5.64
  -5  11 -19    5.45    4.82
  -4  -1 -12    1.18    4.14
  -4   5 -17   23.21    5.62
  -4  11 -19   -0.15    4.82
  -3   8 -18    0.40    5.42
  -3  12 -19    3.18    4.49
  -2   4 -16    6.32    5.64
  -2  13 -19   -2.21    3.26
  -1  -1 -11    1.86    3.41
  -1   9 -18    3.49    4.36
   0   1 -13   -5.70    4.11
   0   2 -14    1.98    3.82
   0   7 -17    5.80    5.27
   0  10 -18   -2.22    4.94
   2   2 -13    0.22    3.78
 -22  12 -13    5.77    2.91
 -21  12 -14   -2.49    3.26
 -20   5 -11    5.78    4.85
 -20   6 -12   52.65    5.32
 -19   3 -10   13.46    4.48
 -19   6 -13   13.98    5.44
 -19  10 -15    3.85    3.44
 -18   8 -15    0.51    4.08
 -18  11 -16   -1.11    3.47
 -17   2 -11   -1.13    4.58
 -16   2 -12   -5.48    4.92
 -16   3 -13   -4.78    5.38
 -16   8 -16    1.91    4.83
 -16  11 -17    1.50    3.50
 -15  -1  -6   41.08    3.41
 -15   5 -15   -1.06    4.66
 -14   6 -16   29.75    5.07
 -14  12 -18    0.98    3.42
 -12  -2  -8   67.72    3.87
 -12   0 -12   29.62    5.41
 -12   3 -15    6.01    5.16
 -11  -1 -11    8.26    4.55
 -11   9 -18    8.81    4.56
 -10  13 -19    5.23    3.18
  -9  -2 -10   16.04    4.12
  -9   0 -13   -7.02    5.25
  -9   1 -14    0.14    5.77
  -9   8 -18   -1.30    4.21
  -8   2 -15   -2.44    5.34
  -7  -1 -12    2.28    4.56
  -7   2 -15   72.21    6.30
  -7   5 -17   -8.03    4.95
  -7  11 -19   -0.32    3.53
  -6  -1 -12   15.29    4.50
  -6   2 -15   10.43    6.13
  -6  11 -19    0.90    3.26
  -5  -1 -12   14.22    4.46
  -5   2 -15    8.43    5.45
  -4  -2 -10   33.71    3.92
  -4   0 -13   -4.64    4.54
  -4   1 -14    0.12    4.78
  -4   8 -18    5.43    5.77
  -4  12 -19   -2.22    4.16
  -3  13 -19   -0.48    3.74
  -2   6 -17    6.36    4.82
  -2  14 -19    3.32    3.06
  -1   3 -15    8.88    4.49
   0   5 -16   25.37    4.50
   1   4 -15    6.02    4.17
   1   8 -17   17.47    4.93
   3   4 -14    9.74    4.02
 -22  10 -12   -1.42    3.27
 -19   4 -11   22.84    4.39
 -19   5 -12    5.28    4.53
 -19   8 -14    1.85    5.09
 -18   3 -11    0.51    4.48
 -18   4 -12    8.37    5.78
 -18   5 -13    8.06    5.16
 -17   1  -9   26.00    4.24
 -17   4 -13   -2.96    5.20
 -16   0  -8    8.13    3.65
 -16   6 -15    6.78    4.67
 -15   7 -16    1.03    4.28
 -15  10 -17   -6.22    3.73
 -14  -1  -8   11.21    4.06
 -14   2 -13    0.84    5.73
 -14   3 -14   -0.60    5.31
 -14  13 -18   -1.92    3.45
 -13  11 -18    2.89    3.93
 -12   1 -13   35.04    5.91
 -12   2 -14   -7.55    5.31
 -12   5 -16    3.86    5.41
 -12   7 -17    4.30    4.58
 -12  10 -18    2.85    3.96
 -11   3 -15    1.42    5.24
 -10  -2  -9   87.49    4.65
 -10   6 -17   -2.22    4.96
 -10  14 -19    1.87    3.19
  -8  -2 -10   41.54    4.39
  -8   0 -13    0.98    5.15
  -8   1 -14    3.86    5.65
  -8   8 -18    3.64    4.59
  -8  12 -19    5.76    3.53
  -7  -2 -10    3.54    4.17
  -7   0 -13   -1.55    5.02
  -7   1 -14    9.98    5.55
  -7  12 -19    6.78    3.41
  -6  -2 -10   29.94    4.03
  -6   0 -13   -1.77    4.81
  -6   1 -14    3.89    5.33
  -6   8 -18   17.91    5.86
  -6  12 -19   -3.68    3.21
  -5  -2 -10   34.34    4.10
  -5   0 -13   -0.94    4.57
  -5   1 -14   23.21    5.24
  -5   8 -18   12.74    5.02
  -5  12 -19    0.96    4.43
  -3   4 -16    3.14    5.10
  -3   6 -17   26.27    6.42
  -3  14 -19    3.42    3.49
  -2   9 -18    5.10    4.54
  -1  10 -18   -0.07    4.78
   0  11 -18    7.00    4.65
   1   6 -16    4.96    5.04
   2   5 -15    1.07    4.36
   3   2 -12    3.58    3.54
   3   3 -13   -2.98    3.62
 -21   8 -12    1.53    4.42
 -21  10 -13   13.23    4.05
 -20   4  -9    4.75    4.90
 -20   8 -13   -0.46    4.40
 -20  10 -14    1.31    3.80
 -19  11 -15    7.27    3.50
 -18   2  -9    9.95    4.69
 -18   7 -14    1.15    5.69
 -18   9 -15   -0.16    3.53
 -17  10 -16   -5.55    3.73
 -16   0  -7    4.99    3.58
 -16   1 -10    3.61    4.28
 -16  12 -17   -0.21    3.28
 -15   0  -9   10.16    4.32
 -15   1 -11    3.11    4.84
 -15   4 -14   43.67    6.16
 -14   9 -17   -1.93    4.07
 -13  -1  -9  153.65    5.06
 -13   4 -15    1.57    5.30
 -13   8 -17    8.18    4.53
 -11   0 -12    1.63    5.11
 -11  10 -18   -0.70    4.79
 -10  -1 -11   45.84    4.87
 -10   9 -18    3.77    4.22
  -9   4 -16    0.93    5.29
  -9   6 -17    0.43    5.13
  -8   4 -16   28.50    5.51
  -8  13 -19   -2.66    3.46
  -7  13 -19    2.75    3.43
  -6  13 -19    0.36    3.32
  -5  13 -19   -4.42    4.03
  -4   4 -16    9.07    5.57
  -4   6 -17    1.88    5.49
  -4  14 -19   -2.56    3.50
  -3  -1 -11    5.39    3.95
  -3   9 -18    4.41    5.48
  -2   3 -15    2.22    4.83
  -1   1 -13   -0.02    3.82
  -1   2 -14    3.18    4.18
  -1   5 -16    0.01    4.66
  -1   7 -17   -8.52    4.26
   1   1 -12   78.79    4.62
   1   3 -14   -1.63    3.88
   3   6 -15    4.94    4.87
 -22   9 -11   -0.44    4.15
 -22  11 -12   -9.48    3.24
 -21   6 -10    1.41    4.57
 -21   7 -11    6.76    4.39
 -19   3  -9   21.12    4.38
 -17   1  -8   14.94    4.56
 -17   6 -14    4.78    5.14
 -16   0  -6  103.88    4.42
 -16   9 -16    0.11    3.97
 -16  13 -17    3.81    3.47
 -15   2 -12   -0.91    5.22
 -15   8 -16   -6.82    5.09
 -15  11 -17   -0.45    3.89
 -14   0 -10   25.80    4.57
 -14   5 -15   14.22    5.40
 -14   7 -16   -4.87    4.46
 -13   1 -12   11.02    6.38
 -13   3 -14   -0.37    5.50
 -13   6 -16   -0.72    5.34
 -13  13 -18   -1.26    3.42
 -12  11 -18    0.51    3.85
 -11   5 -16    7.19    5.52
 -11   7 -17   15.52    5.20
 -10   3 -15    1.34    5.22
  -9  -2  -9    9.11    3.91
  -9  -1 -11   75.00    5.03
  -9   9 -18   13.81    4.39
  -8   6 -17    1.91    5.20
  -8   9 -18    8.86    5.46
  -8  14 -19   -2.64    3.21
  -8  15 -19    1.49    3.16
  -7   4 -16    2.56    5.50
  -7   6 -17    2.04    5.09
  -7  14 -19   10.68    3.37
  -6   4 -16   -4.58    5.63
  -6  14 -19    0.35    3.09
  -5   6 -17    1.26    5.88
  -5  14 -19   -2.83    3.74
  -4   9 -18   -6.73    4.77
  -4  15 -19   -5.58    3.39
  -3   3 -15    1.98    5.28
  -2   2 -14   -4.72    5.34
  -2   7 -17   42.46    6.14
  -2  10 -18   -4.33    4.82
  -1  11 -18    1.76    5.04
   0   4 -15   -6.71    4.08
   0   8 -17   -6.25    4.35
   0  12 -18    6.80    4.81
   1   2 -13   -0.21    3.71
   1   9 -17   -2.72    5.29
   4   4 -13   -6.56    3.29
 -21   9 -12   -2.39    4.59
 -21  11 -13   -0.06    3.76
 -20   5 -10   -3.71    5.25
 -20   6 -11    4.47    4.62
 -20   7 -12    1.65    4.30
 -20  11 -14   -3.32    3.85
 -19   7 -13    8.51    4.64
 -19   9 -14    1.45    4.28
 -19  12 -15    7.39    3.34
 -18   6 -13   -2.15    6.08
 -18  10 -15   -8.04    4.10
 -17   2 -10   35.08    4.63
 -17  11 -16    5.43    3.45
 -16   2 -11   39.16    5.28
 -16   4 -13   -4.24    5.54
 -16   7 -15   22.20    4.84
 -15   6 -15    0.33    4.80
 -14  10 -17   -0.26    4.12
 -13   2 -13   -1.57    5.75
 -13   9 -17   -0.09    4.31
 -13  14 -18    2.50    3.28
 -12   0 -11    3.17    4.71
 -12   4 -15   13.57    5.49
 -12   8 -17    2.60    4.55
 -12  12 -18    7.09    3.95
 -11  -1 -10   16.92    4.39
 -11  11 -18    2.58    3.93
 -10   0 -12   19.12    5.16
 -10   1 -13    8.86    5.66
 -10   2 -14    8.54    5.43
 -10   5 -16    2.30    5.48
 -10   7 -17    8.61    4.88
  -9   3 -15    2.09    5.27
  -8  -2  -9   40.46    4.09
  -8  -1 -11   21.44    4.44
  -8   3 -15   -2.03    6.47
  -7  -1 -11  114.21    5.26
  -7  15 -19   -0.22    2.93
  -6   9 -18    5.44    4.75
  -6  15 -19   -0.58    2.84
  -5  -1 -11    1.70    4.17
  -5   9 -18   10.97    5.02
  -5  15 -19   -4.00    3.36
  -4  -1 -11    5.20    4.13
  -2   1 -13    2.80    4.17
  -2   5 -16   12.40    5.20
   0   6 -16   15.89    4.66
   2   4 -14   19.46    4.55
 -22  12 -12    4.73    3.31
 -20   9 -13   -1.44    4.87
 -20  12 -14    1.56    3.83
 -19   3  -8    4.13    4.60
 -19   4 -10    0.13    4.44
 -19   5 -11    4.93    5.01
 -19   6 -12    6.90    4.65
 -19  13 -15    3.12    3.20
 -18   2  -8   20.69    4.13
 -18   3 -10   -2.90    4.54
 -18   8 -14    1.13    5.75
 -17   1  -7    8.91    3.75
 -17   3 -11    7.92    4.87
 -17   4 -12    4.01    6.12
 -17   5 -13    9.04    5.54
 -17  12 -16    2.58    3.77
 -16   1  -9   40.09    4.56
 -16   3 -12    2.35    5.16
 -16  10 -16   -5.03    4.06
 -15   0  -8    3.44    3.70
 -15  12 -17   -2.08    3.39
 -14   1 -11    9.33    5.06
 -14   4 -14    8.50    5.53
 -13  -1  -8   20.55    3.71
 -13   5 -15   -2.26    5.33
 -12  -1  -9   89.01    4.55
 -12   3 -14   12.21    5.65
 -12   6 -16    8.69    5.56
 -11   4 -15    1.47    5.33
 -11   8 -17   14.43    4.78
  -9   0 -12    9.40    4.96
  -9   1 -13    9.81    5.57
  -9   2 -14   -1.82    5.88
  -9   5 -16    1.85    5.41
  -9   7 -17    0.84    4.97
  -9  10 -18   -1.33    4.11
  -7   3 -15    6.93    5.80
  -6  -1 -11   10.64    4.39
  -6   3 -15   -3.72    5.69
  -5   3 -15   31.26    5.81
  -4  10 -18   -1.15    5.70
  -3   0 -12    6.73    4.04
  -3   5 -16   42.38    5.65
  -3   7 -17    5.25    5.26
  -3  10 -18    5.13    4.86
  -2  11 -18   -3.11    4.96
  -1   4 -15    1.90    4.54
  -1   8 -17   14.31    4.53
  -1  12 -18   -3.65    4.70
   0   1 -12   -5.13    3.82
   0   3 -14    3.81    3.91
   1   5 -15   42.47    4.71
   1   7 -16   -3.38    5.08
   2   3 -13   13.53    3.97
   2   8 -16    1.57    5.25
   3   5 -14   17.55    4.17
 -22  10 -11   -9.48    4.08
 -21   8 -11    0.68    4.45
 -19  10 -14   -2.58    5.13
 -18   4 -11    5.72    4.60
 -18   5 -12   10.04    5.01
 -18  11 -15   -4.46    4.21
 -17   7 -14   25.23    6.44
 -15   1 -10    9.10    4.49
 -15   5 -14    5.09    5.54
 -15   9 -16    6.13    4.35
 -15  13 -17    1.42    3.56
 -14   0  -9   -1.31    3.79
 -14   3 -13    4.20    5.88
 -14   8 -16   11.17    4.72
 -14  11 -17   -5.13    3.96
 -13   0 -10   51.52    4.85
 -13   7 -16    2.14    4.69
 -13  10 -17   -0.77    4.21
 -12   1 -12    6.47    5.27
 -12   2 -13   53.18    6.24
 -12   9 -17    1.02    4.44
 -12  14 -18   -1.88    3.64
 -11   0 -11    6.90    4.65
 -11   6 -16  -10.01    5.39
 -11  12 -18   -1.32    3.95
 -10  -1 -10    0.84    4.14
 -10  11 -18    2.65    4.05
  -8   0 -12  108.66    5.67
  -8   1 -13    8.25    5.39
  -8   2 -14    7.83    5.83
  -8   5 -16   29.37    5.58
  -8  10 -18    2.28    4.28
  -7   0 -12   13.40    4.79
  -7   2 -14   10.48    5.71
  -7   7 -17    8.15    5.20
  -6   0 -12  473.90    7.76
  -6  10 -18    7.73    5.30
  -5   0 -12   56.27    4.93
  -5   2 -14    7.63    5.23
  -5   7 -17    1.70    5.82
  -5  10 -18    8.57    4.88
  -4   0 -12   12.14    4.33
  -4   1 -13   20.26    4.85
  -4   5 -16    1.60    5.55
  -4   7 -17    8.66    5.57
  -2   8 -17    0.97    5.45
  -1   0 -11   -0.22    3.46
  -1   6 -16    7.40    4.77
   0   2 -13    8.03    3.65
   0   9 -17   -4.05    4.66
   2   2 -12   19.42    3.44
   2   6 -15    4.47    4.52
 -22  13 -12   -2.74    3.02
 -21   7 -10   11.52    4.65
 -21  10 -12    3.93    4.24
 -20   5  -9    0.44    4.98
 -20   8 -12   24.46    5.22
 -20  10 -13    9.07    4.97
 -20  13 -14   -3.65    2.79
 -19   8 -13    9.83    4.74
 -18   2  -7   17.35    4.20
 -17   2  -9    3.68    4.22
 -17  13 -16   -2.26    3.59
 -16   8 -15    5.41    4.65
 -16  11 -16    1.47    3.86
 -15   0  -7    4.68    3.73
 -15   2 -11    6.46    6.06
 -15   7 -15   -2.67    4.75
 -15  14 -17   -0.51    3.63
 -14  12 -17    0.63    4.66
 -13  -1  -7    1.39    3.42
 -13   4 -14   12.28    5.59
 -12   5 -15   20.68    6.61
 -12  15 -18   -2.20    3.16
 -11   3 -14    9.80    5.64
 -11  13 -18    6.02    3.88
 -10   4 -15    9.07    5.36
 -10  12 -18   -4.82    4.61
  -9  -1 -10   58.40    4.60
  -9  11 -18    5.47    4.15
  -7   1 -13   10.50    5.27
  -7   5 -16   10.52    5.72
  -6   2 -14   -4.60    5.32
  -6   5 -16   -6.68    5.70
  -5   1 -13    2.35    4.69
  -3  11 -18    3.50    4.49
  -2   4 -15    1.47    4.84
  -2  12 -18    0.37    4.77
  -1   3 -14   -3.24    4.17
  -1  13 -18   -0.83    4.59
   0   5 -15   -3.21    4.78
   1   4 -14   -2.60    4.48
   3   4 -13   12.79    3.70
   3   7 -15   -2.20    4.32
 -22  11 -11    5.13    3.85
 -21  13 -13   -2.14    3.24
 -20   7 -11   -7.72    4.56
 -20  14 -14    8.00    2.97
 -19   4  -9   43.45    5.35
 -18   3  -9    3.65    4.19
 -18   9 -14    9.04    5.88
 -18  12 -15   -1.19    3.67
 -17   6 -13  -10.24    6.26
 -17  14 -16   -5.90    3.33
 -16   1  -8   14.75    3.91
 -16   2 -10    3.75    4.46
 -16   5 -13   52.56    7.39
 -15   3 -12   52.83    5.91
 -15  10 -16    0.85    4.16
 -15  15 -17    0.95    3.19
 -13  11 -17   -1.89    4.12
 -12  -1  -8   25.92    3.61
 -12   7 -16   -2.22    4.94
 -12  10 -17    4.61    5.37
 -11   1 -12    0.76    5.22
 -11   2 -13   -3.09    5.70
 -11   9 -17    1.74    4.54
 -11  14 -18    4.72    3.87
 -10   0 -11    4.60    4.60
 -10   6 -16   -1.91    5.46
  -9   4 -15   33.79    5.68
  -9   8 -17    0.66    4.99
  -8  -1 -10    4.79    4.19
  -8  11 -18   -0.13    4.10
  -6  11 -18    1.43    4.95
  -5  11 -18    4.92    5.08
  -4  11 -18   -1.41    4.67
  -3   4 -15    9.15    5.18
  -3   8 -17   22.18    5.47
  -2   6 -16   -1.03    5.06
  -1   2 -13   -2.85    3.86
  -1   9 -17    5.89    4.57
  -1  14 -18   -6.21    3.88
   0   7 -16   -5.97    4.52
   0  10 -17   -0.09    5.42
   1  11 -17    5.25    5.02
   3   3 -12  252.64    5.44
 -21   9 -11    0.95    4.66
 -21  14 -13    0.50    3.07
 -20   6 -10   19.31    4.60
 -19   7 -12   16.26    4.91
 -19  11 -14    5.47    4.18
 -17   3 -10   45.97    5.45
 -17   8 -14   -3.25    5.75
 -16   3 -11    4.96    5.14
 -16   4 -12   -0.75    5.35
 -16  12 -16    5.83    4.02
 -15   1  -9   37.19    4.30
 -14   0  -8   -0.88    3.64
 -14   1 -10   -1.21    4.46
 -14   5 -14    1.93    5.19
 -14   9 -16   -3.96    4.47
 -14  13 -17    1.52    3.93
 -13   0  -9    4.84    3.92
 -13   2 -12   40.63    5.76
 -13   3 -13   -1.64    5.88
 -13   6 -15   -0.01    5.43
 -13   8 -16    6.13    4.77
 -11   5 -15   10.30    5.51
 -11  15 -18    3.77    3.64
 -10   1 -12   16.06    5.34
 -10   2 -13  -11.03    6.76
 -10   3 -14   27.71    5.75
 -10   9 -17   -4.00    4.54
 -10  13 -18   -1.65    3.92
  -9   0 -11    3.08    5.34
  -9   6 -16   -0.50    5.45
  -9  12 -18   -4.51    3.86
  -8   4 -15   -0.18    5.57
  -8   8 -17    8.78    4.98
  -7  -1 -10   53.42    4.63
  -7   4 -15   84.55    6.61
  -7   8 -17   19.33    5.30
  -6  -1 -10   -1.44    4.02
  -5  -1 -10   46.34    4.26
  -5   4 -15   13.56    6.84
  -5   8 -17    5.11    5.89
  -4   8 -17    0.40    5.52
  -4  12 -18   -0.66    5.42
  -3   6 -16   19.19    5.43
  -3  12 -18    2.98    4.58
  -2   3 -14   -1.21    4.60
  -2   9 -17    0.86    5.42
  -2  13 -18    0.31    4.50
  -1  15 -18    3.84    3.70
   1   2 -12   -1.70    4.06
   1   3 -13   26.80    4.04
   1   6 -15   73.89    5.84
   1   8 -16    0.75    4.48
   2   5 -14    5.70    4.69
   2   9 -16   -4.41    5.24
 -21   8 -10    6.90    5.21
 -21  11 -12   -0.04    4.19
 -20   9 -12   -4.94    5.12
 -20  11 -13   -0.93    4.64
 -19   5 -10    9.67    4.74
 -19   9 -13   -3.99    4.63
 -19  12 -14    0.14    3.78
 -18   4 -10    9.64    4.43
 -18   5 -11   50.45    5.83
 -18   6 -12   67.99    5.83
 -18  13 -15    1.61    3.68
 -17   2  -8   -3.05    3.88
 -17   4 -11   20.90    5.24
 -17   5 -12   41.28    5.72
 -16   9 -15    6.72    5.00
 -16  13 -16   -5.47    4.04
 -15   6 -14    1.99    5.15
 -15   8 -15   14.69    5.10
 -15  11 -16   11.06    5.15
 -14   4 -13    0.50    6.93
 -14   7 -15    3.19    5.14
 -14  14 -17    1.86    3.65
 -13  12 -17   -6.20    4.00
 -12   1 -11   10.56    4.89
 -12   4 -14    9.59    5.49
 -12  11 -17    0.01    5.25
 -11  -1  -8    2.73    3.33
 -11   7 -16   -4.84    5.55
 -11  10 -17   10.05    4.69
 -10  14 -18    0.29    3.42
  -9   3 -14   73.00    6.58
  -9   9 -17   -0.46    5.90
  -8   6 -16    2.72    5.33
  -7   6 -16    7.09    5.27
  -7  12 -18   -0.15    4.08
  -6   4 -15   26.21    6.09
  -6   6 -16    5.08    7.04
  -6  12 -18   -8.36    3.90
  -4   6 -16    6.14    5.63
  -3   0 -11    3.37    3.93
  -3  13 -18   -0.76    5.28
  -2   2 -13   -0.73    4.18
  -2  14 -18    0.34    4.74
  -1   5 -15   55.01    5.18
  -1   7 -16    3.01    4.80
   2   7 -15   54.09    5.28
 -22  12 -11    0.22    3.64
 -19   4  -8   -0.40    4.77
 -18   3  -8   -6.93    4.39
 -18   8 -13    4.05    6.18
 -18  10 -14   -3.08    4.02
 -18  14 -15    0.67    3.42
 -16   2  -9    3.93    5.32
 -16  14 -16   -0.12    3.80
 -14   0  -7   -1.87    3.85
 -14   2 -11    4.16    5.22
 -14  10 -16    9.00    4.60
 -14  15 -17   -4.00    3.38
 -13   5 -14   14.33    6.45
 -13   9 -16    1.39    4.71
 -13  13 -17   -6.36    4.66
 -12   2 -12   25.48    5.66
 -12   3 -13    5.80    5.98
 -12   6 -15    3.92    5.57
 -12   8 -16    7.59    4.88
 -11   0 -10   39.91    4.71
 -11   4 -14    9.47    6.87
 -10   5 -15   32.07    5.82
 -10   7 -16    0.47    5.61
 -10  15 -18    5.66    3.57
 -10  16 -18   -2.33    3.38
  -9  -1  -9   64.74    4.48
  -9   1 -12   22.41    5.25
  -9   2 -13   39.25    5.96
  -9  14 -18    3.12    3.51
  -8   0 -11    0.64    4.36
  -8   3 -14    8.63    5.98
  -8   9 -17   -2.27    5.87
  -7   0 -11   -3.60    4.33
  -7   3 -14   59.41    6.34
  -7  13 -18   -4.86    4.42
  -5   0 -11    1.51    4.23
  -5   3 -14   21.13    6.49
  -5  13 -18    3.90    5.32
  -4   0 -11   -1.38    4.14
  -4   3 -14    7.57    5.24
  -4  13 -18   -6.29    4.92
  -3   1 -12   93.66    4.90
  -3   9 -17   -0.43    5.24
  -3  14 -18    7.86    4.80
  -2   5 -15   -0.40    5.71
  -2   7 -16    6.12    6.20
  -2  15 -18    0.36    3.91
  -2  16 -18    1.83    3.74
  -2  17 -18    3.63    3.39
  -1  10 -17   13.07    4.70
   0   8 -16   79.02    6.41
   0  11 -17    5.29    5.13
   2   4 -13    4.53    3.98
   3   6 -14   14.21    3.99
 -22  13 -11    1.83    3.38
 -21  10 -11   10.94    4.87
 -21  12 -12    1.71    4.00
 -20   6  -9    7.33    5.25
 -20   8 -11   -8.06    4.19
 -20  12 -13    7.80    4.45
 -19   8 -12   -0.32    5.45
 -19  10 -13   12.03    5.66
 -19  13 -14   -0.43    3.45
 -18  15 -15   -1.18    3.23
 -17   2  -7    0.43    3.99
 -17   7 -13   -1.23    5.67
 -16   1  -6    4.09    3.78
 -16   6 -13   -1.06    6.01
 -16  10 -15   11.21    4.39
 -16  15 -16    5.60    3.78
 -15   1  -8   10.95    4.38
 -15   2 -10   11.77    4.73
 -15  12 -16    8.67    4.21
 -13   1 -10    9.78    4.62
 -13   7 -15   -6.34    5.49
 -13  14 -17    4.75    4.57
 -12   0  -9   -2.62    3.86
 -12  12 -17    2.66    4.31
 -11   1 -11   10.61    5.78
 -11   8 -16    9.85    6.32
 -11  11 -17   -2.72    4.46
 -10   0 -10    3.24    4.32
 -10  10 -17    1.73    4.61
  -9   5 -15   15.22    5.59
  -9   7 -16   11.34    5.72
  -8  -1  -9   53.24    4.34
  -8   1 -12    2.05    4.95
  -8   2 -13   26.72    5.72
  -7   1 -12   11.80    4.86
  -7   2 -13    4.15    5.34
  -7   9 -17   10.22    4.94
  -7  14 -18   -1.01    4.25
  -6   0 -11   -3.83    3.69
  -6   3 -14   23.13    5.77
  -5   9 -17   -0.62    5.63
  -4   1 -12    4.89    4.40
  -4   2 -13    5.56    4.82
  -4   9 -17    2.68    5.54
  -4  14 -18   -0.69    4.86
  -3   5 -15   21.90    6.41
  -3  15 -18    4.54    4.49
  -2  10 -17    9.49    5.58
  -1   4 -14   -4.85    4.89
   0   2 -12    4.44    3.62
   0   3 -13    2.00    3.67
   0   6 -15    2.64    4.33
   1   9 -16    1.17    5.00
   2   3 -12    7.52    3.88
   2  10 -16   -5.79    5.35
 -21  13 -12   -9.36    3.89
 -20   7 -10    5.35    4.66
 -20  10 -12    4.68    4.62
 -20  13 -13   -0.38    3.93
 -19   5  -9    7.76    5.30
 -19  14 -14   -0.16    3.31
 -18   3  -7    8.95    4.41
 -18   4  -9    5.08    4.99
 -18   7 -12    7.21    6.26
 -18  11 -14   -2.41    4.24
 -17   3  -9   52.98    4.94
 -16   3 -10   20.11    5.69
 -16  16 -16    7.32    3.53
 -15   3 -11   -7.35    5.17
 -15   4 -12   10.26    5.76
 -15   7 -14   13.61    5.39
 -15   9 -15   11.99    5.07
 -14   1  -9    0.31    4.01
 -14   6 -14   25.84    5.66
 -14   8 -15    5.85    5.16
 -14  11 -16   -8.70    4.31
 -13  15 -17   -0.63    4.19
 -12   9 -16    0.67    5.17
 -11   2 -12    1.58    5.43
 -11   3 -13   19.23    6.11
 -11   6 -15    1.01    5.51
 -10   4 -14   18.76    5.76
  -9  10 -17    6.11    5.02
  -8   5 -15   16.41    5.90
  -8   7 -16   -0.69    5.39
  -8  16 -18   -0.16    3.48
  -8  17 -18   -0.90    3.28
  -7  15 -18   -1.38    3.71
  -6   1 -12    4.03    4.62
  -6   2 -13    3.08    5.10
  -6  14 -18    0.56    3.73
  -5   1 -12    9.95    4.65
  -5   2 -13   -0.92    4.82
  -5  14 -18    5.04    4.53
  -5  15 -18    1.46    4.97
  -4   7 -16    1.36    6.82
  -3   7 -16   -4.77    5.29
  -3  10 -17    0.77    6.25
  -3  16 -18    0.96    3.79
  -3  17 -18   -1.97    3.53
  -3  18 -18   -2.01    2.86
  -1   8 -16   -4.08    5.70
  -1  11 -17    0.53    4.48
   0  12 -17    2.12    5.53
   1   5 -14   19.26    4.30
   1   7 -15   12.45    5.12
   3   5 -13   -1.34    3.70
 -22  14 -11   -0.16    3.13
 -21   9 -10   26.10    5.34
 -19   6 -10   -4.04    5.24
 -19   7 -11    1.22    4.63
 -19  15 -14    3.03    3.24
 -18   6 -11   13.25    5.60
 -18   9 -13   12.90    6.14
 -17   2  -6   -2.31    4.15
 -17   4 -10    5.62    5.57
 -17   6 -12   -8.50    5.36
 -16   4 -11   -1.37    5.23
 -16   5 -12   21.02    5.74
 -16  11 -15    6.50    4.32
 -15  13 -16    1.72    4.03
 -13   3 -12   47.37    6.01
 -13  16 -17    7.15    3.86
 -12   5 -14    1.01    5.40
 -12   7 -15   16.70    6.85
 -12  13 -17   -5.64    4.06
 -10   1 -11   38.54    5.07
 -10   3 -13   24.28    7.23
 -10   8 -16   -2.05    5.64
 -10  11 -17    8.77    4.67
  -9   0 -10   27.52    4.46
  -9   4 -14    8.13    5.82
  -8  10 -17   -5.17    4.80
  -7   5 -15   21.52    6.17
  -7   7 -16   -5.67    5.35
  -7  10 -17    5.29    5.91
  -7  16 -18    2.48    3.47
  -7  17 -18    6.88    3.39
  -6   5 -15    9.67    6.09
  -6   7 -16   -0.47    5.92
  -6  15 -18    4.76    3.80
  -6  16 -18    1.50    3.41
  -6  17 -18    2.19    3.11
  -5   5 -15    2.07    5.80
  -5  17 -18    1.37    3.73
  -5  18 -18    0.06    2.77
  -4  10 -17   -2.70    5.47
  -4  16 -18    3.69    3.87
  -4  17 -18   -1.62    3.45
  -2   4 -14   20.81    4.93
  -1   1 -11   -1.98    3.50
  -1   6 -15   64.82    5.42
   2   6 -14    7.51    4.59
   2   8 -15   -1.44    4.80
 -21  11 -11    1.29    4.71
 -21  14 -12   -0.93    3.66
 -20   9 -11    4.90    5.17
 -20  11 -12   -6.53    4.91
 -20  14 -13    2.66    3.88
 -19   9 -12    6.93    5.92
 -19  11 -13   -3.25    4.36
 -18   5 -10    2.83    4.55
 -18  12 -14    0.99    3.87
 -17   5 -11    4.58    5.25
 -17   8 -13   -4.07    6.59
 -16   2  -8    3.48    3.99
 -15   1  -7   11.98    3.53
 -15   2  -9    0.19    4.62
 -15  10 -15   24.42    4.88
 -15  14 -16    2.78    3.80
 -14   2 -10   24.23    4.90
 -14   5 -13   31.17    6.18
 -14  12 -16    8.20    4.44
 -13   0  -7   -3.00    3.56
 -13   6 -14    1.77    5.49
 -13   8 -15   17.20    5.84
 -12   0  -8    6.65    4.28
 -12   4 -13   22.04    7.39
 -12  14 -17   -3.20    4.14
 -11   9 -16   15.88    5.09
 -11  13 -17   -0.26    5.11
 -10   2 -12    5.81    5.33
 -10   6 -15   13.70    5.67
  -9  11 -17    0.69    4.53
  -8   0 -10   80.76    4.95
  -8   4 -14   -1.14    6.03
  -5  10 -17   13.33    5.69
  -2   8 -16   -4.75    4.98
  -2  11 -17   -2.85    4.77
  -1  12 -17   -4.56    5.17
   0   5 -14   47.22    5.09
   0   9 -16   -1.80    4.79
   0  13 -17   -3.26    4.83
   1   4 -13    9.86    3.97
   1  10 -16    1.89    5.64
   3   4 -12    4.45    3.58
   3   7 -14   62.10    5.22
 -21  15 -12    4.24    3.26
 -20  15 -13   -0.07    2.89
 -17   3  -8   38.93    5.18
 -17  15 -15   -3.44    3.75
 -16  12 -15    6.47    4.23
 -15   8 -14    2.94    6.35
 -15  15 -16    0.41    3.45
 -15  16 -16   -1.39    3.44
 -14   1  -8    3.60    3.84
 -14   7 -14    2.88    5.46
 -14   9 -15   -0.13    5.09
 -14  13 -16    4.75    5.17
 -13   1  -9  145.10    5.31
 -13  11 -16    7.46    4.73
 -12   2 -11   55.15    5.49
 -12   3 -12   12.84    5.74
 -12  10 -16    0.70    4.75
 -12  15 -17   -1.23    3.69
 -12  16 -17   -0.05    3.65
 -12  17 -17   -0.09    3.62
 -11   5 -14   10.64    5.75
 -11   7 -15   -6.00    5.52
 -10  12 -17    2.27    4.49
  -9   1 -11   61.18    5.16
  -9   2 -12   -3.27    5.18
  -9   3 -13    7.21    5.79
  -9   6 -15   -7.75    5.41
  -8   8 -16   15.62    5.66
  -7   0 -10   16.34    4.44
  -7   4 -14   -0.91    5.86
  -6   0 -10   36.35    4.46
  -6   4 -14    5.96    5.70
  -5   0 -10   67.27    4.55
  -5   4 -14   15.43    5.58
  -4  11 -17   18.10    6.71
  -3   8 -16   26.00    5.67
  -3  11 -17    7.41    5.23
  -2   3 -13   15.61    4.45
  -2   6 -15   10.35    5.20
   0   7 -15   -8.18    5.16
   0  14 -17    2.19    5.05
   1   3 -12   99.34    4.52
 -21  10 -10    7.08    4.89
 -21  12 -11    4.90    4.27
 -20   7  -9   19.08    5.01
 -20   8 -10   -1.46    4.29
 -20  12 -12   22.58    5.60
 -19   5  -8    0.31    4.27
 -19   8 -11    2.07    5.64
 -19  12 -13    5.55    4.43
 -18   4  -8   -1.25    4.56
 -18   8 -12   25.92    5.63
 -18  10 -13    7.39    5.01
 -18  13 -14    0.36    3.61
 -17  16 -15    2.25    3.34
 -16   2  -7    0.45    3.93
 -16   3  -9   67.15    5.58
 -16  13 -15   -6.28    4.76
 -15   1  -6   42.40    3.79
 -15   3 -10   84.29    5.58
 -15  11 -15   -6.93    5.32
 -13   5 -13    1.68    5.94
 -11   1 -10   13.06    4.56
 -11   4 -13   -6.07    7.13
 -11  14 -17    0.71    4.29
 -10   0  -9    4.26    4.16
 -10   5 -14    2.08    5.76
 -10   9 -16    6.84    5.60
 -10  13 -17   -3.70    4.21
  -8   1 -11   31.02    4.75
  -8   3 -13   30.07    5.88
  -8   6 -15    5.95    5.82
  -7   6 -15   -6.10    7.22
  -7   8 -16    9.69    5.45
  -4   8 -16   27.68    6.01
  -3   1 -11   10.05    4.10
  -3   6 -15    3.21    5.23
  -2  12 -17    2.20    4.83
  -1   5 -14   18.87    5.49
  -1   9 -16   -0.09    4.66
   0  15 -17   -3.97    4.78
   2   5 -13    9.82    4.25
 -21   9  -9   -5.79    5.17
 -20  10 -11    1.27    5.27
 -19   6  -9    3.09    5.50
 -19   7 -10    2.13    5.16
 -19  10 -12    5.58    4.84
 -19  13 -13   -7.87    4.83
 -18   7 -11   23.78    6.19
 -18  14 -14    0.07    3.57
 -17   4  -9   -0.26    5.20
 -17   7 -12    0.28    5.57
 -17   9 -13    8.31    6.54
 -16   6 -12  -10.16    5.61
 -16  10 -14   -3.76    5.79
 -15   4 -11    9.90    5.27
 -14  10 -15    1.26    4.92
 -14  14 -16    3.89    4.37
 -13   2 -10    6.55    4.82
 -13  12 -16    0.86    4.56
 -12   6 -14   26.22    5.82
 -12   8 -15    4.93    5.75
 -12  11 -16    0.41    4.72
 -11   0  -8   33.91    3.97
 -11   2 -11   42.46    5.28
 -11   3 -12    7.24    5.63
 -11  10 -16   -0.76    4.83
 -11  15 -17   -3.63    4.12
 -11  16 -17    1.25    3.48
 -11  17 -17    4.67    3.84
 -10   7 -15   16.38    5.77
 -10  14 -17   -0.64    5.00
  -9   0  -9   -6.27    4.03
  -9   9 -16    4.47    5.64
  -9  13 -17   -0.85    5.20
  -8   2 -12   27.35    5.63
  -8  12 -17    4.51    4.80
  -7   1 -11  106.36    5.42
  -7   2 -12    6.83    4.96
  -7   3 -13   -2.77    5.42
  -6   1 -11    8.70    4.60
  -6   3 -13   33.39    5.51
  -6   6 -15   -2.94    6.07
  -5   1 -11    5.60    4.38
  -5   3 -13   -1.88    4.91
  -5   6 -15   24.22    6.19
  -4   1 -11   -1.42    4.24
  -4   2 -12    4.77    4.47
  -4   3 -13   19.30    5.07
  -4  12 -17   -2.78    6.13
  -3   2 -12    4.13    4.26
  -2   9 -16    1.52    5.74
  -2  13 -17    6.91    5.36
  -1   7 -15   16.99    5.01
  -1  14 -17    8.34    5.27
   0   4 -13   -0.06    3.95
   0  10 -16   18.82    5.04
   1   6 -14   -4.06    4.11
   1   8 -15    7.26    4.56
   1  11 -16    3.71    5.63
   2   9 -15   -2.86    5.10
 -21  13 -11   -5.94    4.27
 -20  13 -12    5.47    4.93
 -18   5  -9   22.33    4.80
 -18   6 -10   12.99    5.50
 -18  11 -13    1.95    5.98
 -18  15 -14    4.43    3.74
 -18  16 -14    2.68    3.51
 -17   3  -7    4.19    4.31
 -17   5 -10   49.37    5.91
 -17   6 -11   24.75    5.41
 -16   4 -10    4.82    4.88
 -16   5 -11   -4.76    5.15
 -16  14 -15   -3.77    3.85
 -15   2  -8   14.62    4.09
 -15   9 -14    2.83    5.05
 -14   2  -9   24.34    4.39
 -14   6 -13   -5.94    6.00
 -14   8 -14   19.45    5.81
 -14  15 -16   -7.59    4.04
 -14  16 -16    0.44    4.20
 -13   4 -12   37.88    6.12
 -13   7 -14   -4.78    5.47
 -13  13 -16   10.22    4.61
 -12   1  -9   95.83    4.93
 -10   1 -10    5.53    4.48
 -10   4 -13    8.02    6.08
 -10  10 -16    2.21    5.25
 -10  15 -17    0.54    4.26
  -9   5 -14   23.92    5.89
  -9   7 -15    5.54    5.64
  -8   9 -16   -0.61    5.49
  -6   2 -12   74.94    5.35
  -6  12 -17   -6.14    4.71
  -5  12 -17   -2.53    5.13
  -3   9 -16   30.39    6.77
  -3  13 -17    3.58    5.60
  -2   5 -14    2.00    4.84
  -1  15 -17    3.21    4.94
   0   3 -12    4.03    3.90
   2   4 -12   -0.66    3.88
   2   7 -14   13.08    5.05
   3   6 -13   25.35    4.28
 -21  11 -10   13.49    5.23
 -20   7  -8   15.69    5.32
 -20   9 -10    7.08    5.09
 -19   9 -11   -0.48    5.43
 -19  11 -12    9.68    5.51
 -19  14 -13    1.50    3.84
 -18   4  -7    6.09    4.45
 -18   9 -12    1.25    5.44
 -18  17 -14    6.16    3.28
 -16   2  -6   81.72    4.52
 -16  15 -15    3.22    3.60
 -16  16 -15    0.99    3.95
 -14  11 -15   10.66    4.90
 -14  17 -16   -2.61    3.49
 -13   1  -8   17.48    3.82
 -13  14 -16    2.97    5.25
 -12   5 -13   19.80    6.17
 -12   9 -15    1.15    6.89
 -12  12 -16   12.11    4.84
 -11   6 -14   11.69    5.63
 -11   8 -15   -7.96    5.63
 -11  11 -16    0.60    4.84
 -10   2 -11    1.85    4.89
 -10   3 -12   46.31    5.92
 -10  16 -17    0.64    3.58
 -10  17 -17   -5.31    3.58
 -10  18 -17   -2.15    3.27
  -9  14 -17   -1.70    4.16
  -8   0  -9    3.40    4.00
  -8   5 -14   -3.57    6.17
  -8   7 -15   -0.89    5.81
  -7   5 -14    7.50    7.25
  -7   9 -16    9.18    5.48
  -6  13 -17    4.92    5.38
  -5  13 -17   -2.57    6.09
  -4   9 -16    4.84    5.85
  -3   5 -14   14.34    5.35
  -2   7 -15   58.07    5.84
  -2  14 -17    5.23    4.93
  -1   4 -13   13.99    4.21
  -1  10 -16   -4.98    4.62
  -1  16 -17    5.46    4.29
  -1  17 -17   -3.60    4.04
  -1  18 -17    4.39    3.52
   0   6 -14    0.97    4.20
   0   8 -15   10.11    4.85
   0  11 -16   -0.25    5.31
   3   8 -14    6.71    4.81
 -21  14 -11   -3.08    3.75
 -20   8  -9    6.82    5.62
 -20  11 -11    4.10    4.87
 -20  14 -12    8.65    4.35
 -19  15 -13    7.50    3.54
 -18  12 -13   -7.62    5.88
 -17   8 -12   -8.20    5.66
 -17  10 -13   -0.08    5.44
 -16   3  -8   -7.26    4.54
 -16   7 -12   -3.45    7.04
 -16  11 -14    0.67    4.81
 -16  17 -15    0.76    3.66
 -15   3  -9    4.68    4.91
 -15  13 -15    6.07    4.43
 -14   3 -10   55.17    5.41
 -13   6 -13   -0.51    6.03
 -13  10 -15   -1.13    5.12
 -13  15 -16   11.96    5.13
 -12   4 -12   20.78    6.00
 -12   7 -14    6.74    5.65
 -12  13 -16    4.16    5.57
 -10   6 -14    3.55    5.87
 -10   8 -15   -2.95    5.65
  -9   1 -10   56.92    4.85
  -9   4 -13   42.27    6.30
  -9  10 -16   -1.13    5.44
  -9  15 -17   -1.18    4.02
  -9  16 -17   -0.54    4.56
  -8  14 -17   -3.61    4.13
  -7   7 -15   -2.12    6.02
  -6   5 -14    8.22    5.91
  -5   5 -14   30.54    5.84
  -3   7 -15    2.98    5.38
  -3  14 -17    0.89    4.90
  -2   4 -13    4.24    4.46
  -2  10 -16    4.87    5.12
  -2  15 -17    4.23    4.97
  -1   2 -11    1.71    3.58
  -1   3 -12   95.30    4.72
   1   5 -13   -6.34    3.92
   1   9 -15   52.78    6.13
 -21  10  -9   13.00    4.90
 -21  12 -10   13.50    4.89
 -21  15 -11    8.77    4.00
 -20  15 -12    3.52    3.95
 -19   6  -8   -0.07    4.84
 -19   8 -10    0.96    5.17
 -19  16 -13   -1.41    3.25
 -19  17 -13    0.31    3.03
 -18   8 -11   -3.55    5.08
 -17   4  -8   16.69    5.09
 -15   2  -7  122.87    5.11
 -15   5 -11   15.30    6.55
 -15  10 -14   -3.77    5.06
 -15  14 -15   -1.39    4.25
 -14   7 -13   20.64    5.99
 -14   9 -14   -6.16    5.53
 -14  12 -15   -2.25    4.69
 -13   8 -14    4.54    5.67
 -13  16 -16   -3.66    4.09
 -13  17 -16    4.69    4.38
 -13  18 -16    3.80    3.83
 -12   3 -11    8.08    5.20
 -11   5 -13    6.15    6.23
 -11  12 -16    1.99    4.82
 -10  11 -16    3.20    4.97
  -9   2 -11   36.52    5.10
  -9   3 -12  210.47    7.09
  -9  17 -17   -3.70    3.66
  -8   1 -10    9.14    4.49
  -8   4 -13   -0.39    5.77
  -8  10 -16   -4.51    5.49
  -8  19 -17   -2.53    3.39
  -7  10 -16    0.80    6.49
  -6   7 -15   -5.56    6.16
  -6  14 -17    4.12    4.37
  -5  14 -17   -2.66    4.89
  -4  14 -17   -1.01    4.90
  -3  10 -16    2.68    5.51
  -3  15 -17    1.59    4.83
  -2  16 -17    2.93    4.52
  -2  17 -17    2.48    4.34
  -2  18 -17   -1.02    3.73
  -2  19 -17    2.59    3.32
  -1   6 -14   -3.24    4.55
  -1   8 -15   12.49    5.06
  -1  11 -16    1.01    5.54
   1   4 -12   12.08    4.33
   1   7 -14    1.34    4.89
   1  13 -16    5.33    5.55
   2  10 -15   -0.18    4.70
   3   5 -12   50.40    3.74
 -21  16 -11    1.08    3.22
 -20  10 -10    4.87    5.13
 -20  12 -11   -7.87    5.24
 -20  16 -12    2.21    3.74
 -20  17 -12    1.84    3.22
 -19   7  -9   13.36    4.88
 -19  10 -11    3.95    5.59
 -19  12 -12   -7.84    4.68
 -18   5  -8   -7.54    4.18
 -18   7 -10    0.16    5.77
 -18  10 -12   17.45    5.70
 -18  13 -13    0.84    4.13
 -17   7 -11   -5.51    5.29
 -17  11 -13    4.04    6.07
 -16   4  -9   80.79    5.22
 -16   6 -11   -0.53    5.39
 -16  12 -14    5.01    4.83
 -15   4 -10    0.22    4.98
 -15   8 -13   -3.85    6.11
 -15  15 -15    5.56    4.13
 -14   2  -8    3.63    3.87
 -13   1  -7   -4.65    3.73
 -13   2  -9   44.28    4.61
 -13   5 -12    3.17    5.99
 -13  11 -15    1.69    4.98
 -12   1  -8   21.70    3.88
 -12  10 -15   -4.41    5.58
 -12  14 -16   -0.41    4.47
 -11   2 -10   24.74    5.76
 -11   4 -12    8.15    5.83
 -11   7 -14    9.95    5.73
 -11  13 -16   11.98    5.82
 -10  12 -16   -8.43    5.73
  -9   6 -14   39.36    6.26
  -9  11 -16   20.29    5.50
  -8   2 -11   21.09    4.79
  -8   3 -12   11.89    5.27
  -7   1 -10   55.32    4.88
  -7   4 -13    3.61    5.60
  -7  16 -17    5.46    4.05
  -7  17 -17    3.16    4.09
  -7  18 -17   -0.39    3.74
  -7  19 -17    0.84    3.41
  -6   4 -13    4.46    5.37
  -6  15 -17    0.82    4.17
  -5   4 -13    5.19    5.13
  -5  10 -16   -1.93    6.21
  -5  15 -17    6.98    4.83
  -4   4 -13    2.70    5.07
  -4  10 -16   12.94    5.95
  -4  15 -17   -9.69    4.94
  -4  16 -17    0.97    5.14
  -4  19 -17    5.29    4.04
  -3  16 -17   -2.50    4.85
  -3  17 -17   -5.25    4.67
  -3  18 -17   -0.15    4.05
  -3  19 -17    5.72    3.43
  -2   3 -12    5.37    4.12
  -2   6 -14   -4.65    5.88
  -2   8 -15   -2.15    6.29
   0   5 -13    2.48    4.31
   0  12 -16    2.16    4.68
   2   6 -13   11.84    3.95
 -21  13 -10   -3.60    4.45
 -19  13 -12   -2.49    4.95
 -18   6  -9   -3.19    4.77
 -18  14 -13    8.79    4.55
 -17   5  -9   13.94    4.55
 -17   6 -10   11.39    5.13
 -17   9 -12    1.31    5.84
 -16   3  -7   40.93    4.47
 -16   5 -10   -2.85    4.97
 -16  13 -14    8.22    5.27
 -15  11 -14    5.01    5.10
 -15  16 -15    6.60    3.82
 -15  17 -15    3.74    3.70
 -14   6 -12   78.47    7.99
 -14  13 -15    2.10    4.64
 -13   4 -11   39.62    5.89
 -12   6 -13   10.47    6.15
 -12   8 -14   -3.50    5.60
 -12  15 -16    3.96    4.38
 -12  16 -16    2.91    4.98
 -11   3 -11    7.25    5.15
 -10   5 -13    5.71    6.21
 -10   9 -15   13.84    5.97
  -8  11 -16   -6.62    5.11
  -7   2 -11   54.06    5.13
  -7   3 -12   22.51    5.23
  -7   8 -15    2.27    6.98
  -6   1 -10    1.23    4.29
  -6   3 -12   35.85    6.06
  -6  16 -17    8.87    3.84
  -6  17 -17   -0.07    4.07
  -6  18 -17    2.54    3.59
  -6  19 -17   -1.00    3.27
  -5   1 -10   41.90    4.45
  -5  16 -17   14.04    4.72
  -5  17 -17   -0.63    4.91
  -5  18 -17    1.78    3.95
  -5  19 -17   -3.58    3.03
  -4   3 -12    2.63    4.56
  -4  17 -17   -2.75    4.62
  -4  18 -17   -0.15    4.04
  -3   2 -11   92.80    4.88
  -3   8 -15   -1.24    6.48
  -2  11 -16   -3.43    5.09
  -1  12 -16   -2.25    5.34
   0   9 -15   -3.09    4.75
   1  14 -16   -0.63    5.46
   2   8 -14   -4.29    4.18
   3   7 -13    6.01    4.15
   3   9 -14   55.85    5.63
 -21  11  -9   16.72    5.01
 -20   8  -8    0.53    5.41
 -20   9  -9   -1.32    4.94
 -20  13 -11   -2.84    4.82
 -19   6  -7   62.41    5.51
 -18   9 -11    5.42    6.32
 -18  11 -12    4.44    6.41
 -17  12 -13   -1.71    5.46
 -16   8 -12    1.14    6.01
 -15   2  -6   -4.53    3.80
 -14   3  -9   32.11    5.42
 -14  10 -14    8.22    5.52
 -14  14 -15    4.20    4.54
 -13   7 -13   -2.19    5.83
 -13   9 -14    1.67    5.71
 -13  12 -15    7.72    5.02
 -12  11 -15    7.97    5.11
 -12  17 -16    0.68    4.05
 -12  18 -16    4.83    4.08
 -12  19 -16   -4.57    3.33
 -11  10 -15   11.41    5.96
 -11  14 -16   -5.31    4.55
 -10   4 -12   -4.17    5.60
 -10   7 -14   18.86    5.80
 -10  13 -16    0.21    4.71
  -9   5 -13    7.76    6.12
  -9  12 -16    5.16    5.21
  -7   6 -14   19.04    6.30
  -7  11 -16   -6.33    5.33
  -6   2 -11   34.07    4.92
  -6   6 -14  138.61    7.16
  -6   8 -15   14.26    6.14
  -5   2 -11   67.35    5.00
  -5   3 -12   52.11    5.27
  -5   6 -14   14.99    5.84
  -5  11 -16   11.89    7.44
  -4   2 -11    1.90    4.37
  -4   8 -15   -6.62    5.74
  -4  11 -16    6.78    5.90
  -3  11 -16    9.04    5.58
  -1   5 -13    0.59    4.20
  -1   9 -15   43.46    6.38
   0   4 -12   10.14    4.07
   0   7 -14   20.44    4.76
   0  13 -16   13.39    5.02
   1  15 -16   11.08    5.51
   2  11 -15   -9.05    5.01
 -21  14 -10   -5.31    4.28
 -20  11 -10    2.09    4.77
 -19   9 -10    4.02    4.63
 -19  11 -11   18.73    5.19
 -19  14 -12   -2.09    4.71
 -18   5  -7   91.11    5.29
 -18  15 -13   -1.79    3.79
 -18  16 -13   -1.34    3.76
 -17   4  -7   11.47    3.93
 -16  14 -14    3.25    4.31
 -15   3  -8   12.30    4.27
 -15   9 -13   -6.56    5.73
 -15  12 -14    4.21    5.11
 -14   4 -10   12.86    5.18
 -14   8 -13   -3.56    5.80
 -14  15 -15    1.95    4.36
 -12   5 -12   38.06    6.29
 -11   1  -8   12.61    3.97
 -11   6 -13   12.50    6.24
 -11   8 -14    4.35    6.79
 -11  15 -16   10.21    4.59
 -10   2 -10   14.64    4.68
 -10   3 -11   -3.47    4.95
 -10  14 -16    1.65    5.64
  -9   1  -9   58.56    4.69
  -9   7 -14   -7.20    5.88
  -9   9 -15   -4.45    5.63
  -8  12 -16   -0.93    5.10
  -2   5 -13    1.17    5.42
  -2  12 -16    2.37    5.12
  -1   7 -14    8.11    5.66
  -1  13 -16   -4.42    5.35
   0  14 -16   -6.65    5.49
   1   6 -13  105.13    5.12
   1   8 -14   11.90    5.14
   2   5 -12    7.14    3.59
 -21  12  -9   12.64    4.94
 -21  15 -10    4.13    4.03
 -20  14 -11   -5.52    4.86
 -19   7  -8   16.61    4.61
 -19   8  -9   11.59    4.95
 -19  15 -12   -0.33    4.86
 -18   8 -10    9.85    5.60
 -18  12 -12   14.66    6.19
 -18  17 -13   -5.51    3.51
 -18  18 -13    0.45    3.31
 -17   8 -11   10.08    5.60
 -17  10 -12   -8.08    5.83
 -17  13 -13    6.99    4.66
 -16   4  -8   29.63    5.06
 -16   7 -11    8.82    5.64
 -16  15 -14   -4.40    4.05
 -15   4  -9    5.35    5.13
 -15   6 -11   -3.49    5.51
 -14   2  -7    0.38    3.69
 -14  11 -14    1.55    5.29
 -14  16 -15   -1.54    4.13
 -14  17 -15    2.22    4.67
 -14  19 -15    2.31    3.88
 -13   2  -8   41.09    4.20
 -13   6 -12   27.06    7.53
 -13  13 -15    3.14    4.88
 -12   3 -10   18.59    5.15
 -12   4 -11   -2.75    5.28
 -12   9 -14    5.56    5.84
 -12  12 -15    6.35    5.08
 -11  11 -15   -3.65    5.62
 -11  16 -16    3.37    4.62
 -11  17 -16   10.46    4.44
 -11  18 -16   -2.23    3.56
 -11  19 -16    5.76    3.90
 -10  10 -15   -0.61    5.83
  -9   4 -12   16.58    5.65
  -9  13 -16    4.47    4.97
  -8   1  -9   53.92    4.57
  -8   9 -15    5.38    5.62
  -7   5 -13    3.61    5.77
  -7  12 -16    2.90    5.05
  -5  12 -16    8.72    7.10
  -4  12 -16   -0.49    6.96
  -3  12 -16    2.25    5.47
  -2   9 -15   -1.22    5.30
  -1   4 -12    4.06    3.96
   0  10 -15   -1.91    4.84
   1  11 -15    2.25    5.41
   2  12 -15   -2.73    5.44
 -21  16 -10    2.22    3.63
 -20  10  -9   -3.45    5.32
 -20  12 -10   12.88    5.35
 -20  15 -11   -3.85    4.53
 -19  12 -11   10.12    5.93
 -19  16 -12    2.66    3.98
 -19  17 -12   -5.76    3.31
 -18   6  -8   10.82    4.55
 -18   7  -9  130.27    6.07
 -18  10 -11    2.79    6.43
 -17   5  -8   16.33    4.50
 -17   7 -10   -2.73    5.15
 -16   3  -6    7.28    3.40
 -16   5  -9   10.26    5.53
 -16   6 -10   -0.92    5.18
 -16   9 -12    2.23    6.18
 -16  16 -14   -4.80    4.06
 -16  17 -14   -1.76    3.55
 -16  18 -14    2.96    4.03
 -16  19 -14   -4.02    3.23
 -15   5 -10   22.15    5.38
 -15  10 -13    4.55    5.46
 -15  13 -14   -0.60    4.58
 -14   7 -12   -1.76    6.16
 -14  18 -15   -5.57    3.75
 -13   8 -13    3.70    6.68
 -13  10 -14    1.17    5.81
 -13  14 -15    4.23    4.79
 -12   7 -13    8.85    5.99
 -10   6 -13   27.91    6.57
 -10   8 -14   12.64    5.79
 -10  15 -16   -0.74    4.48
 -10  16 -16    0.93    4.34
 -10  20 -16    3.98    3.37
  -9   2 -10   14.60    4.57
  -9   3 -11    4.21    4.90
  -9  10 -15   20.86    5.98
  -9  14 -16    8.86    4.80
  -8   4 -12   10.87    5.42
  -8  13 -16    1.76    5.12
  -7   9 -15   24.11    6.12
  -6   5 -13   10.92    5.58
  -6   9 -15   -1.57    6.08
  -5   5 -13   -2.45    5.17
  -4   5 -13   -5.76    5.12
  -4   9 -15   32.48    6.23
  -3   9 -15   -3.74    5.47
  -2   7 -14   10.28    5.16
  -2  13 -16   -4.90    5.03
  -1  14 -16    0.56    5.32
   0   6 -13   -2.71    4.92
   0  15 -16   -0.35    4.94
   0  16 -16    4.64    5.28
   2   7 -13   -2.84    4.45
   2   9 -14   -0.04    4.19
   3   6 -12   30.05    3.64
   3  10 -14   26.76    5.45
 -21  13  -9    8.17    4.92
 -21  17 -10    2.64    3.60
 -21  18 -10   -1.70    2.93
 -20   9  -8    8.26    5.50
 -20  16 -11    2.48    3.93
 -20  17 -11    2.98    3.73
 -20  18 -11    0.76    3.46
 -19  10 -10    3.50    4.87
 -19  18 -12    1.89    3.12
 -18  13 -12   -3.85    5.97
 -17   4  -6    3.87    4.16
 -17   6  -9   16.96    4.75
 -15   3  -7    9.78    4.32
 -15  14 -14    3.15    4.63
 -14   9 -13   -3.00    5.47
 -14  12 -14   16.07    5.48
 -13   3  -9    2.60    4.36
 -13   5 -11   11.45    5.65
 -13  15 -15    1.96    4.56
 -12  13 -15    1.14    4.89
 -11   3 -10   91.53    6.16
 -11   4 -11    3.07    5.26
 -11  12 -15   17.21    5.23
 -10  11 -15   21.22    6.13
 -10  17 -16   -6.04    4.02
 -10  18 -16    2.79    3.75
 -10  19 -16    0.15    3.69
  -9  15 -16    7.69    4.58
  -8   2 -10   45.83    4.88
  -8   3 -11    6.59    4.81
  -8  10 -15   -0.83    6.68
  -8  14 -16   13.23    5.16
  -7   4 -12    3.00    5.16
  -7   7 -14    1.38    6.68
  -7  13 -16    7.08    5.09
  -5   7 -14   -5.80    5.72
  -5  13 -16    2.14    6.82
  -4  13 -16   22.97    6.05
  -3   7 -14   65.50    6.05
  -3  13 -16   -2.60    5.39
  -2   4 -12   -8.95    4.02
  -2  14 -16    8.66    6.04
  -1  10 -15    7.62    5.14
  -1  15 -16    6.01    5.36
   0  17 -16    6.61    5.03
   0  18 -16   -3.59    4.28
   1   5 -12   10.51    3.89
   3   8 -13   29.13    4.48
 -20  13 -10    1.66    5.57
 -19   9  -9    3.14    5.37
 -19  13 -11    2.07    5.70
 -17   9 -11    6.60    5.71
 -17  11 -12   18.40    6.31
 -15  15 -14    4.76    5.37
 -14   3  -8   42.80    4.24
 -13  11 -14   -4.39    5.81
 -13  16 -15    5.35    4.47
 -13  17 -15    0.19    4.14
 -13  18 -15    1.14    4.74
 -13  19 -15    4.01    3.79
 -13  20 -15   -3.20    3.37
 -12   2  -8   61.50    4.37
 -12   6 -12   41.15    6.45
 -12  10 -14   -1.99    5.86
 -12  14 -15    1.06    5.81
 -11   7 -13    0.02    5.87
 -11   9 -14    2.64    6.06
 -10   5 -12    7.01    5.88
  -9   6 -13    0.64    6.21
  -9   8 -14   -1.12    5.80
  -9  16 -16    2.37    4.37
  -9  17 -16    7.72    4.23
  -9  18 -16    1.46    4.62
  -9  19 -16   -6.27    4.03
  -9  20 -16   -2.16    3.38
  -8  15 -16   -1.61    4.43
  -7   2 -10    2.71    4.48
  -7   3 -11  108.39    5.53
  -7  10 -15   14.50    5.68
  -6   4 -12  114.81    5.95
  -5   4 -12   11.47    5.04
  -4   4 -12  138.73    5.82
  -3  14 -16   -0.89    6.04
  -2  10 -15    5.63    5.49
  -2  21 -16    2.33    3.48
  -1   6 -13   96.51    5.27
  -1   8 -14    2.94    5.45
  -1  16 -16    0.39    5.17
  -1  20 -16   -0.77    3.43
   0  11 -15    3.46    4.71
   1   9 -14    3.50    5.17
   1  12 -15   -5.31    5.25
   2  13 -15    0.96    5.01
 -20  11  -9    0.14    5.01
 -19   7  -7   -0.21    4.52
 -19   8  -8   10.57    5.54
 -19  11 -10   -1.34    5.53
 -18   9 -10   23.75    5.27
 -18  11 -11   11.02    5.54
 -18  14 -12   -5.96    5.12
 -16   4  -7    5.45    4.36
 -16   8 -11    2.72    5.76
 -15   7 -11    6.43    5.83
 -15  11 -13   12.55    5.61
 -15  16 -14    7.63    4.34
 -15  20 -14    6.33    3.78
 -14   4  -9  123.07    5.65
 -14   5 -10    9.95    5.34
 -14  10 -13    5.71    6.74
 -14  13 -14   -3.01    4.85
 -13   2  -7  163.15    5.14
 -13   7 -12    5.06    6.34
 -12   8 -13    6.00    5.97
 -12  15 -15    0.90    5.71
 -11  13 -15    5.29    5.05
 -10   2  -9   83.04    5.08
 -10   4 -11   11.65    6.21
 -10   9 -14    1.56    5.75
 -10  12 -15    8.51    5.65
  -9  11 -15   11.89    5.96
  -8   8 -14   62.56    6.53
  -8  16 -16    2.12    4.39
  -8  17 -16    3.68    5.01
  -7  21 -16   -1.23    3.01
  -6   2 -10   37.11    4.67
  -6   3 -11   26.53    4.91
  -6  10 -15    6.61    6.20
  -5   2 -10   35.94    4.50
  -5  14 -16   19.11    5.64
  -4   2 -10   28.03    4.27
  -4   3 -11   17.65    4.57
  -4  10 -15    3.02    5.92
  -4  14 -16    4.24    5.59
  -3   3 -11    1.05    4.18
  -3  21 -16    1.81    3.46
  -2   6 -13   14.58    5.67
  -2  15 -16    4.70    5.02
  -2  16 -16    0.94    5.41
  -2  20 -16   -0.61    4.03
  -1  11 -15   14.16    6.19
  -1  17 -16    6.11    4.92
  -1  18 -16    4.98    4.88
  -1  19 -16    0.42    3.92
   0   5 -12   50.49    4.54
   1   7 -13    4.44    4.14
   2   6 -12   67.77    4.65
   2  10 -14    8.13    5.20
   3  11 -14    5.29    4.93
 -20  10  -8    5.56    5.52
 -20  14 -10    9.49    5.11
 -19  14 -11    3.46    4.80
 -18   6  -7    0.95    4.16
 -18   7  -8   -0.85    5.10
 -18   8  -9    0.95    5.34
 -18  15 -12    7.82    4.45
 -17   5  -7    4.59    4.07
 -17   8 -10    2.10    5.39
 -17  12 -12    2.93    5.48
 -16   7 -10   17.75    6.61
 -15   4  -8    4.41    4.36
 -15   6 -10   16.54    5.54
 -15  17 -14    4.71    4.38
 -15  18 -14    2.61    3.72
 -15  19 -14    0.79    3.98
 -14   8 -12   20.85    6.30
 -14  14 -14    5.06    5.86
 -13   9 -13    5.38    5.68
 -13  12 -14   -2.09    5.46
 -12   4 -10   20.20    6.17
 -12   5 -11  119.35    6.59
 -12  11 -14    2.10    7.07
 -12  16 -15    9.95    4.69
 -12  20 -15    5.04    3.97
 -11   6 -12    9.66    7.35
 -11  10 -14   13.51    6.01
 -10   3 -10    8.16    4.77
 -10   7 -13   49.33    6.58
  -9   5 -12  160.38    7.01
  -8  11 -15    5.66    5.75
  -7   6 -13    3.60    5.91
  -7   8 -14   -1.98    6.19
  -7  19 -16    9.54    4.11
  -7  20 -16   -2.80    3.64
  -6   6 -13    5.50    6.71
  -6  15 -16    1.23    4.68
  -6  16 -16    0.41    5.32
  -6  21 -16   -0.16    3.17
  -5  15 -16    5.47    5.39
  -5  21 -16   -4.32    3.02
  -4  15 -16   -4.30    5.26
  -4  21 -16    1.61    3.66
  -3  16 -16    0.00    5.78
  -3  20 -16    3.11    3.85
  -2   8 -14   -1.77    5.14
  -2  11 -15    1.99    5.96
  -2  17 -16  -10.36    5.35
  -2  18 -16   10.86    4.94
  -2  19 -16   -4.51    4.65
   0   9 -14   12.54    5.23
   0  12 -15   -6.12    5.56
   1  13 -15    5.43    5.65
 -21  15  -9   10.72    4.15
 -20  12  -9   -7.46    5.24
 -20  15 -10    5.41    5.20
 -19  15 -11    7.90    5.43
 -18  12 -11    8.98    6.67
 -18  16 -12   -1.62    3.63
 -18  17 -12    0.52    3.92
 -17   6  -8   16.11    5.29
 -17   7  -9    6.47    4.80
 -17  10 -11    3.41    5.77
 -16   5  -8   -5.15    4.41
 -16   6  -9   78.15    6.09
 -16  14 -13   -5.80    4.87
 -15   5  -9   15.33    4.83
 -15  12 -13    3.59    5.20
 -13   6 -11    8.44    6.85
 -12  17 -15   -7.53    4.28
 -12  18 -15    2.11    4.35
 -12  19 -15   -0.66    3.80
 -11   8 -13   -0.08    6.04
 -11  14 -15    7.11    5.09
 -10  13 -15    3.99    5.20
  -9   2  -9    5.68    4.37
  -9   4 -11   44.86    5.42
  -9   9 -14   -3.08    5.61
  -9  12 -15    3.61    5.83
  -8   5 -12   44.54    5.91
  -7  11 -15   -2.61    5.51
  -6  11 -15   -4.11    7.46
  -6  17 -16   -6.40    4.21
  -6  18 -16    5.17    4.65
  -6  19 -16    0.52    3.63
  -6  20 -16    8.75    3.53
  -5   6 -13   -7.33    5.28
  -5   8 -14   -0.11    5.93
  -5  16 -16    7.21    5.23
  -5  17 -16    2.51    5.96
  -5  19 -16   -0.27    4.02
  -5  20 -16   -1.29    3.43
  -4   6 -13    1.71    5.36
  -4  16 -16   -7.12    5.11
  -4  17 -16  -10.53    5.52
  -4  18 -16   -0.94    5.32
  -4  19 -16   -8.84    4.58
  -4  20 -16   -3.69    4.04
  -3   8 -14   10.13    5.99
  -3  11 -15    4.42    6.73
  -3  18 -16   13.36    5.73
  -3  19 -16   -1.01    4.67
  -1   5 -12   13.13    4.01
   0   4 -11    4.48    3.96
   0   7 -13   -0.06    4.48
   2   8 -13   23.27    4.36
 -21  13  -8   -0.63    5.28
 -21  16  -9   44.21    4.39
 -21  17  -9    7.50    3.61
 -20  16 -10   -0.03    5.09
 -19  10  -9   40.30    5.06
 -19  12 -10    0.68    5.03
 -18  10 -10    1.34    5.13
 -18  18 -12   -1.09    3.62
 -18  19 -12   -2.22    3.06
 -17  13 -12    5.27    5.53
 -16   9 -11    8.50    5.96
 -16  15 -13    3.00    4.45
 -14   3  -7   32.88    4.17
 -14  11 -13    8.31    5.80
 -14  15 -14   14.15    4.90
 -14  16 -14    3.58    5.43
 -13   3  -8    7.09    3.96
 -13  10 -13    1.24    6.76
 -12   7 -12   -6.09    6.16
 -12   9 -13   12.71    5.82
 -11   5 -11   10.76    5.51
 -11  15 -15    3.12    4.87
 -11  16 -15   11.33    5.74
 -11  21 -15   -4.24    3.64
 -10  10 -14   -2.12    5.76
 -10  14 -15   13.26    6.12
  -9   3 -10  307.13    6.87
  -8   9 -14    0.81    5.99
  -8  12 -15    4.68    5.74
  -7   5 -12   37.58    5.62
  -5  18 -16    4.49    4.77
  -4  11 -15    7.33    6.04
  -2   5 -12    7.31    4.26
  -1   9 -14    9.04    4.98
  -1  12 -15    9.32    5.00
   0  13 -15    5.13    5.53
   1   6 -12    6.25    4.54
   1  10 -14   -1.60    4.60
   1  14 -15   -2.66    5.95
   2  11 -14    5.53    5.24
   3   7 -12    9.54    3.48
   3   9 -13   12.22    4.21
 -21  18  -9    6.15    3.31
 -20  11  -8   14.54    5.79
 -20  17 -10    0.58    4.19
 -20  18 -10   12.57    3.87
 -20  19 -10   -3.99    3.33
 -19   8  -7   25.67    5.22
 -19   9  -8    3.19    5.23
 -19  17 -11    2.54    4.44
 -19  18 -11    7.46    4.11
 -19  19 -11    1.28    3.07
 -18   6  -6   14.65    4.81
 -18  13 -11   18.88    6.50
 -17   5  -6   28.47    4.31
 -17   9 -10   39.39    6.74
 -17  11 -11  -10.60    6.95
 -17  14 -12    3.45    4.63
 -16   4  -6   45.98    3.83
 -16  16 -13   -2.70    4.17
 -16  17 -13    1.11    4.02
 -16  18 -13    3.07    4.35
 -16  19 -13    3.14    3.97
 -16  20 -13    0.22    3.64
 -15  13 -13    9.94    5.27
 -14   9 -12   -6.04    6.13
 -14  17 -14  -11.07    4.22
 -14  18 -14   -0.41    4.40
 -14  19 -14    5.70    3.75
 -14  20 -14   -2.12    3.70
 -13   4  -9   27.12    4.79
 -13   8 -12    2.07    6.18
 -13  14 -14    1.02    5.01
 -12   2  -7    4.28    3.93
 -12  12 -14    6.17    6.09
 -11   3  -9   -3.40    4.26
 -11   4 -10   14.12    5.05
 -11  11 -14    4.86    5.95
 -11  17 -15    4.61    4.55
 -11  18 -15    0.45    4.30
 -11  19 -15    6.48    4.32
 -11  20 -15    1.11    3.85
 -10   6 -12   14.84    6.09
 -10   8 -13   16.70    6.09
  -9  13 -15    4.46    5.81
  -8   2  -9   40.59    4.53
  -8   3 -10    3.07    4.64
  -8   4 -11   -2.32    4.84
  -8   7 -13   97.16    7.07
  -7   9 -14   -0.16    6.22
  -7  12 -15    0.57    5.57
  -6   5 -12   31.92    5.37
  -2   9 -14   -1.47    6.29
  -2  12 -15    6.34    5.35
  -1   4 -11    3.55    3.75
  -1   7 -13    5.78    4.49
   1   8 -13   -1.16    4.75
   1  15 -15    1.11    5.88
 -21  14  -8  -10.22    5.09
 -20  13  -9   -1.07    4.89
 -19  13 -10   -4.96    4.99
 -18   9  -9   22.55    5.09
 -17  15 -12   31.26    5.76
 -16   8 -10   14.40    6.65
 -15   4  -7   60.44    4.48
 -15   7 -10    9.00    6.66
 -15  14 -13   -8.60    4.96
 -14   4  -8   83.15    4.80
 -14   6 -10   11.10    5.57
 -14  12 -13    0.91    5.73
 -13  15 -14    2.15    5.87
 -12   6 -11   11.86    5.76
 -12  13 -14   -3.62    6.35
 -10   2  -8   25.67    4.19
 -10  15 -15   17.38    5.14
 -10  16 -15    0.79    5.67
 -10  21 -15    1.51    3.84
  -9   6 -12   -0.73    5.79
  -9  10 -14    4.87    5.77
  -9  14 -15    4.26    5.39
  -8  13 -15   15.03    5.85
  -7   7 -13    4.14    5.99
  -6   9 -14   46.85    6.73
  -6  12 -15    6.10    6.41
  -5   5 -12    1.21    5.02
  -4  12 -15    9.78    6.07
  -3   9 -14   64.46    6.15
  -3  12 -15    4.79    5.70
  -2   7 -13    4.71    4.81
  -1  13 -15    4.91    4.87
   0  10 -14   -1.63    4.56
   0  14 -15    1.03    5.06
 -21  15  -8   -1.36    4.99
 -20  10  -7   -2.31    4.89
 -20  14  -9   -3.30    5.36
 -19  11  -9   -5.61    4.60
 -18   7  -7   13.32    4.28
 -18   8  -8    3.99    4.77
 -18  11 -10    9.98    5.35
 -18  14 -11    4.04    5.26
 -17   6  -7    4.74    4.91
 -17   8  -9    2.59    5.62
 -17  16 -12    3.92    5.22
 -16  10 -11    1.11    6.03
 -15   5  -8    3.65    4.69
 -15  11 -12    4.71    6.37
 -14   5  -9    7.39    4.77
 -13  11 -13   11.66    5.90
 -13  16 -14    0.56    5.71
 -12   3  -8   22.30    4.15
 -12  10 -13    0.99    5.73
 -11   7 -12   14.09    6.33
 -11   9 -13    2.95    5.77
 -11  12 -14   -4.16    5.88
 -10   5 -11   25.91    5.50
 -10  11 -14   16.31    6.03
 -10  17 -15    2.53    4.56
 -10  18 -15    1.06    4.35
 -10  19 -15   12.35    4.48
 -10  20 -15    6.29    3.74
  -9   8 -13   72.73    7.02
  -9  15 -15    5.23    4.94
  -9  22 -15    4.79    3.35
  -8  10 -14   11.40    5.73
  -8  14 -15   -6.68    6.19
  -7   3 -10   60.53    4.87
  -7  13 -15  -10.87    5.42
  -6   4 -11    6.45    4.72
  -6   7 -13    0.28    5.73
  -5   4 -11   17.96    4.63
  -5   7 -13    3.21    5.52
  -4   4 -11    6.44    4.35
  -3   4 -11   16.05    4.46
  -2  13 -15    3.93    5.32
  -1  10 -14    5.58    5.70
   0   6 -12  489.11    7.62
   1   5 -11    0.57    3.69
   1  11 -14    6.51    5.35
   1  16 -15    7.41    5.34
   1  17 -15    6.46    5.39
   2   7 -12   -0.89    4.08
   2   9 -13   32.34    5.07
   2  12 -14    1.39    5.44
 -20  12  -8   47.67    6.26
 -19  14 -10    7.49    4.85
 -18  15 -11   14.97    6.09
 -17   7  -8    1.60    4.75
 -17  12 -11   11.22    6.04
 -17  17 -12   13.61    4.15
 -17  18 -12    2.19    4.42
 -17  19 -12   -0.37    4.02
 -17  20 -12   -5.26    3.48
 -16   4  -5    8.52    4.18
 -16   6  -8   20.84    4.90
 -16   7  -9   72.34    5.70
 -15   6  -9    6.52    4.90
 -15  21 -13    1.74    3.69
 -14   3  -6    3.80    3.85
 -14  10 -12   23.45    6.50
 -14  13 -13    4.34    5.33
 -13   3  -7    3.75    4.29
 -13   7 -11   11.40    5.95
 -13   9 -12    9.80    6.38
 -13  17 -14   -1.91    4.52
 -13  18 -14    1.63    4.39
 -13  19 -14    4.94    4.37
 -13  20 -14   -2.17    3.60
 -12   5 -10    7.01    5.24
 -12   8 -12   21.17    6.47
 -12  14 -14    8.51    5.16
 -10   3  -9    6.92    4.38
 -10   4 -10   22.87    5.04
  -9   5 -11   62.95    6.66
  -9  11 -14   10.94    5.89
  -9  16 -15   -4.20    4.62
  -9  20 -15    6.10    4.30
  -9  21 -15    3.64    3.99
  -8   6 -12   84.98    6.39
  -7  10 -14   19.44    6.45
  -7  14 -15    4.08    6.34
  -6   3 -10    1.18    4.49
  -5   3 -10  189.07    5.70
  -4   3 -10    1.72    4.10
  -4  13 -15   16.01    6.15
  -3  13 -15   -4.12    5.62
  -1   6 -12    9.76    4.83
  -1  14 -15    0.16    4.96
  -1  22 -15    2.92    3.66
   0   8 -13  -10.22    4.40
   0  15 -15   -2.92    4.49
   1  18 -15   -0.43    4.75
   3  10 -13   19.77    4.89
 -21  16  -8    6.46    4.17
 -21  17  -8    5.20    3.94
 -20  15  -9    0.18    5.28
 -19   9  -7   12.54    5.18
 -19  10  -8    3.67    4.81
 -19  12  -9   15.38    5.73
 -19  15 -10   20.16    5.51
 -18  10  -9   -1.67    5.44
 -18  12 -10   -6.84    5.26
 -18  16 -11    1.93    5.78
 -17  10 -10    7.80    5.52
 -15  12 -12   18.52    6.84
 -15  17 -13   -4.04    4.29
 -15  18 -13   -5.29    4.07
 -15  19 -13   -2.36    3.73
 -15  20 -13    1.09    4.08
 -13  12 -13   11.56    6.02
 -12  15 -14   -1.61    4.97
 -12  22 -14   -6.46    3.35
 -11   6 -11    2.38    5.61
 -11  10 -13    8.79    6.90
 -11  13 -14    1.64    5.96
 -10   7 -12   -3.63    6.10
 -10   9 -13   21.77    6.28
 -10  12 -14   -9.59    5.81
  -9  17 -15   -0.43    4.57
  -9  18 -15    1.32    4.39
  -9  19 -15    3.59    4.21
  -8   8 -13   -2.33    6.30
  -8  15 -15    1.70    5.28
  -8  16 -15   -5.69    5.94
  -7   6 -12   -4.90    5.44
  -7  22 -15    2.42    3.65
  -6  10 -14    8.60    6.36
  -3  10 -14   33.02    5.87
  -3  14 -15   -1.45    6.75
  -2  10 -14    2.80    5.37
  -2  14 -15    2.19    5.30
  -1   8 -13   -1.27    4.52
  -1  15 -15   -6.29    5.50
   0   5 -11   -1.47    4.44
   0  11 -14    5.83    4.69
   0  16 -15   -6.54    4.69
   0  17 -15    2.22    5.40
   0  19 -15   -2.40    4.90
   0  20 -15   -3.55    4.10
   3   8 -12   -1.38    3.83
 -21  18  -8   -2.18    3.50
 -20  11  -7    9.07    5.43
 -20  16  -9    0.41    4.99
 -19  16 -10    6.55    5.50
 -18  17 -11   -4.33    4.04
 -18  18 -11   -0.34    4.10
 -18  19 -11    4.63    3.80
 -17  13 -11   -1.35    5.91
 -16   9 -10    0.46    5.57
 -16  11 -11    4.45    6.23
 -15   4  -6   -3.18    4.20
 -15   8 -10   11.18    6.68
 -14  14 -13    6.97    5.44
 -13   4  -8   -1.71    3.97
 -13   5  -9    1.53    4.73
 -12  11 -13    0.81    5.82
 -12  16 -14    5.46    4.94
 -12  20 -14   -0.93    4.81
 -12  21 -14   -3.17    3.77
 -11   5 -10   -0.05    6.05
 -11   8 -12   25.33    6.58
 -11  14 -14   -5.42    5.04
  -9   3  -9   44.35    4.82
  -9   4 -10   21.79    4.92
  -9   9 -13    5.23    5.96
  -8   5 -11    6.10    5.05
  -8  11 -14   -0.49    5.65
  -8  17 -15    3.09    4.58
  -8  18 -15   -1.86    5.26
  -8  19 -15    4.64    5.08
  -8  20 -15    5.77    4.06
  -7   8 -13   88.88    6.94
  -7  15 -15   -2.91    5.04
  -7  21 -15    1.19    4.02
  -6   8 -13   38.80    7.38
  -6  22 -15    0.49    3.46
  -5   6 -12   30.21    5.27
  -5  14 -15    6.82    6.14
  -5  22 -15   -0.09    3.45
  -4  14 -15   11.33    6.16
  -4  22 -15    4.23    4.36
  -3  22 -15   -0.90    3.75
  -2   6 -12   68.10    4.96
  -2   8 -13   17.65    5.13
  -2  15 -15   11.71    6.06
  -1  11 -14    2.47    5.78
  -1  16 -15   12.89    5.72
  -1  21 -15   -4.42    3.69
   0  18 -15    4.96    4.93
   1   7 -12   -4.58    3.90
   1   9 -13   12.41    4.48
   1  12 -14   30.70    5.13
   2  13 -14    4.21    5.52
 -20  13  -8    3.41    5.25
 -20  17  -9    9.29    4.68
 -20  18  -9   -0.02    4.01
 -20  19  -9   -1.07    3.57
 -20  20  -9   -2.67    3.14
 -19  13  -9   -0.74    5.50
 -19  17 -10   10.17    5.18
 -19  18 -10   -1.74    4.42
 -19  19 -10    9.09    4.15
 -19  20 -10   -0.94    3.00
 -18   7  -6    6.95    4.83
 -18   8  -7    7.42    5.02
 -18   9  -8    4.94    4.99
 -18  13 -10   -2.99    6.12
 -17   9  -9   91.65    6.14
 -16   5  -6    2.75    4.07
 -15  13 -12    2.32    6.50
 -14   4  -7   24.01    4.17
 -14  11 -12   -0.20    6.03
 -14  15 -13    3.49    4.92
 -13   8 -11   -5.61    5.98
 -13  10 -12    9.58    6.10
 -13  13 -13   -0.61    5.92
 -12   7 -11   30.41    6.13
 -12   9 -12   -5.50    6.27
 -12  17 -14    0.48    4.70
 -12  18 -14   -0.70    4.74
 -12  19 -14   -0.70    4.30
 -11   4  -9   89.33    5.20
 -11  15 -14    3.40    6.09
 -11  22 -14   -0.78    3.59
 -10   6 -11   11.86    5.59
 -10  13 -14    3.46    5.98
  -9   7 -12   20.95    6.17
  -9  12 -14    0.11    5.82
  -8   4 -10   32.90    5.07
  -7   5 -11    0.51    4.83
  -7  11 -14   10.74    6.09
  -7  16 -15    9.42    5.17
  -7  17 -15    4.33    5.08
  -6  21 -15   -0.49    3.58
  -5   8 -13   11.29    5.72
  -5  15 -15   -3.92    5.85
  -4   6 -12  105.91    5.84
  -4  15 -15   20.97    6.25
  -3   8 -13   34.63    5.65
  -3  15 -15    2.09    5.62
  -3  21 -15    5.03    4.27
  -2  11 -14   11.87    6.32
  -2  16 -15    6.89    6.25
  -2  21 -15   10.06    4.27
  -1   5 -11    7.55    3.87
  -1  17 -15    9.86    4.88
  -1  18 -15    1.33    5.50
  -1  19 -15    1.88    5.20
  -1  20 -15    1.17    4.53
   2   6 -11   27.90    3.63
   2  10 -13   -2.73    4.90
   3  11 -13   25.74    5.10
 -19  11  -8    0.85    4.91
 -18  11  -9    3.33    5.58
 -17   6  -6    6.67    3.73
 -17   8  -8   45.73    6.25
 -17  14 -11    3.71    5.45
 -16   8  -9   22.08    5.36
 -16  12 -11   16.80    6.44
 -15   5  -7    9.09    4.89
 -15   7  -9    0.81    5.11
 -14   5  -8    6.95    4.21
 -14   6  -9   -7.29    4.82
 -14   9 -11    1.41    6.84
 -14  16 -13    7.44    4.91
 -14  17 -13    5.23    5.63
 -14  20 -13    5.12    3.91
 -14  21 -13   -4.12    3.78
 -12   3  -7    1.52    3.57
 -12  12 -13    4.35    5.96
 -11  11 -13    4.44    5.88
 -11  16 -14    5.50    6.05
 -11  21 -14    8.43    3.82
 -10   8 -12   17.79    7.61
 -10  10 -13    6.36    5.83
 -10  14 -14    8.68    5.87
  -9  13 -14   -2.14    6.98
  -8   3  -9   -0.89    4.34
  -8   7 -12   21.54    6.03
  -8   9 -13   78.35    7.12
  -8  12 -14   -7.14    5.61
  -6   5 -11   34.76    5.12
  -6  11 -14    1.94    6.17
  -6  18 -15    0.50    5.50
  -6  19 -15   -1.20    4.83
  -6  20 -15    5.17    3.83
  -5  16 -15   -0.01    5.61
  -5  17 -15    2.29    6.53
  -5  20 -15    1.18    4.41
  -5  21 -15   -0.32    3.72
  -4  11 -14   11.73    6.59
  -4  16 -15   -7.99    5.49
  -4  20 -15   -1.31    5.15
  -4  21 -15    2.84    4.54
  -3  11 -14   12.72    5.73
  -3  16 -15    6.25    5.61
  -3  17 -15   -0.66    6.15
  -3  20 -15   -0.13    5.13
  -2  17 -15   10.65    5.30
  -2  18 -15    0.26    5.26
  -2  19 -15   12.85    5.77
  -2  20 -15   -3.72    4.90
   0   7 -12    6.29    4.24
   0   9 -13    1.56    4.33
   0  12 -14    1.44    4.74
   1  13 -14   -0.31    5.84
   2   8 -12   20.23    4.36
   2  14 -14    5.65    5.83
 -20  12  -7    5.68    5.54
 -20  14  -8   42.34    5.29
 -19  10  -7   74.27    6.16
 -19  14  -9   -5.01    5.64
 -18  14 -10    0.24    5.44
 -17   7  -7   17.31    4.40
 -17  15 -11    5.53    5.47
 -16   6  -7   73.44    4.87
 -16   7  -8   10.17    4.59
 -16  10 -10    7.71    5.80
 -15   6  -8   -2.28    4.32
 -15  14 -12    3.10    5.21
 -14  12 -12   -1.65    5.62
 -14  18 -13   -3.28    4.40
 -14  19 -13   -2.10    4.21
 -13  14 -13   -6.30    5.43
 -12   6 -10   77.93    5.88
 -11   7 -11   49.60    6.22
 -11  17 -14    9.68    4.98
 -11  18 -14   -0.19    4.59
 -11  19 -14    4.35    4.51
 -11  20 -14    1.23    4.44
 -10   3  -8    6.19    4.06
 -10   5 -10    8.91    4.98
 -10  22 -14   -7.00    3.91
  -9   6 -11   -2.97    5.31
  -9  10 -13   17.19    6.26
  -7   3  -9    6.52    4.27
  -7   4 -10    5.72    4.47
  -7   9 -13   48.25    6.74
  -7  12 -14    7.79    5.76
  -5   5 -11    1.10    4.59
  -5  18 -15    9.54    4.93
  -5  19 -15   -2.83    4.16
  -4   5 -11   15.44    4.49
  -4  17 -15   -0.37    5.25
  -4  18 -15    2.04    5.04
  -4  19 -15   21.91    5.05
  -3   5 -11   10.01    4.41
  -3  18 -15    1.89    5.06
  -3  19 -15   -3.93    5.02
  -1   7 -12    1.88    4.93
  -1   9 -13   18.08    4.87
  -1  12 -14   28.77    5.53
   1   6 -11   12.27    4.29
   1  10 -13   -5.62    5.01
   2  15 -14   31.64    6.08
   3   7 -11  106.21    4.69
 -20  15  -8    6.75    4.91
 -19   9  -6   -0.94    5.04
 -19  12  -8   -3.75    4.91
 -18  10  -8    2.29    5.32
 -18  15 -10   -0.53    6.20
 -17  10  -9   21.80    6.55
 -17  16 -11    4.19    4.99
 -17  21 -11    6.20    3.65
 -16  13 -11   39.06    6.60
 -15   4  -5   34.73    4.18
 -15   9 -10   23.22    5.95
 -15  22 -12    0.29    3.82
 -13  11 -12   -7.96    5.57
 -13  15 -13    7.89    5.15
 -13  22 -13    4.42    4.03
 -12   4  -8   12.06    4.21
 -12   8 -11   29.96    6.36
 -12  10 -12    5.31    6.07
 -12  13 -13   11.42    6.13
 -11  12 -13   11.09    6.01
 -10   4  -9   15.88    4.45
 -10  11 -13    0.64    5.77
 -10  15 -14   -5.31    5.15
 -10  16 -14   -5.96    5.98
 -10  21 -14    4.47    4.53
  -9   8 -12   48.32    6.63
  -9  14 -14   10.31    6.02
  -9  23 -14   -1.18    3.65
  -8  13 -14    6.55    5.85
  -6   4 -10   36.98    4.91
  -6   7 -12    2.98    5.34
  -6   9 -13    0.04    6.01
  -2   9 -13   41.69    5.48
  -2  12 -14    2.24    5.57
   0  13 -14    4.07    4.88
   1  14 -14   10.73    5.90
   2  11 -13    2.50    4.92
 -20  13  -7   25.03    5.77
 -20  16  -8   -6.43    5.19
 -19  15  -9   -3.01    4.86
 -18  12  -9    9.82    5.20
 -18  16 -10    8.96    6.22
 -18  21 -10   -0.47    3.33
 -17   6  -5   -2.69    4.42
 -17  17 -11   -2.65    4.35
 -17  18 -11    2.37    3.95
 -17  19 -11   -0.08    3.88
 -17  20 -11    4.32    3.68
 -16   5  -5    5.46    3.99
 -15  16 -12   -4.11    6.01
 -15  21 -12   -6.30    3.98
 -14  10 -11   36.41    6.76
 -14  13 -12    5.12    5.77
 -13   4  -7  142.90    5.14
 -13   9 -11    1.82    6.23
 -13  16 -13    9.64    5.14
 -13  17 -13   -6.34    5.78
 -13  20 -13   -1.20    5.13
 -13  21 -13    2.71    3.76
 -12  14 -13   -6.88    5.93
 -12  23 -13    1.65    3.95
 -11   6 -10   18.76    5.25
 -10  17 -14    4.01    4.98
 -10  18 -14   -7.83    5.57
 -10  19 -14    0.53    5.44
 -10  20 -14    4.93    4.58
  -9   5 -10   70.61    5.32
  -9  15 -14   14.66    5.69
  -9  22 -14   -2.52    4.06
  -8   6 -11   17.86    5.30
  -8  10 -13   25.43    6.47
  -7  13 -14    6.30    5.69
  -5   4 -10    1.50    4.43
  -5   7 -12   32.91    5.37
  -5   9 -13   -4.13    5.73
  -4   7 -12   10.55    5.11
  -4  12 -14   14.33    6.18
  -3   9 -13    6.44    5.47
  -3  12 -14    8.11    5.74
  -1  13 -14   -5.90    6.17
   0   6 -11    2.51    4.36
   0  10 -13   -4.64    5.27
   1   8 -12    8.49    4.17
   2  16 -14    4.64    5.24
   2  17 -14   -7.18    5.60
   3  12 -13    7.02    4.79
 -20  17  -8    9.41    4.57
 -20  20  -8   19.10    3.84
 -19  16  -9   16.45    5.15
 -19  21  -9    3.17    3.67
 -18   8  -6   22.23    4.87
 -18   9  -7   40.12    5.03
 -18  17 -10    2.98    5.35
 -18  18 -10   36.46    5.62
 -18  19 -10   -1.80    4.57
 -18  20 -10    6.84    3.63
 -17   9  -8    3.73    5.63
 -17  13 -10   13.23    6.04
 -16   9  -9    4.08    5.37
 -16  11 -10   16.19    6.04
 -15   8  -9    4.58    6.30
 -15  17 -12   27.33    4.96
 -15  18 -12   -2.24    5.25
 -15  19 -12    5.91    5.17
 -15  20 -12    5.71    4.15
 -14   7  -9   47.71    5.56
 -13   5  -8   22.46    4.37
 -13  12 -12    9.48    5.84
 -13  18 -13    3.89    4.72
 -13  19 -13    8.29    4.59
 -11  13 -13   -2.44    5.95
 -10   7 -11   18.62    5.78
 -10   9 -12   -0.34    6.46
 -10  12 -13    7.35    7.00
  -9   4  -9    2.34    4.53
  -9  11 -13   12.52    5.81
  -9  16 -14    6.23    5.49
  -9  21 -14   -0.67    4.87
  -8   8 -12   21.40    6.16
  -8  14 -14   20.86    6.06
  -7   6 -11   25.55    5.22
  -7  10 -13   49.26    6.84
  -6  13 -14   12.35    6.41
  -6  24 -14    1.16    3.30
  -5  24 -14    1.83    3.43
  -2  13 -14   16.53    6.22
  -2  24 -14   -3.75    3.25
   0  14 -14    0.80    4.63
   1  15 -14   -1.21    5.01
 -20  18  -8   -0.31    4.17
 -20  19  -8   -3.35    3.66
 -19  11  -7   16.48    4.80
 -19  13  -8    8.76    4.74
 -19  17  -9    7.32    5.35
 -19  18  -9    7.22    5.28
 -19  19  -9    1.01    4.26
 -19  20  -9    0.83    3.94
 -18  13  -9    8.71    5.31
 -17   7  -6    2.79    4.71
 -17   8  -7   13.56    5.17
 -17  11  -9   40.52    6.70
 -16   8  -8    3.64    5.62
 -15   5  -6   44.50    4.52
 -15  10 -10    5.03    5.92
 -14   5  -7   94.59    4.96
 -14   6  -8   50.28    4.86
 -14  11 -11    5.16    6.27
 -14  14 -12   23.60    6.07
 -14  23 -12    2.12    3.47
 -12   7 -10   26.44    5.61
 -12  11 -12    8.36    5.91
 -12  15 -13    0.05    5.40
 -12  22 -13   -2.68    4.21
 -11   5  -9   -0.67    4.56
 -11   8 -11   14.25    6.14
 -11  10 -12   -1.09    5.98
  -9  17 -14   24.38    5.30
  -9  18 -14   -3.25    4.72
  -9  19 -14    3.58    4.59
  -9  20 -14    6.38    4.41
  -8   5 -10   17.42    4.87
  -8  22 -14   -0.39    3.86
  -7   8 -12   24.44    5.96
  -7  14 -14    8.05    5.79
  -6  10 -13   30.01    6.46
  -4  13 -14    6.33    6.15
  -4  24 -14    0.00    3.02
  -3  13 -14   -2.77    5.74
  -3  24 -14   -3.64    3.51
  -1   6 -11   11.61    3.90
  -1  10 -13   -1.62    4.80
  -1  14 -14    6.46    6.17
  -1  23 -14   -6.80    3.70
   0   8 -12  101.75    5.28
   0  15 -14    6.25    5.43
   0  22 -14    7.80    4.27
   1  11 -13  193.41    6.48
   1  16 -14   -4.22    5.91
   2   7 -11   45.50    3.91
   2   9 -12    7.60    4.01
   2  12 -13   35.57    5.41
   3  13 -13   -7.40    5.21
 -20  14  -7    8.25    5.24
 -19  10  -6    5.76    5.28
 -18  11  -8    3.17    4.74
 -17  14 -10    7.40    5.93
 -16   6  -6    3.32    3.83
 -16   7  -7  205.34    6.61
 -15   6  -7    6.40    4.26
 -15   7  -8    0.71    4.57
 -14  15 -12    0.30    5.39
 -14  22 -12   -4.17    4.02
 -13   8 -10   26.60    5.96
 -13  10 -11    5.67    6.45
 -13  13 -12   20.11    6.13
 -12   9 -11   21.42    6.38
 -12  16 -13   16.90    5.35
 -12  17 -13   -3.07    4.95
 -12  20 -13   -6.88    5.24
 -12  21 -13   -1.55    4.36
 -11  14 -13   -9.32    5.91
 -11  23 -13    1.46    4.01
 -10   6 -10   66.50    5.58
 -10  13 -13    2.48    7.04
  -9   7 -11   83.74    6.25
  -9   9 -12  147.02    7.62
  -9  12 -13   10.24    5.91
  -8   4  -9   26.86    4.69
  -8  11 -13    6.80    6.09
  -8  16 -14    7.57    5.44
  -8  21 -14   -2.21    4.27
  -7  15 -14   13.31    5.86
  -6   6 -11    0.91    5.11
  -6   8 -12   97.76    6.40
  -6  14 -14   21.74    6.35
  -6  23 -14   -2.23    3.65
  -5   6 -11   26.21    4.99
  -5  10 -13    2.92    5.93
  -5  23 -14    4.18    3.61
  -3  10 -13   22.83    5.77
  -3  14 -14    5.29    6.94
  -2   6 -11   37.17    4.52
  -2  10 -13    1.69    5.53
  -2  14 -14    9.86    5.57
  -2  23 -14    0.99    3.84
  -1   8 -12   -0.58    4.25
   0  11 -13    6.70    5.28
   1  17 -14   -0.59    5.60
   1  18 -14   -8.43    5.34
   1  19 -14    0.17    5.24
   1  20 -14   -5.81    4.90
   3  10 -12   36.86    4.58
 -20  15  -7    7.72    5.55
 -19  14  -8   -2.28    4.67
 -18  10  -7    7.03    5.39
 -18  14  -9    7.50    5.35
 -17  15 -10    8.87    5.72
 -17  22 -10   -3.77    3.37
 -16  10  -9    6.00    5.64
 -14  16 -12    0.36    5.30
 -14  21 -12   -2.21    3.77
 -12   4  -7   12.45    3.84
 -12  12 -12   13.84    5.98
 -12  18 -13    2.64    4.91
 -12  19 -13    2.29    4.66
 -11  11 -12    2.93    6.18
 -11  15 -13    1.13    5.97
 -11  22 -13   -0.32    4.71
 -10  10 -12   79.78    6.90
 -10  24 -13   -0.57    3.41
  -8  18 -14    3.66    4.79
  -8  19 -14   -4.11    4.49
  -8  20 -14    3.78    4.42
  -7   5 -10   22.49    4.74
  -7  11 -13    8.05    6.34
  -7  16 -14    7.92    5.32
  -6  15 -14    2.14    6.04
  -6  22 -14   -3.00    3.76
  -5   8 -12   44.96    5.68
  -4   6 -11    4.01    4.46
  -4   8 -12   13.89    6.28
  -4  14 -14   -5.82    6.12
  -4  23 -14   -0.94    3.41
  -3  23 -14    7.58    4.17
  -2   8 -12   24.11    4.84
  -1  15 -14   -7.77    4.96
  -1  22 -14   -3.14    4.23
   0  16 -14   26.07    5.13
   0  17 -14   -0.93    5.34
   0  21 -14    3.51    4.48
   1   7 -11  108.54    4.80
   1   9 -12   20.13    4.96
   3   8 -11    3.81    3.81
 -19  12  -7   -0.51    4.70
 -19  15  -8   15.87    5.51
 -18   9  -6    8.61    4.94
 -18  12  -8    6.26    5.71
 -18  15  -9  -14.03    6.20
 -17  10  -8    3.95    4.92
 -17  12  -9   -3.79    5.38
 -17  16 -10   -2.16    6.37
 -17  21 -10    0.59    3.69
 -16  13 -10  -11.36    7.30
 -15   9  -9    2.71    5.50
 -15  11 -10   66.07    6.83
 -14   8  -9   24.11    6.57
 -14  12 -11    6.21    6.42
 -14  17 -12    6.30    4.93
 -14  18 -12    0.16    4.71
 -14  19 -12    0.74    4.52
 -14  20 -12    8.72    4.49
 -13  14 -12    6.06    6.03
 -13  23 -12    4.17    3.85
 -12   5  -8   80.18    4.89
 -11   7 -10   15.86    5.42
 -11  16 -13    1.87    5.15
 -11  21 -13   -2.63    4.86
 -10  14 -13   -7.62    5.87
 -10  23 -13   -0.02    4.13
  -9   6 -10    8.38    4.90
  -9  13 -13    3.91    5.85
  -8   7 -11   11.56    5.42
  -7   4  -9  526.14    7.62
  -7  17 -14    7.33    5.34
  -7  18 -14    3.56    5.09
  -7  19 -14    4.10    4.81
  -7  20 -14   -0.60    4.46
  -6   5 -10    7.64    4.64
  -6  11 -13   14.47    6.41
  -6  16 -14   -2.01    5.61
  -6  21 -14    3.00    4.56
  -5  22 -14    1.36    4.08
  -4  15 -14   39.72    6.65
  -4  22 -14    5.04    4.87
  -3  15 -14   15.81    6.04
  -3  22 -14    7.15    4.90
  -2  15 -14   29.62    5.85
  -2  22 -14    1.13    4.70
  -1  11 -13  190.11    6.80
  -1  16 -14   -6.03    4.94
  -1  21 -14    4.19    5.24
   0  18 -14   50.90    5.63
   0  19 -14   -3.29    5.53
   1  12 -13   26.06    5.06
   2  13 -13   -0.64    5.13
   3  14 -13    0.82    4.89
   4   9 -11   28.50    4.60
 -20  16  -7    1.94    4.90
 -20  17  -7   -0.85    4.94
 -20  21  -7   -4.32    3.41
 -19  11  -6   12.15    5.61
 -19  22  -8   -3.41    3.30
 -18  16  -9   -3.39    5.99
 -18  22  -9    0.26    3.12
 -17  17 -10   31.75    5.64
 -17  18 -10    1.71    5.55
 -17  19 -10    3.37    4.64
 -17  20 -10    2.34    4.15
 -16   9  -8   12.92    5.93
 -15  15 -11    3.41    5.28
 -15  22 -11   -2.54    4.14
 -13   6  -8   17.17    5.34
 -13   9 -10    6.28    6.99
 -13  11 -11   11.85    6.39
 -13  15 -12    6.68    5.88
 -13  22 -12    0.73    4.39
 -12   8 -10   27.81    5.83
 -12  10 -11   28.53    6.61
 -12  13 -12   -5.89    5.77
 -12  24 -12    2.89    3.94
 -11   9 -11   16.53    6.33
 -11  17 -13   -0.15    5.04
 -11  19 -13    3.45    4.78
 -11  20 -13   -0.11    4.55
 -10  15 -13    4.04    6.43
  -9  10 -12   13.05    6.61
  -9  24 -13   -3.32    3.75
  -7   7 -11   -3.73    5.12
  -7   9 -12   19.99    6.11
  -7  12 -13    3.20    6.20
  -5   5 -10  435.93    7.43
  -5  11 -13   -4.92    5.96
  -5  17 -14   13.31    7.25
  -5  20 -14    2.71    5.32
  -5  21 -14    4.85    3.96
  -4   5 -10    5.81    4.33
  -3   5 -10  185.87    5.46
  -3  11 -13   22.90    5.75
  -3  16 -14  -10.92    5.71
  -3  21 -14   -0.30    5.43
  -2  11 -13    3.48    5.33
  -2  16 -14    0.31    5.47
  -2  17 -14    2.00    6.52
  -2  21 -14   -1.41    5.28
  -1  17 -14    0.97    5.14
  -1  18 -14    3.64    5.75
  -1  19 -14    2.61    5.55
  -1  20 -14    1.40    5.23
   0   7 -11    0.69    3.97
   0   9 -12    6.05    4.16
   0  12 -13    2.56    5.61
   2  10 -12    3.65    4.19
   3  15 -13    1.70    5.61
 -20  14  -6   79.75    6.18
 -20  18  -7   -3.64    4.58
 -20  19  -7    1.13    4.23
 -20  20  -7    3.12    3.51
 -19  13  -7   -4.19    5.39
 -19  16  -8    9.46    4.84
 -19  17  -8   10.78    5.37
 -19  20  -8    4.87    4.45
 -19  21  -8   -1.93    3.64
 -18  17  -9   -4.50    5.90
 -18  20  -9    2.50    4.67
 -18  21  -9   16.66    3.73
 -17   7  -5   21.42    4.13
 -17   8  -6    9.32    5.08
 -17   9  -7   22.19    4.91
 -17  13  -9    2.75    5.62
 -16   6  -5   10.22    4.00
 -16  11  -9   18.93    5.70
 -16  14 -10    3.91    7.47
 -15   5  -5    8.11    3.32
 -15   8  -8   -1.79    4.75
 -15  16 -11   16.31    5.41
 -15  21 -11    1.64    4.70
 -14   5  -6   14.39    4.42
 -14   7  -8   16.04    4.73
 -14  13 -11   -5.19    6.00
 -13   5  -7   -1.20    3.80
 -13  16 -12    1.71    5.52
 -13  21 -12   -3.76    5.10
 -11   6  -9   24.26    4.97
 -11  12 -12   -2.94    5.78
 -10  11 -12    7.02    6.14
 -10  16 -13    3.45    6.78
 -10  22 -13    4.81    4.39
  -9   5  -9   34.26    4.84
  -9  14 -13    1.92    5.94
  -9  23 -13    1.19    4.21
  -8   6 -10   60.95    5.24
  -8  13 -13    6.02    5.78
  -8  24 -13    5.35    4.02
  -6   7 -11   18.54    5.08
  -6   9 -12    1.34    5.68
  -6  12 -13    7.79    6.44
  -5  18 -14    6.86    5.34
  -5  19 -14    7.88    4.78
  -4  17 -14   -0.34    6.10
  -4  18 -14    4.61    5.47
  -4  19 -14    0.70    6.32
  -4  20 -14   18.79    5.26
  -3  17 -14   20.48    6.02
  -3  18 -14   -8.96    6.59
  -3  19 -14    7.60    6.34
  -3  20 -14    5.03    5.15
  -2  18 -14   19.57    5.56
  -2  19 -14   -7.04    4.90
  -1   7 -11  105.71    5.50
  -1   9 -12   13.21    4.52
  -1  12 -13   31.34    6.07
   1  13 -13   41.63    6.18
   2   8 -11   22.05    4.30
   2  14 -13    4.98    5.55
   3  11 -12   -4.11    4.60
 -19  18  -8   -1.68    4.91
 -19  19  -8    1.07    4.88
 -18  11  -7    5.82    5.06
 -18  13  -8    1.43    4.90
 -18  18  -9    1.71    4.67
 -18  19  -9   10.42    5.13
 -17  11  -8    7.16    5.18
 -16   7  -6   -3.15    4.41
 -16   8  -7   18.78    4.80
 -15   6  -6    8.61    4.34
 -15   7  -7   59.06    5.52
 -15  10  -9   10.68    6.67
 -15  17 -11   -4.40    4.94
 -15  18 -11    6.06    5.95
 -15  19 -11   13.69    5.43
 -15  20 -11    2.32    4.25
 -14   6  -7    0.06    3.82
 -14  14 -11    2.52    6.74
 -13  12 -11    7.78    6.33
 -13  17 -12   -2.27    5.02
 -13  18 -12    7.12    4.97
 -13  19 -12   -2.38    4.67
 -13  20 -12    4.06    4.61
 -12  14 -12   -5.39    5.95
 -12  23 -12    1.70    3.69
 -11   4  -7   -1.35    3.71
 -10   7 -10   49.73    5.60
 -10   9 -11   32.14    6.39
 -10  17 -13    7.06    5.16
 -10  19 -13   -5.96    5.75
 -10  20 -13   -1.82    4.61
 -10  21 -13   12.63    4.65
  -9   4  -8  124.43    5.06
  -9  15 -13   -1.65    5.91
  -8  10 -12   19.93    6.47
  -7  13 -13   -1.18    6.01
  -5   7 -11    3.39    4.90
  -5   9 -12  156.60    6.81
  -5  12 -13   16.20    6.33
  -2   7 -11   60.12    4.69
  -2   9 -12   -5.34    4.70
  -2  12 -13   49.48    6.92
  -1  25 -13   -1.36    3.22
   1  10 -12   13.02    4.94
   3  16 -13   -6.73    5.23
 -19  12  -6    8.18    5.41
 -19  14  -7   13.89    5.32
 -18  10  -6   51.34    5.40
 -17  14  -9    1.52    5.67
 -17  23  -9    0.65    3.34
 -16  15 -10   17.08    6.17
 -14   9  -9    9.79    5.64
 -14  23 -11    2.44    4.05
 -12   7  -9   14.86    5.24
 -12  11 -11   16.83    6.45
 -12  15 -12   10.70    6.13
 -12  22 -12    4.81    5.08
 -11   8 -10    8.27    5.49
 -11  10 -11    3.45    6.32
 -11  13 -12   10.78    5.96
 -11  24 -12   -0.15    4.02
 -10  12 -12   13.46    6.04
  -9  16 -13   -0.91    7.06
  -9  22 -13   -0.82    4.37
  -8   5  -9   83.14    5.27
  -8   8 -11   -9.49    5.38
  -8  14 -13    0.07    5.72
  -8  23 -13    0.31    3.68
  -7   6 -10    8.13    4.78
  -7  10 -12    8.91    6.17
  -6  13 -13    6.10    7.52
  -5  25 -13    0.97    3.24
  -4   7 -11   21.07    4.77
  -4  25 -13   -2.40    3.22
  -3  12 -13    1.93    5.51
  -3  25 -13   -0.81    3.46
  -2  25 -13    0.08    3.75
   0  13 -13    3.91    4.83
   0  24 -13    0.67    3.78
   1   8 -11   21.67    4.58
   1  14 -13   -6.61    5.85
   2  15 -13   22.34    5.52
   3   9 -11    4.97    4.17
 -20  16  -6   -0.24    5.17
 -18   9  -5   92.36    5.59
 -18  14  -8   -2.57    4.99
 -18  23  -8   -0.20    2.98
 -17  10  -7    1.04    5.86
 -17  15  -9    6.06    6.90
 -16  10  -8    5.62    5.13
 -16  12  -9   12.21    5.77
 -16  16 -10    4.35    5.68
 -16  17 -10    6.06    6.22
 -15  24 -10   -1.22    3.66
 -14  15 -11    7.65    5.79
 -14  22 -11    3.19    4.50
 -13  10 -10   -0.38    5.95
 -13  13 -11    0.31    5.64
 -12   9 -10   -4.62    5.70
 -12  16 -12    3.60    5.81
 -12  21 -12   -0.54    5.36
 -11  14 -12   -3.27    5.85
 -10   6  -9   19.98    4.83
 -10  25 -12    0.52    3.69
  -9   7 -10   -4.91    4.93
  -9   9 -11   -2.14    5.86
  -9  17 -13    2.72    5.51
  -9  18 -13   17.82    6.24
  -9  19 -13   -1.98    5.84
  -9  20 -13   -6.61    4.58
  -9  21 -13   -2.38    4.43
  -8  15 -13   -2.75    5.77
  -8  22 -13    5.78    5.07
  -7   8 -11   22.18    5.48
  -6   6 -10  250.36    6.57
  -6  10 -12   12.86    5.91
  -6  24 -13    0.44    3.56
  -5  13 -13   -0.85    6.30
  -1  13 -13   33.35    5.54
   0  10 -12   17.90    4.39
   1  23 -13   -6.89    3.90
   2  11 -12    8.28    4.34
   2  16 -13   15.27    5.41
   3  12 -12   18.51    5.03
   4  10 -11    6.83    4.45
 -20  17  -6   11.70    5.40
 -20  21  -6    2.69    3.47
 -19  15  -7    0.89    4.50
 -19  22  -7   13.61    3.64
 -18  12  -7    0.58    5.20
 -18  15  -8   -0.50    5.71
 -17  12  -8    3.31    5.28
 -17  16  -9    1.90    6.85
 -17  22  -9    0.41    3.59
 -16  18 -10    1.17    4.73
 -16  19 -10   12.22    4.79
 -15   9  -8    3.52    5.00
 -15  11  -9    0.62    6.73
 -14  16 -11    3.32    5.35
 -14  21 -11   -2.94    4.21
 -13   7  -8   -4.83    5.34
 -13  24 -11    4.64    3.95
 -12   5  -7    5.97    3.93
 -12  12 -11    8.91    6.11
 -12  17 -12   -5.13    5.03
 -12  18 -12   11.44    5.22
 -12  19 -12    1.13    4.92
 -12  20 -12   17.26    4.95
 -10   5  -8    0.24    4.29
 -10  10 -11    2.42    6.23
 -10  13 -12    5.73    5.78
  -9  12 -12   -3.62    5.95
  -8  11 -12   14.94    6.57
  -8  16 -13   -0.09    5.83
  -8  21 -13   11.78    5.50
  -7   5  -9   83.63    5.11
  -7  15 -13   -1.86    6.73
  -6  14 -13   -0.85    6.30
  -5   6 -10    9.02    4.52
  -5  10 -12   -1.30    5.53
  -5  24 -13    0.83    3.72
  -4  24 -13   -4.76    3.47
  -3  13 -13    3.65    5.69
  -3  24 -13   -2.20    4.55
  -2  13 -13    2.57    5.54
  -2  24 -13   -1.97    3.90
  -1  10 -12    8.83    4.62
  -1  24 -13    3.39    3.92
   0   8 -11    6.43    4.13
   0  14 -13   -2.50    4.82
   0  23 -13   -1.38    4.46
   1  15 -13    1.42    5.70
   1  22 -13    2.85    4.60
   2  17 -13    2.96    5.82
   2  20 -13   -4.19    5.33
 -20  18  -6   12.58    4.85
 -20  19  -6    6.76    4.32
 -20  20  -6   19.48    3.75
 -19  13  -6    3.13    5.67
 -19  16  -7   15.91    5.53
 -19  21  -7   -5.85    3.92
 -18  16  -8    1.47    6.14
 -18  22  -8   -1.52    3.97
 -17   8  -5    7.78    4.30
 -17   9  -6   22.54    4.56
 -17  17  -9   -3.11    6.47
 -17  20  -9    2.24    4.58
 -17  21  -9   10.64    4.23
 -16   9  -7   56.37    4.98
 -16  13  -9   78.08    6.66
 -15  23 -10   14.91    3.94
 -14   8  -8   15.05    4.90
 -14  17 -11    1.74    5.29
 -14  18 -11    0.74    5.20
 -14  19 -11    5.95    4.77
 -14  20 -11   -3.92    4.45
 -13   5  -6   51.07    4.82
 -13   6  -7   19.34    4.87
 -13  14 -11    7.87    5.80
 -12  25 -11    1.48    3.53
 -11   7  -9   -2.68    4.90
 -11  15 -12    8.41    6.08
 -11  22 -12    3.38    4.37
 -10   8 -10   21.34    5.48
 -10  24 -12   -0.21    3.87
  -9  25 -12   -0.69    3.49
  -8   7 -10    3.65    4.86
  -8   9 -11   17.85    5.82
  -8  17 -13   -2.78    5.51
  -8  18 -13    5.28    5.41
  -8  19 -13   -1.73    4.82
  -8  20 -13   -4.34    4.64
  -7  11 -12   12.40    6.35
  -7  22 -13   -0.49    4.38
  -6   8 -11   13.44    5.48
  -5   8 -11    8.72    5.04
  -4   6 -10   42.20    4.73
  -4  10 -12    1.28    5.34
  -3   6 -10    0.48    4.10
  -2  10 -12   11.06    4.94
  -2  14 -13    3.02    6.49
  -1  14 -13    4.15    5.29
  -1  23 -13    2.93    4.97
   0  15 -13    5.39    5.65
   1  11 -12    3.82    4.41
   1  16 -13   14.21    6.14
   2   9 -11   27.24    3.95
   2  18 -13    5.75    5.31
   2  19 -13   -2.92    5.62
 -19  17  -7    2.37    5.11
 -19  18  -7    4.63    4.97
 -19  19  -7   -0.85    5.06
 -19  20  -7    4.95    4.56
 -18  11  -6   52.01    5.66
 -18  13  -7   28.54    5.58
 -18  17  -8   -0.06    5.84
 -18  18  -8    2.19    5.44
 -18  20  -8   -1.77    5.07
 -18  21  -8   -6.34    4.24
 -17  13  -8    4.28    5.25
 -17  18  -9   -0.44    5.05
 -17  19  -9   -3.70    5.11
 -16   7  -5   28.23    4.39
 -16   8  -6   43.61    5.13
 -16  11  -8    9.32    5.38
 -16  24  -9   -0.87    3.06
 -15   6  -5   26.96    4.28
 -15   8  -7    5.17    4.28
 -15  22 -10   -3.55    4.33
 -14   6  -6  169.34    5.73
 -14   7  -7   13.72    4.15
 -14  10  -9   12.49    5.69
 -13  11 -10    5.65    6.20
 -13  15 -11   12.25    5.94
 -13  23 -11    0.71    4.11
 -12   8  -9   77.98    5.95
 -12  10 -10    7.03    6.06
 -12  13 -11    7.86    5.76
 -11   9 -10   15.09    5.79
 -11  16 -12    3.62    6.03
 -11  17 -12   11.76    6.50
 -11  21 -12    1.44    4.59
 -10  14 -12   18.44    6.00
 -10  23 -12    4.54    5.02
  -9   6  -9   29.48    4.80
  -9  13 -12   11.95    5.85
  -8  12 -12    8.08    6.25
  -7  16 -13   58.51    6.45
  -7  17 -13    5.09    5.73
  -7  20 -13   -1.08    5.85
  -7  21 -13    1.70    4.46
  -6   5  -9   75.12    4.87
  -6  11 -12   14.04    6.10
  -6  15 -13   11.06    6.03
  -5  23 -13    0.35    3.89
  -4   8 -11    2.22    4.74
  -4  23 -13   -3.97    4.41
  -3  14 -13   -2.82    5.71
  -3  23 -13    9.27    5.07
  -2   8 -11   23.46    4.42
  -2  23 -13   -1.70    4.80
  -1  15 -13   11.68    6.18
   0  11 -12   -0.64    4.87
   0  22 -13   -2.50    5.10
   1  17 -13   -4.18    6.01
   1  20 -13   17.18    5.50
   1  21 -13    4.00    4.80
   2  12 -12   20.53    4.64
 -19  12  -5   19.68    5.54
 -19  14  -6   -5.02    5.45
 -18  10  -5    5.68    4.84
 -18  19  -8   12.25    4.85
 -17  11  -7    1.57    4.66
 -16  14  -9    3.34    5.98
 -16  23  -9   -0.59    3.70
 -15   7  -6    9.63    4.07
 -15  12  -9    7.25    5.90
 -15  21 -10   -0.58    5.00
 -14  13 -10    8.72    6.38
 -14  24 -10    3.84    3.94
 -13  16 -11   25.55    6.25
 -13  22 -11    3.98    4.33
 -12  24 -11    0.21    3.67
 -11  12 -11   11.22    6.09
 -11  18 -12    4.22    5.12
 -11  19 -12   -4.88    4.87
 -11  20 -12    1.59    4.80
 -10  11 -11    8.24    6.47
 -10  15 -12   -0.26    5.88
  -9   5  -8    3.38    4.23
  -9   8 -10    3.29    5.17
  -9  10 -11   38.14    6.37
  -9  24 -12    3.46    3.71
  -8  25 -12    4.86    3.93
  -7   7 -10   19.98    4.92
  -7  18 -13   21.75    5.58
  -7  19 -13   -0.46    5.15
  -6  16 -13   -8.22    5.67
  -6  17 -13    5.86    6.60
  -6  26 -12    0.39    3.51
  -5  11 -12   21.03    5.91
  -5  22 -13    2.15    4.24
  -4  15 -13   37.67    6.67
  -4  22 -13   -6.60    5.36
  -3  15 -13    5.05    5.88
  -2  22 -13   10.07    5.69
  -1  11 -12    6.64    5.38
  -1  22 -13   -5.33    5.11
   0  16 -13   -7.68    4.69
   1   9 -11   73.85    5.18
   1  18 -13   11.34    4.82
   1  19 -13   -6.40    5.17
   3  10 -11    6.31    3.49
   4  11 -11    4.84    4.60
 -19  23  -6   -4.16    3.02
 -18  14  -7    9.87    5.36
 -17  14  -8    1.67    5.33
 -16  15  -9    9.15    6.16
 -15  10  -8   10.81    5.32
 -15  20 -10   -0.66    4.39
 -14  14 -10   -5.14    7.52
 -13  12 -10   20.71    6.59
 -13  17 -11   -2.47    5.42
 -13  18 -11   21.63    6.68
 -13  20 -11    9.32    4.81
 -13  21 -11   -5.30    4.41
 -12  14 -11    5.28    5.82
 -11   5  -7  115.03    4.87
 -11  25 -11    0.16    3.72
 -10   7  -9  274.37    6.98
 -10  16 -12    1.86    5.96
 -10  22 -12   -9.40    4.32
  -9  14 -12    3.17    5.79
  -8   6  -9   15.61    4.69
  -8  13 -12    2.04    6.01
  -7  12 -12  -10.69    6.25
  -7  25 -12   -1.19    4.09
  -6   7 -10    6.86    4.87
  -6   9 -11   -4.97    5.19
  -6  18 -13    2.54    5.21
  -6  19 -13   -1.40    5.11
  -5  21 -13    6.21    4.63
  -5  26 -12    0.48    3.51
  -4  16 -13    2.97    6.28
  -3  16 -13    2.72    7.09
  -3  22 -13   -0.53    4.66
  -2  11 -12    4.81    5.08
  -2  16 -13   12.80    5.69
  -2  21 -13    4.57    5.59
  -1  16 -13    1.66    5.23
  -1  17 -13    8.29    5.96
  -1  21 -13    7.72    5.56
  -1  26 -12    4.62    3.60
   0  17 -13   -1.72    4.85
   0  18 -13   -0.05    4.71
   0  19 -13   -0.08    5.47
   0  20 -13    0.50    5.02
   1  12 -12   -1.62    4.53
   3  14 -12    0.84    4.90
 -19  15  -6   10.35    6.09
 -18  12  -6    1.73    5.41
 -18  23  -7   -1.58    3.96
 -17  10  -6   -6.47    4.33
 -17  12  -7   -9.59    5.41
 -17  15  -8   62.28    7.11
 -17  23  -8    6.30    3.51
 -16  10  -7   -2.67    4.59
 -16  12  -8    5.07    5.52
 -16  16  -9   -4.19    6.08
 -16  22  -9   -2.40    3.85
 -15  13  -9    8.86    6.09
 -14   9  -8   -4.84    4.95
 -14  23 -10   -1.11    3.71
 -13   8  -8    2.73    4.74
 -13  19 -11    8.20    5.39
 -12  11 -10    5.82    6.17
 -12  15 -11   -0.11    6.95
 -12  23 -11    2.26    4.42
 -11   8  -9    0.80    5.10
 -11  10 -10   17.21    6.04
 -11  13 -11    0.72    6.15
 -10   9 -10   -4.24    5.45
 -10  18 -12    1.01    5.13
 -10  19 -12    4.52    6.10
 -10  20 -12   -8.58    4.84
 -10  21 -12    9.54    4.87
  -9  15 -12    9.27    5.95
  -9  23 -12    3.24    4.32
  -8   8 -10    7.86    5.08
  -8  10 -11   -4.34    5.82
  -6  12 -12   53.38    6.66
  -5   7 -10   19.28    4.78
  -5   9 -11   64.63    5.59
  -4  17 -13   -3.80    6.23
  -4  18 -13    1.72    7.22
  -4  19 -13   30.04    7.01
  -4  20 -13    0.65    5.41
  -4  26 -12    0.65    3.17
  -3  17 -13    7.48    6.01
  -3  18 -13   -0.22    7.04
  -3  20 -13    7.14    6.49
  -3  21 -13    1.74    4.96
  -3  26 -12   -0.52    3.15
  -2  18 -13  -10.14    6.52
  -2  19 -13    5.92    6.62
  -2  20 -13   13.96    6.30
  -2  26 -12    7.65    3.79
  -1  18 -13   27.92    5.50
  -1  19 -13    9.95    5.36
  -1  20 -13   12.56    5.26
   0   9 -11   -1.72    4.00
   0  12 -12   29.72    5.43
   2  10 -11   -3.12    4.14
   2  13 -12   39.14    4.87
 -19  13  -5   -3.96    5.44
 -19  16  -6   -2.61    5.19
 -19  22  -6    3.61    3.61
 -18  15  -7    4.66    4.82
 -18  22  -7   -2.91    4.04
 -17   9  -5    9.48    3.98
 -17  22  -8   -2.86    3.63
 -16  17  -9    2.08    5.52
 -16  18  -9    5.67    6.61
 -16  19  -9   21.26    5.73
 -16  20  -9   -5.86    5.20
 -16  21  -9   48.29    4.69
 -15   9  -7    5.91    4.53
 -14  22 -10   16.42    5.28
 -13  13 -10   19.19    6.46
 -12   6  -7    2.35    3.94
 -12   9  -9   16.49    5.37
 -12  16 -11   18.52    7.22
 -12  22 -11   -1.74    4.40
 -11  24 -11    1.40    4.17
 -10   6  -8  119.09    5.43
 -10  12 -11    8.40    6.36
  -9  11 -11    9.58    6.30
  -9  16 -12    8.61    6.33
  -9  22 -12    5.82    4.57
  -8   5  -8   10.00    4.22
  -8  14 -12   24.96    5.94
  -8  23 -12   -0.11    5.07
  -7   6  -9  131.71    5.59
  -7  10 -11   18.47    5.88
  -7  13 -12    5.33    6.31
  -7  24 -12   -8.19    4.41
  -5  12 -12   36.81    6.29
  -4   7 -10    6.19    4.48
  -4   9 -11   45.28    5.30
  -3   7 -10   65.56    5.52
  -3  19 -13   -0.42    5.80
  -2   9 -11   24.33    4.61
  -1   7 -10   58.67    4.21
  -1   9 -11   68.11    4.69
  -1  12 -12    1.31    4.89
   0  25 -12    5.17    3.87
   1  13 -12   10.32    5.43
   3  15 -12   39.46    5.57
 -19  17  -6    7.94    5.16
 -19  20  -6    6.47    4.97
 -19  21  -6   -4.20    3.83
 -18  11  -5   47.44    5.20
 -18  13  -6   -0.56    5.43
 -18  16  -7    8.67    5.06
 -18  21  -7    9.92    4.81
 -17  16  -8    9.47    5.59
 -17  17  -8   38.11    6.98
 -17  21  -8    7.38    4.72
 -16   7  -4    8.79    4.13
 -16   8  -5   12.20    4.33
 -16   9  -6    7.69    4.35
 -16  13  -8   11.53    5.55
 -15   6  -4    4.01    3.80
 -15  11  -8   10.90    5.48
 -15  14  -9    0.67    6.19
 -14   8  -7    5.23    4.25
 -14  16 -10   15.83    5.75
 -14  21 -10    8.87    4.52
 -13   7  -7   -2.04    3.95
 -13  24 -10    5.44    3.69
 -12  12 -10   11.96    7.66
 -12  17 -11   20.92    6.21
 -12  20 -11   -3.81    5.82
 -10  25 -11    3.66    3.90
  -9   7  -9   43.67    5.06
  -9   9 -10   13.15    5.49
  -9  17 -12   17.66    6.18
  -9  18 -12    6.58    6.73
  -9  20 -12    2.54    5.35
  -9  21 -12    1.96    4.75
  -8  15 -12   -4.43    5.69
  -7   8 -10    0.15    4.81
  -7  14 -12    4.40    7.13
  -6   6  -9    1.40    4.43
  -6  13 -12   13.47    6.43
  -5  25 -12   -0.61    3.78
  -4  25 -12    4.32    3.68
  -2  12 -12   23.12    5.43
  -1  25 -12    5.50    3.85
   1  10 -11   47.87    5.28
   1  24 -12    2.36    4.22
   2  14 -12   -0.86    4.56
   3  11 -11   14.28    3.76
   4  12 -11    1.88    4.97
 -19  14  -5    2.25    5.44
 -19  18  -6   -3.09    4.73
 -19  19  -6   -0.39    4.60
 -18  17  -7    6.61    4.93
 -18  18  -7  -10.38    5.65
 -18  19  -7    9.22    5.52
 -18  20  -7    7.01    5.69
 -17  11  -6   63.72    5.85
 -17  13  -7   10.25    5.13
 -17  18  -8   -1.51    5.16
 -17  19  -8    9.99    4.99
 -17  20  -8    5.56    4.84
 -16  11  -7    4.19    4.84
 -16  24  -8   -1.29    3.49
 -15   7  -5    6.21    4.27
 -15   8  -6   10.66    4.18
 -15  15  -9    8.15    7.69
 -14   6  -5   57.61    4.36
 -14   7  -6    4.19    4.04
 -14  10  -8    7.28    5.27
 -14  17 -10   -4.64    5.31
 -14  18 -10    2.95    5.18
 -14  19 -10   10.14    5.23
 -14  20 -10   16.49    4.86
 -14  25  -9    1.81    3.81
 -13   6  -6    2.08    3.79
 -13  14 -10    9.11    6.29
 -12  18 -11   -0.29    5.46
 -12  25 -10    1.23    4.20
 -11   7  -8    6.93    4.47
 -11  11 -10    8.92    6.18
 -11  15 -11    0.95    5.84
 -11  23 -11    3.18    4.36
 -10   8  -9   23.43    5.10
 -10  10 -10   -4.86    5.71
 -10  13 -11   12.65    6.14
  -9  12 -11   11.61    6.50
  -9  19 -12    2.86    5.03
  -8  11 -11   18.61    6.18
  -8  16 -12    2.37    5.78
  -8  22 -12    7.04    4.59
  -7  23 -12    2.00    4.50
  -6  10 -11   17.40    5.51
  -5  13 -12    0.47    5.98
  -3  25 -12    2.99    3.73
   0  13 -12   44.39    5.13
   3  16 -12   -1.96    5.09
 -19  23  -5   -0.04    3.28
 -18  24  -6   -2.35    3.30
 -17  24  -7    5.66    3.17
 -16  14  -8   -5.31    5.54
 -15  12  -8    1.85    6.66
 -13   9  -8   48.11    5.49
 -13  15 -10    9.60    6.76
 -13  23 -10    3.89    4.20
 -12  10  -9   96.12    6.36
 -11   9  -9    1.65    5.11
 -11  16 -11   -3.86    5.90
 -11  22 -11   -0.04    4.56
 -11  26 -10    1.01    4.01
 -10  24 -11    9.02    4.51
  -9   6  -8   25.38    4.57
  -9  25 -11    4.17    3.71
  -8   7  -9  165.97    6.03
  -8   9 -10    4.94    5.23
  -8  17 -12   12.42    5.98
  -8  18 -12   27.19    7.25
  -8  19 -12    3.53    6.48
  -8  20 -12   18.41    5.23
  -8  21 -12   -3.85    4.70
  -8  26 -11   -2.62    3.84
  -7  11 -11   38.63    6.21
  -7  15 -12   16.44    5.89
  -7  22 -12    5.98    5.49
  -6   8 -10   45.12    5.11
  -6  14 -12   70.15    6.87
  -5   6  -9   76.88    4.82
  -5  10 -11   20.02    5.33
  -5  24 -12    0.45    3.98
  -4  24 -12    8.70    4.47
  -3  13 -12   34.23    5.84
  -2  13 -12   40.82    5.76
  -1  13 -12   12.02    5.13
   0  10 -11   -0.98    3.84
   0  24 -12    2.38    4.35
   1   8 -10    4.85    3.79
   1  14 -12   -2.31    4.83
   1  23 -12   -0.23    4.50
   2  11 -11   43.76    4.81
   2  15 -12    7.18    4.73
   2  22 -12   -6.17    4.91
   3  18 -12    1.82    5.53
   3  19 -12   -5.20    5.56
 -19  15  -5   -5.10    5.43
 -18  12  -5    9.86    5.34
 -18  14  -6   -6.88    5.01
 -18  23  -6   -3.27    4.01
 -17  10  -5    3.45    4.72
 -17  14  -7   -6.83    4.91
 -16  15  -8   17.08    7.01
 -16  23  -8   -0.93    3.83
 -15  10  -7    5.99    4.72
 -14  24  -9    3.01    4.17
 -13  16 -10    5.21    6.83
 -13  22 -10    3.61    4.46
 -13  26  -9   -1.62    3.60
 -12  13 -10   11.94    6.35
 -12  24 -10    6.40    5.03
 -11  17 -11    1.45    6.00
 -11  18 -11   13.53    6.94
 -11  20 -11    7.70    5.06
 -11  21 -11    0.72    4.84
 -10  14 -11   39.10    6.13
 -10  23 -11    4.53    4.53
  -9  10 -10   -5.89    6.63
  -9  13 -11   -8.55    5.72
  -8  12 -11   30.76    6.54
  -7  16 -12    0.75    5.61
  -7  21 -12   11.51    4.84
  -7  26 -11    2.74    4.00
  -6  15 -12   10.88    6.37
  -5   8 -10   16.39    4.71
  -5  14 -12   78.83    6.99
  -5  23 -12   14.29    5.18
  -5  27 -11   -6.14    3.33
  -4  10 -11    9.01    5.13
  -3  24 -12    1.17    5.14
  -2  10 -11    6.66    4.54
  -2  24 -12   -0.92    4.79
  -1  10 -11   36.90    4.57
   0   8 -10   75.13    4.60
   0  14 -12   13.40    4.90
   0  23 -12    6.12    5.26
   1  15 -12    9.39    5.70
   2  16 -12    7.95    4.88
   3  12 -11   12.64    4.64
   4  13 -11   36.69    5.53
 -19  16  -5   12.49    5.80
 -19  22  -5   10.73    3.62
 -18  15  -6    0.41    5.33
 -17   9  -4   47.45    4.68
 -17  12  -6    2.00    5.53
 -17  15  -7    6.03    6.19
 -17  23  -7    0.91    3.48
 -16  10  -6   -4.49    4.48
 -16  12  -7   23.96    5.29
 -16  22  -8    3.76    3.79
 -14   9  -7   29.15    4.78
 -14  11  -8   30.43    5.81
 -13   8  -7  133.26    6.10
 -13  12  -9    7.34    6.04
 -13  17 -10    8.63    5.92
 -13  20 -10   -1.69    5.79
 -13  21 -10   -5.50    4.57
 -12   7  -7  237.34    6.03
 -12  14 -10   -3.99    5.96
 -11  12 -10    8.41    6.30
 -11  19 -11   16.26    5.33
 -10   7  -8   13.47    4.40
 -10  11 -10   17.81    6.14
 -10  15 -11    8.99    5.87
 -10  22 -11    2.44    5.61
  -9   8  -9   35.42    5.05
  -9  24 -11    2.24    4.25
  -8  25 -11    1.32    3.70
  -7   7  -9   -5.36    4.31
  -7   9 -10   -2.59    4.98
  -7  17 -12   -1.33    5.68
  -7  18 -12    1.06    5.73
  -7  19 -12   20.99    5.59
  -7  20 -12    4.50    5.27
  -6  11 -11    6.30    5.63
  -6  16 -12   -1.94    5.86
  -6  22 -12    0.76    4.61
  -5  15 -12   12.68    6.43
  -4   8 -10   33.42    4.60
  -4  23 -12    5.84    4.60
  -4  27 -11    4.93    3.31
  -3   8 -10    0.15    4.24
  -3  14 -12   -1.21    5.59
  -3  27 -11    0.17    3.16
  -2  14 -12    0.03    5.48
  -1   8 -10    3.86    3.85
  -1  14 -12   -1.94    5.11
  -1  23 -12   -7.45    5.24
  -1  27 -11    3.47    3.46
   0  15 -12   10.46    5.90
   1  11 -11    7.95    4.19
   1  16 -12    5.88    5.81
   1  22 -12    2.32    4.84
   2  17 -12    0.57    4.72
   2  18 -12    0.70    5.67
   2  19 -12    0.35    5.74
   2  20 -12   14.34    6.11
   4  10 -10   23.95    3.93
 -19  17  -5   -2.49    5.18
 -19  20  -5   -2.47    4.53
 -19  21  -5   -7.68    3.81
 -18  22  -6   -6.47    4.17
 -17  22  -7    5.87    5.01
 -16   9  -5    6.56    4.83
 -16  16  -8    0.96    5.85
 -16  21  -8    2.91    4.25
 -16  25  -7    0.22    3.22
 -15   9  -6   78.34    5.61
 -15  13  -8   19.85    5.79
 -14  23  -9    0.28    4.05
 -14  26  -8    4.32    3.69
 -13  18 -10    6.57    5.45
 -13  19 -10   -4.68    5.25
 -13  25  -9   -1.35    3.80
 -12   6  -6   45.02    4.14
 -12  11  -9    7.06    5.77
 -12  23 -10    8.55    4.51
 -11   8  -8   -8.09    4.53
 -11  25 -10    5.15    4.18
 -10   9  -9   16.21    5.18
 -10  16 -11   10.79    5.95
 -10  21 -11    5.07    5.36
 -10  26 -10   -1.34    4.03
  -9  14 -11   -0.67    6.03
  -9  27 -10   -2.08    3.62
  -8   6  -8   78.71    4.86
  -8  13 -11    0.48    6.34
  -7  12 -11   29.80    6.35
  -6  17 -12   12.11    5.69
  -6  18 -12   68.18    7.39
  -6  19 -12   -4.21    6.41
  -6  20 -12   55.44    5.90
  -6  21 -12    2.43    5.03
  -5  11 -11    5.67    5.38
  -5  16 -12   18.43    6.32
  -4  22 -12   -0.22    5.84
  -3  15 -12   40.46    7.27
  -3  23 -12    3.64    5.11
  -2  15 -12    9.90    6.59
  -2  23 -12   11.21    5.03
  -1  15 -12   -3.90    5.28
   0  11 -11   -1.69    4.56
   1  17 -12   18.09    5.76
   1  21 -12    7.51    5.12
   1  26 -11    0.50    3.52
   2   9 -10   23.52    3.68
   2  12 -11   49.94    5.10
 -19  18  -5   13.10    4.90
 -19  19  -5    3.53    4.49
 -18  13  -5   13.60    4.68
 -18  16  -6    8.56    4.80
 -18  17  -6   16.43    5.41
 -18  21  -6   -6.28    4.89
 -17  16  -7    8.19    5.33
 -17  17  -7    5.36    6.38
 -17  21  -7   -1.99    4.50
 -16   8  -4   17.93    3.61
 -16  13  -7   72.56    6.04
 -16  18  -8    8.13    5.76
 -16  19  -8   15.50    5.49
 -16  20  -8   -2.86    5.14
 -15  11  -7   34.90    5.32
 -14   8  -6  130.68    5.31
 -14  22  -9   10.85    4.53
 -13   7  -6   13.52    4.08
 -13  13  -9   -2.32    6.15
 -12  15 -10   -0.84    5.69
 -12  22 -10    7.29    4.71
 -12  26  -9   -0.27    3.98
 -11  10  -9   10.39    5.45
 -11  13 -10   17.12    6.43
 -11  24 -10    3.47    5.18
 -10   6  -7   -3.44    3.98
 -10  12 -10   19.02    6.38
 -10  17 -11    7.11    5.99
 -10  18 -11   -1.66    5.88
 -10  19 -11    1.37    5.15
 -10  20 -11    2.15    5.08
  -9  11 -10    3.84    5.91
  -9  15 -11   18.64    5.94
  -9  23 -11   -5.74    4.47
  -8   8  -9    2.13    4.64
  -8  10 -10    9.91    5.46
  -8  24 -11    1.24    4.25
  -7  25 -11    5.21    3.91
  -6   7  -9  128.59    5.55
  -6   9 -10    2.30    4.77
  -6  12 -11    8.08    5.90
  -5  17 -12   54.63    6.92
  -5  26 -11    1.61    3.61
  -4  11 -11   13.62    5.23
  -4  21 -12    1.33    6.65
  -3  16 -12   -1.92    7.00
  -3  22 -12    2.59    5.09
  -2  11 -11   49.29    5.18
  -2  22 -12   -2.16    5.03
  -1  11 -11    8.05    4.44
  -1  16 -12   -8.33    6.42
  -1  22 -12   -3.39    4.75
   0  16 -12    6.35    5.07
   0  17 -12   13.70    5.89
   0  21 -12    2.98    4.96
   0  26 -11    0.06    4.07
   1  18 -12   -1.04    4.63
   1  19 -12   -3.02    4.59
   1  20 -12   -0.33    4.61
   3  13 -11    4.68    4.57
   4  14 -11   21.82    4.58
 -19  23  -4   -6.65    3.24
 -18  18  -6   -2.30    4.74
 -18  19  -6   10.80    5.15
 -18  20  -6    4.30    5.02
 -18  24  -5    5.44    3.39
 -17  11  -5    2.66    4.32
 -17  13  -6   33.56    5.03
 -17  18  -7   -1.00    5.28
 -17  19  -7   -0.85    5.00
 -17  20  -7    1.24    4.94
 -17  24  -6   -2.14    3.91
 -16  11  -6   21.38    5.02
 -16  24  -7    7.83    3.76
 -15   7  -4   49.14    3.69
 -15   8  -5   28.39    3.99
 -15  14  -8    4.83    5.86
 -14  12  -8   37.86    5.90
 -14  17  -9    1.90    7.16
 -14  21  -9   16.26    4.76
 -13  24  -9   13.42    4.48
 -12  16 -10    1.59    5.77
 -12  21 -10    7.10    4.94
 -11  14 -10  -11.91    7.05
 -11  27  -9    3.02    3.79
 -10  25 -10    1.49    4.91
  -9   7  -8   19.81    4.67
  -9  16 -11   10.50    5.92
  -9  22 -11    0.91    4.76
  -9  26 -10    4.17    4.35
  -8  14 -11   41.71    6.33
  -7  13 -11   -0.01    6.23
  -5   7  -9   83.08    5.01
  -4  19 -12  -12.42    7.23
  -4  20 -12    0.96    5.65
  -4  26 -11    1.85    3.70
  -3  20 -12    0.55    7.10
  -3  21 -12   10.07    5.39
  -3  26 -11   -0.02    3.55
  -2  16 -12   -3.13    5.52
  -2  17 -12    8.84    6.79
  -2  21 -12    5.38    5.30
  -2  26 -11   11.61    4.38
  -1  17 -12   25.47    5.59
  -1  20 -12    3.72    6.34
  -1  21 -12    3.69    5.20
  -1  26 -11   -1.68    3.93
   0  18 -12   -0.49    4.89
   0  19 -12    9.23    4.99
   0  20 -12   17.51    5.23
   1   9 -10   59.27    4.33
   1  12 -11    9.41    4.43
   3  10 -10    4.78    3.42
 -19  22  -4    5.42    3.67
 -18  12  -4   19.26    5.30
 -18  14  -5   -3.54    5.18
 -17  10  -4   13.35    4.78
 -16  14  -7   -8.95    5.36
 -15  15  -8   48.69    6.47
 -14  10  -7   13.73    4.87
 -14  18  -9    0.05    5.29
 -14  19  -9   -4.70    5.07
 -14  20  -9    2.01    5.01
 -14  25  -8   -0.11    3.98
 -13  14  -9   27.63    6.64
 -12  12  -9   -0.85    5.89
 -12  17 -10   11.51    5.97
 -12  18 -10   -3.83    5.85
 -12  19 -10    4.69    5.52
 -12  20 -10   19.24    5.26
 -11  23 -10    0.85    4.59
  -9   9  -9   -4.34    4.82
  -9  17 -11    0.54    5.89
  -9  18 -11   10.49    7.11
  -9  19 -11   13.16    7.02
  -9  20 -11   -3.85    4.99
  -9  21 -11    1.68    5.01
  -8  15 -11   17.90    6.14
  -8  23 -11    6.68    4.62
  -7  10 -10   51.23    5.65
  -7  24 -11    6.93    4.39
  -5  12 -11  122.50    6.66
  -5  25 -11   -0.92    4.63
  -4   7  -9  543.66    7.52
  -4   9 -10   13.63    4.60
  -4  12 -11    2.35    6.29
  -3  18 -12    4.29    6.05
  -3  19 -12    3.71    6.06
  -2  18 -12    4.07    5.71
  -2  19 -12   -4.08    5.65
  -2  20 -12   25.26    5.91
  -1  18 -12    1.42    5.28
  -1  19 -12    5.46    5.36
   0  12 -11    0.23    4.77
   1  25 -11    9.22    4.56
   2  13 -11   -3.51    4.76
   3  14 -11   -2.70    4.67
   4  11 -10    5.44    4.30
   4  15 -11    7.83    4.74
 -19  16  -4   -0.97    5.29
 -19  21  -4    4.56    4.17
 -18  23  -5    6.90    3.94
 -17  14  -6    3.50    4.82
 -17  23  -6   12.40    4.45
 -16  10  -5   12.24    5.08
 -16  23  -7   -6.52    3.91
 -15  10  -6   -4.54    4.12
 -15  12  -7   10.63    5.24
 -15  16  -8   16.96    6.31
 -14  13  -8   14.92    5.90
 -13   9  -7    2.34    4.48
 -13  15  -9   10.44    7.53
 -13  23  -9    0.08    4.33
 -13  26  -8   -2.85    3.91
 -12   8  -7   34.81    4.51
 -12  25  -9    2.70    3.83
 -11   9  -8  128.60    6.70
 -11  11  -9    0.28    5.58
 -11  15 -10   68.78    6.49
 -11  22 -10    6.90    4.92
 -11  26  -9   -1.51    4.22
 -10   8  -8   59.51    5.03
 -10  10  -9    2.08    5.19
 -10  13 -10    2.88    6.42
 -10  24 -10    1.56    4.42
  -9  12 -10    3.79    6.04
  -8  11 -10   14.65    5.71
  -8  16 -11    1.47    6.76
  -8  22 -11    2.26    4.79
  -7   8  -9  173.33    5.95
  -7  14 -11    4.59    6.28
  -7  23 -11   10.18    5.50
  -7  27 -10    4.19    3.83
  -6  10 -10   78.91    5.68
  -6  13 -11   10.99    6.06
  -6  24 -11   -0.96    4.52
  -4  25 -11   -2.70    4.41
  -3   9 -10  301.06    6.62
  -2  12 -11   60.88    5.47
  -1   9 -10   59.73    4.39
  -1  12 -11   15.67    4.69
   0  25 -11   -4.77    4.55
   2  10 -10   15.83    4.24
   2  24 -11    0.04    4.54
   4  16 -11    0.48    5.29
 -19  17  -4    1.40    5.37
 -19  20  -4   -1.12    4.68
 -18  15  -5    8.73    4.94
 -18  22  -5   -0.70    4.36
 -17  12  -5    9.16    4.64
 -17  15  -6    4.31    5.42
 -16  12  -6    4.84    4.62
 -16  15  -7   40.83    5.81
 -16  22  -7   -1.58    3.99
 -15  17  -8   61.38    6.82
 -15  18  -8   -6.52    7.07
 -15  19  -8   19.09    7.03
 -15  20  -8    8.89    4.97
 -15  25  -7    0.71    3.68
 -14  24  -8   15.61    4.36
 -13  22  -9   17.70    4.82
 -12  13  -9   23.26    6.29
 -12  27  -8   -6.66    3.67
 -11  16 -10    0.89    5.79
 -11  21 -10    7.05    5.05
 -10  14 -10    6.07    5.91
 -10  27  -9    8.36    4.07
  -9  25 -10   -1.97    4.37
  -8   7  -8  118.24    5.31
  -8   9  -9   38.16    5.36
  -8  17 -11   10.17    5.84
  -8  20 -11    9.15    5.51
  -8  21 -11   11.12    5.07
  -8  26 -10    2.94    3.72
  -7  15 -11    2.58    5.88
  -6   8  -9   14.43    4.64
  -6  14 -11   -0.43    6.15
  -5  13 -11    6.56    5.75
  -3  25 -11    5.81    4.05
  -3  28 -10   -1.61    2.99
  -2  25 -11    6.52    4.98
  -1  25 -11   -0.84    4.77
   1  13 -11    4.94    4.47
   1  24 -11   -0.90    4.92
   2  14 -11    9.09    4.91
   3  15 -11    6.71    4.99
   4  17 -11   15.37    5.32
 -19  18  -4    8.33    4.92
 -19  19  -4    3.42    4.80
 -18  13  -4    3.49    5.25
 -18  16  -5    5.63    4.88
 -18  21  -5    5.67    4.79
 -17  16  -6   11.05    5.91
 -17  22  -6   11.55    5.00
 -17  25  -5   -1.38    3.50
 -16   9  -4   40.52    3.87
 -16  16  -7    4.37    5.52
 -16  21  -7   21.00    5.25
 -16  25  -6    3.04    3.33
 -15   9  -5    1.72    4.68
 -15  13  -7    0.26    5.38
 -14   9  -6    6.99    3.98
 -14  11  -7    6.56    5.01
 -14  23  -8   -0.25    4.99
 -13   8  -6   17.83    4.01
 -13  16  -9   65.83    6.64
 -13  17  -9   10.06    5.67
 -13  20  -9    2.49    6.23
 -13  21  -9    4.57    4.77
 -12   7  -6   38.20    4.08
 -12  24  -9   -1.19    4.22
 -11  12  -9   16.58    5.94
 -11  17 -10   75.90    6.72
 -11  18 -10    4.44    5.92
 -11  19 -10    6.69    5.87
 -11  20 -10   14.66    5.18
 -10  23 -10    2.79    4.60
  -9  10  -9   20.01    5.25
  -9  13 -10   -0.17    6.14
  -8  12 -10   29.90    6.05
  -8  18 -11    0.77    5.80
  -8  19 -11    8.83    5.90
  -7  11 -10   29.09    5.61
  -7  16 -11   18.68    6.04
  -7  22 -11    4.65    4.85
  -6  23 -11   -9.44    4.29
  -5  10 -10   24.28    5.07
  -4  13 -11   55.65    5.96
  -2  13 -11    9.06    6.08
  -1  13 -11    9.63    5.70
   0  13 -11    0.37    4.36
   0  24 -11    1.16    5.34
   1  10 -10   -1.89    3.80
   2  23 -11    3.71    5.16
   3  11 -10  102.64    4.88
   3  22 -11   -5.63    4.98
 -18  17  -5   -1.99    4.25
 -18  18  -5   -1.71    5.14
 -18  19  -5    7.50    5.25
 -18  20  -5   -9.28    5.40
 -18  24  -4    5.11    3.37
 -17  11  -4  100.09    5.51
 -17  13  -5   37.91    5.86
 -17  17  -6   -2.04    5.60
 -17  20  -6   21.65    5.92
 -17  21  -6   -2.94    4.67
 -16  13  -6    0.38    5.43
 -16  17  -7   11.46    5.71
 -16  18  -7   -4.94    5.56
 -16  19  -7   13.50    5.53
 -16  20  -7   -0.32    5.04
 -15   8  -4   -1.66    3.87
 -15  11  -6   39.88    5.35
 -15  24  -7   -0.12    3.84
 -14   8  -5   23.79    4.49
 -13  10  -7   85.22    5.49
 -13  18  -9   13.22    5.74
 -13  19  -9   -3.41    5.16
 -13  25  -8    0.77    3.67
 -12  11  -8   39.08    6.55
 -12  14  -9   18.39    6.49
 -12  23  -9    6.84    4.54
 -11  25  -9    3.05    4.43
 -10   7  -7  279.37    6.16
 -10  11  -9    9.19    5.52
 -10  15 -10    2.17    6.02
 -10  22 -10   11.70    5.00
 -10  26  -9    0.47    4.67
  -9   8  -8   78.86    5.19
  -9  24 -10    1.35    4.42
  -9  27  -9   -0.25    3.98
  -8  25 -10   -1.28    4.16
  -8  28  -9   -4.23    3.27
  -7   7  -8   68.47    4.76
  -7  17 -11   -3.60    5.53
  -7  18 -11   33.32    7.08
  -7  19 -11   13.29    6.89
  -7  20 -11    2.30    5.32
  -7  21 -11    0.59    5.21
  -7  26 -10   -0.69    3.62
  -6  11 -10   33.41    6.34
  -6  15 -11   -0.69    6.06
  -6  22 -11    4.60    5.04
  -5   8  -9   83.95    5.13
  -5  14 -11   10.48    5.95
  -4  10 -10   29.26    4.89
  -3  10 -10   -8.03    5.23
  -3  24 -11    2.67    4.90
  -2  24 -11    1.36    5.41
  -1  24 -11    9.07    5.22
   0  10 -10    6.67    3.74
   1  14 -11    9.93    4.74
   1  23 -11   17.46    5.70
   1  27 -10   -5.96    3.62
   2  15 -11   -6.37    4.95
   2  22 -11    6.52    5.49
   3  16 -11    2.38    4.32
   3  17 -11   -5.63    5.14
   3  21 -11    1.62    5.56
   4  12 -10   14.44    3.81
 -18  14  -4    5.61    5.51
 -17  18  -6   20.35    5.26
 -17  19  -6   -2.82    5.00
 -17  24  -5   -3.11    3.87
 -16  11  -5  191.22    6.06
 -16  24  -6   10.20    3.80
 -15  14  -7   19.88    5.58
 -15  23  -7   -2.48    4.60
 -15  26  -6   -2.47    3.41
 -14   7  -4   35.43    4.02
 -14  22  -8   -0.97    4.29
 -13   7  -5   -5.49    3.70
 -13  27  -7   -0.06    3.65
 -12  15  -9    5.79    6.27
 -12  22  -9   13.78    5.82
 -12  26  -8    0.73    3.58
 -11  10  -8    7.05    5.05
 -11  13  -9    3.41    6.05
 -10   9  -8   18.34    4.83
 -10  16 -10    2.83    5.67
 -10  17 -10    5.12    6.83
 -10  21 -10    5.43    5.01
  -9  23 -10    4.28    4.78
  -8  13 -10   23.69    7.34
  -7   9  -9   49.24    5.12
  -6  16 -11   -0.38    6.13
  -6  21 -11    5.29    5.16
  -6  26 -10   23.20    4.06
  -5  15 -11    7.74    6.15
  -4   8  -9   22.46    4.40
  -4  14 -11   27.14    5.95
  -4  23 -11   -1.04    4.47
  -4  27 -10    1.20    3.67
  -3  27 -10   -6.84    3.33
  -2  14 -11    6.83    6.30
  -2  27 -10   -1.05    3.56
  -1  10 -10   -0.35    3.95
  -1  14 -11   10.46    5.94
  -1  27 -10    1.68    3.95
   0  14 -11   -4.12    4.50
   0  23 -11   -6.26    5.29
   0  27 -10    1.42    3.86
   2  11 -10   29.50    4.41
   2  16 -11   28.92    5.43
   3  18 -11   -3.01    5.23
   3  19 -11    9.68    5.70
   3  20 -11    0.96    5.10
 -18  23  -4    2.77    3.71
 -17  14  -5    6.93    5.84
 -16  14  -6    1.61    5.70
 -16  26  -5    1.67    2.92
 -14  10  -6   13.88    5.09
 -14  12  -7   -0.08    5.18
 -14  21  -8   -3.55    4.88
 -13  24  -8    1.31    4.17
 -12  16  -9  -10.32    5.86
 -12  21  -9   13.07    5.05
 -11  24  -9    9.92    4.87
 -11  27  -8   -4.99    3.86
 -10  12  -9  110.69    6.69
 -10  18 -10    5.65    5.84
 -10  19 -10   12.65    5.99
 -10  20 -10    2.68    5.08
 -10  28  -8    1.29    3.69
  -9  11  -9   -5.55    6.23
  -9  15 -10   26.06    6.12
  -8  10  -9   20.86    5.07
  -8  24 -10   -1.92    4.40
  -7  25 -10   -4.23    4.09
  -7  28  -9    7.62    3.51
  -6  17 -11   24.16    6.12
  -6  18 -11   23.18    5.78
  -6  19 -11   13.51    5.70
  -6  20 -11   -3.22    5.54
  -5  11 -10   -3.80    4.84
  -5  16 -11   10.71    6.31
  -5  21 -11   -1.21    6.12
  -4  15 -11   13.90    6.07
  -4  22 -11   -5.28    5.73
  -3   8  -9   -1.66    3.92
  -3  23 -11    5.84    5.17
  -2  23 -11    6.89    5.17
  -1  23 -11    9.51    5.01
   0  15 -11    2.96    5.37
   1  15 -11    5.00    4.82
   1  22 -11   -0.04    4.93
   2  17 -11   -6.77    5.23
   2  20 -11   -4.77    5.52
   2  21 -11    3.49    5.14
   2  26 -10    5.05    3.89
   3  12 -10   15.77    4.12
 -18  15  -4   30.74    5.54
 -18  22  -4    0.90    4.31
 -17  12  -4    4.14    4.94
 -17  23  -5    3.72    4.49
 -16  10  -4  -10.43    4.12
 -16  23  -6    5.48    4.68
 -15  10  -5   96.93    5.43
 -15  12  -6    4.94    5.33
 -15  15  -7    2.44    5.54
 -15  22  -7    1.68    4.38
 -13  11  -7    8.65    5.94
 -13  23  -8    2.19    5.29
 -12  12  -8   28.32    5.69
 -12  17  -9   14.36    5.75
 -12  18  -9   -2.31    5.64
 -12  19  -9   24.24    6.02
 -12  20  -9    1.38    5.33
 -12  25  -8    5.45    4.93
 -11   7  -6    2.19    4.34
 -11  14  -9    3.50    6.22
 -11  23  -9   -5.37    5.53
 -10  25  -9    3.46    4.33
  -9   7  -7   -2.13    3.97
  -9  16 -10   -6.87    5.50
  -9  21 -10   25.50    6.30
  -9  22 -10   -1.69    4.87
  -9  26  -9   -2.43    4.15
  -8   8  -8  302.92    6.61
  -8  14 -10   39.42    6.58
  -8  23 -10   -7.57    5.51
  -8  27  -9   -0.16    3.84
  -6   9  -9   32.90    4.92
  -6  12 -10   78.17    6.08
  -6  25 -10   -2.02    4.90
  -6  28  -9   -2.65    3.60
  -5  17 -11    0.83    6.08
  -5  19 -11   13.71    5.98
  -5  20 -11    3.29    5.47
  -4  11 -10    4.96    4.84
  -4  26 -10   11.78    4.56
  -3  22 -11   10.33    5.42
  -2  15 -11    0.37    5.45
  -2  22 -11    1.08    6.39
  -1  15 -11    8.48    5.14
  -1  22 -11   -9.15    5.83
   0  22 -11    1.32    5.00
   1  11 -10   10.64    4.11
   1  16 -11   14.67    4.67
   1  21 -11    1.13    5.34
   1  26 -10   -5.51    3.94
   2  18 -11   15.50    4.95
   2  19 -11   10.63    5.08
   4  13 -10   10.25    4.36
 -18  16  -4   -2.78    5.62
 -18  21  -4   -1.90    4.55
 -18  24  -3   -0.57    3.35
 -17  15  -5    0.01    4.51
 -17  22  -5    3.51    5.27
 -17  25  -4    1.48    3.48
 -16  12  -5    3.26    4.53
 -16  15  -6   16.87    5.38
 -16  22  -6    2.77    4.67
 -16  25  -5    8.09    3.40
 -15  16  -7   57.87    6.30
 -15  17  -7    8.89    7.05
 -15  20  -7   15.64    6.61
 -15  21  -7    6.11    4.79
 -15  25  -6    4.67    3.76
 -14  13  -7   41.02    5.83
 -13   9  -6   -5.05    3.82
 -13  26  -7    3.74    3.79
 -12   8  -6  264.73    5.91
 -11  11  -8   73.18    5.74
 -11  15  -9   -5.83    7.34
 -10  10  -8   20.62    5.93
 -10  13  -9  134.53    7.17
  -9   9  -8   77.06    5.21
  -9  17 -10   41.41    6.11
  -9  18 -10   20.06    5.94
  -9  19 -10    3.01    6.93
  -9  20 -10    6.89    5.88
  -7  10  -9  297.04    7.03
  -7  13 -10   93.56    6.66
  -7  24 -10   -1.11    4.43
  -5   9  -9   29.50    4.69
  -3  21 -11    6.23    5.75
  -3  26 -10   -2.86    4.35
  -2  16 -11   31.75    5.68
  -2  21 -11   -1.11    6.81
  -2  26 -10   -5.07    4.97
  -1  11 -10    7.73    4.04
  -1  16 -11   15.80    5.42
  -1  26 -10    3.41    4.74
   0  16 -11   -1.08    4.85
   0  17 -11    2.68    5.71
   0  20 -11    5.59    5.66
   0  21 -11   -2.41    5.05
   1  17 -11    7.87    4.69
   1  18 -11   18.10    5.58
   1  19 -11    5.95    5.35
   1  20 -11    1.73    4.76
   2  12 -10   10.13    4.31
 -18  17  -4   23.94    5.82
 -18  18  -4   59.31    5.76
 -18  19  -4    6.13    5.25
 -18  20  -4    8.40    5.25
 -17  11  -3   -3.33    4.97
 -17  16  -5   -6.29    4.98
 -17  21  -5   -0.21    5.34
 -16  16  -6   -1.25    5.11
 -16  21  -6   -0.55    4.76
 -15   9  -4   29.33    4.23
 -15  18  -7    9.36    6.04
 -15  19  -7    6.44    5.76
 -14   9  -5   15.01    3.96
 -13  15  -8   16.21    6.32
 -13  22  -8   23.80    4.90
 -12  13  -8   33.21    5.97
 -12  24  -8    4.08    5.24
 -12  27  -7    3.52    3.92
 -11  16  -9   20.01    7.29
 -11  22  -9    8.59    4.96
 -11  28  -7    2.28    3.79
 -10   8  -7  134.95    5.35
 -10  24  -9   -1.69    4.44
 -10  27  -8   -3.51    3.78
  -9  12  -9   25.52    5.76
  -9  25  -9   -2.78    5.12
  -9  28  -8   -4.39    3.44
  -8  11  -9    8.05    5.15
  -8  15 -10    2.96    5.79
  -8  22 -10   23.99    5.26
  -8  26  -9    0.39    4.93
  -7   8  -8  126.99    5.15
  -7  14 -10   10.91    6.10
  -7  23 -10   -7.58    5.49
  -7  27  -9    1.63    3.52
  -6  13 -10    5.73    5.60
  -6  24 -10    5.05    5.35
  -5  12 -10   -0.30    5.02
  -3  17 -11    5.66    5.96
  -3  18 -11   -2.62    5.95
  -3  19 -11   21.50    6.24
  -3  20 -11   -0.88    6.00
  -2  17 -11    0.51    5.47
  -2  18 -11   24.61    6.90
  -2  19 -11   17.56    6.96
  -2  20 -11    2.54    5.72
  -1  17 -11   -0.22    5.38
  -1  18 -11   33.19    6.61
  -1  19 -11   -0.42    6.39
  -1  20 -11   -2.39    5.34
   0  18 -11    6.07    5.15
   0  19 -11   -6.80    4.88
   2  25 -10   -2.63    4.20
   3  13 -10    6.03    4.47
   3  24 -10   -0.84    5.06
   4  14 -10    3.37    4.15
 -18  14  -3    2.85    5.19
 -18  23  -3    6.98    3.70
 -17  13  -4   33.52    4.64
 -17  17  -5    0.05    4.59
 -17  18  -5    4.68    5.65
 -17  19  -5    1.36    5.67
 -17  20  -5    1.02    4.89
 -17  24  -4   -3.49    4.05
 -16  13  -5   13.84    5.83
 -16  17  -6   18.14    5.46
 -16  18  -6    0.58    5.37
 -16  19  -6   -2.91    5.39
 -16  20  -6    7.85    5.19
 -16  24  -5   -1.45    4.56
 -15   8  -3    5.14    3.82
 -15  13  -6    9.96    4.98
 -15  24  -6    2.25    3.64
 -14  11  -6   10.54    4.52
 -14  14  -7    3.78    5.43
 -13   8  -5   90.64    4.56
 -13  12  -7   58.83    5.81
 -13  16  -8   11.38    6.11
 -13  17  -8   12.08    6.25
 -13  20  -8   12.25    5.54
 -13  21  -8   -8.59    4.91
 -13  25  -7   -0.69    4.66
 -11  17  -9   38.65    6.06
 -11  18  -9   10.34    6.83
 -11  19  -9    5.63    6.93
 -11  20  -9   12.10    5.78
 -11  21  -9   22.86    5.26
 -10  14  -9   12.22    6.25
 -10  23  -9    2.79    4.74
  -8  16 -10   16.80    6.02
  -8  17 -10   15.15    5.71
  -8  20 -10    0.17    6.08
  -8  21 -10   11.00    5.48
  -6  10  -9   11.16    4.57
  -6  27  -9    9.89    4.22
  -4   9  -9   -3.54    4.26
  -4  12 -10   21.60    5.18
  -4  25 -10    9.11    4.09
  -4  28  -9   -2.71    3.48
  -3   9  -9   31.72    4.36
  -3  28  -9    1.10    3.48
   1  12 -10    5.51    4.01
   1  25 -10   10.40    5.22
   1  28  -9    2.23    3.49
 -16  11  -4   -0.79    3.95
 -16  26  -4    2.65    2.93
 -15  11  -5    4.09    4.36
 -14  15  -7   23.93    5.91
 -13  10  -6    1.35    4.89
 -13  18  -8   -5.57    5.72
 -13  19  -8   -2.20    5.38
 -13  27  -6    6.91    3.76
 -12  14  -8   45.17    6.24
 -12  23  -8    2.96    4.61
 -11  12  -8   57.17    5.80
 -11  25  -8    0.22    4.28
 -10  22  -9    7.86    5.93
  -9  13  -9   45.63    6.17
  -9  24  -9    7.46    4.68
  -8   9  -8   83.57    5.23
  -8  18 -10    5.47    5.66
  -8  19 -10   -7.35    5.63
  -8  28  -8    7.62    3.97
  -7  11  -9    7.86    4.95
  -7  15 -10   -3.43    6.08
  -7  22 -10   -0.09    5.17
  -7  26  -9    0.76    4.92
  -6  14 -10   14.47    5.88
  -6  23 -10    9.61    5.08
  -6  29  -8    7.66    3.61
  -5  13 -10   89.68    6.10
  -5  24 -10   -1.13    4.72
  -3  25 -10   -0.33    4.12
  -2  12 -10    8.58    4.60
  -2  25 -10    4.76    4.66
  -2  28  -9   -2.73    3.17
  -1   9  -9   63.56    4.11
  -1  12 -10   13.40    4.30
  -1  25 -10   -0.08    4.91
  -1  28  -9   -6.17    4.04
   0  12 -10    7.02    3.91
   0  25 -10    0.16    4.93
   0  28  -9    8.09    3.56
   2  13 -10   10.07    4.53
   2  24 -10    2.92    4.87
   4  15 -10   -1.65    4.75
 -18  15  -3   19.64    5.37
 -18  22  -3    3.94    4.49
 -18  24  -2    1.96    3.29
 -17  12  -3    4.87    4.67
 -17  14  -4   -2.79    4.43
 -17  23  -4    4.29    4.69
 -17  25  -3    1.49    3.39
 -16  14  -5   -1.73    5.36
 -16  23  -5   -0.85    5.19
 -15  14  -6   11.36    5.20
 -15  23  -6   -4.04    4.03
 -14  12  -6   48.78    5.97
 -14  16  -7    7.71    5.89
 -13  24  -7   23.48    5.31
 -12   9  -6   28.36    4.84
 -12  15  -8    2.80    7.26
 -12  22  -8   11.43    5.79
 -12  26  -7    3.20    3.84
 -12  28  -6    3.78    3.32
 -11   8  -6   42.54    4.91
 -11  27  -7   -1.57    4.14
 -10  11  -8    4.45    4.91
 -10  15  -9   21.60    6.32
 -10  21  -9   10.02    6.15
 -10  26  -8    8.03    4.36
  -9   8  -7   -1.78    4.12
  -9  10  -8    7.08    4.77
  -9  27  -8    1.98    4.01
  -8  12  -9   69.82    5.90
  -8  25  -9   11.97    4.47
  -7  16 -10   13.49    5.92
  -7  17 -10    3.20    5.79
  -7  20 -10    4.56    6.01
  -7  21 -10    3.91    5.38
  -6   8  -8   78.60    4.79
  -6  22 -10   23.06    6.33
  -5  10  -9  316.51    6.79
  -4  13 -10   20.45    5.18
   1  13 -10    6.86    4.74
   1  24 -10    3.22    5.13
   2  27  -9    6.49    3.63
   3  14 -10   55.40    4.48
   3  23 -10    5.33    5.06
   4  21 -10   14.20    5.36
 -18  16  -3    6.31    5.49
 -18  21  -3    0.42    4.48
 -17  15  -4   48.39    5.60
 -17  22  -4    5.02    5.03
 -16  10  -3   16.20    3.83
 -16  25  -4    4.11    4.39
 -15  15  -6   31.36    5.63
 -15  22  -6    2.48    4.86
 -15  25  -5   -1.50    3.65
 -15  27  -4   -0.64    3.02
 -14  10  -5   57.73    4.58
 -14  27  -5    7.64    3.49
 -12  16  -8   -0.19    7.22
 -12  21  -8    4.80    5.53
 -11  10  -7   13.15    4.59
 -11  13  -8    2.76    5.54
 -11  24  -8   -0.68    4.46
 -10   9  -7   38.41    4.49
 -10  16  -9    3.08    5.83
 -10  17  -9   14.67    5.68
 -10  18  -9   -2.89    6.59
 -10  19  -9   39.60    7.17
 -10  20  -9    4.82    5.77
 -10  28  -7    0.65    3.60
  -9  14  -9   13.83    6.04
  -9  23  -9    3.90    4.79
  -7  18 -10    1.22    5.48
  -7  19 -10    2.77    5.56
  -7  28  -8   -2.84    3.60
  -6  11  -9   23.67    4.85
  -6  15 -10   25.86    6.56
  -6  21 -10    8.13    6.52
  -6  26  -9   -5.09    3.92
  -5   8  -8    2.53    3.99
  -5  14 -10   10.22    5.60
  -5  23 -10    5.54    5.17
  -4  10  -9    4.35    4.18
  -4  27  -9   12.54    3.88
  -3  24 -10   -2.27    4.67
  -2  13 -10   12.38    4.78
  -2  24 -10    7.80    4.95
  -1  13 -10    2.42    5.19
  -1  24 -10    3.93    5.79
   0  13 -10   54.13    4.60
   0  24 -10   -2.65    4.57
   1  27  -9    3.33    4.20
   2  14 -10   37.21    5.11
   2  23 -10    2.17    5.27
   3  15 -10   80.81    5.39
   3  22 -10   -2.95    5.28
   4  16 -10   11.85    4.09
   4  17 -10    5.61    4.84
   4  20 -10   34.96    5.67
 -18  17  -3   -8.02    5.20
 -18  18  -3    2.60    5.49
 -18  19  -3   -1.66    5.27
 -18  20  -3   -1.65    5.16
 -16  12  -4    1.27    4.01
 -16  15  -5    4.73    4.75
 -16  22  -5    6.58    4.76
 -15  10  -4    5.94    3.66
 -15  16  -6   24.21    5.55
 -15  21  -6   -4.21    5.07
 -13  23  -7   -2.59    4.30
 -13  26  -6   -0.69    3.44
 -12  17  -8   -0.36    5.70
 -12  18  -8    8.88    6.50
 -12  19  -8   -7.33    5.74
 -12  20  -8   44.72    6.11
 -12  25  -7    8.75    4.28
 -11  23  -8   10.56    5.72
 -10  12  -8    1.72    5.14
 -10  25  -8    0.42    4.34
  -9  15  -9   10.33    6.16
  -9  22  -9    5.80    4.91
  -9  26  -8    3.76    4.20
  -8  13  -9   39.28    5.84
  -8  24  -9    6.37    4.67
  -8  27  -8   12.60    4.25
  -7   9  -8   16.35    4.46
  -7  12  -9   12.84    5.16
  -7  25  -9    3.15    4.34
  -6  16 -10   -2.92    6.07
  -6  17 -10   21.53    6.19
  -6  18 -10    7.15    6.87
  -6  19 -10   -4.43    6.41
  -6  20 -10   20.47    5.80
  -5  15 -10   23.40    5.94
  -5  22 -10    0.67    4.94
  -4  14 -10    8.46    5.34
  -4  29  -8    1.67    3.44
  -3  10  -9    7.01    4.14
  -3  23 -10   -3.30    6.25
  -3  27  -9   10.21    3.69
  -2  27  -9   -1.74    3.67
  -1  27  -9   -1.38    4.23
   0  27  -9   -1.62    4.02
   1  10  -9  236.86    5.45
   1  14 -10   -2.82    4.91
   1  23 -10   -0.74    5.27
   3  21 -10    1.46    5.75
   3  26  -9   -7.23    3.51
   4  18 -10    4.93    5.28
   4  19 -10   -6.82    5.31
 -18  23  -2   -0.56    3.42
 -17  13  -3   62.52    5.33
 -17  16  -4   -9.65    4.61
 -17  17  -4   22.06    5.15
 -17  20  -4    0.17    5.28
 -17  21  -4   12.77    4.86
 -17  24  -3    0.79    3.84
 -16  16  -5    1.98    4.92
 -16  20  -5    1.01    5.76
 -15   9  -3   16.09    3.70
 -15  17  -6   11.17    5.51
 -15  18  -6   12.43    5.69
 -15  19  -6   24.10    5.95
 -15  20  -6    7.29    5.74
 -14  13  -6   -0.51    4.86
 -13   9  -5    5.79    3.89
 -13  11  -6    4.37    4.39
 -13  22  -7   36.86    6.20
 -12   8  -5   -0.36    4.40
 -12  27  -6    1.31    3.94
 -11  14  -8   32.03    6.05
 -11  26  -7    3.99    4.08
  -9  11  -8  134.60    5.88
  -9  16  -9    9.07    5.71
  -9  21  -9    0.19    5.54
  -9  28  -7   -0.01    4.14
  -8   8  -7    3.14    4.00
  -8  10  -8   59.43    4.92
  -8  23  -9    9.81    4.87
  -8  29  -7    4.94    3.38
  -6  25  -9   12.36    5.31
  -6  28  -8    2.07    3.66
  -5  11  -9   -0.38    4.56
  -5  16 -10   12.57    5.97
  -5  21 -10   -2.93    5.26
  -5  26  -9    5.27    4.04
  -4  15 -10    4.78    5.46
  -3  29  -8    2.77    3.27
  -2  14 -10   33.39    5.24
  -2  23 -10    1.35    5.26
  -2  29  -8    2.54    3.34
  -1  10  -9  232.07    5.53
  -1  14 -10    7.96    5.47
  -1  23 -10   -0.81    5.09
   0  10  -9   -4.81    3.51
   0  14 -10   27.31    4.51
   0  23 -10   -2.71    4.99
   0  29  -8    3.23    3.74
   1  29  -8   -1.98    3.30
   2  15 -10   11.85    4.32
   2  22 -10    6.71    4.45
   3  11  -9    4.28    3.12
   3  16 -10   21.47    4.36
   3  17 -10   34.47    5.23
   3  20 -10    6.07    5.42
 -18  22  -2    2.57    4.15
 -17  18  -4   17.95    4.70
 -17  19  -4   -7.29    4.32
 -16  13  -4   14.03    5.23
 -16  17  -5   -7.67    4.79
 -16  18  -5   11.51    5.13
 -16  19  -5    9.62    5.20
 -16  24  -4   -0.10    4.62
 -16  26  -3   -0.38    3.45
 -15  13  -5    9.59    4.48
 -15  24  -5   27.12    4.01
 -15  26  -4    0.48    3.29
 -14   9  -4   22.78    3.69
 -14  26  -5   -5.92    3.65
 -13  21  -7   -1.12    5.83
 -12  10  -6    6.49    4.08
 -12  24  -7    4.15    4.40
 -11  11  -7    3.27    4.69
 -11  15  -8   14.05    6.03
 -11  22  -8    4.09    4.79
 -11  28  -6    7.01    3.89
 -10  13  -8   58.18    5.91
 -10  24  -8    7.17    4.65
 -10  27  -7   13.09    4.25
 -10  29  -6    1.67    3.31
  -9   9  -7   -1.26    4.23
  -9  17  -9   88.39    6.46
  -9  18  -9   22.45    5.72
  -9  19  -9    7.11    5.63
  -9  20  -9   -3.25    5.59
  -8  14  -9   24.66    5.92
  -7  13  -9    1.49    5.29
  -7  24  -9   30.56    5.04
  -7  27  -8    4.44    4.13
  -6   9  -8   36.67    4.61
  -6  12  -9   -5.23    4.75
  -5  17 -10   49.04    6.58
  -5  18 -10   10.38    6.06
  -5  19 -10   17.87    5.89
  -5  20 -10    2.78    5.33
  -5  28  -8   -3.42    3.91
  -4  16 -10    1.51    5.64
  -3  22 -10    1.09    5.59
  -2  22 -10   -2.50    6.82
  -1  22 -10   -1.44    6.37
  -1  29  -8    2.59    2.94
   0  22 -10    9.96    6.03
   1  15 -10   16.09    4.33
   1  22 -10    0.82    4.72
   2  16 -10    1.93    4.99
   2  21 -10   -0.74    4.39
   2  26  -9   -2.01    4.23
   3  18 -10    7.09    4.48
   3  19 -10   14.07    4.55
   4  12  -9    7.03    3.85
 -17  14  -3   10.49    4.79
 -17  23  -3   10.40    4.57
 -17  25  -2   13.37    3.83
 -16  11  -3   25.76    3.74
 -15  23  -5   11.16    5.75
 -14  14  -6   12.25    5.24
 -13   8  -4   39.35    3.75
 -13  12  -6    9.41    5.57
 -13  19  -7    7.82    6.85
 -13  20  -7   12.21    5.40
 -13  25  -6    0.07    3.89
 -11  16  -8   -1.83    5.91
 -11  20  -8    8.64    6.73
 -11  21  -8   10.53    5.32
 -10  10  -7    6.49    4.35
 -10  23  -8    4.69    5.72
  -9  12  -8   11.04    5.04
  -9  25  -8   -3.42    4.36
  -8  15  -9   -1.01    5.95
  -8  22  -9    1.24    4.97
  -8  26  -8    2.12    4.20
  -7  10  -8   12.12    4.44
  -7  23  -9    4.94    5.70
  -7  29  -7    2.00    3.66
  -6  24  -9   -0.64    5.39
  -5  25  -9   -6.82    4.13
  -4  11  -9  115.07    5.28
  -4  17 -10    3.85    5.87
  -4  18 -10    1.67    6.07
  -4  19 -10    1.02    5.97
  -3  21 -10   -2.25    5.76
  -3  26  -9    0.00    3.71
  -2  15 -10    6.69    5.14
  -2  21 -10    3.17    6.82
  -2  26  -9    3.05    5.07
  -1  15 -10   15.19    4.94
  -1  26  -9    2.61    5.16
   0  15 -10    3.99    4.50
   0  21 -10   30.25    6.01
   0  26  -9   -3.95    5.01
   1  21 -10    8.66    4.82
   1  26  -9   -2.81    4.50
   2  11  -9   12.05    3.49
   2  17 -10   39.41    4.99
   2  18 -10   11.20    5.72
   2  19 -10   11.71    5.90
   2  20 -10    5.22    4.72
   3  25  -9    0.29    4.57
 -18  21  -2   11.05    4.26
 -17  22  -3    7.96    4.99
 -16  14  -4    1.90    5.07
 -16  23  -4    0.61    4.95
 -16  25  -3   -2.00    3.80
 -15  14  -5    2.45    4.64
 -15  27  -3    4.42    3.06
 -14  15  -6   15.43    5.31
 -14  25  -5   -0.07    3.90
 -14  27  -4    2.17    3.33
 -13  18  -7   31.19    6.32
 -12  14  -7    9.38    6.56
 -12  23  -7   -3.61    4.45
 -12  26  -6    5.75    4.19
 -12  28  -5   -0.19    3.33
 -11  12  -7   48.26    6.20
 -11  17  -8   -6.39    5.61
 -11  18  -8    8.40    5.47
 -11  19  -8    3.99    5.54
 -11  25  -7    3.21    4.30
 -10  14  -8    5.50    5.66
 -10  26  -7   -2.74    5.00
  -8  11  -8   -3.59    4.50
  -8  16  -9    8.89    5.76
  -8  17  -9   -0.64    6.74
  -8  20  -9    4.99    5.65
  -8  21  -9    7.17    5.71
  -8  28  -7    6.97    3.57
  -7  14  -9   63.57    6.09
  -6  13  -9   -3.86    4.98
  -6  27  -8    2.10    3.88
  -5   9  -8    8.97    4.16
  -5  12  -9  105.55    5.52
  -3  11  -9    2.79    4.07
  -2  16 -10    2.61    5.19
  -2  17 -10   42.17    6.59
  -2  20 -10   -0.99    5.66
  -1  16 -10    3.82    5.00
  -1  20 -10   12.98    6.49
  -1  21 -10   -6.22    5.30
   0  11  -9   -3.66    4.04
   0  16 -10   14.44    4.79
   0  17 -10   16.81    5.61
   0  20 -10    5.82    5.99
   1  11  -9    3.85    3.63
   1  17 -10   27.55    4.76
   1  18 -10    2.38    5.52
   1  19 -10    6.84    5.44
   1  20 -10   -7.99    4.47
   2  25  -9   -4.57    4.86
   2  28  -8    0.93    3.71
   3  12  -9    3.34    3.93
 -18  17  -2   -1.83    4.98
 -18  18  -2   -7.02    4.91
 -18  19  -2    1.77    5.04
 -18  20  -2    4.06    4.59
 -17  15  -3   12.48    4.92
 -17  24  -2   -3.48    3.68
 -16  22  -4   -0.23    5.38
 -15  15  -5   -3.61    5.73
 -15  22  -5   -4.97    4.72
 -15  25  -4    6.59    3.99
 -14  12  -5    6.76    4.75
 -14  16  -6   -0.45    5.35
 -14  20  -6   86.06    7.65
 -13  10  -5  190.83    5.31
 -13  24  -6   -2.08    4.08
 -12  11  -6   15.05    4.47
 -12  22  -7    0.19    4.95
 -11  27  -6    2.59    3.58
 -10  15  -8    6.17    5.87
 -10  22  -8    3.60    4.85
 -10  28  -6    0.73    3.39
  -9  13  -8   53.51    6.62
  -9  24  -8    3.08    4.66
  -9  27  -7   -3.92    4.08
  -9  29  -6   13.34    3.64
  -8  18  -9   14.72    5.52
  -8  19  -9   14.04    5.63
  -8  25  -8   10.99    4.63
  -7  15  -9    8.24    5.83
  -7  22  -9   53.82    5.87
  -7  26  -8    0.74    4.19
  -6  23  -9   -1.49    4.97
  -6  29  -7    3.57    3.65
  -5  24  -9   41.45    5.30
  -4   9  -8  130.84    4.87
  -4  12  -9    3.21    4.55
  -3  25  -9    0.24    4.24
  -3  28  -8    4.82    3.74
  -2  18 -10   20.28    5.62
  -2  19 -10    5.05    5.61
  -2  28  -8   -0.36    3.48
  -1  11  -9    8.15    3.77
  -1  17 -10   29.34    5.47
  -1  18 -10   -5.90    4.95
  -1  19 -10    0.23    5.21
   0  18 -10   35.73    5.36
   0  19 -10    7.84    5.18
   0  28  -8    4.36    3.97
   1  28  -8   -2.37    3.79
   4  13  -9   37.68    3.84
 -17  16  -3    8.06    5.17
 -17  20  -3   -0.46    4.74
 -17  21  -3    0.62    4.77
 -16  12  -3   86.02    4.59
 -16  15  -4   13.94    4.66
 -16  21  -4    4.47    5.72
 -16  26  -2   -5.20    3.24
 -15  10  -3    0.26    3.62
 -15  12  -4   -0.71    4.52
 -15  16  -5   -0.99    6.01
 -15  21  -5    8.62    5.26
 -14  10  -4    5.06    3.67
 -14  17  -6   -3.09    5.50
 -14  18  -6    9.34    5.75
 -14  19  -6    6.29    5.92
 -14  24  -5   -5.26    4.76
 -13  13  -6    9.68    4.92
 -13  23  -6    4.49    5.56
 -12   9  -5    7.24    3.50
 -12  15  -7    5.93    5.59
 -12  21  -7    5.22    5.05
 -12  25  -6    3.79    4.94
 -11  24  -7    8.69    4.61
 -10  11  -7   26.50    4.75
 -10  16  -8    1.84    5.93
 -10  21  -8    4.39    5.64
  -9  10  -7   39.93    4.53
  -9  23  -8    7.28    4.84
  -8   9  -7   -0.62    4.09
  -8  12  -8   12.15    4.84
  -7  11  -8   10.03    4.52
  -7  16  -9   85.55    6.74
  -7  21  -9   10.51    5.66
  -7  28  -7    4.74    4.10
  -6  10  -8  128.81    5.32
  -6  14  -9    8.45    5.35
  -5  13  -9    3.82    4.75
  -5  27  -8   -4.54    3.93
  -5  29  -7   -4.61    3.50
  -3  12  -9    7.06    4.31
  -2  25  -9   -0.78    4.82
  -1  25  -9    7.03    4.63
  -1  28  -8   -1.69    3.72
   0  25  -9   11.52    4.67
   2  12  -9   55.34    4.00
   3  24  -9    1.61    4.65
   3  27  -8   -2.22    3.83
   4  23  -9    5.78    5.29
   5  15  -9    8.90    4.33
 -17  13  -2   15.07    4.32
 -17  17  -3    9.64    4.54
 -16  16  -4   -4.86    4.36
 -16  24  -3    9.98    4.85
 -15  17  -5   -3.53    4.95
 -15  20  -5   -1.67    5.33
 -15  24  -4    5.04    4.38
 -12  16  -7   26.05    6.01
 -12  17  -7    5.36    5.77
 -12  20  -7   -6.76    5.19
 -11  13  -7    7.08    4.99
 -11  23  -7   -0.87    4.61
 -10   9  -6    6.62    4.03
 -10  17  -8    7.52    5.64
 -10  18  -8   -7.07    5.22
 -10  19  -8   12.73    5.52
 -10  20  -8    6.08    5.58
 -10  25  -7   20.73    4.67
  -9  14  -8    0.93    5.45
  -9  26  -7   -1.44    4.15
  -8  24  -8   -7.25    4.50
  -8  27  -7   -3.64    4.12
  -7  17  -9    1.24    5.49
  -7  18  -9  151.33    6.99
  -7  19  -9   28.70    5.67
  -7  25  -8   -5.43    4.25
  -6  15  -9   14.11    5.64
  -6  22  -9   -4.69    5.18
  -6  26  -8   -0.54    4.09
  -5  23  -9    1.48    4.81
  -3  24  -9   -3.27    4.42
   1  12  -9  101.93    4.58
   2  24  -9   -4.12    4.82
   3  13  -9    1.75    3.24
 -21  -7   1    8.03    5.09
 -20 -10  -1    0.91    5.42
 -20  -9   0    0.76    5.46
 -20  -6   2   13.64    5.05
 -19  -8   1   36.32    5.13
 -17 -13  -4   35.69    6.61
 -17 -11  -1   11.04    5.85
 -17 -10   0  -12.26    4.45
 -16 -14  -6    8.76    5.11
 -16 -12  -2   10.15    5.08
 -15 -14  -6   22.27    6.09
 -15 -12  -2    7.66    5.87
 -15  -9   1    2.39    4.87
 -14 -14  -6   -0.06    6.16
 -14 -12  -2  108.07    6.44
 -14  -3   4    5.11    2.95
 -13 -14  -6   -1.18    5.46
 -13 -12  -2   -0.98    5.60
 -12 -14 -10    4.12    5.27
 -11 -14  -9   11.68    5.57
 -11 -14  -8   17.15    5.29
 -11 -14  -7    5.31    4.60
 -11 -13  -4    5.34    5.60
 -11 -11  -1   -1.67    3.93
 -11 -10   0   -0.10    3.78
 -11  -5   3   10.23    4.28
  -9 -13  -5   12.87    5.45
  -9 -12  -3   63.18    5.32
  -8 -13  -6   19.26    5.16
  -8  -9   0   -2.24    3.63
  -6 -10  -2   96.03    5.14
  -6  -9  -1    6.76    4.43
  -5 -12  -9  108.37    5.06
  -4 -11  -6  306.35    5.36
  -4  -2   2  106.71    3.17
  -3 -10  -5   57.83    4.18
  -1  -9  -8    9.73    2.94
   0  -8  -8  225.04    3.64
   1  -5  -4  222.26    2.72
 -19  -4   3  155.88    5.75
 -17  -7   2    9.68    4.77
 -17  -5   3   86.05    4.84
 -16 -13  -4   13.40    5.83
 -16 -11  -1   66.80    4.83
 -15 -14  -7   11.13    6.48
 -15 -13  -4   -2.17    5.72
 -15 -11  -1    2.29    5.45
 -15 -10   0   -2.12    5.35
 -14 -11  -1   18.43    5.42
 -13 -14  -9   12.59    5.41
 -13 -14  -8   16.39    5.85
 -13 -13  -4   11.40    5.59
 -13 -11  -1    4.69    5.36
 -12 -14  -9    5.64    5.48
 -12 -14  -8   32.30    6.08
 -12 -14  -7    9.87    4.84
 -12 -13  -4   11.69    5.56
 -12 -11  -1   29.80    4.26
 -12 -10   0    6.31    4.20
  -9 -13 -11   10.42    5.33
  -9  -4   3  169.93    4.59
  -8 -13 -10   26.85    4.70
  -7  -5   2  349.92    4.95
  -6 -12  -6   65.98    4.48
  -5 -10  -3  283.55    5.74
  -5  -7   0  715.07    6.42
  -2  -9  -5  324.73    5.38
   0  -7  -5   -5.36    2.64
 -22  -6   1   15.60    4.91
 -21  -8   0    8.57    5.12
 -19 -10  -1    1.37    5.89
 -19  -9   0    6.93    4.96
 -19  -6   2   91.29    5.20
 -18  -8   1   10.07    4.75
 -17 -13  -5   44.72    6.07
 -16  -7   2   56.60    4.63
 -15  -7   2   13.34    4.19
 -14 -13  -4   38.81    5.25
 -13  -7   2   69.92    4.34
 -12  -5   3    6.06    3.59
 -10 -12  -3    2.16    3.90
  -9 -13  -6    8.86    5.08
  -9 -11  -2  658.35    7.95
  -9  -9   0  113.85    4.92
  -8 -13  -9   32.42    4.81
  -8 -13  -8    2.50    4.34
  -7 -11  -3    2.58    3.64
  -5 -11  -5    7.01    4.00
  -4 -11 -10    1.15    3.47
  -4 -11  -7    4.88    3.60
  -1  -8  -5  664.85    5.29
 -21  -9  -1    1.21    5.32
 -20  -7   1   -0.14    5.18
 -18  -9   0   -3.58    4.90
 -18  -4   3   -1.63    3.82
 -17 -12  -3    3.08    4.61
 -17  -8   1    9.05    4.55
 -16 -13  -5    9.64    6.00
 -14  -5   3   26.67    3.70
 -13  -5   3  110.46    4.22
 -12  -2   4   19.41    2.94
 -11 -13  -5   10.96    5.10
 -11 -12  -3  100.39    5.90
 -10 -13 -11   -1.86    4.70
  -9 -13 -10    1.94    5.12
  -9 -13  -7    5.49    4.64
  -9 -10  -1  134.32    4.55
  -7 -10  -2   69.83    4.63
  -7  -8   0    1.51    4.30
  -6 -12  -9    3.85    4.59
  -6 -12  -7   10.27    3.78
  -6  -6   1    4.41    3.25
  -6  -4   2  814.49    5.53
  -5  -9  -2  800.54    7.17
  -5  -3   2  118.80    3.40
  -3 -10  -6    2.95    3.52
  -3  -3   1   -0.88    2.60
   1  -6  -6   65.77    2.44
 -20  -5   2    4.75    4.40
 -18 -12  -4   27.64    5.62
 -18  -6   2   62.29    4.79
 -17 -11  -2   36.14    5.52
 -16  -8   1    5.75    4.16
 -15 -13  -5    2.37    5.46
 -15 -12  -3    4.21    5.38
 -15  -2   4  122.71    3.81
 -14 -12  -3   32.97    5.51
 -13 -13  -5    6.45    5.30
 -12 -13  -5   14.77    4.11
 -12 -12  -3   -4.06    4.95
 -11 -13 -11   -1.39    5.03
 -10  -4   3   62.14    4.05
 -10  -1   4  429.44    3.87
  -9 -13  -9   46.67    4.85
  -9 -13  -8   34.68    4.70
  -9 -12  -4    6.97    3.66
  -8 -11  -3   32.95    4.46
  -8  -7   1   26.63    4.20
  -8  -3   3   31.50    2.79
  -7 -12 -11   25.33    4.24
  -7 -12  -6   54.65    4.38
  -7  -9  -1    2.46    3.97
  -6 -12  -8   22.24    4.19
  -4  -9  -3  160.41    4.60
   2  -5  -8  114.97    2.00
 -21  -6   1    4.34    4.82
 -20 -10  -2   86.67    6.07
 -20  -9  -1   -5.00    5.19
 -20  -8   0   93.94    5.55
 -19 -11  -3    3.01    5.55
 -19  -7   1   10.47    4.22
 -17  -6   2    2.57    4.29
 -16 -13  -6    2.21    5.66
 -16 -11  -2   15.95    5.24
 -10 -13 -10   -6.25    5.13
 -10 -12  -4    0.14    4.66
 -10 -10  -1   -2.71    3.45
  -7  -2   3  548.25    4.09
  -5 -11  -6   -0.08    3.44
  -3 -10 -10   -3.78    3.09
  -3 -10  -7   76.17    4.05
   0  -6  -4  529.14    3.96
 -19  -5   2    2.73    4.71
 -17 -12  -4    5.43    4.46
 -16 -13  -7   83.21    5.87
 -16 -10  -1    5.70    4.74
 -15 -13  -6  -11.00    5.36
 -15 -11  -2   55.50    5.37
 -14 -13  -6   15.52    5.21
 -14 -11  -2   25.18    5.10
 -14  -8   1   73.81    3.95
 -13 -13  -6    5.27    5.06
 -13 -11  -2   15.96    4.95
 -12 -13  -6    4.03    4.67
 -12 -11  -2   25.12    5.02
 -11 -13 -10    5.60    4.90
 -11 -13  -7    4.87    4.89
 -11 -12  -4   11.43    4.87
 -11  -9   0  106.56    4.15
 -10 -13  -9  129.66    5.43
 -10 -13  -8   48.94    4.92
  -8 -10  -2   17.34    4.19
  -8  -8   0  349.83    5.50
  -8  -5   2   15.82    3.63
  -7 -12 -10   31.83    4.24
  -7 -11  -4   -3.12    4.14
  -6 -10  -3    5.00    4.11
  -6  -7   0    2.98    3.75
  -4 -10  -5    7.19    3.53
  -4  -8  -2   43.72    3.89
  -3 -10  -9    0.09    3.17
  -3 -10  -8   15.20    3.47
   0  -7  -6   48.22    2.66
 -20  -6   1   21.38    5.14
 -19  -9  -1    0.65    4.61
 -19  -8   0   -5.37    4.34
 -18 -12  -5    5.42    5.16
 -18 -11  -3   12.99    5.40
 -18  -7   1   66.48    4.64
 -16 -12  -4    4.65    3.90
 -16  -6   2   20.54    4.05
 -15 -13  -7   -6.63    5.38
 -15 -12  -4   10.71    5.18
 -14 -13  -7   34.29    5.78
 -14 -10  -1   28.46    4.80
 -13  -9   0    4.61    4.34
 -12 -13 -10   -0.53    4.76
 -12 -13  -9    8.57    5.34
 -12 -13  -8   32.34    5.75
 -12 -12  -4   69.91    5.37
 -12  -9   0    0.89    3.27
 -11 -13  -9    0.87    4.62
 -11 -13  -8   10.17    4.65
 -11  -6   2   92.75    4.10
 -11  -1   4  262.58    3.39
  -9 -12  -5   10.20    4.32
  -9 -11  -3   57.78    3.89
  -9  -7   1    2.23    3.88
  -8 -12 -11   30.78    4.58
  -7 -12  -9    2.67    4.01
  -7 -12  -8    1.80    3.70
  -5 -11 -10    6.59    3.40
  -3  -8  -3   18.23    3.57
 -22  -6   0   18.15    4.93
 -21  -8  -1   23.91    4.80
 -20  -4   2   13.06    4.29
 -19 -11  -4   19.39    5.25
 -18 -10  -2   -0.58    4.65
 -18  -3   3   10.24    3.30
 -17 -12  -5   14.42    5.54
 -17 -11  -3   -1.75    5.04
 -17  -7   1   39.53    4.68
 -15  -6   2   15.37    3.36
 -15  -4   3   69.84    3.75
 -15  -1   4   84.51    3.45
 -14 -13  -9   10.11    5.12
 -14 -13  -8   -1.20    5.33
 -14 -12  -4  132.18    5.36
 -14  -4   3   10.79    3.57
 -13 -13  -9   -9.69    4.86
 -13 -13  -8    2.53    5.29
 -13 -12  -4   -8.62    4.00
 -13  -6   2   21.15    3.43
 -12  -6   2  403.28    5.32
 -12  -4   3  347.65    4.62
 -10 -12  -5   -0.07    4.18
  -8 -12 -10   37.02    4.71
  -6  -8  -1   86.72    4.24
  -5 -11  -9   -3.18    3.30
  -2  -9  -7   16.16    3.06
  -2  -7  -3  556.60    5.04
   1  -6  -7  280.02    2.92
 -21  -5   1   -6.52    4.49
 -20  -7   0    6.77    4.71
 -18  -9  -1   23.76    4.94
 -18  -5   2   36.69    3.96
 -16 -12  -5   16.43    5.03
 -16 -11  -3   32.52    5.14
 -14  -1   4   18.47    3.09
 -13  -1   4   75.84    3.05
 -12  -1   4    2.84    2.34
 -11 -12  -5   74.78    5.08
 -11 -11  -3   -4.60    4.40
 -10  -7   1  279.06    5.06
  -9 -12 -11    9.47    4.35
  -9 -10  -2   28.95    4.11
  -8 -12  -8    6.56    4.05
  -8 -12  -7   39.78    4.00
  -8 -11  -4    1.23    3.85
  -7 -10  -3  443.90    5.84
  -7  -4   2   11.80    3.04
  -6 -11 -11   -0.55    3.44
  -6 -11  -6    2.59    3.48
  -4 -10  -6   -2.08    3.14
  -3  -9  -5   77.13    3.60
  -2  -9  -9    1.18    2.76
  -2  -9  -8    9.34    2.85
  -2  -6  -2 1392.18    6.13
  -1  -6  -3 2291.07    7.04
 -22  -4   1   -3.52    4.08
 -20  -9  -2    4.84    5.06
 -20  -8  -1   23.23    4.98
 -19  -6   1   17.55    4.14
 -18 -11  -4   45.68    5.69
 -17 -12  -6   -3.33    5.11
 -17 -10  -2   41.13    4.93
 -17  -8   0    3.01    4.22
 -16  -7   1   39.89    4.13
 -14 -12  -5    5.05    4.84
 -14 -11  -3    3.89    4.59
 -13 -12  -5    9.90    4.67
 -13 -11  -3   -5.66    4.57
 -12 -12  -5   -8.42    4.43
 -10 -12 -11   20.09    4.96
 -10 -10  -2  217.85    5.19
  -9 -12 -10    1.29    4.69
  -1  -8  -7  289.99    3.80
   0  -7  -7   -3.30    2.14
 -21  -6   0    7.84    5.08
 -19 -10  -3   83.07    5.53
 -19  -4   2   19.73    4.09
 -17  -5   2   14.20    3.58
 -16 -12  -6   14.53    5.41
 -16  -8   0   67.34    4.90
 -15  -7   1   14.50    3.84
 -14  -7   1   12.13    4.04
 -10  -9  -1  142.93    4.58
  -9 -12  -9   21.44    4.32
  -9 -12  -8    4.28    4.68
  -9 -12  -7   20.34    4.19
  -9 -11  -4   42.45    4.11
  -8  -6   1   91.20    3.76
  -7  -7   0   48.69    3.80
  -6 -11 -10   25.18    3.67
  -6 -11  -7   10.64    3.22
  -6 -10  -4   83.53    4.19
  -6  -5   1  704.60    5.23
  -2  -8  -5    4.55    3.27
  -2  -1   1  325.63    1.81
  -1  -8  -8   86.43    2.78
   1  -6  -8  149.05    2.38
 -21  -8  -2   -6.94    4.74
 -21  -7  -1   17.20    4.80
 -20  -5   1   18.95    4.35
 -19  -8  -1   39.59    5.30
 -19  -7   0   23.14    4.14
 -18 -10  -3   19.88    4.70
 -18  -6   1    6.99    3.59
 -18  -2   3    5.01    3.29
 -16 -12  -7   22.80    4.75
 -16  -9  -1   22.89    4.58
 -16  -3   3   -0.19    2.74
 -15 -12  -6    3.48    4.58
 -15 -10  -2   27.15    4.62
 -14 -12  -6   51.81    5.06
 -14 -10  -2   20.54    4.52
 -13 -12  -6   -1.70    4.51
 -13 -10  -2    0.22    4.35
 -12 -12 -11    0.79    5.13
 -12 -12  -6   57.73    4.88
 -11 -12 -11    9.04    4.56
 -11 -12  -6   16.16    4.56
 -11 -10  -2   64.71    3.66
 -11  -8   0    8.87    3.60
 -10 -12 -10   -1.64    4.02
 -10 -12  -7    4.83    4.21
  -8 -11  -5   17.59    3.86
  -8 -10  -3   32.96    3.87
  -7 -11 -11   46.15    4.09
  -7 -11  -6    1.99    3.46
  -7  -8  -1   19.72    3.64
  -6 -11  -9   31.04    3.63
  -6 -11  -8    8.26    3.28
  -6  -3   2  326.33    3.51
  -3  -9  -6  365.37    4.76
   0  -7  -8   68.37    2.46
   1  -5  -5   -0.01    1.66
 -22  -5   0    8.93    4.22
 -20  -3   2    9.53    3.34
 -18 -11  -5   58.00    5.19
 -16 -12  -8    1.68    4.96
 -16 -11  -4   -4.17    4.94
 -15 -12  -7   14.00    4.89
 -15 -11  -4   88.75    5.21
 -15  -9  -1   10.12    4.23
 -15  -5   2   48.45    3.88
 -15  -3   3   25.94    3.29
 -14  -9  -1    3.12    3.78
 -13  -9  -1   15.22    3.79
 -12  -9  -1   13.12    3.81
 -11 -12 -10   10.87    4.33
 -11  -9  -1    5.51    3.12
 -11  -3   3   13.69    3.02
 -11   0   4   69.10    2.28
 -10 -12  -9  112.81    4.79
 -10 -12  -8    6.10    4.02
  -9   1   4  289.09    2.61
  -4  -1   2 1025.15    3.53
  -1  -7  -5  192.31    3.32
 -22  -6  -1    9.52    4.34
 -20  -6   0   19.34    4.21
 -19 -10  -4   10.90    4.85
 -18 -11  -6   72.84    5.37
 -18  -9  -2    4.87    4.63
 -18  -8  -1    9.44    5.04
 -18  -7   0   -7.30    3.77
 -17 -11  -5   -8.18    4.40
 -17 -10  -3   13.62    4.56
 -17  -6   1   80.55    4.08
 -15 -12  -9   -5.94    4.69
 -14 -12 -10   -1.42    4.49
 -14 -12  -9   20.02    5.07
 -14 -12  -7   -6.87    4.32
 -14 -11  -4    2.52    4.44
 -14  -5   2  159.56    3.86
 -14  -3   3  100.70    3.62
 -13 -12 -10   10.92    4.49
 -13 -12  -7   54.56    5.02
 -13 -11  -4   -1.98    4.28
 -13  -5   2   71.33    3.64
 -13  -3   3    1.66    3.04
 -12 -12 -10   -5.36    4.26
 -12 -12  -9    4.83    4.85
 -12 -12  -8   34.06    5.27
 -12 -11  -4    0.69    3.96
 -12  -5   2   18.42    2.95
 -12  -3   3   34.50    3.15
 -11 -12  -9    7.90    4.01
 -11 -12  -8   50.44    4.55
  -9 -11  -5    5.11    4.02
  -8  -9  -2  581.98    6.00
  -8  -7   0   -3.51    3.53
  -7 -11 -10   24.81    4.07
  -7 -11  -7   -4.07    3.17
  -7  -1   3   26.13    1.99
  -6  -9  -3  178.91    4.41
  -5 -10  -6    2.40    2.95
  -5  -4   1 1828.18    6.49
   0  -6  -5    1.81    1.96
 -20  -8  -2   17.58    4.79
 -20  -7  -1    6.48    4.04
 -19  -5   1   34.89    3.86
 -17  -2   3   45.18    3.24
 -16 -11  -5  218.38    6.25
 -16 -10  -3   15.38    4.50
 -14   0   4  531.32    4.50
 -13 -12  -9    7.96    4.73
 -13 -12  -8   36.53    4.66
 -12   0   4   35.87    2.32
 -10 -11 -12   -1.01    4.23
  -8 -11 -11   18.32    3.61
  -7 -11  -9    9.19    3.38
  -7 -11  -8    1.17    3.23
  -6  -6   0 1386.32    6.68
  -5  -9  -4   28.21    3.43
  -4  -9  -5   23.22    3.17
  -4  -7  -2   12.33    3.15
  -4  -6  -1  551.98    4.73
  -3  -9  -7   66.75    3.42
   0  -2  -1   -1.03    0.78
 -21  -8  -3  110.19    5.71
 -21  -5   0    6.01    4.47
 -19 -10  -5   17.88    4.50
 -19  -9  -3   -3.20    4.44
 -19  -3   2    3.26    3.57
 -18 -10  -4   -4.31    4.30
 -17 -11  -6   63.45    5.32
 -17  -9  -2   -4.32    4.14
 -17  -7   0    6.79    3.80
 -17  -4   2   -1.19    3.10
 -16  -6   1   65.00    3.84
 -15 -11  -5    1.49    4.52
 -15 -10  -3   11.76    4.31
 -11 -11 -12    1.46    4.40
 -11 -11  -5    3.36    4.30
 -10 -11  -5   19.94    3.74
 -10 -10  -3   -2.01    2.97
 -10  -6   1   37.08    3.43
  -9  -9  -2 1346.88    8.30
  -9  -2   3  184.33    3.08
  -8 -11 -10    9.27    4.01
  -7  -5   1 1122.17    6.02
  -6  -8  -2  165.28    4.15
  -5 -10 -10   16.61    3.45
  -5 -10  -7   30.20    2.92
  -4  -3   1   21.00    2.55
  -3  -9  -9   53.17    2.94
  -3  -9  -8   23.75    2.97
  -2  -8  -6  302.92    4.02
   2  -4  -6    4.47    1.16
 -22  -4   0   58.94    4.63
 -21  -7  -2    2.11    4.64
 -21  -6  -1   16.71    4.60
 -20  -9  -4   51.45    4.89
 -20  -4   1   -1.75    3.82
 -19  -6   0    5.65    3.60
 -17 -11  -7   -0.33    4.24
 -17 -10  -4   16.91    4.49
 -16 -11  -6   27.65    4.61
 -16  -9  -2    1.23    4.11
 -16  -7   0   -5.56    3.38
 -15  -6   1   -1.05    3.02
 -14 -10  -3   21.11    4.32
 -13 -11  -5    2.74    4.26
 -12 -11 -12   -4.23    4.30
 -12 -10  -3    6.06    3.96
 -11 -10  -3  105.08    3.78
  -9 -11 -11   14.28    3.85
  -9  -7   0   48.35    3.67
  -8 -11  -9   -2.76    3.94
  -8 -10  -4   19.00    3.47
  -5 -10  -8    3.56    2.81
  -3  -7  -3  316.52    3.93
  -3  -2   1  157.58    1.99
 -21  -3   1    4.13    3.96
 -19  -7  -1    6.05    3.90
 -18 -10  -5    8.09    4.42
 -18  -9  -3   76.47    4.83
 -16  -4   2   -3.16    2.68
 -15 -11  -6   47.87    4.71
 -15  -9  -2   38.48    4.25
 -14  -6   1   63.78    3.49
 -13  -6   1   90.38    3.63
 -10 -11 -11    3.42    4.54
 -10 -11  -6   13.85    3.74
 -10  -9  -2   27.97    3.61
 -10  -7   0    5.60    3.40
  -9 -11 -10   10.29    4.05
  -9 -10  -4   67.38    3.81
  -7 -10  -5  783.01    6.68
  -6 -10 -11    8.31    3.01
  -6 -10  -6    1.31    3.00
  -4  -9  -6    2.53    3.07
   1  -4  -4   58.36    1.79
 -22  -6  -2    4.05    4.19
 -22  -5  -1   50.01    4.33
 -20  -5   0    3.32    3.98
 -19  -9  -4   35.32    5.17
 -18  -6   0   40.72    4.20
 -16 -11  -8    3.32    4.28
 -16 -11  -7   14.74    4.57
 -16 -10  -4    8.45    4.29
 -15  -8  -1   49.90    4.21
 -15  -4   2   -1.31    3.25
 -14 -11  -6   20.42    4.35
 -14  -9  -2   12.77    3.97
 -13 -11 -11    9.02    4.14
 -13 -11  -6   -4.62    4.07
 -12 -11 -11    5.18    4.06
 -12 -11  -6   13.78    4.04
 -12  -9  -2   27.32    3.70
 -11 -11 -11   14.28    4.28
 -11  -9  -2  640.50    6.48
 -10  -8  -1   61.72    3.63
 -10  -2   3    5.32    2.43
  -9 -11  -9   -5.08    3.34
  -5  -8  -3   64.13    3.41
  -3  -6  -2  317.52    3.79
  -2  -8 -10   42.31    2.68
  -2  -8  -7  210.20    3.47
  -1  -7  -6  288.69    3.32
  -1  -6  -4  111.48    2.70
 -23  -4  -1    9.34    3.85
 -20  -7  -2    0.87    4.59
 -19  -4   1    4.32    3.84
 -18 -10  -6   58.48    4.49
 -18  -7  -1   71.42    4.36
 -17  -9  -3    9.51    4.14
 -17  -5   1   15.74    3.17
 -17  -1   3   40.34    2.93
 -15 -11  -8   -0.52    4.28
 -15 -11  -7   49.30    4.56
 -15 -10  -4   12.37    4.19
 -14 -11 -10   -3.43    4.35
 -14 -11  -7   -0.87    4.03
 -14  -8  -1   70.69    4.07
 -14  -4   2  251.10    4.41
 -14  -2   3   85.64    3.09
 -13  -8  -1    7.26    3.37
 -12  -8  -1  233.83    4.64
 -11 -11 -10    6.54    4.01
 -11  -8  -1  200.42    4.39
 -11  -2   3  205.81    3.29
 -10 -11 -10   19.72    3.51
 -10 -11  -9   18.40    4.05
 -10 -11  -8   11.66    4.37
 -10 -10  -4   29.35    3.62
  -8 -10 -12   13.09    3.87
  -8 -10  -5    0.17    3.32
  -8  -9  -3   10.56    3.31
  -8  -5   1   34.74    3.08
  -7  -6   0    4.27    2.48
  -6 -10  -7    5.76    2.84
  -4  -8  -4   22.85    3.20
  -2  -8  -9   50.93    2.79
  -2  -8  -8   69.21    2.71
  -2  -6  -3 1578.16    5.98
  -2  -4  -1  234.39    2.82
   0  -5  -4   39.77    1.91
 -20  -6  -1   13.07    3.78
 -19  -2   2   42.64    3.50
 -16 -10  -5    1.18    4.97
 -14 -11  -9   10.35    4.40
 -14 -10  -4    6.83    3.73
 -14   1   4    8.62    2.10
 -13 -11 -10    2.93    4.16
 -13 -11  -7    6.20    4.03
 -13 -10  -4   27.54    3.83
 -13  -4   2  142.11    3.37
 -12 -11 -10   15.44    4.17
 -12 -11  -7   45.48    4.39
 -12 -10  -4    0.70    3.84
 -12  -4   2   23.06    3.08
 -12  -2   3  442.48    4.20
 -11 -11  -9   -0.14    3.66
 -11 -11  -8   76.25    4.36
 -11  -4   2    4.39    2.77
 -11   1   4  249.09    2.66
  -8  -1   3   30.43    1.96
  -7 -10 -11   18.77    3.18
  -7  -7  -1   -1.04    2.62
  -6 -10  -9   12.25    2.76
  -5  -7  -2  352.61    4.19
  -4  -9 -10   23.63    2.87
  -4  -9  -7    4.35    2.63
  -1  -3  -1  441.02    2.36
   1  -5  -6   14.08    1.62
 -22  -3   0   -0.36    3.83
 -21  -7  -3    4.04    4.23
 -20  -3   1   30.51    3.79
 -19  -9  -5    6.79    4.41
 -19  -8  -3   -7.93    4.00
 -19  -5   0   75.00    4.20
 -18 -10  -7    8.51    4.44
 -18  -9  -4  104.27    4.96
 -17 -10  -6   -4.51    4.06
 -17  -8  -2   -3.64    3.99
 -17  -6   0    3.01    3.43
 -16  -5   1    5.92    3.05
 -13 -11  -9    4.22    4.10
 -13   1   4   81.80    2.29
 -12 -11  -9   14.46    3.83
 -12 -11  -8   43.11    4.24
 -12   1   4    6.55    1.72
  -9 -10 -12    3.94    3.90
  -9  -9  -3    0.39    3.29
  -9  -5   1    2.57    3.37
  -7  -9  -4   50.21    3.92
  -4  -9  -9    8.96    2.82
  -2  -5  -2 2185.46    6.20
  -1  -7  -7  139.75    2.84
 -21  -6  -2   -3.72    3.98
 -21  -5  -1    8.61    3.76
 -21  -2   1    3.56    3.79
 -20  -8  -4   22.65    4.30
 -19  -7  -2    4.54    3.88
 -19  -6  -1   16.92    4.34
 -18  -4   1   -6.18    3.07
 -17 -10  -7    0.91    4.53
 -17  -9  -4   56.92    4.48
 -16  -8  -2    4.26    3.75
 -16  -6   0    4.91    3.59
 -15  -9  -3   30.50    4.09
 -15  -5   1   70.55    3.26
 -14 -10  -5   49.84    4.31
 -14  -9  -3   86.88    4.13
 -10 -10 -12   58.92    4.43
 -10 -10  -5    7.52    3.62
 -10  -9  -3    4.93    3.33
  -8 -10 -11   -4.03    3.63
  -8  -6   0  139.09    3.58
  -7 -10 -10   59.07    3.48
  -6  -8  -3  169.84    3.90
  -5  -9 -11   79.90    3.58
  -5  -9  -6   25.75    3.19
  -3  -8  -6   16.95    2.95
  -2  -7  -5 1501.39    6.14
 -23  -3  -1   -2.07    3.85
 -22  -5  -2    7.90    4.08
 -22  -4  -1   -8.42    3.82
 -19  -9  -6   -3.17    4.20
 -18  -9  -5  119.58    5.00
 -18  -8  -3   23.68    4.11
 -18  -2   2   15.28    3.23
 -17 -10  -8   -1.61    4.14
 -16 -10  -6    9.62    4.13
 -16  -3   2   -2.04    2.62
 -15  -8  -2    1.05    3.91
 -14  -5   1    8.33    3.19
 -12 -10 -12    2.31    3.99
 -12 -10  -5    1.13    3.74
 -12  -9  -3   63.77    4.03
 -11 -10 -12   -6.44    4.00
 -11 -10  -5   32.90    3.87
 -11  -9  -3   55.91    3.68
 -10  -5   1   90.11    3.46
  -9  -8  -2  556.12    5.43
  -7 -10  -8   10.35    2.80
  -4  -7  -3  130.07    3.29
  -4  -4   0  781.10    4.39
  -1  -7  -8    7.99    2.22
 -20  -8  -5   -6.26    3.81
 -19  -8  -4    2.80    3.87
 -19  -3   1   37.43    3.66
 -18  -5   0   -4.14    3.52
 -17  -4   1   -5.64    3.46
 -16 -10  -7    9.81    4.05
 -15 -10  -6    3.89    4.01
 -15  -7  -1    3.39    3.30
 -15  -6   0    2.78    3.28
 -15  -1   3   12.49    2.41
 -13  -5   1  119.69    3.43
  -9 -10 -11   33.22    3.55
  -9 -10  -6   -0.46    3.53
  -9  -7  -1    4.55    3.00
  -9  -6   0   12.06    3.15
  -8 -10 -10   31.10    3.34
  -5  -9  -7   44.47    3.05
  -5  -8  -4    3.15    3.02
   0  -6  -7   -1.55    1.78
 -21  -3   0   86.88    4.60
 -20  -6  -2    9.96    3.70
 -20  -5  -1    5.30    3.45
 -19  -1   2    1.73    3.16
 -18  -9  -6   28.57    4.23
 -18  -6  -1    0.89    3.45
 -17  -9  -5   18.82    4.14
 -17   0   3   -4.53    2.42
 -16 -10  -8   -4.72    4.23
 -15 -10 -10   -3.69    4.07
 -15 -10  -7    1.23    3.93
 -15  -9  -4   39.70    4.09
 -15  -3   2  284.26    4.05
 -14 -10 -11   28.55    4.13
 -14 -10  -6   -0.26    3.87
 -14  -8  -2   21.90    3.41
 -13 -10 -11    7.57    3.95
 -13 -10  -6   -5.84    3.71
 -13  -8  -2    8.89    3.51
 -12 -10 -11   17.33    4.19
 -12 -10  -6   15.56    3.95
 -11 -10  -6   13.67    3.58
 -10 -10 -11   -2.81    3.36
 -10  -8  -2   19.94    3.20
 -10  -6   0  167.60    3.80
  -9 -10 -10   -1.63    3.65
  -8 -10  -9   19.80    3.07
  -8 -10  -8   63.29    3.51
  -7  -9 -12   10.62    3.60
  -7  -8  -3   61.30    3.36
  -7  -4   1    7.70    2.62
  -7   0   3   -0.43    1.49
  -6  -7  -2   35.87    3.10
  -5  -9  -9   38.60    3.17
  -5  -9  -8   15.84    3.05
  -5  -3   1 2198.00    5.99
  -4  -6  -2  856.10    4.96
  -3  -8 -10    3.15    2.40
  -3  -8  -7  574.27    4.79
   2  -4  -7    8.68    1.17
 -22  -2   0   51.75    3.70
 -21  -6  -3   23.05    4.20
 -20  -2   1   -6.34    3.36
 -17  -2   2   34.13    3.06
 -15 -10  -8   12.63    3.86
 -14 -10 -10    9.94    4.03
 -14 -10  -7   12.11    3.91
 -14  -9  -4   21.27    3.84
 -14  -3   2   19.52    2.94
 -14  -1   3   13.93    2.37
 -13  -7  -1   26.20    3.19
 -12  -6   0 1063.23    6.85
 -11  -7  -1   34.17    3.16
 -11  -6   0   -1.05    3.07
 -10 -10 -10   -3.90    3.55
 -10  -7  -1  282.14    4.29
  -9 -10  -9   14.96    3.62
  -9 -10  -8   18.14    3.74
  -7  -9  -5  433.39    4.99
  -6  -9 -11    3.12    3.11
  -6  -9  -6   71.89    3.14
  -4  -5  -1 1802.65    6.19
  -3  -8  -9    3.07    2.44
  -3  -8  -8   76.85    2.90
  -1  -6  -5  343.37    3.08
   0  -6  -9   -1.34    1.77
   1  -5  -7  157.65    2.07
 -21  -5  -2   50.11    4.26
 -21  -4  -1    0.12    3.51
 -21  -1   1   -0.99    3.30
 -20  -7  -4    4.39    4.29
 -19  -8  -5   38.88    4.64
 -19  -4   0    2.90    3.01
 -18  -9  -7   36.31    4.49
 -18  -8  -4   26.80    4.03
 -17  -9  -6   41.48    4.27
 -17  -7  -2   -1.69    3.74
 -16  -9  -5   15.20    4.00
 -16  -8  -3    3.93    3.69
 -16  -4   1   -1.38    2.50
 -14 -10  -9   11.15    3.87
 -14 -10  -8    6.66    3.84
 -13 -10 -10    8.22    3.95
 -13 -10  -7   98.14    4.42
 -13  -9  -4   23.84    3.72
 -13  -1   3  189.63    3.11
 -12 -10 -10   11.58    3.57
 -12 -10  -7   -5.07    3.47
 -12  -9  -4   -1.27    3.27
 -11 -10 -10   11.90    3.35
 -11  -9 -13   -2.66    3.56
 -11  -9  -4   45.35    3.75
 -10 -10  -9   -2.41    3.18
 -10 -10  -8   12.26    3.40
 -10  -9  -4   77.51    3.61
 -10  -3   2  438.26    3.88
 -10   2   4  372.11    2.49
  -3  -3   0 7890.36    9.27
  -2  -7  -6   11.79    2.47
 -23  -2  -1   14.74    3.41
 -22  -4  -2    4.41    3.73
 -22  -3  -1   -3.24    3.61
 -19  -6  -2  100.06    4.35
 -19  -5  -1   29.43    3.53
 -18  -3   1    4.51    2.85
 -16   0   3   -0.47    2.30
 -15  -9  -5   -4.56    3.71
 -15  -8  -3    9.71    3.62
 -13 -10  -9  134.09    4.73
 -12 -10  -9   93.00    4.27
 -12  -3   2   12.78    2.46
 -12  -1   3   43.63    2.32
 -11 -10  -9   18.11    3.50
 -11 -10  -8    6.61    3.43
 -11  -3   2  281.57    3.65
 -11  -1   3  162.05    2.72
  -8  -9 -12   43.11    3.23
  -8  -9  -5    6.13    3.04
  -8  -4   1  368.84    3.76
  -7  -7  -2 1049.33    6.14
  -7  -5   0  725.80    4.73
  -6  -9 -10   -0.11    2.98
  -6  -9  -7   10.72    2.58
  -6  -8  -4   55.77    3.17
  -5  -7  -3   71.30    3.00
  -4  -8 -11   -1.86    2.47
  -4  -8  -6   45.52    2.70
  -3  -6  -3  272.00    3.29
 -23  -3  -2  168.28    5.05
 -20  -6  -3   26.47    3.87
 -20  -3   0    6.39    3.19
 -19  -8  -6    0.99    4.01
 -18  -8  -5    4.77    3.83
 -18  -7  -3  121.34    4.53
 -18  -1   2   13.31    2.91
 -17  -9  -8   12.12    3.85
 -17  -9  -7   38.37    4.38
 -17  -8  -4    1.28    3.77
 -16  -9  -6    3.81    3.82
 -16  -7  -2   61.28    3.60
 -16  -5   0    1.43    2.97
 -16  -2   2   -2.10    2.75
 -15  -4   1   84.59    3.06
 -14  -9  -5   20.77    3.81
 -14  -8  -3   -6.26    3.45
 -12   2   4   21.05    1.60
 -11   2   4  206.46    2.16
  -9  -9 -12  134.85    4.47
  -9  -9  -5    1.72    2.95
  -7  -9 -11   79.41    3.40
  -6  -9  -9   27.89    2.64
  -6  -9  -8   40.88    2.67
   1  -5  -9   -1.44    1.34
   1  -5  -8    2.85    1.39
   2  -4  -8  389.24    2.18
 -22  -1   0   -7.13    3.34
 -21  -2   0   -4.04    3.60
 -20  -7  -5    6.89    4.05
 -20  -5  -2   10.43    3.90
 -20  -4  -1    4.61    3.54
 -19  -8  -7   24.62    3.70
 -19  -7  -4   27.19    3.89
 -19  -2   1   35.31    3.12
 -18  -4   0   55.24    3.32
 -17  -3   1   11.38    3.19
 -16  -9  -7   47.54    4.18
 -16  -8  -4   26.69    3.81
 -15  -9  -6   86.11    4.38
 -15  -7  -2   15.63    3.43
 -15   0   3   -3.19    2.30
 -14  -4   1   73.57    3.24
 -13  -9 -12   11.91    3.46
 -13  -9  -5   10.38    3.61
 -13  -8  -3   38.01    3.63
 -12  -9 -12    5.53    4.11
 -11  -9 -12   78.48    4.54
 -10  -9 -12   -1.35    3.77
 -10  -8  -3   29.70    3.16
  -8  -9 -11   25.83    3.43
  -8  -7  -2   -0.08    2.71
  -7  -9 -10   -0.92    3.10
  -4  -8 -10   34.51    2.67
  -4  -8  -7   66.78    3.03
  -4  -2   1  235.12    2.27
  -3  -7  -5  162.41    2.99
  -2  -7 -10    2.76    2.28
  -2  -7  -7  884.17    4.91
   0  -5  -5   -1.99    1.52
 -20  -1   1    8.53    3.19
 -18  -8  -6   36.48    4.05
 -18  -5  -1   24.29    3.36
 -17  -8  -5    2.08    3.71
 -17  -7  -3    8.28    3.51
 -16  -9  -9    4.84    4.08
 -16  -9  -8   10.55    3.96
 -15  -5   0   42.46    3.04
 -15  -2   2   63.05    2.97
 -14  -7  -2  200.53    4.24
 -13  -4   1   90.48    3.25
 -12  -9  -5    3.38    3.45
 -12  -8  -3   48.60    3.41
 -11  -9  -5    3.75    3.34
  -8   0   3   -2.62    1.55
  -7  -9  -9   56.61    3.36
  -7  -9  -8   13.13    2.95
  -7  -9  -7    1.25    2.62
  -6  -3   1 3381.90    7.49
  -6   1   3 2571.38    4.22
  -5  -6  -2 1915.68    6.76
  -3  -5  -2  122.82    2.89
  -3  -4  -1   27.91    2.43
 -23  -1  -1    5.81    3.41
 -22  -2  -1   14.33    3.82
 -21  -4  -2    1.47    3.60
 -21  -3  -1   -0.72    3.63
 -20  -7  -6   -7.46    3.82
 -15  -9 -10   19.24    4.06
 -15  -9  -7   18.68    3.82
 -15  -8  -4    6.65    3.59
 -14  -9 -11   -1.28    3.63
 -14  -9  -6    5.38    3.60
 -13  -9 -11   -0.89    3.74
 -13  -9  -6    3.89    3.49
 -13  -7  -2   71.44    3.41
 -12  -4   1    1.78    2.51
  -9  -9 -11    0.87    3.06
  -9  -9  -6   72.44    3.43
  -9  -7  -2  121.27    3.41
  -8  -9 -10    3.24    3.25
  -8  -9  -7    0.88    3.18
  -8  -6  -1   85.10    3.20
  -8  -2   2 1600.95    5.47
  -6  -8  -5   40.92    2.98
  -6  -7  -3   24.89    2.88
  -5  -8 -11   11.27    2.51
  -5  -8  -6  179.07    3.65
  -4  -8  -9   29.66    2.38
  -4  -8  -8   15.61    2.33
  -2  -7  -9  283.72    3.32
  -2  -7  -8   31.64    2.23
  -1  -6  -6   61.56    2.12
 -23  -2  -2    3.70    3.81
 -22  -4  -3    0.48    3.56
 -22  -3  -2   -0.84    3.28
 -19  -7  -5    1.19    3.60
 -19  -5  -2   -1.08    3.95
 -19  -3   0   45.72    3.34
 -18  -8  -8   10.18    3.74
 -18  -8  -7    8.54    3.81
 -18  -7  -4    9.72    3.64
 -18  -2   1   -1.74    2.97
 -17  -5  -1    0.52    3.32
 -17  -4   0   -0.44    2.79
 -16  -8  -5   13.09    3.69
 -15  -9  -8    4.94    3.61
 -14  -9 -10   47.64    4.22
 -14  -2   2    0.25    2.57
 -14   0   3   -1.94    1.94
 -12  -9 -11   13.18    3.61
 -12  -9  -6   35.43    3.59
 -12  -7  -2  123.15    3.64
 -11  -9 -11    9.49    3.11
 -11  -9  -6  190.78    4.43
 -11  -7  -2   43.83    3.13
 -10  -9 -11   29.42    3.37
 -10  -9  -6    1.56    3.16
  -9  -6  -1    9.13    2.89
  -8  -9  -9   35.64    3.31
  -8  -9  -8   87.46    3.58
  -8  -8  -4    5.45    2.79
   1  -4  -5   35.18    1.44
   2  -3  -5   91.36    1.13
 -20  -2   0   30.22    3.53
 -19  -4  -1   12.98    3.11
 -18   0   2   15.45    2.55
 -17  -8  -6    1.15    3.71
 -14  -9  -8   -3.29    3.39
 -13  -9 -10   -7.91    3.23
 -13  -9  -7    8.88    3.44
 -13  -8  -4   40.43    3.56
 -13  -6  -1   87.98    3.41
 -12  -9 -10    4.60    3.82
 -12  -9  -7    8.98    3.10
 -12  -6  -1   58.83    3.20
 -12  -5   0   -1.27    2.78
 -11  -6  -1   43.19    3.03
 -11  -5   0   22.67    2.87
 -10  -9 -10   -2.55    3.44
 -10  -8 -13   17.08    3.51
  -9  -9 -10   11.16    2.84
  -9  -9  -9    0.09    3.22
  -7  -8 -12   21.81    3.12
  -5  -8 -10   25.99    2.73
  -3  -7  -6   23.42    2.69
  -2  -5  -3 2495.14    6.16
 -21  -5  -4    4.24    3.83
 -20  -6  -5    2.47    4.09
 -20  -5  -3   -7.04    3.32
 -19  -7  -6    1.77    3.93
 -18  -7  -5   54.87    4.05
 -18  -6  -3    2.05    3.53
 -17  -8  -9   -1.80    3.93
 -17  -8  -8   38.13    4.49
 -17  -8  -7   15.94    3.75
 -17  -7  -4   10.62    3.55
 -16  -8  -6   48.99    4.00
 -16  -6  -2   18.44    3.21
 -16  -4   0   45.11    3.38
 -16  -1   2    4.08    2.49
 -15  -8  -5   41.54    3.80
 -15  -7  -3   -6.94    3.00
 -13  -9  -9   43.99    3.85
 -13  -9  -8   38.38    3.82
 -13  -2   2  420.87    3.96
 -13   0   3    1.60    1.91
 -12  -9  -9   27.47    3.53
 -12  -8 -13    1.03    3.33
 -11  -9 -10    0.27    3.11
 -11  -9  -9   -0.43    3.72
 -11  -9  -7    5.46    3.35
 -11  -8 -13   -1.02    3.16
 -11  -8  -4    5.42    2.99
 -10  -9  -9   18.13    3.13
 -10  -9  -8   13.43    3.16
 -10  -8  -4   20.33    2.99
  -9  -2   2   70.87    2.19
  -9   0   3   -1.43    1.49
  -7  -8  -5  311.97    4.21
  -6  -8 -11    5.90    2.87
  -6  -6  -2  362.37    3.83
  -5  -7  -4  230.03    3.51
  -4  -6  -3    0.10    2.51
  -1  -6 -10    0.63    1.86
 -21  -4  -3   11.28    3.90
 -20  -4  -2   20.66    3.32
 -20  -3  -1   33.74    3.25
 -20   0   1   -3.26    3.01
 -19  -7  -7   -1.89    3.76
 -19  -6  -4    1.98    3.45
 -18  -5  -2   36.97    4.13
 -18  -3   0    0.66    2.65
 -14  -8  -5   30.07    3.61
 -14  -7  -3    6.50    3.25
 -11  -2   2   72.01    2.75
 -10  -2   2   29.78    2.50
 -10   0   3    3.35    1.77
  -8  -8 -12   14.55    3.16
  -7  -3   1 2034.37    6.08
  -6  -4   0  242.07    3.20
  -5  -8  -9   98.23    2.90
  -5  -8  -8    7.51    2.39
  -2  -6  -5  253.06    2.99
  -1  -6  -7  261.72    2.75
 -23   0  -1   -0.36    2.92
 -22  -1  -1   88.40    4.22
 -21  -3  -2   44.96    3.79
 -21  -2  -1    2.38    3.44
 -20  -6  -6   43.02    3.94
 -18  -7  -6    0.66    3.55
 -18  -4  -1    4.00    2.97
 -17  -6  -3    8.89    3.57
 -17  -2   1    7.08    2.36
 -16  -8  -9   11.39    3.75
 -16  -8  -8   19.34    3.90
 -16  -8  -7   22.53    3.78
 -16  -7  -4    9.84    3.47
 -15  -8 -11   12.95    3.74
 -15  -8  -6   16.15    3.62
 -15  -6  -2   18.13    3.20
 -15  -4   0   -6.99    2.85
 -15   1   3    2.78    2.25
 -14  -3   1   31.63    2.73
 -13  -8 -12    0.49    3.30
 -13  -8  -5  107.26    4.00
 -11   0   3    2.10    1.71
  -9  -8 -12   45.96    3.51
  -8  -8  -5    7.00    2.81
  -6  -8 -10   56.36    3.34
  -3  -7 -10   80.74    2.57
  -3  -7  -7  472.34    4.10
  -2  -4  -2   95.12    2.50
  -1  -6  -9   41.01    2.12
  -1  -6  -8  153.91    2.54
   0  -5  -6   13.67    1.60
 -23  -1  -2   87.86    4.03
 -22  -2  -2   49.05    3.73
 -19  -6  -5    7.57    4.20
 -19  -2   0    0.43    3.14
 -17  -7  -5   32.51    3.77
 -17   0   2    3.84    2.34
 -15  -8 -10   16.27    4.22
 -15  -1   2    8.73    2.48
 -14  -8 -11   38.63    4.19
 -12  -8 -12   10.58    3.41
 -12  -8  -5   -2.17    2.95
 -12  -7  -3   73.59    3.35
 -12   3   4   28.30    1.52
 -11  -8 -12   14.89    3.61
 -10  -8 -12   17.63    3.50
 -10  -8  -5    3.92    2.84
  -9  -8  -5    1.90    2.75
  -9  -7  -3 1023.43    6.25
  -7  -8 -11   23.59    2.82
  -7  -6  -2   33.19    2.81
  -6  -8  -7  181.19    3.34
  -6  -7  -4   53.82    2.93
  -4  -5  -2  728.18    4.21
  -4  -3   0    4.94    2.08
  -3  -7  -9    7.60    2.18
  -3  -7  -8   17.47    2.31
  -2  -3  -1  159.09    1.87
 -20  -1   0    1.86    3.07
 -19  -4  -2   13.83    3.28
 -19  -3  -1   27.26    3.41
 -18  -7  -8    5.89    3.82
 -18  -7  -7   19.36    3.92
 -18  -6  -4   19.55    3.57
 -18  -1   1   86.38    3.52
 -15  -8  -9    7.91    3.46
 -15  -8  -8    8.64    3.52
 -15  -8  -7   12.51    3.56
 -15  -7  -4   70.72    3.81
 -14  -6  -2   84.83    3.57
 -14  -4   0   80.49    3.34
 -13  -8 -11   -1.47    3.65
 -11  -8  -5   19.12    2.50
 -11  -7  -3    3.56    2.81
 -11   3   4  520.50    2.73
 -10  -7  -3  421.61    4.64
  -8  -8 -11    1.70    3.06
  -8  -3   1   16.78    2.26
  -7  -4   0   -2.26    2.46
  -6  -8  -9   21.17    2.44
  -4  -7 -11   24.57    2.49
  -4  -7  -6   50.67    2.86
 -21  -4  -4    1.38    3.69
 -21   0   0    4.66    3.00
 -19  -6  -6   -2.96    3.65
 -18   1   2   13.08    2.49
 -17  -7  -6   10.76    3.62
 -17  -4  -1    3.71    2.71
 -16  -7  -5   36.39    3.71
 -16  -6  -3    5.21    2.99
 -14  -8 -10   34.41    3.66
 -14  -8  -7    9.79    3.44
 -14  -7  -4   46.04    3.54
 -14  -5  -1    7.28    2.80
 -14   1   3   11.48    2.07
 -13  -8  -6   23.68    3.23
 -13  -6  -2   23.27    2.92
 -12  -8 -11   19.96    3.27
 -12  -3   1   14.22    2.80
 -11  -8 -11    8.16    3.40
 -10  -8 -11   -0.86    3.28
  -9  -8 -11   23.09    3.37
  -8  -8  -6  296.45    4.21
  -8  -6  -2  166.01    3.45
  -7  -8  -7  221.53    3.71
  -7  -5  -1 1099.38    5.35
  -5  -6  -3  458.71    3.88
  -4  -4  -1   -5.66    2.05
   0  -4  -4  123.17    1.80
 -22  -3  -4   -6.61    3.37
 -20  -5  -5   44.83    4.17
 -20  -3  -2   16.11    3.15
 -20  -2  -1   -3.76    2.86
 -20   1   1   -0.60    3.03
 -19  -5  -4  -10.14    3.67
 -19   0   1    0.43    2.52
 -18  -6  -5   13.45    3.56
 -17  -7  -7   10.45    3.64
 -17  -6  -4    4.61    3.37
 -14  -8  -8    8.24    3.41
 -13  -8 -10   22.50    3.46
 -13  -8  -7  143.07    4.10
 -13  -7 -13   -2.71    3.35
 -13  -5  -1  117.54    3.37
 -12  -6  -2  426.48    4.72
 -11  -8  -6   49.82    3.19
 -11  -3   1   92.74    2.85
 -10  -8  -6   20.53    2.89
  -9  -8  -6  237.65    4.09
  -9  -6  -2  148.71    3.26
  -8  -8 -10   16.86    3.24
  -7  -7  -4  154.30    3.42
  -7   1   3   26.20    1.25
  -4  -7 -10    3.94    2.26
  -2  -6  -6    2.78    2.14
 -23   0  -2   -4.60    3.19
 -22  -2  -3   29.62    3.66
 -22   0  -1   -4.94    2.98
 -21  -3  -3    4.71    3.47
 -21  -2  -2    2.27    3.57
 -21  -1  -1    3.27    3.17
 -19  -6  -7   49.92    3.99
 -18  -4  -2   20.30    3.42
 -17  -7  -9    0.41    3.49
 -17  -7  -8    2.88    3.48
 -16  -7  -6   -5.85    3.40
 -16  -5  -2   32.78    3.39
 -16  -4  -1   -3.52    3.05
 -16  -3   0   -3.62    2.36
 -16   0   2    0.49    2.26
 -15  -7  -5    2.83    3.10
 -15  -6  -3   14.43    3.23
 -15  -2   1    8.58    2.69
 -13  -8  -8   -4.97    3.18
 -12  -8 -10   28.25    3.45
 -12  -8  -7   31.16    3.39
 -12  -7 -13    2.31    3.37
 -12  -5  -1  909.15    5.99
 -11  -8 -10    5.38    3.04
 -11  -8  -7   86.16    3.94
 -11  -7 -13    0.33    3.47
 -10  -8 -10   23.40    3.53
 -10  -7 -13   39.79    3.68
 -10  -6  -2  112.55    3.23
  -9  -8 -10    9.58    2.74
  -9  -7 -13   54.04    3.72
  -8  -8  -9    0.56    2.94
  -6  -7 -12    0.10    2.61
  -5  -7 -11   -6.57    2.39
  -4  -7  -7   32.59    2.67
  -4  -6  -4   40.43    2.81
  -3  -5  -3    2.52    2.53
   0  -5  -7    1.27    1.50
 -22  -1  -2    7.51    3.37
 -20  -5  -6   21.44    3.82
 -18  -6  -6   26.86    3.71
 -18  -3  -1    8.01    2.88
 -17  -1   1   -1.50    2.39
 -16  -6  -4    1.79    3.04
 -15  -7 -11    7.34    3.86
 -14  -7 -12    8.24    3.44
 -14  -7  -5  128.59    4.09
 -13  -1   2   65.96    2.35
 -12  -8  -9   86.26    3.87
 -12  -8  -8   11.33    3.36
 -12  -7  -4   29.81    3.04
 -11  -8  -9   -2.50    3.01
 -11  -7  -4    2.30    2.81
 -11  -4   0    0.75    2.60
 -10  -8  -9   20.51    3.40
 -10  -8  -7  146.50    3.95
 -10  -7  -4   81.04    3.19
 -10  -5  -1   87.20    3.09
  -9  -8  -9   33.67    3.00
  -9  -7  -4   51.36    2.96
  -6  -7  -5  276.35    3.74
  -6  -6  -3    2.82    2.52
  -5  -7  -6   43.19    2.91
  -5  -5  -2 1288.90    5.31
  -2  -6 -10   48.75    2.41
  -1  -5  -5    4.48    1.69
   0  -5  -9    0.02    1.63
   1  -4  -6   37.95    1.37
 -20  -5  -7   18.74    3.81
 -19  -5  -5   12.06    3.45
 -19  -1   0    4.23    2.73
 -17  -6  -5   -1.02    3.38
 -17   1   2  108.24    2.82
 -16  -7  -9   78.24    4.26
 -16  -7  -8    2.60    3.46
 -15  -7  -6   12.01    3.44
 -15  -5  -2   47.31    3.36
 -15  -3   0  394.97    4.61
 -14  -6  -3    8.86    3.11
 -13  -7 -12    8.81    3.35
 -12  -1   2   21.33    2.34
  -8  -1   2  104.97    2.14
  -7  -7 -12   -5.90    2.49
  -2  -6  -7  138.64    2.56
   0  -5  -8    4.26    1.51
 -21  -3  -4    6.06    3.59
 -20  -3  -3   27.82    3.94
 -19  -3  -2   -1.66    2.99
 -19  -2  -1   32.89    2.96
 -18  -6  -9   -0.84    3.65
 -18  -6  -8   10.43    3.75
 -18  -6  -7   10.72    3.76
 -18   0   1   -0.27    2.47
 -17  -2   0    0.40    2.74
 -14  -7 -11    3.80    3.54
 -14  -2   1  381.89    3.95
 -13  -6  -3   34.69    3.02
 -12  -7 -12    1.05    3.18
 -12   1   3   43.51    1.82
 -11  -7 -12   13.50    3.82
 -11  -6 -14    4.12    3.09
  -8  -7 -12   18.01    2.83
  -8   1   3   35.39    1.40
  -7  -7  -5   -6.11    2.63
  -7  -6  -3   20.23    2.72
  -6  -7 -11   14.24    2.79
  -6  -2   1 1635.57    4.96
  -5  -7 -10    9.12    2.52
  -5  -4  -1 1794.05    5.71
  -5  -3   0    1.32    2.33
  -2  -6  -8  228.67    3.03
 -23   1  -2   81.47    3.92
 -22  -2  -4    4.08    3.37
 -20  -4  -5   -6.92    3.61
 -20  -1  -1    7.75    3.27
 -19  -5  -6    6.35    3.39
 -19   1   1    8.59    2.69
 -17  -6  -6    5.04    3.42
 -17  -3  -1   21.07    2.89
 -16  -6  -5   12.54    3.36
 -16  -1   1   85.88    3.03
 -15  -7  -9   -4.51    3.27
 -15  -7  -8    6.16    3.38
 -15  -6  -4    3.30    3.18
 -14  -7 -10    7.01    4.00
 -14  -7  -6   11.50    3.34
 -14  -5  -2  171.21    3.68
 -13  -7 -11    1.00    3.06
 -12  -7  -5   84.74    3.38
 -11  -1   2  176.27    2.65
 -11   1   3  167.08    2.29
 -10  -7 -12   -3.78    2.87
  -9  -7 -12   17.59    2.88
  -9  -1   2  222.43    2.62
  -5  -7  -7   12.87    2.24
  -3  -6 -11   32.10    2.30
  -1  -3  -2  443.63    2.19
 -22  -1  -3   -2.83    3.11
 -22   0  -2    0.17    3.56
 -21  -2  -3    3.36    3.33
 -21  -1  -2   63.34    3.92
 -21   0  -1   -0.65    2.93
 -19  -5  -7   10.81    3.77
 -19  -4  -4   29.04    3.65
 -18  -5  -5   -3.13    3.31
 -17  -6 -10   11.24    3.61
 -17  -6  -7   10.10    3.52
 -17  -5  -4  220.14    4.65
 -14  -7  -9   45.98    3.79
 -14  -7  -7   22.19    3.40
 -14  -3   0   -1.43    2.31
 -13  -7  -6   17.18    3.27
 -12  -7 -11   24.86    3.69
 -11  -7  -5   86.78    3.30
 -11  -6  -3  273.29    4.01
 -10  -7  -5  782.54    5.91
  -9  -7  -5  439.19    4.61
  -9   1   3  116.56    1.84
  -7  -7 -11    5.95    2.58
  -6  -7 -10   10.66    2.72
  -5  -7  -8  116.92    2.86
  -5  -6  -4   30.28    2.50
  -3  -6  -6   28.84    2.46
  -1  -2  -1  304.28    1.50
   1  -3  -4  222.42    1.67
 -20  -4  -6   22.94    3.87
 -19  -5  -8    1.61    3.35
 -18  -3  -2  126.20    3.82
 -18  -1   0    6.26    2.59
 -17  -6  -9    5.08    3.57
 -17  -6  -8   17.23    3.50
 -16  -6 -11   11.67    3.70
 -16  -6  -6    5.96    3.33
 -16  -2   0   -0.46    2.57
 -16   1   2    0.15    2.15
 -14  -7  -8    9.19    3.28
 -14   2   3   93.70    2.42
 -13  -7 -10   97.45    3.98
 -13  -7  -7    2.47    3.13
 -13  -6 -13    2.40    3.18
 -13  -5  -2   70.99    3.04
 -12  -7  -6   43.78    3.32
 -11  -7 -11   40.42    3.18
 -10  -7 -11   19.66    3.15
  -9  -7 -11   83.43    3.68
  -8  -7 -11   15.52    2.73
  -7  -7  -6   -1.58    2.61
  -6  -7  -7    3.59    2.22
  -4  -5  -3   20.14    2.34
 -21   2   0   -6.88    3.02
 -20  -4  -7    5.90    3.37
 -19  -3  -3   36.10    3.41
 -19   0   0   -5.21    2.84
 -18  -5  -6   -2.62    3.32
 -18  -2  -1    6.90    2.68
 -17   0   1   -4.36    2.52
 -16  -6 -10   -4.55    3.73
 -16  -3  -1   96.66    3.31
 -15  -6  -5   25.58    3.38
 -15  -5  -3  120.39    3.77
 -14  -6 -12   66.05    3.92
 -13  -7  -8    1.89    3.09
 -13  -6  -4   -0.67    2.98
 -13  -4  -1   88.79    3.03
 -12  -7 -10   28.50    3.28
 -12  -6 -13    4.04    3.33
 -12  -5  -2   20.34    2.67
 -12  -2   1  582.81    4.30
 -11  -7  -6    1.52    2.71
 -11  -6 -13   13.48    3.43
  -8  -7  -6  451.41    4.58
  -8  -6 -13   30.07    3.02
  -7  -7 -10   11.17    2.36
  -7  -5  -2  342.89    3.61
  -7  -2   1 1368.42    4.69
  -6  -7  -9  114.58    2.93
  -6  -7  -8   29.64    2.31
  -6  -6  -4  192.51    3.22
  -6  -3   0   -6.05    2.24
  -5  -6 -12   33.54    2.71
  -3  -6 -10    2.41    1.93
  -3  -3  -1   -3.82    1.73
  -1  -5  -6   14.14    1.68
   0  -3  -3    2.90    1.41
   1  -4  -7 1789.41    4.38
 -21  -3  -6    6.49    3.29
 -21  -2  -4    5.30    3.45
 -20   1   0   -3.40    2.47
 -19  -2  -2   40.13    3.65
 -19  -1  -1    4.03    2.91
 -18  -5  -7  100.49    4.22
 -18  -4  -4   34.60    3.41
 -17  -5  -5    5.91    3.29
 -17  -4  -3   42.22    3.44
 -17   2   2   29.65    2.34
 -16  -6  -9   84.13    4.04
 -16  -6  -8   22.31    3.54
 -16  -5  -4    2.83    3.14
 -15  -6 -11    0.75    3.34
 -12  -7  -8   -4.20    3.06
 -11  -7 -10   21.12    3.06
 -11  -5  -2  340.69    4.04
 -11  -2   1  134.38    3.01
 -10  -7 -10   51.55    3.13
 -10  -7  -6   14.81    2.69
 -10  -6 -13   24.65    3.25
  -9  -7 -10   -0.78    2.88
  -9  -7  -6   35.67    2.87
  -9  -6 -13    9.48    3.03
  -8  -7 -10    5.92    2.47
  -7  -7  -9   -5.30    2.44
  -7  -7  -7    4.61    2.38
  -4  -6 -11   -4.92    2.07
  -3  -6  -7    8.04    2.24
  -1  -5 -10   51.26    2.03
   1  -4  -9  733.45    3.32
   2  -3  -6  187.74    1.40
 -23   2  -2    8.49    2.87
 -22  -1  -4   25.47    3.34
 -22   2  -1    7.22    2.85
 -21   1  -1    6.87    3.33
 -20  -2  -3   32.72    3.27
 -20   0  -1   -1.01    3.23
 -18  -5  -9   41.54    3.71
 -18  -5  -8   -0.76    3.67
 -17  -1   0    3.77    2.89
 -15  -6  -6   18.51    3.34
 -15  -4  -2   -2.08    2.85
 -15   3   3   24.63    2.03
 -14  -6 -11   -2.08    3.65
 -14  -6  -5   73.87    3.59
 -14  -5  -3   23.92    2.87
 -13  -6 -12   21.15    3.40
 -12  -6  -4   -0.90    2.70
 -12  -5 -14    0.72    3.16
 -12  -4  -1   -2.33    2.60
 -11  -7  -9    0.40    2.91
 -11  -7  -7   -0.31    2.64
 -10  -7  -9  273.80    4.49
 -10  -5  -2    3.38    2.53
  -9  -7  -9   49.41    3.16
  -9  -5  -2  785.95    5.10
  -7  -6  -4   55.58    2.84
  -7  -4  -1   11.91    2.35
  -4  -1   1  909.20    2.80
  -3  -6  -9   11.78    1.83
  -3  -5  -4  309.92    3.15
   0  -4  -5   -2.25    1.42
   1  -4  -8  110.69    1.68
 -22   0  -3   -0.80    3.03
 -22   1  -2    5.64    3.14
 -21  -1  -3   -3.18    3.16
 -21   0  -2   -5.09    3.05
 -20  -3  -5   -3.80    3.26
 -20  -1  -2    2.60    2.75
 -19  -4  -6   47.27    3.70
 -17  -5 -10   42.66    4.02
 -17  -5  -6   29.60    3.54
 -17  -2  -1   10.46    3.00
 -15  -6  -9   10.47    3.33
 -15  -6  -8    7.77    3.31
 -15  -6  -7    3.85    3.25
 -15  -2   0    2.31    2.20
 -15   1   2    7.26    2.08
 -13  -6  -5   65.13    3.22
 -12  -6 -12   42.89    3.51
 -11  -6  -4   28.51    2.81
 -11  -5 -14   -5.63    3.13
 -11  -4  -1  351.23    3.99
 -10  -6  -4   83.92    3.06
  -9  -7  -8    8.68    2.59
  -8  -6  -4   56.52    2.83
  -7  -6 -12    4.43    2.84
  -7  -3   0  996.81    4.52
  -5  -6  -5    4.75    2.44
  -4  -6  -6   34.39    2.30
  -2  -5  -5  140.51    2.19
  -2  -4  -3   68.67    2.07
 -20  -3  -6    3.90    3.39
 -19  -4  -8    7.06    3.59
 -19  -4  -7  118.86    4.63
 -18  -4  -5    1.04    3.22
 -17  -5  -9   20.92    3.67
 -17  -5  -7   -9.34    3.26
 -16  -5  -5   10.20    3.22
 -16  -4  -3   74.17    3.24
 -16   0   1   -0.43    2.42
 -15  -5 -12   -1.33    3.50
 -15  -5  -4   54.82    3.20
 -14  -4  -2  245.75    3.98
 -14  -1   1   11.84    2.19
 -13  -6 -11    4.23    3.08
 -13  -5  -3  113.41    3.34
 -11  -6 -12   16.00    2.89
 -10  -6 -12   17.34    3.27
 -10  -5 -14    0.42    2.76
 -10  -3   0   -0.35    2.35
  -9  -4  -1    6.96    2.44
  -9  -3   0  159.51    3.22
  -8  -6 -12   86.43    3.59
  -8  -4  -1  369.56    3.57
  -5  -6 -11   32.71    2.59
  -4  -4  -2   25.13    2.43
  -1  -5  -9    2.02    1.76
  -1  -5  -8    3.16    1.69
 -21  -2  -6    5.84    3.87
 -20  -2  -4   58.23    3.62
 -19   1   0    7.48    2.87
 -18  -2  -2   26.96    3.01
 -17  -5  -8   10.77    3.41
 -17  -4  -4    4.01    3.11
 -14  -6  -9    1.88    3.15
 -14  -6  -8   50.08    3.53
 -14  -6  -7    8.74    3.18
 -14  -2   0  501.89    4.61
 -13  -6  -6    3.66    3.04
 -13  -5 -13   -5.07    2.98
 -12  -6 -11    5.75    3.53
 -12  -5  -3   10.40    2.65
 -12   0   2 1866.13    6.31
  -9  -6 -12    1.16    2.70
  -6  -6  -5    9.11    2.46
  -6   0   2 2169.85    4.44
  -4  -6  -9   -0.06    2.20
  -4  -6  -7   -1.70    2.41
 -22   0  -4   11.67    3.27
 -21  -1  -4    7.53    3.38
 -20  -3  -7   55.15    3.78
 -19  -3  -5   -1.32    3.16
 -18  -4  -6   12.85    3.39
 -17   1   1    0.88    2.41
 -16  -5 -10    9.43    3.68
 -16  -5  -6    8.96    3.23
 -16  -1   0   -6.77    2.38
 -16   2   2    1.40    1.99
 -15  -5  -5    3.32    3.11
 -14  -5 -12   60.70    4.04
 -14  -5  -4    5.38    2.76
 -13  -6 -10    7.18    3.22
 -13  -1   1   34.20    2.60
 -12  -5 -13   15.29    3.54
 -12   2   3  443.15    3.05
 -11  -6 -11   -2.38    3.12
 -11  -6  -5    6.90    2.70
  -6  -6 -11   -5.62    2.14
  -6  -5  -3  442.92    3.74
  -5  -6 -10    1.91    2.39
  -4  -6  -8   51.06    2.50
 -22   1  -3    2.80    2.94
 -22   2  -2   47.51    3.67
 -21   0  -3    5.62    3.30
 -21   2  -1    8.49    3.20
 -20  -1  -3   64.65    3.46
 -20   1  -1   10.00    3.11
 -19  -1  -2   -3.45    2.71
 -19   0  -1   -2.27    2.66
 -19   3   1   27.50    2.67
 -18  -4  -9    7.45    3.61
 -18  -4  -8   -5.25    3.63
 -18  -4  -7    6.07    3.36
 -18  -3  -4    3.74    3.05
 -18   2   1    2.62    2.50
 -17  -4  -5   44.60    3.48
 -16  -5  -9   11.11    3.37
 -16  -5  -8   -0.01    3.26
 -15  -5 -11   11.51    3.65
 -14   1   2   13.59    2.09
 -14   3   3  105.72    2.31
 -13  -6  -9    0.32    3.20
 -13  -6  -8   15.38    3.15
 -13  -6  -7   31.28    3.03
 -13  -4  -2  143.03    3.40
 -12  -6 -10   72.92    3.59
 -11   0   2  181.63    2.62
 -10  -6 -11    9.49    3.03
 -10  -6  -5   20.52    2.70
  -9  -6  -5  309.95    3.96
  -8  -6 -11    7.16    2.91
  -8  -6  -5   47.91    2.78
  -7  -6 -11   23.71    2.89
  -4  -5  -4  138.84    2.63
  -4  -3  -1   30.95    2.17
  -4  -2   0  125.05    1.92
 -21  -1  -5   26.52    3.85
 -21   1  -2   70.84    3.72
 -20   0  -2    8.65    2.77
 -16  -4  -4   -8.71    2.95
 -15  -5  -6   57.82    3.56
 -15   0   1   -2.21    1.99
 -13  -5 -12   12.12    3.52
 -13  -3  -1  107.95    3.09
 -13  -2   0    1.44    2.25
 -12  -6  -7   10.90    2.98
 -12  -4  -2   20.97    2.57
 -11  -6 -10   24.16    3.56
 -11  -6  -6    8.13    2.70
 -11   2   3  215.17    2.30
 -10  -5 -13    6.15    3.45
 -10  -5  -3  292.41    3.80
 -10   0   2    3.01    1.85
  -9  -6 -11    3.54    2.61
  -8  -5  -3   68.48    2.89
  -7  -5 -13   -5.90    2.62
  -7  -5  -3   70.67    2.73
  -7   0   2    9.82    1.46
  -5  -6  -7  149.63    2.89
  -5  -4  -2  749.96    4.11
  -2  -5 -10   43.97    2.06
  -2  -5  -6   55.02    1.94
 -22   0  -5   -7.54    3.28
 -19  -3  -8   -2.35    3.66
 -19  -3  -7    8.37    3.55
 -17  -4 -10    9.42    3.56
 -17  -4  -6   10.80    3.32
 -17  -2  -2   33.99    3.01
 -17   0   0    1.58    2.21
 -15  -5 -10   18.64    3.51
 -15  -5  -7   16.88    3.08
 -15  -3  -2  260.67    4.09
 -14  -5 -11    1.04    3.34
 -14  -4  -3    3.16    2.64
 -12  -6  -8   15.36    3.00
 -12  -4 -14   13.23    3.20
 -12  -1   1  374.55    3.50
 -10  -6 -10   74.16    3.26
 -10  -6  -6    3.81    2.58
  -9  -5 -13    9.78    2.81
  -9   0   2  464.73    3.07
  -8  -5 -13   12.00    2.59
  -8   0   2 1836.82    4.88
  -7  -6 -10    1.53    2.59
  -7  -6  -6   13.27    2.55
  -5  -6  -8   25.67    2.29
  -5  -1   1 1940.53    4.44
  -3  -5 -11   20.92    2.04
  -2  -3  -2  110.65    1.82
   0  -4  -6  889.71    3.39
   2  -3  -7   85.18    1.28
 -22   1  -4   25.32    3.58
 -20  -2  -6   10.92    3.44
 -20  -1  -4    2.09    3.65
 -20   3   0   -6.24    2.55
 -18  -3  -5   53.60    3.60
 -18   1   0    0.95    2.73
 -17  -4  -9   -7.81    3.41
 -17  -4  -7    8.60    3.36
 -17  -1  -1    3.38    2.52
 -16  -4  -5   16.81    3.01
 -15  -5  -9   13.28    3.31
 -15  -5  -8    6.15    3.23
 -15  -4  -4   83.81    3.34
 -15  -2  -1   12.44    2.46
 -15  -1   0    4.12    2.13
 -12  -5 -12   34.56    3.35
 -12  -5  -4   11.13    2.70
 -12  -3  -1   19.08    2.59
 -11  -6  -8    5.90    2.96
 -11  -6  -7   13.97    2.72
 -11  -4 -14    5.19    3.17
 -11  -4  -2    1.98    2.56
  -9  -6 -10    2.37    2.55
  -9  -6  -6   72.45    3.00
  -8  -6 -10   54.46    2.80
  -8  -6  -6  263.93    3.82
  -6  -6  -8   64.57    2.74
  -6  -6  -7   -0.25    2.23
  -5  -5 -12   -0.88    2.31
  -5  -5  -4   20.98    2.34
  -3  -4  -3   56.78    2.24
  -2  -5  -9   35.90    1.93
  -2  -5  -7 1304.01    5.08
   0  -4 -10   11.50    1.53
   0  -2  -2  272.04    1.33
 -22   2  -3   24.91    3.53
 -22   3  -2   -2.60    3.16
 -21   0  -4   22.55    3.46
 -21   3  -1    4.48    3.17
 -20  -2  -7   -3.71    3.18
 -19  -1  -3   13.70    3.57
 -19   2   0   -3.77    2.70
 -18  -1  -2   12.97    2.81
 -18   0  -1    2.37    2.77
 -17  -4  -8   16.81    3.46
 -16  -3  -3   -0.02    2.95
 -15  -4 -12    2.90    3.21
 -14  -5  -6   24.95    3.02
 -14   0   1   -0.14    2.32
 -13  -5 -11    7.54    3.10
 -13  -5  -5   59.30    3.31
 -13   1   2   70.81    2.32
 -13   3   3    4.08    1.69
 -11  -5 -12   22.54    2.98
 -11  -5  -4    8.32    2.61
 -10  -6  -9   18.53    2.71
 -10  -6  -7    1.25    2.66
 -10  -4 -14    4.83    3.17
 -10  -4  -2  343.13    3.89
 -10   2   3    4.73    1.38
  -9  -6  -9   27.03    2.79
  -9  -6  -7    7.60    2.58
  -8  -6  -9   26.83    2.48
  -7  -6  -9  125.06    2.97
  -7  -6  -8   32.69    2.74
  -6  -4  -2  802.57    4.31
  -2  -5  -8  110.05    2.29
   2  -3  -8    2.62    1.10
 -21   1  -3    1.64    3.36
 -20   0  -3    2.71    2.86
 -20   2  -1    5.52    2.98
 -19   0  -2   34.71    3.28
 -19   1  -1    8.64    3.00
 -18  -3  -6   40.13    3.58
 -17   2   1    0.45    2.47
 -16  -4 -10    4.17    3.64
 -16  -4  -6   64.30    3.64
 -14  -5  -9   10.03    3.20
 -14  -5  -8   -2.86    3.07
 -14  -5  -7  119.14    3.92
 -14  -3  -2   16.06    2.67
 -13  -4 -13   18.93    3.12
 -13  -4  -3 1070.80    6.62
 -11  -3  -1   89.94    2.87
 -10  -5  -4  436.08    4.40
  -9  -4 -14    0.71    2.78
  -8  -4  -2   43.61    2.59
  -6  -5 -12   28.14    2.52
  -6  -5  -4   33.16    2.47
  -5  -3  -1 2072.86    5.66
  -5  -2   0    6.17    2.29
  -4  -5 -11   20.41    2.18
 -21   0  -5    3.98    3.61
 -21   2  -2   -1.80    3.12
 -20   1  -2    2.03    2.62
 -18  -3  -9   -2.17    3.53
 -18  -3  -8    3.71    3.30
 -18  -3  -7   14.21    3.41
 -18  -2  -4   29.22    3.40
 -18   3   1   12.51    2.40
 -17  -3  -5   12.93    3.60
 -16  -4  -9   69.18    3.88
 -16  -4  -7    8.11    3.27
 -16   3   2   -0.34    2.01
 -15  -4  -5   47.67    3.39
 -14  -4 -12   39.99    3.78
 -14  -4  -4    3.10    2.71
 -13  -5  -6   68.95    3.24
 -12  -5 -11  124.13    4.09
 -12  -5  -5    6.82    2.72
 -12  -4 -13   18.21    3.51
 -10  -1   1  730.60    4.10
  -9  -5 -12  148.04    3.76
  -9  -5  -4   29.36    2.63
  -9   2   3  185.69    1.86
  -8  -5 -12   49.52    2.93
  -8  -5  -4    5.40    2.56
  -8   2   3  204.23    1.79
  -7  -5 -12   31.23    2.69
  -7  -5  -4  230.63    3.39
  -6  -1   1  880.83    3.46
  -3  -5  -6   19.61    1.94
  -2  -4  -4  128.08    2.36
  -1  -4  -5   34.56    1.66
   0  -4  -9    1.11    1.43
   0  -4  -7    0.26    1.39
 -19  -2  -6   39.50    3.55
 -16  -4  -8   31.14    3.53
 -16  -3  -4   13.87    3.07
 -16  -1  -1   82.43    2.88
 -15  -3  -3   30.26    2.99
 -13  -5  -9    2.57    3.02
 -13  -5  -8   20.92    3.17
 -13  -5  -7    5.45    3.05
 -12  -5 -10   10.19    3.66
 -12  -4  -3  339.02    4.15
 -12   1   2   21.82    1.97
 -11  -5 -11    9.08    2.89
 -11  -5  -5   11.52    2.69
 -10  -3  -1  321.48    3.61
 -10  -2   0    0.96    2.68
  -6  -3  -1 3381.26    7.38
  -5  -5 -11    2.86    2.31
  -3  -5  -9   60.07    2.34
  -2  -2  -1   -1.36    1.07
   0  -4  -8    6.53    1.42
   1  -3  -5  133.27    1.49
 -22   2  -4    7.12    3.08
 -22   4  -2   -3.04    3.02
 -20  -1  -6    5.56    3.53
 -19  -2  -8   74.88    4.18
 -17  -3 -10   38.12    3.83
 -17  -1  -2  117.14    3.64
 -17   1   0   11.80    2.53
 -15  -4 -10   -4.71    3.14
 -15  -4  -6    3.57    2.88
 -15   1   1   46.26    2.56
 -14  -4 -11   36.74    4.05
 -14   2   2    5.53    1.91
 -14   4   3    9.40    1.74
 -13  -4 -12   23.98    3.59
 -13   0   1    3.14    2.28
 -12  -5  -6   36.46    2.94
 -12  -3 -14    8.70    3.55
 -11  -4 -13    0.48    3.21
 -10  -5 -11   31.05    2.89
  -9  -3  -1  322.05    3.44
  -8  -3  -1   18.84    2.31
  -7  -3  -1 2001.07    6.17
  -7  -1   1 1660.23    4.80
  -6  -5 -11   36.76    2.94
  -6  -2   0 2409.30    5.86
  -5  -5  -5   -0.81    2.31
  -4  -5 -10   11.62    2.25
  -3  -5  -8   15.60    2.13
  -3  -5  -7   68.97    2.18
  -2  -1   0    0.52    0.70
 -22   3  -3   33.52    3.42
 -21   1  -4    4.54    3.20
 -21   4  -1    5.23    3.03
 -20  -1  -7    2.28    3.25
 -19   3   0   45.37    3.16
 -17  -3  -9   45.25    3.69
 -17  -3  -8   51.37    3.71
 -17  -3  -7    8.14    3.32
 -17   0  -1   -2.01    2.39
 -15  -4  -9    8.87    3.28
 -15  -4  -8    8.23    3.21
 -15  -3 -12   49.14    4.05
 -14  -4  -5   20.77    3.10
 -14  -3 -13   -3.16    3.18
 -13  -4  -4  155.65    3.57
 -12  -5  -8   76.24    3.43
 -12  -5  -7   11.16    2.95
 -12   3   3   29.44    1.70
 -11  -5 -10    2.96    2.85
 -11  -4  -3  288.14    3.82
 -10  -5  -5  394.45    4.34
 -10  -4 -13   -2.32    3.13
  -9  -5 -11   76.68    3.08
  -9  -2   0   -1.42    2.17
  -8  -5 -11    8.16    2.92
  -8  -2   0  511.69    3.77
  -7  -5 -11   -0.76    2.63
  -6  -4 -13   -1.65    2.61
  -1  -3  -3  343.55    2.15
 -21   2  -3    1.53    2.93
 -20   1  -3   59.80    3.75
 -20   3  -1   33.04    3.07
 -19  -1  -5    2.31    3.28
 -19   0  -3   -0.03    2.82
 -18  -2  -6    7.22    3.28
 -18   0  -2   16.35    2.76
 -18   1  -1   90.45    3.52
 -17  -2  -4   27.08    3.12
 -16  -3  -5   50.48    3.41
 -16  -2  -3   74.65    3.40
 -15  -1  -1   48.66    2.93
 -15   0   0    2.14    2.32
 -14  -3  -3  111.80    3.25
 -13  -1   0  485.70    4.16
 -12  -4 -12   15.91    3.06
 -12  -3  -2    7.66    2.54
 -11  -5  -6    4.72    2.63
 -11  -3 -14   11.07    3.13
 -10  -5 -10   27.72    2.91
 -10  -4  -3   56.25    2.73
  -9  -5  -5  243.52    3.63
  -9  -4 -13   39.39    2.96
  -8  -5  -5  490.13    4.43
  -8  -4 -13    1.91    2.54
  -7  -4 -13   14.28    2.51
  -6  -5  -5    4.49    2.35
  -5  -4  -3   15.52    2.36
  -3  -3  -2 1170.10    3.96
  -2  -4 -11    6.87    2.05
  -1  -4 -10    0.37    1.61
 -21   1  -5   24.68    3.55
 -20   2  -2   81.05    3.40
 -19   1  -2   -2.05    2.53
 -18  -2  -9    3.35    3.57
 -18  -2  -7   22.60    3.43
 -16  -3 -10   15.75    3.34
 -15   3   2  242.33    3.08
 -13  -4 -11   44.49    3.47
 -13  -3 -13   11.24    3.26
 -12  -4  -4   85.97    3.10
 -11  -5  -8   41.61    3.00
 -11  -5  -7  137.71    3.63
 -11  -4 -12   -5.23    2.67
 -10  -5  -6    3.74    2.53
 -10  -3 -14   27.47    3.30
  -9  -5 -10   63.90    3.03
  -6  -5 -10    1.16    2.47
  -4  -5  -8   38.79    2.42
 -22   3  -4    5.93    2.99
 -22   5  -2   -3.92    2.91
 -19  -1  -6   -0.27    3.11
 -18  -2  -8   24.44    3.47
 -18   4   1    0.22    2.36
 -17   3   1   16.20    2.39
 -16  -3  -6   13.04    3.21
 -16  -1  -2    1.70    2.89
 -16   4   2    1.88    2.17
 -14  -4  -9  147.69    4.37
 -14  -4  -8   94.30    3.79
 -14  -4  -7   33.69    3.31
 -14  -3 -12    6.75    3.42
 -13  -4  -5  169.51    3.71
 -12  -2  -1  601.87    4.66
 -11  -3  -2  284.12    3.74
 -10  -5  -9  322.94    4.64
 -10  -5  -8   -4.96    2.78
 -10  -5  -7   33.25    2.73
  -8  -5 -10   20.04    2.53
  -8  -4  -3   37.67    2.64
  -7  -5 -10   22.26    2.40
  -6  -5  -6   -0.98    2.88
  -6  -4  -3    2.83    2.28
  -5  -5  -9    1.58    2.38
  -4  -4 -12  134.67    3.01
  -3  -4  -4  480.85    3.20
  -1  -4  -6   30.88    1.67
 -22   4  -3    6.63    3.07
 -21   2  -4    8.08    3.15
 -21   5  -1   -4.69    2.89
 -20   0  -7    1.60    3.60
 -20   0  -6   34.67    3.70
 -19  -1  -8   12.41    3.56
 -19  -1  -7   26.86    3.42
 -19   0  -4    5.25    3.06
 -17  -2 -10   35.85    3.63
 -17  -2  -5  180.45    4.30
 -16  -3  -8   -6.64    3.17
 -16  -3  -7   50.38    3.37
 -15  -3  -5    3.06    2.78
 -14  -2  -2    2.15    2.51
 -14   1   1   12.17    2.04
 -13  -4  -6  194.90    4.08
 -13  -3  -3   -1.38    2.51
 -13   2   2  418.39    3.45
 -12  -4 -11   -1.59    3.11
 -12  -3 -13   -2.12    3.05
 -12  -1   0    0.35    2.22
 -11   3   3   12.01    1.56
 -10  -4 -12    5.19    2.61
 -10   1   2  130.86    2.35
  -9  -5  -9   33.97    2.84
  -9  -5  -7   45.78    2.79
  -9  -4 -12    8.87    3.07
  -8  -5  -9  101.84    3.24
  -8  -5  -6  161.53    3.36
  -8  -3 -14   11.07    2.79
  -7  -5  -9  103.43    3.08
  -7  -5  -6   38.77    2.63
  -6  -5  -9   71.46    2.47
  -5  -5  -7    1.16    2.20
  -5  -4 -12   11.26    2.39
 -21   3  -3    2.39    3.20
 -21   4  -2    3.44    3.25
 -20   0  -8    5.74    3.26
 -20   1  -4   -1.87    2.90
 -19   4   0    5.46    2.66
 -18  -1  -5   93.56    4.26
 -18   0  -3    7.83    3.41
 -17  -2  -6    9.29    3.19
 -17   2   0    4.90    2.50
 -16  -2  -4   63.26    3.34
 -15  -3 -10   78.19    3.88
 -15  -2  -3  165.47    3.81
 -14  -3  -4    2.30    2.64
 -14  -2 -13    8.96    3.44
 -14  -1  -1   10.71    2.36
 -14   0   0 2479.82    8.66
 -13  -4  -9   41.50    3.31
 -13  -4  -8   -5.79    3.13
 -13  -4  -7  162.40    4.01
 -13  -3 -12   38.40    3.66
 -13   4   3 1084.32    4.61
 -12  -4  -5  171.50    3.62
 -11  -4 -11    4.29    2.80
 -11  -3 -13   23.01    3.62
 -10  -3  -2  424.40    4.07
  -8  -4 -12   14.29    3.00
  -7  -5  -8  111.96    3.14
  -7  -4 -12    4.01    2.81
  -6  -5  -8   22.02    2.18
  -4  -3  -2   -0.85    2.26
  -3  -4 -11   21.22    2.08
  -2  -4 -10   32.74    2.10
  -1  -4  -8  107.97    2.14
  -1  -4  -7 1640.21    5.10
 -21   2  -5  107.16    4.32
 -20   2  -3   28.74    3.02
 -20   4  -1    1.39    2.99
 -19   1  -3   10.94    2.86
 -18  -1 -10   -2.01    3.47
 -18   3   0   -1.34    2.73
 -17  -2  -9    8.87    3.34
 -17  -2  -8   -1.65    3.26
 -17  -2  -7    2.17    3.26
 -17   0  -2   -1.40    2.60
 -17   1  -1    0.50    2.66
 -16  -2 -11   23.14    3.75
 -15  -3  -9    3.20    3.23
 -15  -2 -12    8.16    3.52
 -12  -3  -3   35.48    2.68
 -12  -2 -14   -3.90    3.11
 -11  -2  -1  125.75    2.99
 -11   0   1    5.41    2.00
 -10  -4  -4  205.64    3.47
  -4  -4  -4  329.53    3.09
  -3   0   1    0.36    0.86
   1  -3  -6   38.02    1.30
 -22   4  -4   13.30    2.97
 -20   1  -5   53.54    3.55
 -20   3  -2   13.71    2.80
 -19   2  -2   37.01    3.14
 -19   3  -1   33.79    3.11
 -18  -1  -9   22.06    3.70
 -18  -1  -6    7.04    3.23
 -18   1  -2   14.46    2.69
 -18   2  -1   -0.03    2.85
 -16  -2  -5    8.35    3.09
 -15  -3  -8   17.66    3.28
 -15  -3  -7   21.04    3.06
 -15   2   1   10.98    2.03
 -14  -3  -5    3.45    2.94
 -14   3   2   13.11    2.13
 -13  -2  -2  417.96    4.37
 -12  -4  -9   19.41    3.15
 -12  -4  -6   -4.05    2.85
 -12  -3 -12   10.06    3.56
 -11  -4 -10    3.98    3.09
 -11  -4  -5  615.59    5.22
 -11  -2 -14    4.65    3.49
 -10  -4 -11   15.61    2.79
 -10  -3 -13   13.25    2.92
  -9  -4  -4   92.13    2.86
  -9  -3  -2 1288.82    5.85
  -9   1   2  232.97    2.33
  -4  -4 -11    1.25    2.18
  -3  -2  -1  159.41    1.82
   1  -3  -9   23.30    1.43
 -22   5  -3   34.94    3.26
 -21   2  -6    3.66    3.39
 -19   0  -6   41.97    3.50
 -18  -1  -8    0.76    3.26
 -18  -1  -7   61.68    3.76
 -18   5   1   25.45    2.55
 -16  -2 -10    9.95    3.30
 -15  -2  -4  111.54    3.58
 -14  -3 -10   53.00    3.58
 -14  -2  -3   91.61    3.11
 -13  -3 -11    1.78    3.12
 -13  -3  -4    2.64    2.62
 -13  -2 -13   -5.61    3.16
 -13   1   1   34.56    2.34
 -12  -4  -8   -0.54    2.89
 -12  -4  -7   16.36    2.79
 -10  -2  -1   38.77    2.48
  -9  -4 -11   42.02    2.87
  -9  -3 -13    7.97    3.13
  -8  -4  -4   24.85    2.67
  -8  -3  -2   15.26    2.41
  -5  -4 -11   20.05    2.46
  -5  -4  -4  129.72    2.75
  -5  -3  -2  124.33    2.73
  -2  -4  -6    1.61    1.81
  -2  -3  -3  615.62    3.16
   3  -2  -7   60.67    0.99
 -21   3  -4    3.18    2.96
 -20   1  -7   -9.48    3.36
 -20   2  -4   47.86    3.80
 -19   0  -8   60.63    4.05
 -19   0  -7    3.90    3.19
 -19   1  -4    5.46    3.58
 -17   4   1   -2.72    2.18
 -16  -2  -9    2.76    3.29
 -15   0  -1   -3.22    2.20
 -15   4   2    4.47    2.09
 -14  -3  -9   24.31    3.31
 -14  -3  -6    0.41    2.77
 -14  -2 -12   -0.75    3.44
 -11  -4  -6  282.16    4.12
 -11  -3 -12   15.66    3.30
 -11  -3  -3   14.48    2.55
 -10  -4 -10   30.91    2.97
 -10  -4  -5    8.59    2.56
 -10  -2 -14    3.21    3.02
 -10   0   1    0.64    1.81
 -10   3   3  391.48    2.50
  -8  -3 -13   30.88    2.77
  -8   1   2   96.71    1.91
  -7  -4  -4   31.62    2.57
  -7  -3 -13    8.58    2.77
  -6  -4 -11    0.68    2.56
  -6  -3 -13   23.26    2.74
  -6  -3  -2  296.66    3.23
  -5  -3 -13    0.58    2.48
  -3  -4 -10    9.52    2.01
  -2  -4  -9   26.63    1.92
   3  -2  -8    3.00    0.94
 -21   4  -3    5.23    3.17
 -21   5  -2   48.68    3.28
 -20   5  -1   22.16    2.94
 -17  -1 -10   30.79    3.62
 -17  -1  -5   25.10    3.22
 -16  -2  -8   -0.33    3.22
 -16  -2  -7    2.82    3.19
 -16   0  -2    0.07    2.43
 -16   5   2   25.33    2.14
 -14  -3  -8   54.70    3.51
 -13  -3  -5   64.32    3.10
 -12  -3 -11   10.24    3.28
 -12  -3  -4   27.08    2.74
 -12  -2 -13   38.60    3.45
 -12  -2  -2  611.45    4.91
 -11  -4  -8  120.30    3.41
 -11  -4  -7   10.62    2.66
 -10  -1 -15   -0.72    2.83
  -9  -4 -10   18.06    3.07
  -9  -2 -14    1.48    3.03
  -9  -2  -1  326.15    3.40
  -2  -4  -8  361.09    3.17
  -2  -4  -7    8.74    1.92
   1  -3  -8   16.80    1.39
   1  -3  -7   43.92    1.40
 -22   5  -4   15.72    3.13
 -22   6  -3   16.56    2.98
 -21   3  -5   46.12    3.68
 -20   3  -3   39.59    3.03
 -20   4  -2   13.10    3.37
 -18   0 -10   37.29    3.92
 -18   0  -5   -0.60    3.03
 -18   4   0   62.32    3.08
 -17  -1  -9   18.98    3.47
 -17  -1  -6   29.65    3.38
 -16  -1 -11   17.87    3.76
 -16  -1  -4    3.72    2.93
 -16   1  -1   81.62    2.77
 -16   2   0    8.54    2.20
 -15  -2 -10   19.18    3.39
 -15  -2  -5    8.24    3.04
 -14  -1 -13   -0.20    3.26
 -13  -2 -12   38.75    3.93
 -12   4   3  357.77    2.80
 -10  -4  -6    1.98    2.53
 -10  -3 -12   51.33    3.11
 -10  -3  -3  367.17    3.92
  -9  -4  -5   21.39    2.58
  -9   0   1    1.27    2.00
  -8  -4 -10   31.60    2.85
  -8  -2 -14   10.68    3.32
  -7   1   2  280.60    2.08
  -6   1   2 1486.58    3.59
  -4  -4 -10   -3.78    2.19
  -4  -2  -1  240.45    2.39
   0  -3 -10   98.09    2.00
 -21   3  -6    3.20    3.35
 -20   2  -5   -1.77    3.22
 -19   3  -2    4.38    3.09
 -19   4  -1    7.92    2.87
 -18   0  -9   -0.58    3.37
 -18   0  -6   11.83    3.26
 -18   2  -2   24.35    3.09
 -17  -1  -8   24.54    3.51
 -17   2  -1   -1.76    2.69
 -15  -2  -9    5.58    3.29
 -15  -2  -6   -2.29    3.05
 -15  -1 -12    4.87    3.46
 -15  -1  -3   16.20    2.75
 -13  -3  -9   -5.51    3.00
 -13  -3  -6    9.71    3.01
 -13  -2  -3  670.84    5.36
 -12  -1 -14   38.47    3.44
 -11  -3 -11   11.52    3.51
 -11  -2 -13    3.02    3.08
 -10  -4  -8   73.32    3.12
 -10  -4  -7   80.88    3.04
  -9  -4  -9   -1.54    2.46
  -9  -1   0  976.93    4.64
  -8  -4  -5   10.38    2.63
  -8  -2  -1  931.87    4.66
  -7  -4 -10    1.64    2.12
  -7  -2 -14    9.15    2.97
  -6  -4 -10   48.76    2.77
  -5  -4 -10    5.31    2.12
  -5  -4  -5  425.66    3.92
  -3  -4  -9    2.32    1.73
  -3  -4  -6    5.17    1.84
  -1  -2  -2  182.56    1.42
   0  -3  -5   -0.45    1.38
 -21   4  -4    6.27    3.07
 -21   5  -3    4.23    3.47
 -21   6  -2    1.16    3.06
 -20   2  -7    4.31    3.67
 -19   1  -9   15.96    3.70
 -19   1  -6    0.69    3.09
 -18   0  -8    6.26    3.34
 -18   0  -7   -3.40    3.26
 -18   3  -1   13.32    2.60
 -17   0 -11    4.86    3.56
 -17   0  -4   35.05    3.35
 -16  -1 -10    3.58    3.30
 -15  -2  -8   13.28    3.30
 -15  -2  -7  140.76    4.13
 -14   0  -1    1.72    2.25
 -14   1   0   -2.14    2.34
 -13  -3  -8    6.20    2.83
 -13  -3  -7   -2.03    3.00
 -13   3   2  230.81    2.80
 -12  -3  -5   30.51    2.84
 -11  -3  -4  498.34    4.66
 -11  -2  -2   66.88    2.87
 -11   2   2   69.81    2.01
  -9  -4  -7    4.64    2.57
  -9  -4  -6    1.15    2.50
  -9  -3  -3   17.13    2.68
  -9   3   3   15.37    1.37
  -8  -4  -9   27.51    2.89
  -8  -3 -12    5.16    2.97
  -7  -2  -1 1393.22    5.21
  -4  -4  -9   -1.61    2.24
  -4  -3 -12   -1.64    2.19
  -3  -4  -8  105.20    2.59
  -3  -4  -7    2.40    2.19
  -3  -3  -3   -0.69    2.07
 -20   3  -4    8.83    2.94
 -19   1  -8   -4.94    3.25
 -19   1  -7   18.21    3.37
 -19   2  -4   19.86    3.69
 -15  -1 -11   -0.12    3.61
 -15   3   1    3.17    2.23
 -14  -2 -10   35.80    3.49
 -14  -2  -5    4.67    2.98
 -13  -1 -13   36.23    3.69
 -13   5   3  115.57    2.24
 -12  -3  -9    3.81    2.99
 -12  -2 -12   33.30    3.30
 -11  -1 -14    2.91    3.30
 -10  -3 -11    7.67    3.19
 -10  -2 -13    3.75    2.90
  -7  -3 -12   21.98    2.97
  -6  -4  -9   -0.37    2.34
  -6  -3 -12   31.29    2.98
  -5  -4  -9   50.00    2.72
  -5  -3 -12   52.88    2.80
  -4   0   1   -2.03    1.15
 -21   4  -5   63.22    3.84
 -20   6  -1   13.57    2.83
 -19   6   0   -0.35    2.72
 -17   0 -10   24.48    3.84
 -17   5   1    5.81    2.30
 -16  -1  -9   45.35    3.73
 -16  -1  -8   10.95    3.83
 -16  -1  -6    9.11    3.22
 -16   4   1    0.91    2.24
 -15  -1  -4   83.44    3.43
 -14  -2  -9   37.43    3.88
 -14  -1 -12    4.71    3.61
 -13  -2  -4  180.05    3.66
 -13  -1  -2   69.78    2.94
 -12  -3  -8   17.20    3.07
 -12  -3  -7    0.65    2.97
 -12  -3  -6   11.57    2.79
 -12  -2  -3  446.11    4.48
 -11  -3 -10  108.26    3.77
 -10  -3  -4  878.79    5.59
  -9  -2 -13   43.00    3.55
  -8  -4  -7   57.36    2.90
  -8  -3  -3   20.37    2.56
  -7  -4  -6   45.80    2.70
  -6  -4  -6   35.00    2.65
  -4  -4  -8  122.31    2.87
  -4  -4  -7   -5.57    2.34
  -4  -1   0    1.13    1.37
  -2  -3 -11   93.52    2.48
 -21   4  -6    2.37    3.39
 -21   5  -4    4.73    3.38
 -20   3  -5    3.58    3.22
 -20   5  -2   -1.33    2.68
 -19   3  -3   26.55    3.48
 -18   1 -10   -7.88    3.29
 -18   1  -5   88.84    3.93
 -17   0  -9   -0.42    3.34
 -16  -1  -7  165.38    4.41
 -16   0 -11   -6.38    3.37
 -15   2   0   -3.62    2.14
 -14  -2  -8   -3.90    3.12
 -14  -2  -7    4.12    3.33
 -14  -2  -6   46.90    3.35
 -14  -1  -3   12.33    2.75
 -14   0 -13    2.95    3.85
 -12  -1 -13   29.40    3.90
 -11  -3  -5   38.01    2.84
 -11  -2 -12    1.07    2.91
 -11  -1  -1  227.87    3.43
 -10  -2  -2   31.21    2.70
 -10  -1 -14   -2.13    3.16
 -10   0 -15   -1.71    3.31
  -9  -3 -11    7.35    2.66
  -7  -3  -3  319.66    3.46
  -7  -1   0 2325.33    5.99
  -6  -4  -8   48.02    2.42
  -5  -4  -8   33.05    2.24
  -1  -3 -10   22.72    2.02
 -21   6  -3   29.23    3.52
 -21   7  -2    2.38    3.02
 -19   4  -2    8.38    3.18
 -18   1  -9    2.96    3.68
 -18   2  -3    9.05    2.88
 -18   5   0    2.39    2.36
 -17   0  -8   59.98    3.88
 -17   0  -7   -5.29    3.22
 -17   0  -6   22.40    3.37
 -17   4   0   -3.52    2.53
 -16   1  -2   -4.73    2.58
 -15  -1 -10   16.34    3.43
 -13  -2 -10    6.52    3.18
 -13  -1 -12   11.42    3.83
 -13   2   1    7.62    2.25
 -11  -3  -9   -6.60    2.75
 -11  -3  -6   88.95    3.21
 -11   4   3  309.08    2.54
 -10  -3 -10    6.23    2.88
 -10   2   2   30.31    1.91
  -9  -1 -14    5.16    3.42
  -8  -3 -11    7.37    2.85
  -8  -2 -13   18.83    2.81
  -6  -3  -3  283.12    3.21
  -6  -1   0   26.88    2.13
  -6   0   1   23.03    1.66
  -5  -3  -3   -3.56    2.36
  -5   0   1    1.03    1.32
  -3  -3 -11    2.92    2.06
   0  -3  -6  323.48    2.34
 -20   3  -7   42.57    4.05
 -20   4  -4   18.77    3.44
 -19   2  -8   71.34    4.17
 -19   2  -7  121.46    4.27
 -19   2  -6   28.86    3.56
 -18   1  -8   -1.87    3.28
 -18   1  -7   55.82    3.79
 -18   1  -6   12.23    3.30
 -18   4  -1   -0.89    2.89
 -17   2  -2   27.33    2.80
 -17   3  -1   15.67    2.97
 -15  -1  -9   42.59    3.68
 -15  -1  -5    8.05    3.06
 -12   0 -14   -3.87    3.06
 -11  -3  -8   22.08    3.02
 -11  -3  -7   44.62    2.97
 -11  -2  -3  216.52    3.53
 -10  -2 -12    6.06    3.24
  -9  -3  -4  508.01    4.40
  -9  -2  -2   77.83    2.76
  -9   0 -15   -1.88    3.12
  -8   3   3   33.04    1.27
  -7  -2 -13    2.15    2.59
  -6  -2 -13    4.84    2.79
  -5  -2 -13    4.20    2.52
  -4  -3 -11   22.27    2.35
  -2  -3  -4 1536.41    4.55
   0  -3  -8  360.11    2.71
 -21   5  -5   12.84    3.26
 -20   7  -1    0.53    2.64
 -16   0 -10   11.48    3.46
 -15  -1  -8   20.49    3.41
 -15  -1  -7   14.30    3.28
 -15   0  -3    0.40    2.69
 -14  -1  -4   13.18    2.76
 -13  -2  -6  207.24    4.05
 -13   0 -13    6.54    3.70
 -12  -2  -4   24.54    2.76
 -12  -1  -2   19.96    2.71
 -12   3   2    9.10    1.81
 -11  -1 -13  187.39    4.59
 -10  -1  -1  699.98    4.58
  -8  -1 -14    0.80    2.89
  -8   5   4    2.88    0.60
  -6  -3 -11   23.70    2.37
  -5  -3 -11    9.02    2.60
   0  -3  -7    1.00    1.47
 -21   6  -4    1.56    3.30
 -20   4  -5    4.08    3.41
 -20   5  -3    0.95    2.78
 -20   6  -2    9.53    3.06
 -17   1 -10   17.94    3.83
 -16   0  -9   -1.34    3.37
 -16   0  -5    1.87    3.07
 -14  -1 -10    1.99    3.28
 -14   0 -12   -0.57    3.70
 -14   3   1   33.00    2.40
 -12  -1 -12    6.61    3.33
 -11  -2 -11   47.06    3.36
 -11   0 -14    9.24    3.27
 -10  -3  -8    6.60    2.73
 -10  -3  -6    3.29    2.59
  -9  -2 -12    3.08    2.64
  -8  -3 -10    1.10    2.72
  -8  -3  -4  173.40    2.95
  -7  -1 -14   -3.26    2.92
  -2  -3 -10  116.94    2.50
  -2  -2  -2  179.48    1.78
  -1  -3  -5  125.78    1.97
   2  -2  -5   -2.41    0.92
 -21   7  -3   17.93    3.19
 -20   4  -6    8.01    3.77
 -19   3  -5    0.62    3.14
 -19   6  -1   17.18    3.01
 -17   1  -9   24.71    3.63
 -17   1  -5   13.69    3.15
 -16   0  -8    1.64    3.35
 -16   0  -7    2.88    3.26
 -16   1 -11   13.84    3.96
 -16   5   1   -0.45    2.20
 -15   4   1   86.31    2.70
 -14  -1  -5   43.32    3.08
 -14   1  -1   12.26    2.30
 -12  -2  -5   16.62    2.80
 -10  -2  -3    5.42    2.61
 -10  -1 -13   10.04    2.80
 -10   1   1  719.48    3.97
  -9  -3  -5   70.82    2.50
  -7  -3  -4  426.53    3.92
  -3  -3  -4  260.85    2.73
  -1  -3  -9   19.96    1.72
   0  -2  -3   -0.69    1.16
   2  -2  -9   -1.89    1.31
 -21   6  -5    2.01    3.17
 -20   5  -4   56.72    3.83
 -19   5  -2   -2.64    2.68
 -18   2  -9    7.41    3.73
 -18   3  -3   20.17    2.95
 -17   1  -8   22.35    3.58
 -17   1  -6   19.51    3.35
 -17   2  -3   47.14    3.20
 -15   0 -10   -4.05    3.34
 -15   0  -4   33.52    3.15
 -15   1  -2   13.13    2.55
 -14  -1  -9   -5.91    3.20
 -14   1 -13   -0.32    3.47
 -12   0 -13    1.14    3.54
 -12   5   3    7.57    1.52
 -11  -2  -4  210.98    3.64
 -10  -2 -11   -3.00    2.85
 -10   0 -14    1.93    3.70
 -10   1 -15   12.94    3.50
  -9  -3  -8   21.16    2.76
  -9  -3  -6  300.22    3.96
  -9  -1  -1  138.93    2.87
  -9   2   2   80.68    1.83
  -8  -2 -12   28.84    2.95
  -7  -3 -10   78.97    2.80
  -6  -3 -10    4.18    2.59
  -4  -3  -4  484.47    3.73
  -3  -3 -10   60.62    2.44
 -19   3  -8   -6.56    3.27
 -19   3  -7   -1.07    3.43
 -18   2  -8   27.11    3.64
 -18   2  -7   26.65    3.53
 -18   2  -6   12.44    3.31
 -18   4  -2   16.80    2.67
 -18   5  -1   19.80    3.01
 -17   1  -7   11.51    3.41
 -16   2  -2   -3.18    2.40
 -15   2  -1    2.17    2.23
 -15   3   0  436.67    4.46
 -14  -1  -8    2.20    3.21
 -14  -1  -7  242.10    4.66
 -14  -1  -6   -3.32    2.79
 -13  -1 -10    2.17    3.19
 -13  -1  -4   78.57    3.17
 -13   0 -12   47.90    4.26
 -13   0  -2  317.64    4.10
 -12  -2  -8   83.65    3.61
 -12  -2  -7   10.05    3.07
 -12  -2  -6   13.04    2.84
 -12   1 -14   29.65    3.48
 -11  -1 -12    6.97    3.04
 -11  -1  -2  171.91    3.33
 -10   4   3   66.49    1.70
  -9  -3  -7   49.65    2.92
  -9  -1 -13    4.28    2.91
  -8  -3  -9    1.55    2.45
  -8  -3  -5   -0.98    2.62
  -7  -2 -12    6.32    2.57
  -7  -2  -2   13.00    1.95
  -5  -3  -4  300.51    3.31
  -4  -3 -10    8.30    2.04
  -3  -2 -12    5.80    2.20
  -2  -3  -9    9.70    2.18
  -1  -3  -8   16.29    1.88
  -1  -3  -6   32.21    1.78
 -21   7  -4   -1.93    3.18
 -20   5  -5   30.77    3.46
 -20   6  -3   24.23    3.44
 -20   7  -2    0.52    2.94
 -19   4  -4   36.62    3.28
 -17   2 -10   39.73    3.86
 -17   4  -1   -2.13    2.50
 -16   1 -10    4.20    3.45
 -16   1  -4    6.51    2.88
 -16   4   0   50.00    2.59
 -15   0  -9    2.95    3.39
 -15   0  -5   -4.34    2.99
 -15   6   2   14.92    2.04
 -13   6   3   36.75    1.78
 -12  -1 -11   10.31    3.34
 -12  -1  -3   48.63    2.88
 -11  -2  -9   16.91    3.20
 -11  -2  -5  211.50    3.77
  -9  -2 -11   33.79    3.01
  -9  -2  -3  177.90    3.35
  -9   0 -14   23.04    3.71
  -9   1 -15   42.20    3.67
  -8  -3  -6    7.69    2.73
  -8  -1 -13   -0.89    3.17
  -7  -3  -9   10.20    2.37
  -6  -2 -12   75.49    3.14
  -6  -2  -2 1317.02    5.19
  -5  -2 -12    5.93    2.62
  -4  -2 -12    4.01    2.27
  -3  -2  -2  104.87    2.02
  -1  -3  -7   41.89    2.01
   1  -2 -10   10.06    1.59
 -20   5  -6   19.52    3.46
 -18   3  -4   -0.41    3.02
 -16   1  -9   38.39    3.82
 -15   0  -8    5.86    3.35
 -15   0  -6   69.85    3.68
 -15   1 -11    9.01    3.63
 -13  -1  -9  169.62    4.24
 -13  -1  -5    1.16    2.77
 -13   1 -13   40.08    3.94
 -11   0 -13   -4.39    3.16
 -10  -2 -10   16.44    3.09
 -10  -2  -4  367.67    4.14
 -10  -1 -12   13.80    3.01
  -9   1   1  138.68    2.45
  -8  -1  -1  452.17    3.69
  -6  -3  -9    9.21    2.20
  -3  -3  -9    1.54    2.14
   1  -2  -4 1060.21    2.69
 -20   6  -4    6.46    3.37
 -19   6  -2   99.43    4.04
 -19   7  -1   11.63    2.61
 -18   3  -9   -1.43    3.67
 -18   7   0    3.29    2.64
 -17   2  -9   10.78    3.53
 -16   2 -11   38.20    3.99
 -15   0  -7    3.97    2.47
 -14   0 -10   22.47    3.55
 -14   0  -4  521.40    5.31
 -13  -1  -8   17.27    3.31
 -13  -1  -6   12.67    3.14
 -13   3   1  106.05    2.48
 -12  -1 -10   12.67    3.39
 -12   0 -12   28.05    3.46
 -11  -2  -8  198.11    4.01
 -11  -2  -7   52.73    3.09
 -11  -2  -6   14.34    2.83
 -11  -1 -11    8.16    3.18
 -11   0  -1    1.13    2.54
 -11   1 -14    6.48    3.24
 -10  -1  -2  132.12    3.14
  -8  -2 -11   28.57    2.80
  -8   0 -14   45.69    3.47
  -7  -3  -6   27.79    2.72
  -7  -1 -13    2.21    2.62
  -6  -3  -5   40.92    2.58
  -5  -3  -5  153.64    3.26
  -4  -3  -9    4.60    2.04
  -2  -3  -8    1.63    1.97
  -1  -2 -11    6.17    1.84
 -21   8  -4    8.54    3.28
 -21   9  -3    8.36    3.22
 -20   7  -3   12.84    3.73
 -20   8  -2   16.70    3.45
 -19   4  -8    1.63    3.35
 -19   4  -7  105.94    4.59
 -18   3  -8   -1.26    3.36
 -18   3  -6   35.27    4.14
 -18   4  -3    5.24    2.84
 -17   2  -8   -1.77    3.44
 -17   2  -6    6.77    3.90
 -17   3  -3   47.39    3.59
 -16   1  -8   17.64    3.57
 -16   1  -7  170.85    4.53
 -16   1  -6   -0.52    3.26
 -14   2 -13    9.07    3.68
 -13  -1  -7    6.40    2.91
 -13   2   0    2.62    2.22
 -12  -1  -4    1.60    2.68
 -11  -1  -3  176.16    3.51
 -11   2   1  147.21    2.81
 -10  -2  -5   30.52    2.82
 -10   0 -13    3.73    3.26
  -9  -2 -10   23.21    2.98
  -9  -1 -12   15.29    3.40
  -8  -2  -3  187.31    3.25
  -7  -2 -11   62.96    2.93
  -7   0 -14   16.88    3.34
  -6  -3  -8   -2.94    2.31
  -6  -3  -6   23.68    2.68
  -6  -1 -13  104.26    3.40
  -5  -1 -13    2.46    2.69
  -4  -3  -5  209.57    2.91
  -3  -3  -8   13.92    2.33
  -2  -3  -7   71.04    2.28
  -1  -1  -1    5.93    0.64
   2  -2  -8  483.19    2.50
 -20   6  -5    4.60    3.37
 -19   5  -4    3.11    3.37
 -18   3  -7   33.90    3.62
 -18   5  -2   41.46    3.46
 -18   6  -1    0.97    2.99
 -17   2  -7   -2.50    3.34
 -15   1 -10   21.87    3.65
 -15   1  -4   78.79    3.64
 -14   0  -9   -0.66    3.30
 -14   0  -5    5.57    2.88
 -14   4   1   79.29    2.67
 -13   0  -3    2.90    2.71
 -12  -1  -9  100.08    3.88
 -12   0  -2 1885.70    7.91
 -12   1 -13   34.23    3.88
 -12   2 -14    3.03    3.49
 -10  -2  -8   37.63    2.95
 -10   1 -14    2.56    3.41
 -10   2 -15    0.25    3.16
  -9  -2  -4   15.54    2.64
  -8   0   0  863.12    4.40
  -7  -1  -1 1670.62    5.67
  -6  -2 -11   41.64    2.89
  -6   0 -14    1.38    2.81
  -5  -3  -8   20.60    2.36
  -5  -3  -6   17.80    2.53
  -4  -1 -13   15.92    2.30
  -2  -2 -11    1.64    1.99
   2  -2  -6   43.29    1.20
 -20   6  -6   49.17    3.95
 -18   4  -4   27.06    3.67
 -17   3 -10   41.15    4.17
 -17   4  -2    6.96    2.64
 -17   6   0    1.68    2.63
 -16   2 -10    7.48    3.56
 -16   3  -2    6.04    3.00
 -15   1  -9   40.98    4.46
 -14   0  -8   11.82    3.41
 -14   1 -11    4.47    3.43
 -14   3   0   -2.65    2.52
 -13   0 -10   49.37    3.71
 -13   1 -12   13.71    3.47
 -12  -1  -5  443.42    4.94
 -12   4   2   24.61    1.89
 -11   0 -12    8.09    3.18
 -10  -2  -6    9.44    2.74
 -10  -1 -11   58.51    3.46
  -8  -2 -10   44.54    2.83
  -8  -1 -12    3.58    3.24
  -8   1   1  469.49    3.18
  -7  -2  -3  509.18    4.04
  -5  -2 -11   77.75    3.12
  -4  -3  -7    6.57    2.20
  -3  -3  -7   -3.93    2.00
  -3  -2 -11   88.73    2.70
   0  -2 -10  475.82    3.55
   2  -2  -7    0.99    1.18
 -20   7  -4    3.39    3.17
 -19   5  -8    9.50    3.84
 -19   5  -5    9.02    3.22
 -19   7  -2   -0.25    3.11
 -19   8  -1   43.72    2.86
 -18   4  -9    6.27    3.60
 -17   5  -1   11.12    2.61
 -16   2  -9   15.82    4.33
 -16   4  -1    5.66    2.75
 -16   5   0    1.84    2.61
 -15   1  -5    6.48    3.15
 -15   2 -11    9.65    3.77
 -15   3  -1    4.70    2.26
 -15   4   0    2.16    2.58
 -14   0  -7   -1.81    3.20
 -14   1  -3   11.32    3.19
 -13   2 -13    2.35    3.60
 -12  -1  -8   25.80    3.32
 -12  -1  -7    3.63    2.86
 -12  -1  -6    4.21    2.86
 -11   5   3    8.81    1.50
 -10   0  -1    4.48    2.53
  -9  -2  -5  274.94    3.85
  -9  -1  -2  227.70    3.35
  -9   0 -13    0.81    3.02
  -9   1 -14    3.40    3.76
  -9   2 -15    1.79    3.43
  -1  -2  -3 1296.41    3.46
   1  -2  -9   92.04    1.80
 -20   8  -3    3.00    3.24
 -20   9  -2   -6.03    2.86
 -19   5  -7   13.69    3.98
 -17   3  -9   49.06    4.00
 -16   2  -5    7.20    3.40
 -16   3 -11    7.14    3.85
 -15   1  -8   22.78    3.56
 -15   1  -7    8.16    3.40
 -15   1  -6   54.00    3.40
 -15   3 -12   33.30    4.26
 -14   1 -10   -1.85    3.44
 -13   0  -9    4.89    3.33
 -13   0  -4   42.53    3.01
 -11  -1  -9    6.44    3.32
 -11   1 -13  188.19    4.88
 -11   2 -14    5.02    3.68
 -10  -1  -3 1371.10    6.67
  -9  -2  -8    6.23    2.77
  -9   4   3  162.47    1.91
  -8  -2  -4  109.41    3.14
  -8   0 -13   -4.93    3.23
  -7  -2 -10    4.00    2.37
  -7  -1 -12    2.86    2.71
  -6  -2  -3 1509.84    5.78
 -20   7  -6    0.75    3.67
 -20   7  -5   12.49    3.39
 -19   6  -4    0.84    3.54
 -18   4  -8   -4.38    3.39
 -18   4  -7   20.34    3.54
 -18   4  -6    2.17    3.48
 -17   3  -8   52.16    4.00
 -17   3  -5   -1.53    3.34
 -16   2  -8   -3.14    3.47
 -16   2  -7   -1.24    3.35
 -13   1 -11   -0.26    3.61
 -12   0  -3    5.51    2.74
 -12   1 -12    2.68    3.35
 -12   3   1   17.88    2.30
 -11   0  -2  178.05    3.44
 -10   0 -12   14.95    3.15
  -9  -2  -7    5.47    2.79
  -9  -2  -6   64.03    3.01
  -8  -2  -9   49.26    2.97
  -8   1 -14   -0.02    3.62
  -8   2 -15    3.87    3.35
  -7   0   0    7.10    2.06
  -7   2   2   10.82    1.49
  -6  -2 -10   43.72    2.83
  -6  -1 -12    3.43    2.94
 -20   8  -4   33.68    3.76
 -18   6  -2   62.37    3.29
 -17   3  -7   -1.31    3.43
 -17   4 -10    9.62    3.91
 -16   3 -10   14.47    3.75
 -16   3  -3    1.00    2.89
 -16   7   1   44.51    2.64
 -15   2 -10   14.43    3.70
 -14   1  -9    7.53    4.19
 -14   1  -4   12.82    2.84
 -13   0  -8   23.93    3.46
 -13   0  -5    5.77    2.90
 -12   0 -10    9.59    3.30
 -12   2 -13   38.57    3.96
 -12   3 -14   15.02    3.83
 -12   6   3   13.14    1.62
 -11  -1  -8    9.24    2.93
 -11  -1  -5  212.67    3.87
 -11   0 -11   -0.29    3.26
 -10   1 -13    2.23    3.42
 -10   2   1   44.75    2.40
 -10   3 -15   10.72    3.82
  -8  -2  -5    4.66    2.75
  -8  -1  -2  104.93    2.85
  -7  -2  -4    4.87    2.62
  -7   0 -13   -2.43    3.31
  -5  -2 -10   41.28    2.91
  -5  -2  -3 2552.76    6.90
  -5  -1 -12   12.57    2.99
  -2  -2 -10   12.77    2.30
  -2  -2  -3    0.99    1.97
  -2  -1  -1  332.07    1.74
 -20   9  -3   37.49    3.52
 -19   6  -8    4.67    3.73
 -19   6  -5   -0.63    3.17
 -19   7  -3   -1.51    2.93
 -19   8  -2   41.36    3.78
 -18   5  -9   29.20    4.08
 -18   5  -4    8.29    3.12
 -17   5  -2   13.97    3.06
 -17   7   0    3.04    2.74
 -14   2 -11    3.83    3.52
 -13   0  -7    6.21    3.24
 -10   2 -14    3.44    3.46
  -9   0  -1   -3.66    2.81
  -8  -1 -11   35.91    3.02
  -7  -2  -9  282.62    4.04
  -7   1 -14    5.75    3.30
  -4  -2 -10   41.07    2.72
  -4  -2  -3   69.77    2.64
  -4  -1 -12   -3.57    2.53
  -3  -2 -10  106.76    2.89
  -3  -2  -3  599.84    3.44
  -3  -1 -12  100.78    2.94
  -2  -1 -12    3.65    2.18
   0  -2  -9    0.74    1.66
 -20   8  -5    1.88    3.28
 -19   6  -6    5.67    3.75
 -17   4  -9    0.35    3.83
 -17   4  -4    7.34    3.16
 -16   3  -9   66.60    4.21
 -16   4 -11   -1.32    3.83
 -16   4  -2   -1.09    2.63
 -15   2  -9    2.84    3.59
 -15   3 -11    6.93    4.06
 -15   3  -2  268.31    4.10
 -15   6   1    4.94    2.22
 -14   1  -8    2.96    3.44
 -14   5   1    8.80    2.31
 -13   1 -10    7.62    3.50
 -13   1  -3  192.29    4.12
 -13   3 -13    0.15    3.78
 -12   0  -9    4.27    3.28
 -12   0  -4   44.00    2.99
 -11   1 -12    3.52    3.28
 -10  -1  -4  431.79    4.48
  -9  -1  -3  111.96    3.20
  -6   0 -13    0.27    2.71
  -3  -1  -1  436.19    2.34
   1  -2  -8  480.68    2.86
   1  -2  -5   71.94    1.51
 -20   9  -4   55.67    4.14
 -19   7  -4   36.20    3.75
 -18   5  -8    6.37    3.77
 -18   5  -7   95.50    4.31
 -18   5  -5    4.06    3.32
 -18   6  -3    9.22    3.34
 -17   4  -8   10.92    3.94
 -16   5  -1    2.23    2.77
 -16   6   0    2.25    2.50
 -15   2  -8   18.80    3.61
 -15   2  -5    7.18    2.99
 -15   4 -12   14.20    3.88
 -14   1  -7  244.91    4.89
 -14   1  -6    0.20    3.26
 -14   3  -1   28.90    2.47
 -12   1  -2   20.01    3.18
 -11   2 -13    7.60    3.86
 -11   3 -14    5.25    3.62
 -10  -1  -8   39.12    3.08
 -10   0 -11   -6.21    3.08
  -9   1 -13    4.70    2.93
  -9   2 -14    5.34    4.00
  -9   3 -15    3.05    3.31
  -7  -2  -5 1333.12    6.39
  -6  -2  -4    7.38    2.51
  -6   0   0 8987.57   10.67
  -6   1 -14   -0.89    2.63
  -5   0 -13    2.40    2.92
 -20  10  -3    6.51    3.14
 -18   7  -2   -2.85    3.22
 -18   8  -1   20.98    2.81
 -17   4  -7   13.91    3.59
 -17   4  -6   15.00    3.46
 -17   5 -10   53.17    4.14
 -16   3  -8   10.34    3.64
 -15   2  -6    4.50    3.35
 -14   2 -10   24.39    3.78
 -14   4   0   85.27    2.74
 -13   1  -9  145.77    4.50
 -12   0  -8    3.41    3.27
 -12   0  -5    1.77    2.87
 -11   0  -3    1.32    2.83
 -10   0  -2    2.88    2.64
  -8  -1 -10   -0.36    2.62
  -8   0 -12   96.85    3.56
  -7  -2  -6    7.83    2.78
  -7  -1  -2  263.72    3.38
  -6  -1 -11    7.73    2.88
  -5  -2  -9   36.29    2.45
  -5   1 -14   14.18    3.13
  -4   0 -13   -1.01    2.63
  -3   0 -13   -2.43    2.40
  -1  -2  -9   90.88    2.31
 -20   9  -5   -1.28    3.24
 -19   7  -6   -6.18    3.62
 -19   7  -5    7.69    3.59
 -19   8  -3    6.78    3.30
 -19   9  -2   36.51    3.38
 -18   6  -9    3.74    3.86
 -18   6  -4   15.40    3.62
 -16   3  -7   40.63    3.79
 -16   3  -6   16.20    3.45
 -16   4 -10    5.15    3.96
 -15   3 -10   90.70    4.47
 -14   2  -3   82.60    3.33
 -13   1  -4   76.72    3.27
 -13   2 -11    1.74    3.50
 -12   0  -7    7.56    3.00
 -12   0  -6    2.06    2.94
 -12   2 -12   22.56    3.67
 -12   3 -13    5.90    3.58
 -11   0  -9    6.41    3.45
 -11   2   0    1.06    2.57
 -10  -1  -6   58.73    3.14
 -10   1 -12   14.87    3.30
  -9  -1  -4  270.81    3.83
  -9   3   2 1420.10    4.72
  -8   1 -13   -2.68    3.46
  -8   3 -15    4.90    3.19
  -5  -2  -4   13.70    2.58
  -4  -2  -9   22.69    2.34
  -3  -2  -9    6.85    2.37
  -2  -2  -9    0.81    2.05
   1  -2  -7 1311.12    4.11
   1  -2  -6    7.31    1.43
 -20  10  -4   -0.59    3.35
 -18   6  -8   16.76    3.87
 -17   5  -9   15.32    4.16
 -17   6  -2   15.06    3.36
 -17   8   0    3.64    2.40
 -16   5 -11    2.79    3.92
 -16   8   1   -4.43    2.41
 -15   4 -11   13.35    4.20
 -14   2  -9   25.62    3.76
 -14   3 -11   -6.73    3.49
 -13   1  -8   29.20    3.58
 -13   4 -13   23.80    4.30
 -12   1 -10    9.52    3.44
 -12   5   2   23.15    1.91
 -11   3   1   97.92    2.38
 -10   2 -13    1.44    3.73
 -10   3 -14   35.78    3.97
  -9  -1  -8   -4.08    3.29
  -9   0 -11    0.24    3.01
  -9   2   1  336.20    3.10
  -8  -1  -3   29.77    2.76
  -8   2 -14    2.51    3.48
  -7   0 -12   10.44    2.98
  -6  -2  -6    4.98    2.99
  -5  -1 -11   -1.19    2.32
  -1  -2  -4 1006.29    3.70
 -19   8  -4    1.58    3.37
 -18   6  -7   -0.82    3.39
 -18   6  -5    2.75    3.34
 -15   3  -9    8.30    3.69
 -14   4 -12   35.79    4.46
 -13   1  -7    0.41    3.26
 -13   1  -6    8.94    3.29
 -13   1  -5    0.87    2.95
 -12   2  -1  567.43    4.70
 -11   0  -8   37.75    3.45
 -11   0  -4   65.81    3.13
  -9  -1  -5   -2.06    2.69
  -8   4   3   39.02    1.38
  -7   3 -15   -7.07    3.30
  -5   0   0    3.10    1.77
  -4  -2  -4  122.26    2.76
  -4  -1 -11   -1.37    2.59
  -3  -1 -11   16.12    2.46
  -2  -1 -11   -0.25    2.32
  -1  -1 -11   -5.56    1.97
 -19   8  -7   28.04    3.88
 -19   8  -6    9.23    3.91
 -19   8  -5   30.37    3.79
 -19   9  -3    1.12    3.39
 -19  10  -2    1.21    3.08
 -18   9  -1   16.85    3.09
 -17   5  -8   14.69    3.75
 -17   6 -10    8.61    3.74
 -16   4  -8   34.58    3.94
 -16   5  -2   24.84    2.86
 -16   7   0   -2.60    2.73
 -15   3  -8   15.72    3.69
 -15   4  -2    1.02    2.91
 -15   7   1    9.24    2.35
 -14   2  -8   -2.09    3.47
 -14   3  -2   15.59    2.66
 -13   2 -10   14.83    3.63
 -12   1  -9   94.88    4.10
 -12   1  -3   41.12    3.07
 -11   0  -5   -3.01    2.80
 -11   2 -12    1.24    3.42
 -11   4 -14    7.17    3.65
 -10   1  -1  704.56    4.82
  -9  -1  -6   48.41    3.03
  -9   0  -2  433.15    4.08
  -9   1 -12   17.78    3.19
  -9   4 -15   27.51    3.72
  -8   0 -11    3.24    3.27
  -7   1 -13    6.27    3.02
  -7   2 -14   16.43    3.26
  -2  -2  -4  334.19    2.80
  -1  -2  -8  463.69    3.49
   0  -2  -5   -4.72    1.58
 -18   7  -4    1.06    3.53
 -17   5  -7    7.38    3.59
 -17   5  -6   28.14    3.62
 -16   4  -7    4.72    3.57
 -16   4  -5    9.28    3.43
 -16   5 -10   -0.09    4.05
 -16   6  -1   82.70    3.03
 -15   3  -7   25.55    3.67
 -15   3  -5   15.87    3.32
 -15   4 -10   -1.87    3.70
 -14   2  -7    2.92    3.43
 -14   2  -6   42.64    3.61
 -14   2  -5    6.77    2.99
 -14   3 -10   58.98    4.19
 -13   3  -1   94.80    2.88
 -12   3   0    2.05    2.29
 -12   4   1    0.77    2.24
 -11   0  -7    5.61    2.99
 -11   0  -6    2.04    2.90
 -11   1 -10    6.99    3.72
 -11   1  -2  169.54    3.55
 -11   3 -13   35.63    4.08
 -10   0  -9    1.38    3.25
 -10   1 -11   56.78    3.52
  -9   0 -10   23.97    3.33
  -9   2 -13   35.92    3.45
  -9   3 -14   80.65    4.35
  -8  -1  -4  165.36    3.48
  -6  -1 -10    4.00    2.38
  -5  -2  -6   52.56    2.80
  -3  -2  -8    2.39    2.11
   0  -2  -7    2.47    1.69
 -19   9  -4   34.70    3.64
 -18   7  -8    2.97    3.95
 -17   6  -9   11.97    4.13
 -17   6  -3   19.71    3.08
 -16   4  -6   55.29    3.81
 -15   3  -6  119.94    4.22
 -15   5 -11    4.36    3.77
 -15   5  -1   71.09    2.94
 -15   6   0   -2.43    2.67
 -14   4 -11   28.06    4.64
 -14   4  -1   87.11    2.87
 -13   2  -9   54.52    3.93
 -13   2  -3  663.81    5.71
 -13   3 -11    2.98    3.61
 -12   1  -8   24.36    3.29
 -12   1  -4   -4.56    2.75
 -12   3 -12   29.47    3.91
 -12   4 -13   24.96    4.14
  -8  -1  -8   85.25    3.29
  -8   1   0   -3.17    2.48
  -8   4 -15    0.91    3.70
  -7  -1  -3   22.86    2.22
  -6   2 -14    1.19    3.23
  -5  -1  -2  579.54    3.91
  -4  -2  -7   10.49    2.46
  -4   0   0  743.92    2.87
   1  -1 -10   10.84    1.89
 -19   9  -6   -0.65    3.88
 -19   9  -5   18.67    3.63
 -19  10  -3  101.74    4.24
 -19  11  -2   48.99    3.52
 -18   7  -7   22.47    4.34
 -18   7  -6    3.06    3.54
 -18   8  -3   34.57    3.84
 -18  10  -1    4.47    2.94
 -17   7  -2    2.94    3.29
 -17   8  -1    4.10    3.12
 -16   5  -9   15.80    3.92
 -14   3  -9   31.44    3.92
 -14   5 -12   70.47    4.71
 -14   5   0    0.34    2.66
 -13   5 -13    2.75    3.97
 -10   0  -8    7.50    2.98
 -10   0  -4  514.80    4.86
 -10   2 -12    7.31    3.38
 -10   2   0    3.89    2.59
 -10   4 -14   14.64    3.92
  -8  -1  -7  292.33    4.30
  -8   1 -12    7.58    2.96
  -7   0 -11    0.57    2.71
  -7   0  -1   -7.06    2.41
  -5  -1 -10   45.56    2.77
  -5   1 -13   -1.90    3.13
  -3  -2  -7   72.91    2.47
  -3  -2  -5   78.96    2.41
  -2  -2  -7    5.50    2.28
 -18   9  -2   -3.08    3.25
 -17   6  -8   14.23    3.78
 -17   6  -4    9.44    3.24
 -15   4  -9   21.65    4.20
 -13   2  -8   44.50    3.83
 -13   2  -4  181.62    3.95
 -12   1  -7    7.74    3.11
 -12   1  -6    6.32    3.03
 -12   1  -5  431.54    5.11
 -12   2 -10   -1.38    3.46
 -12   2  -2  632.04    5.29
 -11   1  -9   -0.83    3.31
 -10   0  -7    6.73    3.40
 -10   3 -13   14.75    3.52
  -9   0  -9    1.13    3.01
  -8  -1  -6   32.00    3.03
  -8   0 -10   87.19    3.79
  -8   2 -13   26.37    3.34
  -8   3 -14   19.79    3.81
  -6  -1  -9   35.61    3.04
  -5   1   1 1840.44    4.24
  -5   2 -14    5.44    2.70
  -4  -1 -10    7.57    2.65
  -3   0 -12    3.18    2.53
  -2  -2  -6   31.12    2.24
  -2   0 -12    4.97    2.35
  -1  -2  -6    8.42    1.82
 -19  10  -4   11.28    3.55
 -18   8  -8   -0.77    3.83
 -18   8  -4   19.73    3.85
 -17   6  -7   12.55    3.68
 -17   6  -6    7.80    3.72
 -17   7  -9    4.56    4.21
 -16   5  -8   -8.02    3.64
 -16   5  -4    6.63    3.08
 -16   6 -10    5.11    3.86
 -16   6  -2   21.45    3.21
 -15   4  -8   -0.02    3.66
 -14   3  -8   53.04    3.99
 -14   8   2   15.74    2.41
 -13   2  -7  176.01    4.56
 -13   3 -10   -2.91    3.62
 -11   1  -3  174.26    3.77
 -11   3 -12    6.60    4.24
 -11   5 -14    6.60    3.67
 -10   0  -6  142.85    3.69
 -10   0  -5   -2.23    2.80
 -10   3   1  317.43    3.13
  -9   0  -3   -2.10    2.80
  -9   5 -15   17.93    3.79
  -8   0  -2 1750.92    6.62
  -8   3   2   15.10    1.54
  -7  -1  -4    2.06    2.71
  -7   1 -12   -0.29    3.13
  -7   4 -15   80.46    3.99
  -6  -1  -3 2310.13    7.13
  -6   0 -11   -1.36    2.96
  -5   2   2 2279.96    4.02
  -4  -1  -2  980.56    4.17
  -4   1 -13   17.84    3.03
  -3  -1 -10   29.62    2.64
   0  -1 -10   23.69    2.16
 -19  10  -6   -6.11    3.50
 -19  10  -5   27.07    3.72
 -19  11  -3    1.58    3.30
 -18   8  -5    7.54    3.97
 -17   7  -3   17.42    3.04
 -16   5  -6   -6.57    4.05
 -15   5  -2   47.96    3.26
 -15   6 -11   -7.12    3.70
 -14   3  -7   30.23    3.73
 -14   3  -4   -1.09    2.96
 -14   4 -10    6.52    3.85
 -13   2  -6  214.60    4.62
 -12   2  -9   67.68    4.25
 -12   3 -11   12.96    3.75
 -11   1  -8    6.23    3.13
 -11   4 -13    6.90    3.92
 -10   1  -2  120.21    3.24
  -9   1  -1  136.20    3.06
  -9   2 -12    0.66    3.83
  -9   4 -14    5.29    3.85
  -7  -1  -7  130.46    3.50
  -7   2 -13    2.54    3.46
  -7   3 -14   69.48    4.27
  -3   0   0    0.65    1.01
  -3   1 -13   35.62    2.94
  -2  -1 -10   11.30    2.30
  -1  -1 -10    9.07    2.00
 -19  11  -4    9.46    4.04
 -18   8  -6   43.73    4.05
 -18  10  -2    3.66    3.26
 -17   7  -8    7.83    3.72
 -17   8  -2    6.60    3.32
 -17   9  -1   55.11    3.49
 -16   6  -9   81.84    4.54
 -15   4  -6    9.75    3.48
 -14   3  -6    2.51    3.38
 -14   3  -5    1.84    2.97
 -14   4  -2  250.26    4.05
 -14   5 -11   16.94    3.90
 -14   6 -12   71.91    4.66
 -13   4 -11   56.17    4.20
 -12   3  -1   20.03    2.94
  -9   3 -13    2.97    3.31
  -8   5 -15   16.54    4.04
  -7  -1  -5  172.49    3.54
  -7   0 -10   12.07    2.76
  -6   0  -1   39.24    3.01
  -6   4 -15   11.12    3.51
  -5  -1  -9   -1.03    2.29
  -5   0 -11    5.67    2.92
   2  -1  -9   91.66    1.86
 -19  12  -3   21.04    3.36
 -17   7  -7   19.31    4.46
 -17   7  -4    4.63    3.21
 -16   6  -3    2.61    2.98
 -16   7 -10   14.75    3.95
 -15   5  -9   11.79    3.94
 -15   6  -1   -2.28    2.44
 -14   4  -9  143.12    4.85
 -13   3  -9    2.30    3.63
 -12   2  -3  421.57    4.87
 -11   1  -7   12.41    3.13
 -11   4   1  357.51    3.61
 -10   2 -11    8.36    3.51
 -10   5 -14    1.20    3.65
  -9   0  -7    1.31    3.31
  -9   0  -4  107.02    3.42
  -9   5   3  147.59    2.02
  -8   1 -11   27.06    3.24
  -7   1   0 2370.03    6.43
  -6   1 -12   13.61    2.97
  -3  -1  -2  439.66    2.80
 -17   7  -5   32.14    3.70
 -17   8  -9    7.51    4.04
 -16   6  -8   26.13    4.00
 -15   6 -10   18.20    4.73
 -14   5  -1    8.15    2.35
 -14   7   1    2.87    2.39
 -13   3  -3    7.98    2.88
 -13   4  -1   94.40    2.91
 -12   2  -8   79.64    3.80
 -12   3 -10   22.18    3.79
 -11   1  -6    3.52    3.00
 -10   3 -12   43.04    3.85
 -10   4 -13   -0.39    3.49
  -8   4 -14    6.49    3.93
  -6   2 -13    1.24    3.00
  -6   3 -14   20.64    3.10
  -4   0 -11   -1.12    2.70
 -19  12  -4   -1.91    3.48
 -18   9  -6    6.80    3.91
 -18  10  -3   35.27    3.71
 -18  11  -2    5.28    3.55
 -17   8  -3   30.87    3.56
 -16   6  -7   89.29    4.42
 -16   6  -4   -0.11    2.98
 -16   9   0    2.33    3.00
 -15   5  -8    3.67    3.77
 -15   7 -11    1.58    4.10
 -14   4  -8   87.01    4.36
 -14   5 -10   -1.44    3.80
 -13   3  -8    8.46    3.38
 -13   4 -10    6.94    3.81
 -13   6   1   84.04    2.78
 -12   2  -7    8.24    3.45
 -12   2  -4   20.37    2.99
 -12   4   0  166.28    3.14
 -11   2  -2   71.17    3.19
 -11   5 -13    0.16    3.93
 -10   1  -3 1326.75    6.91
  -8   0  -8  228.53    4.49
  -8   0  -3   -5.97    2.73
  -8   2 -12   22.11    3.26
  -8   3 -13   33.83    3.38
  -7   0  -2    8.03    2.74
  -7   5 -15   13.27    3.89
  -6   0 -10   43.04    2.82
  -5  -1  -8    8.47    2.53
  -5   1 -12   11.57    3.02
  -4   1   1  953.85    2.85
  -3  -1  -9   19.39    2.68
  -3   0 -11    3.27    2.58
 -17   8  -8   47.93    4.35
 -17   9  -2    1.61    3.59
 -17  10  -1   43.27    3.57
 -16   6  -6   -3.98    3.44
 -16   7  -9   89.33    4.63
 -16   8 -10   22.84    4.44
 -16   8  -1    1.49    2.71
 -15   5  -7    4.00    3.65
 -14   6 -11   -6.32    4.01
 -14   7 -12    0.76    3.82
 -13   3  -7    2.79    3.49
 -13   5 -11   -0.12    3.75
 -13   6 -12   11.26    4.06
 -12   2  -6   14.16    3.19
 -12   2  -5   17.09    3.11
 -12   4 -11    2.90    3.68
 -12   6 -13    2.41    4.08
 -11   2  -9    7.88    3.49
 -11   4 -12    8.34    3.73
 -10   1  -8   38.73    3.29
  -9   2 -11   32.64    3.55
  -9   5 -14   21.01    4.03
  -7   1 -11  112.32    3.73
  -5   2 -13    5.56    3.28
  -5   3 -14   12.73    2.98
  -2  -1  -9   93.28    2.77
  -2  -1  -2  173.33    1.83
 -18  10  -7   -1.46    3.89
 -18  10  -4    5.17    3.41
 -17   8  -7    8.91    3.65
 -17   8  -4    7.90    3.24
 -15   5  -6   59.76    3.93
 -15   5  -5    0.56    3.29
 -15   6  -9   12.26    3.97
 -15   6  -2   16.85    2.67
 -14   4  -7   25.18    3.77
 -14   4  -4    0.55    3.02
 -13   3  -6   10.56    3.44
 -13   3  -5   57.41    3.43
 -12   3  -9    6.96    3.36
 -10   2 -10    9.79    3.33
  -9   1  -9   68.49    3.55
  -9   1  -2  205.09    3.47
  -8   1 -10    7.34    3.16
  -8   1  -1  446.18    3.88
 -18  -2  -7   32.07    9.16
 -16  -3  -7   31.47    7.70
 -16  -3  -4    7.37    7.42
 -15  -3  -8    9.87    9.89
 -13  -4  -5  162.56    7.57
  -9  -1 -13   -3.46    8.22
  -8  -3 -10    2.56    9.12
  -7  -4  -7   33.33    7.85
  -6  -4  -6   51.78    8.06
  -6   2 -15   -4.29    9.21
  -5  -3  -9   69.63    8.36
  -5  -2 -11   79.10    9.35
  -5   4 -16   -3.74    8.73
  -4   0 -13   -1.58    8.62
  -2   1 -13    4.98    7.62
  -1  -2  -3 1289.92    8.86
   2   2 -11    5.47    6.73
   2   3 -12    2.16    6.92
   3   1  -8   13.83    5.62
   3   3 -11   -4.14    6.64
   4   2  -8  378.43    6.78
 -19  -1  -8   -0.24   10.12
 -18  -2  -6   14.95    8.21
 -18  -2  -4   30.09    7.43
 -16  -3  -6   13.62    7.52
 -16  -3  -5   46.95    8.21
 -14  -1 -12   -1.59   10.77
 -13  -2 -11   -1.38    9.56
 -12  -4  -6    5.59    7.06
 -11  -4  -7   -1.75    7.70
 -10  -4  -3   58.52    6.43
 -10  -3 -10    5.79    8.68
  -9  -4  -3  155.04    7.32
  -7  -4  -6   42.22    8.01
  -7  -4  -4   30.48    7.50
  -6  -2 -11   34.51    9.36
  -5  -1 -12   11.34    9.19
  -4  -3  -8  129.12    8.47
  -3  -3  -4  262.26    8.48
  -1  -2  -7 1406.22   13.57
   0   4 -14   21.12    8.33
   1  -1  -4   13.35    5.21
 -18  -1  -9   19.69    9.85
 -17  -2  -8    8.13    7.90
 -17  -1 -10   27.91    9.53
 -16  -2  -9    5.78    8.77
 -15  -3  -7   21.98    8.51
 -15  -3  -3   31.89    6.46
 -12  -2 -11   54.35   10.21
 -11  -4  -5  581.03   11.07
 -11  -4  -4  159.16    7.40
  -4  -2 -10   41.12    8.13
  -3  -3  -6   43.09    8.04
  -3  -3  -5    0.42    7.47
  -3   2 -14   13.37    8.36
   1  -1  -5    6.71    5.74
   1   0  -9   -7.19    6.90
   2   0  -3    1.50    3.36
 -15  -1 -11   -1.37   10.31
 -12  -1 -12    2.87    9.91
 -11  -2 -11   31.14   10.01
  -9  -2 -11   46.72    9.94
  -8  -4  -5    5.13    7.66
  -7  -3  -9   13.81    8.30
  -6  -1 -12   11.76    9.21
  -5  -3  -8   14.19    7.86
  -5   3 -15    9.54   10.19
  -3   6 -16   23.83    9.64
  -2  -2  -8  512.13   10.40
   0   0 -10 4310.54   22.41
   2   0  -7    4.73    5.52
   5   4  -9   48.79    4.85
 -17  -2  -7    4.41    8.15
 -17   0 -11  -13.30   10.10
 -15  -3  -6  119.49    8.22
 -15  -3  -5   10.52    7.45
 -15   0 -12   -6.30   10.14
 -11  -1 -12    0.44    9.89
 -11   1 -14   20.20   10.15
 -10  -3  -9    6.10    8.99
  -9  -3  -9   51.50    8.82
  -9  -2   1  342.07    4.57
  -8   1 -14   -0.82    9.45
  -7  -3  -1 1941.98   10.41
  -7   0 -13    4.00    9.36
  -5  -3  -2  130.39    6.57
  -5  -2 -10   32.47    8.32
  -4  -3  -3   56.58    7.33
  -4  -1 -11   -7.26    8.03
  -4   2 -14   25.12    8.75
  -3  -2  -1  161.91    4.80
  -1  -2  -5   79.35    7.58
   0   3 -13   -6.26    7.24
   5   3  -7   63.42    4.11
 -19  -1  -5    4.56    7.77
 -19   0  -9    2.64    8.85
 -18  -1  -8    5.52    9.54
 -17  -2  -6    9.63    8.73
 -16  -2  -8  -11.62    8.07
 -16  -1 -10   -0.82    9.79
 -15  -2  -9   10.19    9.15
 -14  -3  -7   34.76    8.37
 -14  -3  -3   96.21    7.32
 -14  -1 -11   12.80    9.69
 -13  -2 -10    6.52    9.48
 -11  -3  -1   92.66    5.37
 -10   0 -13   -2.65    9.93
  -9  -1 -12   12.83    9.94
  -9   0 -13   -7.24    9.81
  -6  -3  -8   -6.57    7.83
  -2   5 -15   -8.92    9.74
   1   4 -13   17.42    7.15
   3   1  -7   40.95    5.59
 -20   0  -7  -12.45    8.08
 -17  -2  -5  175.51    9.13
[truncated: 2,131,907 more chars]
